# Supplementary material for: Computationally unmasking each fatty acyl C=C position in complex lipids by routine LC-MS/MS lipidomics
Source: Nat Commun. 2025 Aug 11;16:7277. doi: 10.1038/s41467-025-61911-x (PMC12340080; doi:10.1038/s41467-025-61911-x)
Supplement: Supplementary file 3 — Supplementary Data 1 [file 41467_2025_61911_MOESM3_ESM.xlsx]

## Sheet: Legend
Supplementary Data 1: Overview of the lipid molecular species and FAs in LC=CL's aggregate RT-DBs.
RT values correspond to the 60-minute chromatography; entries are present in both aggregate RT-DBs

## Sheet: All molecular species
Total: 2408	Total: 1799	Total: 991
All RT-DB entries	Unique molecular species with assigned C=C positions	Unique molecular species
BMP 14:0_18:1(n-7); RT=20.95 min	BMP 14:0_18:1(n-7)	BMP 14:0_18:1
BMP 14:0_18:1(n-9); RT=21.22 min	BMP 14:0_18:1(n-9)	BMP 14:0_18:2
BMP 14:0_18:1(n-10); RT=21.34 min	BMP 14:0_18:1(n-10)	BMP 14:0_20:4
BMP 14:0_18:2(n-6); RT=18.64 min	BMP 14:0_18:2(n-6)	BMP 14:0_22:5
BMP 14:0_20:4(n-6); RT=18.38 min	BMP 14:0_20:4(n-6)	BMP 14:1_18:1
BMP 14:0_22:5(n-3); RT=18.86 min	BMP 14:0_22:5(n-3)	BMP 16:0_16:1
BMP 14:1(n-10)_18:1; RT=19.51 min	BMP 14:1(n-10)_18:1	BMP 16:0_18:1
BMP 16:0_16:1(n-7); RT=21.26 min	BMP 16:0_16:1(n-7)	BMP 16:0_18:2
BMP 16:0_16:1(n-10); RT=21.96 min	BMP 16:0_16:1(n-10)	BMP 16:0_18:3
BMP 16:0_16:1(n-7); RT=23.89 min	BMP 16:0_18:1(n-7)	BMP 16:0_20:1
BMP 16:0_16:1(n-10); RT=24.44 min	BMP 16:0_18:1(n-9)	BMP 16:0_20:3
BMP 16:0_18:1(n-7); RT=25.88 min	BMP 16:0_18:1(n-10)	BMP 16:0_20:4
BMP 16:0_18:1(n-9); RT=26.3 min	BMP 16:0_18:2(n-6)	BMP 16:0_20:5
BMP 16:0_18:1(n-7); RT=26.51 min	BMP 16:0_18:3(n-3)	BMP 16:0_22:4
BMP 16:0_18:1(n-10); RT=26.53 min	BMP 16:0_18:3(n-7)	BMP 16:0_22:5
BMP 16:0_18:1(n-9); RT=27.17 min	BMP 16:0_20:1(n-10)	BMP 16:1_16:1
BMP 16:0_18:1(n-10); RT=27.42 min	BMP 16:0_20:3(n-7)	BMP 16:1_17:1
BMP 16:0_18:1(n-10); RT=27.6 min	BMP 16:0_20:4(n-6)	BMP 16:1_18:0
BMP 16:0_18:2(n-6); RT=22.6 min	BMP 16:0_20:5(n-3)	BMP 16:1_18:1
BMP 16:0_18:2(n-6); RT=25.42 min	BMP 16:0_22:4(n-6)	BMP 16:1_18:2
BMP 16:0_18:3(n-3); RT=19.91 min	BMP 16:0_22:5(n-3)	BMP 16:1_18:3
BMP 16:0_18:3(n-7); RT=20.91 min	BMP 16:1(n-7)_16:1(n-7)	BMP 16:1_19:1
BMP 16:0_20:1(n-10); RT=32.47 min	BMP 16:1(n-7)_16:1(n-10)	BMP 16:1_20:2
BMP 16:0_20:3(n-7); RT=24.71 min	BMP 16:1(n-7)_17:1	BMP 16:1_20:3
BMP 16:0_20:4(n-6); RT=22.5 min	BMP 16:1(n-7)_18:0	BMP 16:1_20:4
BMP 16:0_20:5(n-3); RT=19.92 min	BMP 16:1(n-10)_18:0	BMP 16:1_22:4
BMP 16:0_22:4(n-6); RT=26.42 min	BMP 16:1(n-7)_18:1(n-7)	BMP 16:1_22:5
BMP 16:0_22:5(n-3); RT=23.04 min	BMP 16:1(n-7)_18:1(n-9)	BMP 16:1_22:6
BMP 16:1(n-7)_16:1(n-7); RT=18.25 min	BMP 16:1(n-7)_18:1(n-10)	BMP 16:2_18:1
BMP 16:1_16:1(n-7); RT=18.65 min	BMP 16:1(n-10)_18:1(n-7)	BMP 16:2_18:2
BMP 16:1(n-7)_16:1(n-7); RT=18.79 min	BMP 16:1(n-9)_18:1	BMP 16:2_22:5
BMP 16:1(n-7)_16:1(n-10); RT=18.82 min	BMP 16:1(n-10)_18:1(n-10)	BMP 17:1_18:1
BMP 16:1(n-7)_16:1(n-10); RT=19.36 min	BMP 16:1(n-7)_18:2(n-6)	BMP 17:1_18:2
BMP 16:1(n-7)_17:1; RT=20.08 min	BMP 16:1(n-7)_18:2(n-7)	BMP 17:1_18:3
BMP 16:1(n-7)_18:0; RT=26.51 min	BMP 16:1(n-10)_18:2(n-7)	BMP 17:1_20:2
BMP 16:1(n-10)_18:0; RT=27.27 min	BMP 16:1(n-7)_18:2(n-10)	BMP 17:1_22:5
BMP 16:1(n-7)_18:1(n-7); RT=22.0 min	BMP 16:1_18:3(n-3)	BMP 18:0_18:1
BMP 16:1(n-7)_18:1(n-9); RT=22.29 min	BMP 16:1(n-7)_19:1	BMP 18:0_18:2
BMP 16:1(n-7)_18:1(n-10); RT=22.49 min	BMP 16:1(n-7)_20:2(n-7)	BMP 18:0_20:1
BMP 16:1(n-10)_18:1(n-7); RT=22.73 min	BMP 16:1(n-7)_20:3(n-6)	BMP 18:0_20:4
BMP 16:1(n-7)_18:1(n-7); RT=22.76 min	BMP 16:1(n-7)_20:3(n-7)	BMP 18:1_18:1
BMP 16:1_18:1(n-9); RT=22.79 min	BMP 16:1(n-10)_20:3(n-7)	BMP 18:1_18:2
BMP 16:1(n-9)_18:1; RT=22.81 min	BMP 16:1(n-7)_20:3(n-9)	BMP 18:1_18:3
BMP 16:1(n-10)_18:1; RT=23.01 min	BMP 16:1_20:4(n-3)	BMP 18:1_18:4
BMP 16:1(n-7)_18:1(n-9); RT=23.04 min	BMP 16:1(n-7)_20:4(n-6)	BMP 18:1_19:2
BMP 16:1(n-7)_18:1(n-10); RT=23.22 min	BMP 16:1(n-10)_20:4	BMP 18:1_20:1
BMP 16:1(n-7)_18:1(n-9); RT=23.74 min	BMP 16:1(n-7)_22:4(n-6)	BMP 18:1_20:2
BMP 16:1(n-10)_18:1; RT=23.76 min	BMP 16:1(n-7)_22:5(n-3)	BMP 18:1_20:3
BMP 16:1(n-10)_18:1(n-10); RT=23.95 min	BMP 16:1(n-10)_22:5(n-3)	BMP 18:1_20:4
BMP 16:1(n-7)_18:2(n-6); RT=19.34 min	BMP 16:1(n-7)_22:6(n-3)	BMP 18:1_20:5
BMP 16:1(n-7)_18:2(n-7); RT=19.51 min	BMP 16:1(n-10)_22:6	BMP 18:1_21:3
BMP 16:1_18:2(n-6); RT=19.75 min	BMP 16:2_18:1(n-7)	BMP 18:1_21:4
BMP 16:1(n-7)_18:2(n-7); RT=19.89 min	BMP 16:2(n-9)_18:1(n-9)	BMP 18:1_22:4
BMP 16:1(n-7)_18:2(n-6); RT=19.92 min	BMP 16:2_18:1(n-10)	BMP 18:1_22:5
BMP 16:1(n-10)_18:2(n-7); RT=20.12 min	BMP 16:2_18:2(n-6)	BMP 18:1_22:6
BMP 16:1(n-10)_18:2(n-7); RT=20.57 min	BMP 16:2_22:5(n-3)	BMP 18:2_18:2
BMP 16:1(n-7)_18:2(n-10); RT=20.57 min	BMP 17:1_18:1(n-7)	BMP 18:2_18:3
BMP 16:1_18:3(n-3); RT=17.44 min	BMP 17:1_18:1(n-9)	BMP 18:2_19:1
BMP 16:1_18:3(n-3); RT=17.75 min	BMP 17:1_18:1(n-10)	BMP 18:2_20:1
BMP 16:1_18:3(n-3); RT=17.81 min	BMP 17:1_18:2(n-6)	BMP 18:2_20:2
BMP 16:1(n-7)_19:1; RT=24.4 min	BMP 17:1_18:3(n-3)	BMP 18:2_20:3
BMP 16:1(n-7)_20:2(n-7); RT=23.41 min	BMP 17:1_20:2(n-10)	BMP 18:2_20:4
BMP 16:1(n-7)_20:2(n-7); RT=24.27 min	BMP 17:1_22:5(n-3)	BMP 18:2_20:5
BMP 16:1(n-7)_20:3(n-6); RT=20.7 min	BMP 18:0_18:1(n-9)	BMP 18:2_21:3
BMP 16:1(n-7)_20:3(n-7); RT=20.99 min	BMP 18:0_18:1(n-10)	BMP 18:2_22:4
BMP 16:1(n-7)_20:3; RT=21.34 min	BMP 18:0_18:2(n-6)	BMP 18:2_22:5
BMP 16:1(n-10)_20:3(n-7); RT=21.66 min	BMP 18:0_20:1(n-10)	BMP 18:2_22:6
BMP 16:1(n-7)_20:3(n-9); RT=22.03 min	BMP 18:0_20:4(n-3)	BMP 18:3_18:3
BMP 16:1_20:4(n-3); RT=18.38 min	BMP 18:0_20:4(n-6)	BMP 18:3_20:3
BMP 16:1(n-7)_20:4(n-6); RT=19.23 min	BMP 18:1(n-7)_18:1(n-7)	BMP 18:3_20:4
BMP 16:1(n-7)_20:4(n-6); RT=19.68 min	BMP 18:1(n-7)_18:1(n-9)	BMP 18:3_20:5
BMP 16:1(n-10)_20:4; RT=19.82 min	BMP 18:1(n-7)_18:1(n-10)	BMP 18:3_21:3
BMP 16:1(n-7)_20:4(n-6); RT=19.84 min	BMP 18:1(n-9)_18:1(n-9)	BMP 18:3_22:4
BMP 16:1(n-7)_22:4(n-6); RT=22.32 min	BMP 18:1(n-9)_18:1(n-10)	BMP 18:3_22:5
BMP 16:1(n-7)_22:5(n-3); RT=19.72 min	BMP 18:1(n-7)_18:2(n-6)	BMP 18:3_22:6
BMP 16:1_22:5(n-3); RT=20.06 min	BMP 18:1(n-7)_18:2(n-7)	BMP 18:4_22:5
BMP 16:1(n-7)_22:5; RT=20.3 min	BMP 18:1(n-9)_18:2(n-7)	BMP 18:4_22:6
BMP 16:1(n-10)_22:5(n-3); RT=20.35 min	BMP 18:1(n-10)_18:2(n-7)	BMP 20:1_22:6
BMP 16:1(n-10)_22:5; RT=20.99 min	BMP 18:1_18:2(n-9)	BMP 20:2_20:3
BMP 16:1(n-7)_22:6(n-3); RT=18.73 min	BMP 18:1_18:2(n-10)	BMP 20:2_20:4
BMP 16:1(n-7)_22:6; RT=19.12 min	BMP 18:1_18:3(n-3)	BMP 20:2_20:5
BMP 16:1(n-7)_22:6; RT=19.28 min	BMP 18:1(n-7)_18:3	BMP 20:2_22:5
BMP 16:1(n-10)_22:6; RT=19.3 min	BMP 18:1_18:3(n-6)	BMP 20:2_22:6
BMP 16:1(n-10)_22:6; RT=19.69 min	BMP 18:1_18:4(n-3)	BMP 20:3_20:3
BMP 16:1(n-10)_22:6; RT=19.86 min	BMP 18:1(n-10)_19:2	BMP 20:3_20:4
BMP 16:2_18:1(n-7); RT=20.95 min	BMP 18:1_20:1(n-7)	BMP 20:3_20:5
BMP 16:2(n-9)_18:1(n-9); RT=21.23 min	BMP 18:1(n-9)_20:1(n-9)	BMP 20:3_22:4
BMP 16:2_18:1(n-10); RT=21.39 min	BMP 18:1(n-10)_20:1(n-10)	BMP 20:3_22:5
BMP 16:2_18:2(n-6); RT=18.71 min	BMP 18:1(n-7)_20:2(n-7)	BMP 20:3_22:6
BMP 16:2_22:5(n-3); RT=18.77 min	BMP 18:1_20:2(n-6)	BMP 20:3_24:6
BMP 17:1_18:1(n-7); RT=24.4 min	BMP 18:1(n-9)_20:2(n-7)	BMP 20:4_20:4
BMP 17:1_18:1(n-9); RT=24.75 min	BMP 18:1(n-10)_20:2(n-7)	BMP 20:4_20:5
BMP 17:1_18:1(n-10); RT=24.87 min	BMP 18:1(n-9)_20:2(n-9)	BMP 20:4_21:3
BMP 17:1_18:1(n-9); RT=25.57 min	BMP 18:1_20:2(n-10)	BMP 20:4_22:4
BMP 17:1_18:1(n-10); RT=25.76 min	BMP 18:1_20:3(n-3)	BMP 20:4_22:5
BMP 17:1_18:2(n-6); RT=21.33 min	BMP 18:1_20:3(n-6)	BMP 20:4_22:6
BMP 17:1_18:3(n-3); RT=19.1 min	BMP 18:1(n-7)_20:3(n-7)	BMP 20:5_20:5
BMP 17:1_20:2(n-10); RT=26.08 min	BMP 18:1(n-9)_20:3(n-7)	BMP 20:5_22:4
BMP 17:1_22:5(n-3); RT=21.37 min	BMP 18:1(n-10)_20:3(n-7)	BMP 20:5_22:5
BMP 18:0_18:1(n-9); RT=32.94 min	BMP 18:1(n-9)_20:3(n-9)	BMP 20:5_22:6
BMP 18:0_18:1(n-10); RT=33.24 min	BMP 18:1(n-7)_20:4(n-3)	BMP 21:3_22:5
BMP 18:0_18:2(n-6); RT=28.05 min	BMP 18:1(n-7)_20:4(n-6)	BMP 22:4_22:4
BMP 18:0_20:1(n-10); RT=39.89 min	BMP 18:1(n-9)_20:4(n-6)	BMP 22:4_22:5
BMP 18:0_20:4(n-3); RT=26.54 min	BMP 18:1(n-10)_20:4	BMP 22:4_22:6
BMP 18:0_20:4(n-6); RT=27.89 min	BMP 18:1(n-7)_20:5(n-3)	BMP 22:5_22:5
BMP 18:1(n-7)_18:1(n-7); RT=26.88 min	BMP 18:1(n-9)_20:5(n-3)	BMP 22:5_22:6
BMP 18:1(n-7)_18:1(n-9); RT=27.23 min	BMP 18:1(n-10)_20:5	BMP 22:6_22:6
BMP 18:1(n-7)_18:1(n-10); RT=27.48 min	BMP 18:1(n-10)_21:3
BMP 18:1(n-9)_18:1(n-9); RT=27.59 min	BMP 18:1(n-9)_21:4
BMP 18:1(n-7)_18:1(n-7); RT=27.73 min	BMP 18:1(n-7)_22:4
BMP 18:1(n-9)_18:1(n-10); RT=27.83 min	BMP 18:1_22:4(n-3)
BMP 18:1(n-7)_18:1(n-10); RT=28.17 min	BMP 18:1(n-9)_22:4
BMP 18:1(n-7)_18:1(n-10); RT=28.42 min	BMP 18:1_22:4(n-6)
BMP 18:1_18:1(n-9); RT=28.56 min	BMP 18:1(n-10)_22:4
BMP 18:1_18:1(n-10); RT=28.77 min	BMP 18:1(n-7)_22:5(n-3)
BMP 18:1_18:1(n-7); RT=29.15 min	BMP 18:1(n-9)_22:5(n-3)
BMP 18:1_18:1(n-9); RT=29.49 min	BMP 18:1(n-10)_22:5(n-3)
BMP 18:1_18:1(n-10); RT=29.74 min	BMP 18:1(n-7)_22:5(n-6)
BMP 18:1(n-7)_18:2(n-6); RT=23.41 min	BMP 18:1(n-9)_22:5(n-6)
BMP 18:1(n-7)_18:2(n-7); RT=23.65 min	BMP 18:1(n-7)_22:6(n-3)
BMP 18:1_18:2(n-6); RT=23.69 min	BMP 18:1(n-9)_22:6(n-3)
BMP 18:1(n-9)_18:2; RT=23.73 min	BMP 18:1(n-10)_22:6(n-3)
BMP 18:1(n-10)_18:2; RT=23.88 min	BMP 18:2(n-6)_18:2(n-6)
BMP 18:1_18:2(n-6); RT=23.92 min	BMP 18:2(n-6)_18:2(n-7)
BMP 18:1(n-9)_18:2(n-7); RT=23.97 min	BMP 18:2(n-7)_18:2(n-7)
BMP 18:1(n-10)_18:2(n-7); RT=24.17 min	BMP 18:2_18:3(n-3)
BMP 18:1(n-7)_18:2(n-7); RT=24.27 min	BMP 18:2(n-6)_19:1
BMP 18:1(n-7)_18:2(n-7); RT=24.39 min	BMP 18:2(n-6)_20:1
BMP 18:1(n-9)_18:2(n-7); RT=24.48 min	BMP 18:2(n-6)_20:2
BMP 18:1_18:2(n-6); RT=24.52 min	BMP 18:2(n-7)_20:2(n-7)
BMP 18:1(n-9)_18:2; RT=24.63 min	BMP 18:2(n-6)_20:3(n-7)
BMP 18:1(n-10)_18:2(n-7); RT=24.69 min	BMP 18:2(n-7)_20:3(n-7)
BMP 18:1(n-9)_18:2(n-7); RT=24.78 min	BMP 18:2_20:4(n-3)
BMP 18:1_18:2(n-9); RT=24.79 min	BMP 18:2(n-6)_20:4
BMP 18:1(n-7)_18:2; RT=24.9 min	BMP 18:2(n-7)_20:4
BMP 18:1(n-10)_18:2(n-7); RT=24.92 min	BMP 18:2(n-6)_20:5(n-3)
BMP 18:1_18:2(n-10); RT=25.23 min	BMP 18:2(n-6)_21:3
BMP 18:1(n-10)_18:2; RT=25.23 min	BMP 18:2(n-6)_22:4(n-6)
BMP 18:1(n-9)_18:2; RT=25.24 min	BMP 18:2(n-6)_22:5(n-3)
BMP 18:1_18:2(n-6); RT=25.26 min	BMP 18:2(n-7)_22:5(n-3)
BMP 18:1_18:2(n-10); RT=25.33 min	BMP 18:2(n-6)_22:6(n-3)
BMP 18:1(n-10)_18:2; RT=25.34 min	BMP 18:2(n-7)_22:6
BMP 18:1_18:3(n-3); RT=20.7 min	BMP 18:2(n-10)_22:6
BMP 18:1_18:3(n-3); RT=20.83 min	BMP 18:3(n-3)_18:3(n-3)
BMP 18:1(n-7)_18:3; RT=21.32 min	BMP 18:3(n-3)_20:3(n-3)
BMP 18:1_18:3(n-3); RT=21.51 min	BMP 18:3(n-3)_20:4(n-3)
BMP 18:1_18:3(n-6); RT=21.53 min	BMP 18:3(n-3)_20:5(n-3)
BMP 18:1_18:3(n-6); RT=21.75 min	BMP 18:3(n-3)_21:3
BMP 18:1_18:3(n-3); RT=22.09 min	BMP 18:3(n-3)_22:4(n-3)
BMP 18:1_18:3(n-6); RT=22.17 min	BMP 18:3(n-3)_22:5(n-3)
BMP 18:1_18:4(n-3); RT=19.22 min	BMP 18:3(n-3)_22:5(n-6)
BMP 18:1(n-10)_19:2; RT=25.91 min	BMP 18:3(n-3)_22:6(n-3)
BMP 18:1_20:1(n-7); RT=33.54 min	BMP 18:4(n-3)_22:5(n-3)
BMP 18:1_20:1(n-10); RT=33.76 min	BMP 18:4(n-3)_22:6
BMP 18:1(n-9)_20:1(n-9); RT=33.85 min	BMP 20:1(n-10)_22:6
BMP 18:1_20:1(n-10); RT=34.06 min	BMP 20:2_20:3(n-6)
BMP 18:1(n-10)_20:1(n-10); RT=34.28 min	BMP 20:2(n-7)_20:3(n-7)
BMP 18:1_20:1(n-10); RT=35.06 min	BMP 20:2(n-7)_20:4(n-6)
BMP 18:1(n-10)_20:1; RT=35.07 min	BMP 20:2_20:5(n-3)
BMP 18:1(n-7)_20:2(n-7); RT=28.54 min	BMP 20:2_22:5(n-3)
BMP 18:1_20:2(n-6); RT=28.77 min	BMP 20:2(n-7)_22:5
BMP 18:1(n-9)_20:2(n-7); RT=28.97 min	BMP 20:2_22:5(n-6)
BMP 18:1(n-10)_20:2(n-7); RT=29.15 min	BMP 20:2(n-7)_22:6
BMP 18:1(n-10)_20:2; RT=29.45 min	BMP 20:2(n-10)_22:6
BMP 18:1(n-9)_20:2(n-9); RT=29.66 min	BMP 20:3(n-7)_20:3(n-7)
BMP 18:1_20:2(n-10); RT=30.05 min	BMP 20:3(n-7)_20:4
BMP 18:1(n-10)_20:2; RT=30.07 min	BMP 20:3(n-7)_20:5(n-3)
BMP 18:1(n-9)_20:3; RT=24.28 min	BMP 20:3_22:4(n-6)
BMP 18:1(n-10)_20:3; RT=24.48 min	BMP 20:3(n-3)_22:5(n-3)
BMP 18:1_20:3(n-3); RT=25.12 min	BMP 20:3(n-6)_22:5(n-3)
BMP 18:1_20:3(n-6); RT=25.19 min	BMP 20:3(n-7)_22:5(n-3)
BMP 18:1(n-7)_20:3; RT=25.2 min	BMP 20:3_22:5(n-6)
BMP 18:1(n-9)_20:3; RT=25.4 min	BMP 20:3(n-3)_22:6
BMP 18:1_20:3(n-6); RT=25.49 min	BMP 20:3(n-6)_22:6
BMP 18:1(n-7)_20:3(n-7); RT=25.59 min	BMP 20:3(n-7)_22:6
BMP 18:1(n-10)_20:3; RT=25.72 min	BMP 20:3(n-9)_22:6
BMP 18:1_20:3(n-7); RT=25.87 min	BMP 20:3(n-3)_24:6(n-3)
BMP 18:1(n-9)_20:3; RT=25.87 min	BMP 20:4_20:4(n-6)
BMP 18:1_20:3(n-6); RT=25.88 min	BMP 20:4(n-3)_20:5(n-3)
BMP 18:1(n-9)_20:3(n-7); RT=25.92 min	BMP 20:4(n-6)_20:5(n-3)
BMP 18:1(n-10)_20:3(n-7); RT=26.15 min	BMP 20:4(n-6)_21:3
BMP 18:1_20:3(n-6); RT=26.42 min	BMP 20:4_22:4(n-3)
BMP 18:1(n-7)_20:3(n-7); RT=26.54 min	BMP 20:4(n-6)_22:4(n-6)
BMP 18:1_20:3(n-6); RT=26.68 min	BMP 20:4(n-3)_22:5(n-3)
BMP 18:1(n-10)_20:3; RT=26.76 min	BMP 20:4(n-6)_22:5(n-3)
BMP 18:1(n-10)_20:3; RT=27.01 min	BMP 20:4(n-6)_22:5(n-6)
BMP 18:1(n-9)_20:3(n-9); RT=27.08 min	BMP 20:4(n-3)_22:6(n-3)
BMP 18:1_20:4(n-3); RT=22.32 min	BMP 20:4(n-6)_22:6(n-3)
BMP 18:1_20:4(n-3); RT=22.72 min	BMP 20:5(n-3)_20:5(n-3)
BMP 18:1(n-7)_20:4(n-3); RT=23.22 min	BMP 20:5(n-3)_22:4(n-3)
BMP 18:1(n-7)_20:4(n-6); RT=23.27 min	BMP 20:5(n-3)_22:5(n-3)
BMP 18:1(n-9)_20:4(n-6); RT=23.56 min	BMP 20:5(n-3)_22:5(n-6)
BMP 18:1(n-10)_20:4; RT=23.87 min	BMP 20:5(n-3)_22:6(n-3)
BMP 18:1(n-9)_20:4; RT=24.18 min	BMP 21:3_22:5(n-3)
BMP 18:1(n-7)_20:5(n-3); RT=20.55 min	BMP 21:3_22:5(n-6)
BMP 18:1(n-9)_20:5(n-3); RT=20.81 min	BMP 22:4_22:4(n-6)
BMP 18:1(n-10)_20:5; RT=20.99 min	BMP 22:4(n-3)_22:5(n-3)
BMP 18:1(n-10)_21:3; RT=28.6 min	BMP 22:4(n-6)_22:5(n-3)
BMP 18:1(n-9)_21:4; RT=26.59 min	BMP 22:4(n-6)_22:5(n-6)
BMP 18:1(n-7)_22:4; RT=26.67 min	BMP 22:4(n-3)_22:6
BMP 18:1_22:4(n-3); RT=26.84 min	BMP 22:4(n-6)_22:6
BMP 18:1(n-9)_22:4; RT=27.04 min	BMP 22:4(n-9)_22:6
BMP 18:1_22:4(n-6); RT=27.1 min	BMP 22:5(n-3)_22:5(n-3)
BMP 18:1(n-10)_22:4; RT=27.14 min	BMP 22:5(n-3)_22:5(n-6)
BMP 18:1(n-7)_22:5(n-3); RT=23.91 min	BMP 22:5(n-3)_22:6(n-3)
BMP 18:1(n-9)_22:5(n-3); RT=24.19 min	BMP 22:5(n-6)_22:6
BMP 18:1(n-10)_22:5(n-3); RT=24.44 min	BMP 22:6(n-3)_22:6(n-3)
BMP 18:1(n-9)_22:5(n-3); RT=24.83 min
BMP 18:1_22:5(n-3); RT=24.85 min
BMP 18:1(n-9)_22:5; RT=25.11 min
BMP 18:1_22:5(n-3); RT=25.65 min
BMP 18:1(n-7)_22:5(n-6); RT=25.69 min
BMP 18:1(n-9)_22:5(n-6); RT=26.02 min
BMP 18:1(n-10)_22:5; RT=26.24 min
BMP 18:1(n-7)_22:6(n-3); RT=22.59 min
BMP 18:1(n-9)_22:6(n-3); RT=22.84 min
BMP 18:1(n-10)_22:6; RT=23.06 min
BMP 18:1(n-7)_22:6; RT=23.1 min
BMP 18:1(n-7)_22:6(n-3); RT=23.34 min
BMP 18:1(n-9)_22:6; RT=23.41 min
BMP 18:1(n-10)_22:6(n-3); RT=23.57 min
BMP 18:1(n-9)_22:6; RT=23.63 min
BMP 18:1(n-10)_22:6; RT=23.81 min
BMP 18:1(n-9)_22:6(n-3); RT=23.97 min
BMP 18:2(n-6)_18:2(n-6); RT=20.52 min
BMP 18:2(n-6)_18:2(n-7); RT=20.7 min
BMP 18:2(n-7)_18:2(n-7); RT=20.98 min
BMP 18:2(n-6)_18:2(n-7); RT=21.21 min
BMP 18:2_18:2(n-7); RT=21.34 min
BMP 18:2_18:2(n-6); RT=21.55 min
BMP 18:2_18:2(n-6); RT=21.78 min
BMP 18:2_18:2(n-7); RT=21.92 min
BMP 18:2_18:3(n-3); RT=18.32 min
BMP 18:2_18:3(n-3); RT=18.84 min
BMP 18:2_18:3(n-3); RT=19.22 min
BMP 18:2(n-6)_19:1; RT=25.78 min
BMP 18:2(n-6)_20:1; RT=28.8 min
BMP 18:2(n-6)_20:2; RT=25.03 min
BMP 18:2(n-6)_20:2; RT=25.13 min
BMP 18:2_20:2(n-7); RT=25.19 min
BMP 18:2(n-7)_20:2; RT=25.19 min
BMP 18:2(n-7)_20:2(n-7); RT=25.58 min
BMP 18:2(n-6)_20:2; RT=25.86 min
BMP 18:2(n-6)_20:3(n-7); RT=22.32 min
BMP 18:2(n-7)_20:3(n-7); RT=22.52 min
BMP 18:2_20:4(n-3); RT=19.91 min
BMP 18:2(n-6)_20:4; RT=20.38 min
BMP 18:2(n-7)_20:4; RT=20.56 min
BMP 18:2(n-6)_20:5(n-3); RT=18.24 min
BMP 18:2_20:5(n-3); RT=18.77 min
BMP 18:2(n-6)_21:3; RT=24.7 min
BMP 18:2(n-6)_22:4; RT=23.75 min
BMP 18:2(n-6)_22:4(n-6); RT=24.54 min
BMP 18:2(n-6)_22:5(n-3); RT=20.99 min
BMP 18:2(n-7)_22:5(n-3); RT=21.12 min
BMP 18:2(n-7)_22:5(n-3); RT=21.54 min
BMP 18:2_22:5(n-3); RT=21.82 min
BMP 18:2(n-6)_22:5; RT=22.41 min
BMP 18:2(n-6)_22:6(n-3); RT=19.86 min
BMP 18:2(n-7)_22:6; RT=20.0 min
BMP 18:2(n-7)_22:6; RT=20.4 min
BMP 18:2(n-10)_22:6; RT=20.74 min
BMP 18:3(n-3)_18:3(n-3); RT=16.3 min
BMP 18:3(n-3)_18:3(n-3); RT=16.72 min
BMP 18:3(n-3)_20:3(n-3); RT=19.29 min
BMP 18:3(n-3)_20:3; RT=19.71 min
BMP 18:3(n-3)_20:3; RT=19.91 min
BMP 18:3(n-3)_20:4(n-3); RT=17.46 min
BMP 18:3(n-3)_20:4(n-3); RT=17.78 min
BMP 18:3(n-3)_20:4; RT=18.29 min
BMP 18:3(n-3)_20:4; RT=18.78 min
BMP 18:3(n-3)_20:5(n-3); RT=16.31 min
BMP 18:3(n-3)_20:5(n-3); RT=16.64 min
BMP 18:3(n-3)_21:3; RT=21.37 min
BMP 18:3(n-3)_22:4(n-3); RT=20.52 min
BMP 18:3(n-3)_22:5(n-3); RT=18.58 min
BMP 18:3(n-3)_22:5(n-3); RT=19.06 min
BMP 18:3(n-3)_22:5(n-3); RT=19.55 min
BMP 18:3(n-3)_22:5(n-6); RT=19.87 min
BMP 18:3(n-3)_22:6(n-3); RT=17.65 min
BMP 18:3(n-3)_22:6(n-3); RT=18.02 min
BMP 18:4(n-3)_22:5(n-3); RT=17.19 min
BMP 18:4(n-3)_22:6; RT=16.28 min
BMP 20:1(n-10)_22:6; RT=26.4 min
BMP 20:2_20:3(n-6); RT=27.1 min
BMP 20:2(n-7)_20:3(n-7); RT=27.24 min
BMP 20:2(n-7)_20:4(n-6); RT=24.75 min
BMP 20:2_20:5(n-3); RT=21.82 min
BMP 20:2_22:5(n-3); RT=24.25 min
BMP 20:2(n-7)_22:5; RT=24.56 min
BMP 20:2_22:5(n-6); RT=25.83 min
BMP 20:2(n-7)_22:6; RT=23.98 min
BMP 20:2(n-7)_22:6; RT=24.27 min
BMP 20:2(n-10)_22:6; RT=24.85 min
BMP 20:3(n-7)_20:3(n-7); RT=24.32 min
BMP 20:3(n-7)_20:4; RT=22.14 min
BMP 20:3(n-7)_20:5(n-3); RT=19.6 min
BMP 20:3_20:5(n-3); RT=20.48 min
BMP 20:3_22:4(n-6); RT=25.83 min
BMP 20:3_22:5(n-3); RT=21.18 min
BMP 20:3(n-3)_22:5(n-3); RT=22.13 min
BMP 20:3(n-6)_22:5(n-3); RT=22.47 min
BMP 20:3(n-7)_22:5(n-3); RT=22.75 min
BMP 20:3_22:5(n-3); RT=23.08 min
BMP 20:3_22:5(n-3); RT=23.9 min
BMP 20:3(n-6)_22:5; RT=24.14 min
BMP 20:3_22:5(n-6); RT=24.26 min
BMP 20:3(n-3)_22:6; RT=20.75 min
BMP 20:3(n-6)_22:6; RT=21.23 min
BMP 20:3(n-7)_22:6; RT=21.49 min
BMP 20:3(n-7)_22:6; RT=22.04 min
BMP 20:3(n-9)_22:6; RT=22.55 min
BMP 20:3(n-3)_24:6(n-3); RT=26.8 min
BMP 20:4_20:4(n-6); RT=20.24 min
BMP 20:4(n-3)_20:5(n-3); RT=17.36 min
BMP 20:4(n-6)_20:5(n-3); RT=18.07 min
BMP 20:4(n-6)_21:3; RT=24.25 min
BMP 20:4_22:4(n-3); RT=23.08 min
BMP 20:4(n-6)_22:4(n-6); RT=23.55 min
BMP 20:4(n-6)_22:4(n-6); RT=24.22 min
BMP 20:4(n-3)_22:5(n-3); RT=19.85 min
BMP 20:4(n-3)_22:5(n-3); RT=20.4 min
BMP 20:4(n-6)_22:5(n-3); RT=20.8 min
BMP 20:4(n-6)_22:5; RT=21.23 min
BMP 20:4(n-6)_22:5(n-3); RT=21.4 min
BMP 20:4(n-6)_22:5(n-6); RT=22.21 min
BMP 20:4(n-3)_22:6(n-3); RT=18.84 min
BMP 20:4(n-3)_22:6; RT=19.1 min
BMP 20:4(n-6)_22:6(n-3); RT=19.67 min
BMP 20:5(n-3)_20:5(n-3); RT=16.26 min
BMP 20:5(n-3)_20:5(n-3); RT=16.6 min
BMP 20:5(n-3)_22:4(n-3); RT=20.35 min
BMP 20:5(n-3)_22:5(n-3); RT=18.5 min
BMP 20:5(n-3)_22:5(n-3); RT=18.94 min
BMP 20:5(n-3)_22:5(n-3); RT=19.37 min
BMP 20:5(n-3)_22:5(n-6); RT=19.7 min
BMP 20:5(n-3)_22:6(n-3); RT=17.6 min
BMP 20:5(n-3)_22:6(n-3); RT=17.96 min
BMP 20:5(n-3)_22:6(n-3); RT=18.32 min
BMP 21:3_22:5(n-3); RT=24.41 min
BMP 21:3_22:5(n-6); RT=26.23 min
BMP 22:4_22:4(n-6); RT=27.59 min
BMP 22:4(n-3)_22:5(n-3); RT=23.92 min
BMP 22:4(n-6)_22:5(n-3); RT=24.24 min
BMP 22:4(n-6)_22:5(n-6); RT=25.99 min
BMP 22:4(n-3)_22:6; RT=22.33 min
BMP 22:4(n-6)_22:6; RT=22.83 min
BMP 22:4(n-9)_22:6; RT=24.86 min
BMP 22:5(n-3)_22:5(n-3); RT=21.33 min
BMP 22:5(n-3)_22:5(n-3); RT=21.91 min
BMP 22:5(n-3)_22:5(n-3); RT=22.46 min
BMP 22:5(n-3)_22:5(n-6); RT=22.84 min
BMP 22:5_22:5(n-6); RT=24.48 min
BMP 22:5(n-3)_22:6(n-3); RT=20.18 min
BMP 22:5(n-3)_22:6(n-3); RT=20.66 min
BMP 22:5(n-3)_22:6(n-3); RT=21.16 min
BMP 22:5(n-6)_22:6; RT=21.57 min
BMP 22:5(n-6)_22:6; RT=22.06 min
BMP 22:6(n-3)_22:6(n-3); RT=19.13 min
BMP 22:6_22:6(n-3); RT=19.53 min
BMP 22:6_22:6(n-3); RT=19.97 min
LPC 14:1(n-10); RT=6.53 min	LPC 14:1(n-10)	LPC 14:1
LPC 14:1(n-10); RT=6.7 min	LPC 16:1(n-7)	LPC 16:1
LPC 16:1(n-7); RT=7.16 min	LPC 16:1(n-10)	LPC 18:1
LPC 16:1(n-10); RT=7.34 min	LPC 18:1(n-7)	LPC 18:2
LPC 16:1(n-7); RT=7.37 min	LPC 18:1(n-10)	LPC 18:3
LPC 16:1(n-10); RT=7.57 min	LPC 18:2(n-6)	LPC 20:1
LPC 18:1(n-7); RT=8.38 min	LPC 18:2(n-7)	LPC 20:2
LPC 18:1(n-10); RT=8.55 min	LPC 18:3(n-3)	LPC 20:3
LPC 18:1(n-7); RT=8.7 min	LPC 18:3(n-6)	LPC 20:4
LPC 18:1(n-10); RT=8.87 min	LPC 20:1(n-7)	LPC 20:5
LPC 18:2(n-6); RT=7.57 min	LPC 20:1(n-10)	LPC 22:3
LPC 18:2(n-6); RT=7.8 min	LPC 20:2(n-6)	LPC 22:4
LPC 18:2(n-7); RT=7.83 min	LPC 20:2(n-7)	LPC 22:5
LPC 18:2(n-6); RT=8.48 min	LPC 20:3(n-6)	LPC 24:4
LPC 18:2(n-7); RT=8.7 min	LPC 20:3(n-3)	LPC 24:5
LPC 18:3(n-3); RT=7.04 min	LPC 20:3(n-9)
LPC 18:3(n-6); RT=8.49 min	LPC 20:4(n-6)
LPC 18:3(n-6); RT=8.81 min	LPC 20:5(n-3)
LPC 20:1(n-7); RT=10.62 min	LPC 22:3(n-6)
LPC 20:1(n-10); RT=10.72 min	LPC 22:3(n-9)
LPC 20:2(n-6); RT=8.9 min	LPC 22:4(n-6)
LPC 20:2(n-6); RT=9.24 min	LPC 22:5(n-6)
LPC 20:2(n-7); RT=9.25 min	LPC 24:4(n-6)
LPC 20:3(n-6); RT=8.05 min	LPC 24:5(n-6)
LPC 20:3(n-3); RT=8.28 min
LPC 20:3(n-6); RT=8.3 min
LPC 20:3(n-9); RT=8.45 min
LPC 20:3(n-9); RT=8.73 min
LPC 20:4(n-6); RT=7.55 min
LPC 20:4(n-6); RT=7.76 min
LPC 20:5(n-3); RT=6.94 min
LPC 22:3(n-6); RT=9.85 min
LPC 22:3(n-9); RT=10.2 min
LPC 22:4(n-6); RT=8.63 min
LPC 22:4(n-6); RT=8.91 min
LPC 22:5(n-6); RT=8.2 min
LPC 22:5(n-6); RT=8.43 min
LPC 24:4(n-6); RT=10.56 min
LPC 24:5(n-6); RT=9.65 min
LPE 14:1(n-10); RT=6.66 min	LPE 14:1(n-10)	LPE 14:1
LPE 16:1(n-7); RT=7.32 min	LPE 16:1(n-7)	LPE 16:1
LPE 16:1(n-10); RT=7.51 min	LPE 16:1(n-10)	LPE 18:1
LPE 16:1(n-7); RT=7.53 min	LPE 18:1(n-7)	LPE 18:2
LPE 16:1(n-10); RT=7.73 min	LPE 18:1(n-10)	LPE 18:3
LPE 18:1(n-7); RT=8.63 min	LPE 18:2(n-6)	LPE 20:1
LPE 18:1(n-10); RT=8.81 min	LPE 18:2(n-7)	LPE 20:2
LPE 18:1(n-7); RT=8.95 min	LPE 18:2(n-10)	LPE 20:3
LPE 18:1(n-10); RT=9.13 min	LPE 18:3(n-3)	LPE 20:4
LPE 18:1(n-7); RT=9.8 min	LPE 18:3(n-6)	LPE 20:5
LPE 18:2(n-6); RT=7.75 min	LPE 20:1(n-7)	LPE 22:1
LPE 18:2(n-7); RT=7.78 min	LPE 20:1(n-10)	LPE 22:2
LPE 18:2(n-6); RT=7.98 min	LPE 20:2(n-6)	LPE 22:3
LPE 18:2(n-7); RT=8.02 min	LPE 20:2(n-7)	LPE 22:4
LPE 18:2(n-10); RT=8.15 min	LPE 20:2(n-9)	LPE 22:5
LPE 18:2(n-6); RT=8.74 min	LPE 20:2(n-10)	LPE 22:6
LPE 18:2(n-6); RT=9.05 min	LPE 20:3(n-3)	LPE 24:3
LPE 18:3(n-3); RT=7.0 min	LPE 20:3(n-6)	LPE 24:4
LPE 18:3(n-6); RT=8.75 min	LPE 20:3(n-7)	LPE 24:5
LPE 18:3(n-6); RT=9.06 min	LPE 20:3(n-9)	LPE 24:6
LPE 20:1(n-7); RT=10.53 min	LPE 20:4(n-6)
LPE 20:1(n-10); RT=10.65 min	LPE 20:5(n-3)
LPE 20:1(n-7); RT=10.98 min	LPE 22:1(n-7)
LPE 20:2(n-6); RT=9.18 min	LPE 22:1(n-10)
LPE 20:2(n-7); RT=9.2 min	LPE 22:2(n-7)
LPE 20:2(n-9); RT=9.4 min	LPE 22:2(n-10)
LPE 20:2(n-6); RT=9.51 min	LPE 22:3(n-6)
LPE 20:2(n-10); RT=9.53 min	LPE 22:3(n-7)
LPE 20:2(n-7); RT=9.54 min	LPE 22:3(n-9)
LPE 20:3(n-3); RT=8.17 min	LPE 22:4(n-6)
LPE 20:3(n-6); RT=8.27 min	LPE 22:4(n-7)
LPE 20:3(n-7); RT=8.34 min	LPE 22:5(n-3)
LPE 20:3(n-6); RT=8.53 min	LPE 22:5(n-6)
LPE 20:3(n-9); RT=8.71 min	LPE 22:6(n-3)
LPE 20:3(n-9); RT=8.97 min	LPE 24:3(n-9)
LPE 20:4(n-6); RT=7.75 min	LPE 24:4(n-6)
LPE 20:4(n-6); RT=7.95 min	LPE 24:4(n-9)
LPE 20:5(n-3); RT=7.08 min	LPE 24:5(n-3)
LPE 20:5(n-3); RT=7.23 min	LPE 24:5(n-6)
LPE 22:1(n-7); RT=13.06 min	LPE 24:6(n-3)
LPE 22:1(n-10); RT=13.09 min
LPE 22:2(n-7); RT=11.16 min
LPE 22:2(n-10); RT=11.46 min
LPE 22:3(n-6); RT=9.79 min
LPE 22:3(n-7); RT=9.85 min
LPE 22:3(n-9); RT=10.17 min
LPE 22:3(n-7); RT=10.2 min
LPE 22:3(n-9); RT=10.52 min
LPE 22:4(n-6); RT=8.89 min
LPE 22:4(n-7); RT=9.02 min
LPE 22:4(n-6); RT=9.17 min
LPE 22:5(n-3); RT=8.05 min
LPE 22:5(n-3); RT=8.22 min
LPE 22:5(n-6); RT=8.43 min
LPE 22:5(n-6); RT=8.66 min
LPE 22:6(n-3); RT=7.63 min
LPE 24:3(n-9); RT=12.16 min
LPE 24:4(n-6); RT=10.52 min
LPE 24:4(n-9); RT=11.09 min
LPE 24:5(n-3); RT=9.31 min
LPE 24:5(n-6); RT=9.64 min
LPE 24:5(n-6); RT=9.95 min
LPE 24:6(n-3); RT=8.61 min
LPG 18:1(n-9); RT=8.05 min	LPG 18:1(n-9)	LPG 18:1
LPG 18:1(n-10); RT=8.13 min	LPG 18:1(n-10)	LPG 18:2
LPG 18:1(n-10); RT=8.39 min	LPG 18:2(n-6)	LPG 20:1
LPG 18:2(n-6); RT=7.28 min	LPG 20:1(n-10)	LPG 20:2
LPG 18:2(n-6); RT=7.46 min	LPG 20:2(n-7)	LPG 20:3
LPG 20:1(n-10); RT=9.66 min	LPG 20:3(n-6)	LPG 20:4
LPG 20:2(n-7); RT=8.45 min	LPG 20:3(n-7)	LPG 22:4
LPG 20:3(n-6); RT=7.7 min	LPG 20:3(n-9)	LPG 22:5
LPG 20:3(n-7); RT=7.75 min	LPG 20:4(n-6)
LPG 20:3(n-9); RT=8.05 min	LPG 22:4(n-6)
LPG 20:4(n-6); RT=7.27 min	LPG 22:5(n-3)
LPG 20:4(n-6); RT=7.44 min
LPG 22:4(n-6); RT=8.2 min
LPG 22:5(n-3); RT=7.47 min
LPI 16:1(n-10); RT=6.89 min	LPI 16:1(n-10)	LPI 16:1
LPI 18:1(n-9); RT=7.79 min	LPI 18:1(n-9)	LPI 18:1
LPI 18:1(n-9); RT=8.05 min	LPI 18:1(n-10)	LPI 20:3
LPI 18:1(n-10); RT=8.09 min	LPI 20:3(n-7)	LPI 20:4
LPI 20:3(n-7); RT=7.48 min	LPI 20:3(n-9)	LPI 20:5
LPI 20:3(n-9); RT=7.77 min	LPI 20:4(n-6)
LPI 20:4(n-6); RT=7.05 min	LPI 20:5(n-3)
LPI 20:4(n-6); RT=7.21 min
LPI 20:5(n-3); RT=6.35 min
LPS 16:1(n-7); RT=6.74 min	LPS 16:1(n-7)	LPS 16:1
LPS 16:1(n-10); RT=6.92 min	LPS 16:1(n-10)
PC O-12:0_16:1(n-10); RT=20.38 min	PC O-12:0_16:1(n-10)	PC O-12:0_16:1
PC O-12:0_20:4(n-6); RT=20.79 min	PC O-12:0_20:4(n-6)	PC O-12:0_20:4
PC O-14:0_16:1(n-10); RT=25.47 min	PC O-14:0_16:1(n-10)	PC O-14:0_16:1
PC O-14:0_18:1(n-9); RT=30.59 min	PC O-14:0_18:1(n-9)	PC O-14:0_18:1
PC O-14:0_18:2(n-6); RT=26.18 min	PC O-14:0_18:2(n-6)	PC O-14:0_18:2
PC O-14:0_18:3(n-3); RT=22.82 min	PC O-14:0_18:3(n-3)	PC O-14:0_18:3
PC O-14:0_20:4(n-6); RT=26.01 min	PC O-14:0_20:4(n-6)	PC O-14:0_20:4
PC O-14:0_20:5(n-3); RT=22.69 min	PC O-14:0_20:5(n-3)	PC O-14:0_20:5
PC O-15:0_16:1(n-7); RT=27.57 min	PC O-15:0_16:1(n-7)	PC O-15:0_16:1
PC O-15:0_16:1(n-10); RT=28.61 min	PC O-15:0_16:1(n-10)	PC O-15:0_20:4
PC O-15:0_20:4(n-6); RT=29.2 min	PC O-15:0_20:4(n-6)	PC O-15:0_20:5
PC O-15:0_20:5(n-3); RT=25.27 min	PC O-15:0_20:5(n-3)	PC O-16:0_14:1
PC O-16:0_14:1(n-10); RT=26.87 min	PC O-16:0_14:1(n-10)	PC O-16:0_16:1
PC O-16:0_16:1(n-7); RT=31.1 min	PC O-16:0_16:1(n-7)	PC O-16:0_16:3
PC O-16:0_16:1(n-9); RT=31.81 min	PC O-16:0_16:1(n-9)	PC O-16:0_18:1
PC O-16:0_16:1(n-10); RT=32.28 min	PC O-16:0_16:1(n-10)	PC O-16:0_18:2
PC O-16:0_16:3(n-6); RT=25.46 min	PC O-16:0_16:3(n-6)	PC O-16:0_18:3
PC O-16:0_18:1(n-7); RT=38.09 min	PC O-16:0_18:1(n-7)	PC O-16:0_20:1
PC O-16:0_18:1(n-9); RT=38.88 min	PC O-16:0_18:1(n-9)	PC O-16:0_20:2
PC O-16:0_18:1(n-10); RT=39.33 min	PC O-16:0_18:1(n-10)	PC O-16:0_20:3
PC O-16:0_18:2(n-6); RT=33.13 min	PC O-16:0_18:2(n-6)	PC O-16:0_20:4
PC O-16:0_18:3(n-3); RT=28.7 min	PC O-16:0_18:3(n-3)	PC O-16:0_20:5
PC O-16:0_18:3(n-6); RT=29.82 min	PC O-16:0_18:3(n-6)	PC O-16:0_22:1
PC O-16:0_20:1(n-7); RT=45.91 min	PC O-16:0_20:1(n-7)	PC O-16:0_22:2
PC O-16:0_20:1(n-9); RT=46.06 min	PC O-16:0_20:1(n-9)	PC O-16:0_22:3
PC O-16:0_20:1(n-10); RT=46.24 min	PC O-16:0_20:1(n-10)	PC O-16:0_22:4
PC O-16:0_20:2(n-7); RT=40.69 min	PC O-16:0_20:2(n-7)	PC O-16:0_22:5
PC O-16:0_20:2(n-6); RT=40.71 min	PC O-16:0_20:2(n-6)	PC O-16:0_24:1
PC O-16:0_20:3(n-3); RT=35.21 min	PC O-16:0_20:3(n-3)	PC O-16:0_24:2
PC O-16:0_20:3(n-6); RT=35.72 min	PC O-16:0_20:3(n-6)	PC O-16:0_24:3
PC O-16:0_20:3(n-9); RT=38.33 min	PC O-16:0_20:3(n-9)	PC O-16:0_24:4
PC O-16:0_20:4(n-3); RT=31.06 min	PC O-16:0_20:4(n-3)	PC O-16:0_24:5
PC O-16:0_20:4(n-6); RT=32.89 min	PC O-16:0_20:4(n-6)	PC O-16:0_24:6
PC O-16:0_20:5(n-3); RT=28.58 min	PC O-16:0_20:5(n-3)	PC O-16:1_16:0
PC O-16:0_22:1(n-10); RT=49.94 min	PC O-16:0_22:1(n-10)	PC O-16:1_16:1
PC O-16:0_22:2(n-6); RT=47.38 min	PC O-16:0_22:2(n-6)	PC O-16:1_17:0
PC O-16:0_22:3(n-9); RT=44.73 min	PC O-16:0_22:3(n-9)	PC O-16:1_18:1
PC O-16:0_22:4(n-6); RT=38.75 min	PC O-16:0_22:4(n-6)	PC O-16:1_18:2
PC O-16:0_22:5(n-3); RT=33.63 min	PC O-16:0_22:5(n-3)	PC O-16:1_20:4
PC O-16:0_22:5(n-6); RT=36.29 min	PC O-16:0_22:5(n-6)	PC O-16:1_20:5
PC O-16:0_24:1(n-7); RT=51.96 min	PC O-16:0_24:1(n-7)	PC O-16:1_22:4
PC O-16:0_24:1(n-9); RT=52.22 min	PC O-16:0_24:1(n-9)	PC O-16:1_22:5
PC O-16:0_24:2(n-9); RT=50.1 min	PC O-16:0_24:2(n-9)	PC O-16:1_22:6
PC O-16:0_24:3(n-9); RT=48.2 min	PC O-16:0_24:3(n-9)	PC O-17:0_16:1
PC O-16:0_24:4(n-6); RT=45.18 min	PC O-16:0_24:4(n-6)	PC O-17:0_18:1
PC O-16:0_24:5(n-3); RT=40.3 min	PC O-16:0_24:5(n-3)	PC O-17:0_20:4
PC O-16:0_24:5(n-6); RT=41.96 min	PC O-16:0_24:5(n-6)	PC O-17:1_16:1
PC O-16:0_24:6(n-3); RT=36.66 min	PC O-16:0_24:6(n-3)	PC O-17:1_20:4
PC O-16:1(n-7)_16:0; RT=30.65 min	PC O-16:1(n-7)_16:0	PC O-18:0_16:1
PC O-16:1(n-10)_16:0; RT=31.45 min	PC O-16:1(n-10)_16:0	PC O-18:0_18:1
PC O-16:1(n-7)_16:1(n-7); RT=25.55 min	PC O-16:1(n-7)_16:1(n-7)	PC O-18:0_18:2
PC O-16:1_16:1(n-7); RT=26.01 min	PC O-16:1(n-10)_16:1(n-7)	PC O-18:0_18:3
PC O-16:1(n-10)_16:1(n-7); RT=26.15 min	PC O-16:1(n-7)_16:1(n-10)	PC O-18:0_20:1
PC O-16:1(n-7)_16:1(n-10); RT=26.51 min	PC O-16:1(n-7)_17:0	PC O-18:0_20:2
PC O-16:1_16:1(n-10); RT=26.63 min	PC O-16:1(n-7)_18:1(n-7)	PC O-18:0_20:3
PC O-16:1(n-7)_17:0; RT=35.06 min	PC O-16:1(n-7)_18:2(n-6)	PC O-18:0_20:4
PC O-16:1(n-7)_18:1(n-7); RT=31.91 min	PC O-16:1(n-7)_20:4(n-6)	PC O-18:0_20:5
PC O-16:1(n-7)_18:2(n-6); RT=27.2 min	PC O-16:1(n-10)_20:4	PC O-18:0_22:2
PC O-16:1(n-7)_20:4(n-6); RT=27.01 min	PC O-16:1_20:5(n-3)	PC O-18:0_22:4
PC O-16:1(n-10)_20:4; RT=27.65 min	PC O-16:1(n-7)_22:4(n-6)	PC O-18:0_22:5
PC O-16:1_20:5(n-3); RT=23.6 min	PC O-16:1(n-7)_22:5	PC O-18:0_24:5
PC O-16:1(n-7)_22:4(n-6); RT=32.0 min	PC O-16:1(n-7)_22:6	PC O-18:0_24:6
PC O-16:1(n-7)_22:5; RT=27.75 min	PC O-17:0_16:1(n-7)	PC O-18:1_14:0
PC O-16:1(n-7)_22:6; RT=26.04 min	PC O-17:0_16:1(n-10)	PC O-18:1_14:1
PC O-17:0_16:1(n-7); RT=35.06 min	PC O-17:0_18:1(n-7)	PC O-18:1_15:0
PC O-17:0_16:1(n-10); RT=36.37 min	PC O-17:0_18:1(n-9)	PC O-18:1_16:0
PC O-17:0_18:1(n-7); RT=42.82 min	PC O-17:0_20:4(n-6)	PC O-18:1_16:1
PC O-17:0_18:1(n-9); RT=43.37 min	PC O-17:1_16:1(n-7)	PC O-18:1_18:0
PC O-17:0_20:4(n-6); RT=37.0 min	PC O-17:1_16:1(n-10)	PC O-18:1_18:1
PC O-17:1_16:1(n-7); RT=28.63 min	PC O-17:1_20:4(n-6)	PC O-18:1_18:2
PC O-17:1_16:1(n-10); RT=29.75 min	PC O-18:0_16:1(n-10)	PC O-18:1_18:3
PC O-17:1_20:4(n-6); RT=30.31 min	PC O-18:0_18:1(n-7)	PC O-18:1_20:1
PC O-18:0_16:1(n-10); RT=40.85 min	PC O-18:0_18:1(n-9)	PC O-18:1_20:2
PC O-18:0_18:1(n-7); RT=46.2 min	PC O-18:0_18:1(n-10)	PC O-18:1_20:3
PC O-18:0_18:1(n-9); RT=46.54 min	PC O-18:0_18:2(n-6)	PC O-18:1_20:4
PC O-18:0_18:1(n-10); RT=46.73 min	PC O-18:0_18:3(n-3)	PC O-18:1_20:5
PC O-18:0_18:2(n-6); RT=41.81 min	PC O-18:0_20:1(n-7)	PC O-18:1_22:1
PC O-18:0_18:3(n-3); RT=36.24 min	PC O-18:0_20:2(n-6)	PC O-18:1_22:3
PC O-18:0_20:1(n-7); RT=49.73 min	PC O-18:0_20:3(n-3)	PC O-18:1_22:4
PC O-18:0_20:2(n-6); RT=47.38 min	PC O-18:0_20:3(n-9)	PC O-18:1_22:5
PC O-18:0_20:3(n-3); RT=43.84 min	PC O-18:0_20:4(n-6)	PC O-18:1_22:6
PC O-18:0_20:3(n-9); RT=46.1 min	PC O-18:0_20:5(n-3)	PC O-18:1_24:1
PC O-18:0_20:4(n-6); RT=41.48 min	PC O-18:0_22:2(n-6)	PC O-18:1_24:2
PC O-18:0_20:5(n-3); RT=36.27 min	PC O-18:0_22:4(n-6)	PC O-18:1_24:3
PC O-18:0_22:2(n-6); RT=50.29 min	PC O-18:0_22:5(n-3)	PC O-18:1_24:4
PC O-18:0_22:4(n-6); RT=46.32 min	PC O-18:0_24:5(n-3)	PC O-18:1_24:5
PC O-18:0_22:5(n-3); RT=42.28 min	PC O-18:0_24:5(n-6)	PC O-18:1_24:6
PC O-18:0_24:5(n-3); RT=46.93 min	PC O-18:0_24:6(n-3)	PC O-18:2_14:0
PC O-18:0_24:5(n-6); RT=47.76 min	PC O-18:1(n-7)_14:0	PC O-18:2_16:0
PC O-18:0_24:6(n-3); RT=44.98 min	PC O-18:1(n-9)_14:0	PC O-18:2_16:1
PC O-18:1(n-7)_14:0; RT=30.34 min	PC O-18:1(n-10)_14:0	PC O-18:2_18:1
PC O-18:1(n-9)_14:0; RT=30.59 min	PC O-18:1_14:1(n-10)	PC O-18:2_20:4
PC O-18:1(n-10)_14:0; RT=30.8 min	PC O-18:1(n-7)_15:0	PC O-18:2_22:6
PC O-18:1_14:1(n-10); RT=27.77 min	PC O-18:1(n-9)_15:0	PC O-18:3_14:0
PC O-18:1(n-7)_15:0; RT=34.01 min	PC O-18:1(n-7)_16:0	PC O-18:3_16:0
PC O-18:1(n-9)_15:0; RT=34.23 min	PC O-18:1(n-9)_16:0	PC O-18:3_16:1
PC O-18:1(n-7)_16:0; RT=38.08 min	PC O-18:1(n-10)_16:0	PC O-18:3_18:3
PC O-18:1(n-9)_16:0; RT=38.41 min	PC O-18:1(n-7)_16:1(n-7)	PC O-18:3_20:3
PC O-18:1(n-10)_16:0; RT=38.68 min	PC O-18:1(n-9)_16:1(n-7)	PC O-18:3_20:4
PC O-18:1(n-7)_16:1(n-7); RT=31.92 min	PC O-18:1(n-10)_16:1(n-7)	PC O-18:3_20:5
PC O-18:1(n-9)_16:1(n-7); RT=32.16 min	PC O-18:1(n-7)_16:1(n-10)	PC O-18:3_22:5
PC O-18:1(n-10)_16:1(n-7); RT=32.41 min	PC O-18:1(n-9)_16:1(n-10)	PC O-18:3_22:6
PC O-18:1_16:1(n-7); RT=32.61 min	PC O-18:1(n-7)_18:0	PC O-20:0_18:1
PC O-18:1(n-9)_16:1; RT=32.89 min	PC O-18:1(n-9)_18:0	PC O-20:0_18:2
PC O-18:1(n-7)_16:1(n-10); RT=33.09 min	PC O-18:1(n-10)_18:0	PC O-20:0_20:4
PC O-18:1(n-9)_16:1(n-10); RT=33.38 min	PC O-18:1(n-7)_18:1(n-7)	PC O-20:3_20:5
PC O-18:1(n-7)_18:0; RT=45.91 min	PC O-18:1(n-7)_18:1(n-9)	PC O-22:0_18:1
PC O-18:1(n-9)_18:0; RT=46.05 min	PC O-18:1(n-9)_18:1(n-7)	PC O-22:0_18:2
PC O-18:1(n-10)_18:0; RT=46.32 min	PC O-18:1(n-9)_18:1(n-9)	PC O-22:0_20:4
PC O-18:1(n-7)_18:1(n-7); RT=39.36 min	PC O-18:1(n-7)_18:1(n-10)	PC O-22:0_20:5
PC O-18:1(n-7)_18:1(n-9); RT=39.71 min	PC O-18:1(n-10)_18:1(n-10)	PC O-22:0_22:5
PC O-18:1(n-9)_18:1(n-7); RT=39.71 min	PC O-18:1(n-7)_18:2(n-6)	PC O-24:0_18:1
PC O-18:1(n-10)_18:1; RT=39.98 min	PC O-18:1(n-9)_18:2(n-6)
PC O-18:1(n-9)_18:1(n-9); RT=40.21 min	PC O-18:1_18:3(n-6)
PC O-18:1(n-7)_18:1(n-10); RT=40.24 min	PC O-18:1(n-7)_20:1(n-9)
PC O-18:1(n-10)_18:1(n-10); RT=40.55 min	PC O-18:1(n-9)_20:1(n-7)
PC O-18:1(n-7)_18:2(n-6); RT=33.93 min	PC O-18:1_20:2(n-7)
PC O-18:1(n-9)_18:2(n-6); RT=34.27 min	PC O-18:1(n-9)_20:3(n-6)
PC O-18:1_18:3(n-6); RT=30.84 min	PC O-18:1(n-7)_20:3
PC O-18:1(n-7)_20:1(n-9); RT=46.65 min	PC O-18:1(n-9)_20:3(n-9)
PC O-18:1(n-9)_20:1(n-7); RT=46.65 min	PC O-18:1(n-7)_20:4
PC O-18:1_20:2(n-7); RT=41.66 min	PC O-18:1(n-9)_20:4(n-6)
PC O-18:1_20:2(n-7); RT=42.03 min	PC O-18:1(n-10)_20:4
PC O-18:1(n-9)_20:3(n-6); RT=36.93 min	PC O-18:1_20:5(n-3)
PC O-18:1(n-7)_20:3; RT=39.23 min	PC O-18:1(n-7)_22:1
PC O-18:1(n-9)_20:3(n-9); RT=39.57 min	PC O-18:1(n-7)_22:3
PC O-18:1(n-7)_20:4; RT=33.71 min	PC O-18:1(n-9)_22:3(n-9)
PC O-18:1(n-9)_20:4(n-6); RT=33.96 min	PC O-18:1(n-7)_22:4(n-6)
PC O-18:1(n-10)_20:4; RT=34.19 min	PC O-18:1(n-9)_22:4(n-6)
PC O-18:1_20:5(n-3); RT=29.55 min	PC O-18:1(n-7)_22:5(n-3)
PC O-18:1(n-7)_22:1; RT=50.13 min	PC O-18:1(n-9)_22:5(n-3)
PC O-18:1(n-7)_22:3; RT=45.12 min	PC O-18:1_22:5(n-6)
PC O-18:1(n-9)_22:3(n-9); RT=45.46 min	PC O-18:1(n-7)_22:6
PC O-18:1(n-7)_22:4(n-6); RT=39.63 min	PC O-18:1(n-9)_22:6(n-3)
PC O-18:1(n-9)_22:4(n-6); RT=39.99 min	PC O-18:1(n-10)_22:6
PC O-18:1(n-7)_22:5(n-3); RT=34.52 min	PC O-18:1(n-7)_24:1(n-7)
PC O-18:1(n-9)_22:5(n-3); RT=34.8 min	PC O-18:1(n-7)_24:2
PC O-18:1_22:5(n-6); RT=37.54 min	PC O-18:1(n-7)_24:3
PC O-18:1(n-7)_22:6; RT=32.44 min	PC O-18:1(n-9)_24:3(n-9)
PC O-18:1(n-9)_22:6(n-3); RT=32.66 min	PC O-18:1_24:4(n-6)
PC O-18:1(n-10)_22:6; RT=32.85 min	PC O-18:1_24:5(n-3)
PC O-18:1(n-7)_24:1(n-7); RT=52.21 min	PC O-18:1_24:5(n-6)
PC O-18:1(n-7)_24:2; RT=50.39 min	PC O-18:1_24:6(n-3)
PC O-18:1(n-7)_24:3; RT=48.51 min	PC O-18:2(n-6)_14:0
PC O-18:1(n-9)_24:3(n-9); RT=48.63 min	PC O-18:2(n-6)_16:0
PC O-18:1_24:4(n-6); RT=45.92 min	PC O-18:2(n-7)_16:0
PC O-18:1_24:5(n-3); RT=41.35 min	PC O-18:2(n-6)_16:1(n-7)
PC O-18:1_24:5(n-6); RT=43.22 min	PC O-18:2(n-6)_18:1
PC O-18:1_24:6(n-3); RT=37.85 min	PC O-18:2(n-6)_20:4
PC O-18:2(n-6)_14:0; RT=25.78 min	PC O-18:2(n-6)_22:6
PC O-18:2(n-6)_16:0; RT=32.49 min	PC O-18:3(n-3)_14:0
PC O-18:2(n-7)_16:0; RT=32.68 min	PC O-18:3(n-3)_16:0
PC O-18:2(n-6)_16:1(n-7); RT=27.15 min	PC O-18:3(n-3)_16:1
PC O-18:2(n-6)_16:1; RT=28.15 min	PC O-18:3(n-3)_18:3(n-3)
PC O-18:2(n-6)_18:1; RT=33.66 min	PC O-18:3(n-3)_20:3(n-3)
PC O-18:2(n-6)_20:4; RT=28.7 min	PC O-18:3(n-3)_20:4
PC O-18:2(n-6)_22:6; RT=27.64 min	PC O-18:3(n-3)_20:5(n-3)
PC O-18:3(n-3)_14:0; RT=22.51 min	PC O-18:3(n-3)_22:5(n-3)
PC O-18:3(n-3)_16:0; RT=28.13 min	PC O-18:3(n-3)_22:6
PC O-18:3(n-3)_16:1; RT=23.41 min	PC O-20:0_18:1(n-9)
PC O-18:3(n-3)_16:1; RT=24.17 min	PC O-20:0_18:2(n-6)
PC O-18:3(n-3)_18:3(n-3); RT=21.9 min	PC O-20:0_20:4(n-6)
PC O-18:3(n-3)_20:3(n-3); RT=26.05 min	PC O-20:3(n-3)_20:5(n-3)
PC O-18:3(n-3)_20:4; RT=24.85 min	PC O-22:0_18:1(n-9)
PC O-18:3(n-3)_20:5(n-3); RT=21.74 min	PC O-22:0_18:2(n-6)
PC O-18:3(n-3)_22:5(n-3); RT=25.55 min	PC O-22:0_20:4(n-6)
PC O-18:3(n-3)_22:6; RT=23.65 min	PC O-22:0_20:5(n-3)
PC O-20:0_18:1(n-9); RT=50.02 min	PC O-22:0_22:5(n-3)
PC O-20:0_18:2(n-6); RT=47.87 min	PC O-24:0_18:1(n-9)
PC O-20:0_20:4(n-6); RT=47.68 min
PC O-20:3(n-3)_20:5(n-3); RT=26.61 min
PC O-22:0_18:1(n-9); RT=52.43 min
PC O-22:0_18:2(n-6); RT=50.85 min
PC O-22:0_20:4(n-6); RT=50.67 min
PC O-22:0_20:5(n-3); RT=49.14 min
PC O-22:0_22:5(n-3); RT=50.81 min
PC O-24:0_18:1(n-9); RT=53.74 min
PC P-16:0_16:1(n-10); RT=31.32 min	PC P-16:0_16:1(n-10)	PC P-16:0_16:1
PC P-16:0_18:1(n-7); RT=37.56 min	PC P-16:0_18:1(n-7)	PC P-16:0_18:1
PC P-16:0_20:4(n-6); RT=31.81 min	PC P-16:0_20:4(n-6)	PC P-16:0_20:4
PC P-16:0_20:5(n-3); RT=27.65 min	PC P-16:0_20:5(n-3)	PC P-16:0_20:5
PC P-16:0_22:5(n-3); RT=32.62 min	PC P-16:0_22:5(n-3)	PC P-16:0_22:5
PC P-18:1(n-7)_16:0; RT=38.42 min	PC P-18:1(n-7)_16:0	PC P-18:1_16:0
PE P-14:0_20:4(n-6); RT=26.97 min	PE P-14:0_20:4(n-6)	PE P-14:0_20:4
PE P-14:0_20:5(n-3); RT=23.44 min	PE P-14:0_20:5(n-3)	PE P-14:0_20:5
PE P-15:0_18:1(n-9); RT=36.24 min	PE P-15:0_18:1(n-9)	PE P-15:0_18:1
PE P-15:0_20:4(n-6); RT=30.34 min	PE P-15:0_20:4(n-6)	PE P-15:0_20:4
PE P-15:0_20:5(n-3); RT=26.31 min	PE P-15:0_20:5(n-3)	PE P-15:0_20:5
PE P-15:0_22:4(n-6); RT=35.93 min	PE P-15:0_22:4(n-6)	PE P-15:0_22:4
PE P-15:0_22:5(n-3); RT=31.1 min	PE P-15:0_22:5(n-3)	PE P-15:0_22:5
PE P-16:0_14:1(n-10); RT=28.65 min	PE P-16:0_14:1(n-10)	PE P-16:0_14:1
PE P-16:0_16:1(n-7); RT=32.42 min	PE P-16:0_16:1(n-7)	PE P-16:0_16:1
PE P-16:0_16:1(n-10); RT=33.58 min	PE P-16:0_16:1(n-10)	PE P-16:0_18:1
PE P-16:0_18:1(n-7); RT=39.92 min	PE P-16:0_18:1(n-7)	PE P-16:0_18:2
PE P-16:0_18:1(n-9); RT=40.4 min	PE P-16:0_18:1(n-9)	PE P-16:0_18:3
PE P-16:0_18:2(n-6); RT=34.51 min	PE P-16:0_18:2(n-6)	PE P-16:0_18:4
PE P-16:0_18:2(n-7); RT=34.97 min	PE P-16:0_18:2(n-7)	PE P-16:0_20:1
PE P-16:0_18:2(n-7); RT=35.94 min	PE P-16:0_18:2(n-10)	PE P-16:0_20:2
PE P-16:0_18:2(n-10); RT=37.08 min	PE P-16:0_18:3(n-3)	PE P-16:0_20:3
PE P-16:0_18:3(n-3); RT=30.19 min	PE P-16:0_18:4(n-3)	PE P-16:0_20:4
PE P-16:0_18:4(n-3); RT=26.84 min	PE P-16:0_20:1(n-7)	PE P-16:0_20:5
PE P-16:0_20:1(n-7); RT=46.71 min	PE P-16:0_20:1(n-9)	PE P-16:0_22:1
PE P-16:0_20:1(n-9); RT=46.82 min	PE P-16:0_20:1(n-10)	PE P-16:0_22:2
PE P-16:0_20:1(n-10); RT=46.92 min	PE P-16:0_20:2(n-6)	PE P-16:0_22:3
PE P-16:0_20:2(n-6); RT=42.25 min	PE P-16:0_20:2(n-7)	PE P-16:0_22:4
PE P-16:0_20:2(n-7); RT=42.33 min	PE P-16:0_20:2(n-9)	PE P-16:0_22:5
PE P-16:0_20:2(n-9); RT=43.19 min	PE P-16:0_20:2(n-10)	PE P-16:0_22:6
PE P-16:0_20:2(n-10); RT=43.89 min	PE P-16:0_20:3(n-3)	PE P-16:0_24:2
PE P-16:0_20:2(n-9); RT=44.06 min	PE P-16:0_20:3(n-6)	PE P-16:0_24:3
PE P-16:0_20:3(n-3); RT=36.61 min	PE P-16:0_20:3(n-7)	PE P-16:0_24:4
PE P-16:0_20:3(n-6); RT=37.03 min	PE P-16:0_20:3(n-9)	PE P-16:0_24:5
PE P-16:0_20:3(n-7); RT=37.71 min	PE P-16:0_20:4(n-3)	PE P-16:0_24:6
PE P-16:0_20:3(n-6); RT=38.17 min	PE P-16:0_20:4(n-6)	PE P-16:1_20:4
PE P-16:0_20:3(n-9); RT=39.75 min	PE P-16:0_20:5(n-3)	PE P-16:1_20:5
PE P-16:0_20:4(n-3); RT=32.36 min	PE P-16:0_22:1(n-10)	PE P-16:1_22:6
PE P-16:0_20:4(n-3); RT=33.11 min	PE P-16:0_22:1(n-7)	PE P-17:0_16:1
PE P-16:0_20:4(n-6); RT=34.14 min	PE P-16:0_22:1(n-9)	PE P-17:0_18:1
PE P-16:0_20:5(n-3); RT=29.62 min	PE P-16:0_22:2(n-7)	PE P-17:0_18:2
PE P-16:0_20:5(n-3); RT=30.14 min	PE P-16:0_22:2(n-6)	PE P-17:0_20:1
PE P-16:0_22:1(n-10); RT=50.01 min	PE P-16:0_22:2(n-9)	PE P-17:0_20:2
PE P-16:0_22:1(n-7); RT=50.08 min	PE P-16:0_22:2(n-10)	PE P-17:0_20:3
PE P-16:0_22:1(n-9); RT=50.09 min	PE P-16:0_22:3(n-6)	PE P-17:0_20:4
PE P-16:0_22:2(n-7); RT=47.59 min	PE P-16:0_22:3(n-3)	PE P-17:0_20:5
PE P-16:0_22:2(n-6); RT=47.68 min	PE P-16:0_22:3(n-7)	PE P-17:0_22:1
PE P-16:0_22:2(n-9); RT=47.97 min	PE P-16:0_22:3(n-9)	PE P-17:0_22:2
PE P-16:0_22:2(n-10); RT=48.0 min	PE P-16:0_22:4(n-6)	PE P-17:0_22:3
PE P-16:0_22:3(n-6); RT=43.95 min	PE P-16:0_22:4(n-9)	PE P-17:0_22:4
PE P-16:0_22:3(n-3); RT=44.41 min	PE P-16:0_22:5(n-3)	PE P-17:0_22:5
PE P-16:0_22:3(n-7); RT=44.51 min	PE P-16:0_22:5(n-6)	PE P-17:0_22:6
PE P-16:0_22:3(n-6); RT=44.53 min	PE P-16:0_22:6(n-3)	PE P-17:0_24:4
PE P-16:0_22:3(n-9); RT=45.53 min	PE P-16:0_24:2(n-6)	PE P-17:0_24:5
PE P-16:0_22:4(n-6); RT=40.1 min	PE P-16:0_24:2(n-9)	PE P-17:0_24:6
PE P-16:0_22:4(n-9); RT=43.5 min	PE P-16:0_24:3(n-6)	PE P-17:1_20:4
PE P-16:0_22:5(n-3); RT=34.94 min	PE P-16:0_24:3(n-9)	PE P-17:1_20:5
PE P-16:0_22:5(n-6); RT=37.62 min	PE P-16:0_24:4(n-6)	PE P-18:0_14:1
PE P-16:0_22:6(n-3); RT=32.73 min	PE P-16:0_24:4(n-9)	PE P-18:0_16:1
PE P-16:0_24:2(n-6); RT=50.63 min	PE P-16:0_24:5(n-3)	PE P-18:0_18:1
PE P-16:0_24:2(n-9); RT=50.73 min	PE P-16:0_24:5(n-6)	PE P-18:0_18:2
PE P-16:0_24:3(n-6); RT=48.32 min	PE P-16:0_24:6(n-3)	PE P-18:0_18:3
PE P-16:0_24:3(n-9); RT=48.69 min	PE P-16:1(n-7)_20:4(n-6)	PE P-18:0_20:1
PE P-16:0_24:4(n-6); RT=45.97 min	PE P-16:1(n-10)_20:4(n-6)	PE P-18:0_20:2
PE P-16:0_24:4(n-9); RT=46.94 min	PE P-16:1_20:5(n-3)	PE P-18:0_20:3
PE P-16:0_24:5(n-3); RT=41.61 min	PE P-16:1(n-7)_22:6	PE P-18:0_20:4
PE P-16:0_24:5(n-6); RT=43.3 min	PE P-16:1(n-10)_22:6	PE P-18:0_20:5
PE P-16:0_24:6(n-3); RT=37.89 min	PE P-17:0_16:1(n-7)	PE P-18:0_22:1
PE P-16:1(n-7)_20:4(n-6); RT=28.23 min	PE P-17:0_18:1(n-7)	PE P-18:0_22:2
PE P-16:1(n-10)_20:4(n-6); RT=29.08 min	PE P-17:0_18:1(n-9)	PE P-18:0_22:3
PE P-16:1_20:5(n-3); RT=24.46 min	PE P-17:0_18:1(n-10)	PE P-18:0_22:4
PE P-16:1_20:5(n-3); RT=25.27 min	PE P-17:0_18:2(n-6)	PE P-18:0_22:5
PE P-16:1(n-7)_22:6; RT=27.14 min	PE P-17:0_20:1(n-9)	PE P-18:0_22:6
PE P-16:1(n-10)_22:6; RT=27.97 min	PE P-17:0_20:2(n-10)	PE P-18:0_24:1
PE P-17:0_16:1(n-7); RT=37.38 min	PE P-17:0_20:2(n-9)	PE P-18:0_24:2
PE P-17:0_18:1(n-7); RT=42.88 min	PE P-17:0_20:3(n-9)	PE P-18:0_24:3
PE P-17:0_18:1(n-9); RT=43.25 min	PE P-17:0_20:4(n-6)	PE P-18:0_24:4
PE P-17:0_18:1(n-10); RT=43.63 min	PE P-17:0_20:5(n-3)	PE P-18:0_24:5
PE P-17:0_18:1(n-7); RT=44.09 min	PE P-17:0_22:1(n-10)	PE P-18:0_24:6
PE P-17:0_18:1(n-9); RT=44.76 min	PE P-17:0_22:2(n-10)	PE P-18:1_14:0
PE P-17:0_18:1(n-10); RT=44.91 min	PE P-17:0_22:3(n-9)	PE P-18:1_15:0
PE P-17:0_18:2(n-6); RT=39.0 min	PE P-17:0_22:3(n-7)	PE P-18:1_16:0
PE P-17:0_20:1(n-9); RT=48.39 min	PE P-17:0_22:4(n-6)	PE P-18:1_16:1
PE P-17:0_20:1(n-9); RT=49.07 min	PE P-17:0_22:5(n-3)	PE P-18:1_17:1
PE P-17:0_20:2(n-10); RT=45.9 min	PE P-17:0_22:5(n-6)	PE P-18:1_18:1
PE P-17:0_20:2(n-9); RT=46.26 min	PE P-17:0_22:6(n-3)	PE P-18:1_18:2
PE P-17:0_20:2(n-10); RT=46.68 min	PE P-17:0_24:4(n-6)	PE P-18:1_18:3
PE P-17:0_20:3(n-9); RT=42.61 min	PE P-17:0_24:5(n-3)	PE P-18:1_19:1
PE P-17:0_20:3(n-9); RT=44.0 min	PE P-17:0_24:5(n-6)	PE P-18:1_20:0
PE P-17:0_20:4(n-6); RT=36.76 min	PE P-17:0_24:6(n-3)	PE P-18:1_20:1
PE P-17:0_20:4(n-6); RT=37.28 min	PE P-17:1_20:4(n-6)	PE P-18:1_20:2
PE P-17:0_20:4(n-6); RT=38.3 min	PE P-17:1_20:5(n-3)	PE P-18:1_20:3
PE P-17:0_20:5(n-3); RT=31.92 min	PE P-18:0_14:1(n-10)	PE P-18:1_20:4
PE P-17:0_20:5(n-3); RT=32.3 min	PE P-18:0_16:1(n-7)	PE P-18:1_20:5
PE P-17:0_20:5(n-3); RT=33.33 min	PE P-18:0_18:1(n-7)	PE P-18:1_21:1
PE P-17:0_22:1(n-10); RT=51.43 min	PE P-18:0_18:1(n-9)	PE P-18:1_21:2
PE P-17:0_22:2(n-10); RT=49.5 min	PE P-18:0_18:1(n-10)	PE P-18:1_21:3
PE P-17:0_22:3(n-9); RT=46.96 min	PE P-18:0_18:2(n-6)	PE P-18:1_22:1
PE P-17:0_22:3(n-7); RT=47.01 min	PE P-18:0_18:2(n-7)	PE P-18:1_22:2
PE P-17:0_22:3(n-9); RT=47.74 min	PE P-18:0_18:3(n-3)	PE P-18:1_22:3
PE P-17:0_22:4(n-6); RT=42.98 min	PE P-18:0_20:1(n-7)	PE P-18:1_22:4
PE P-17:0_22:4(n-6); RT=43.34 min	PE P-18:0_20:1(n-9)	PE P-18:1_22:5
PE P-17:0_22:4(n-6); RT=44.38 min	PE P-18:0_20:1(n-10)	PE P-18:1_22:6
PE P-17:0_22:5(n-3); RT=37.67 min	PE P-18:0_20:2(n-6)	PE P-18:1_23:1
PE P-17:0_22:5(n-3); RT=38.08 min	PE P-18:0_20:2(n-7)	PE P-18:1_23:2
PE P-17:0_22:5(n-3); RT=39.12 min	PE P-18:0_20:2(n-9)	PE P-18:1_23:3
PE P-17:0_22:5(n-6); RT=42.0 min	PE P-18:0_20:2(n-10)	PE P-18:1_24:1
PE P-17:0_22:6(n-3); RT=36.82 min	PE P-18:0_20:3(n-3)	PE P-18:1_24:2
PE P-17:0_24:4(n-6); RT=48.18 min	PE P-18:0_20:3(n-6)	PE P-18:1_24:3
PE P-17:0_24:5(n-3); RT=45.36 min	PE P-18:0_20:3(n-7)	PE P-18:1_24:4
PE P-17:0_24:5(n-6); RT=46.26 min	PE P-18:0_20:3(n-9)	PE P-18:1_24:5
PE P-17:0_24:6(n-3); RT=40.85 min	PE P-18:0_20:4(n-6)	PE P-18:1_24:6
PE P-17:0_24:6(n-3); RT=42.29 min	PE P-18:0_20:5(n-3)	PE P-18:2_16:0
PE P-17:1_20:4(n-6); RT=31.56 min	PE P-18:0_22:1(n-7)	PE P-18:2_18:1
PE P-17:1_20:5(n-3); RT=27.07 min	PE P-18:0_22:1(n-9)	PE P-18:2_20:3
PE P-18:0_14:1(n-10); RT=35.77 min	PE P-18:0_22:2(n-6)	PE P-18:2_20:4
PE P-18:0_16:1(n-7); RT=40.89 min	PE P-18:0_22:2(n-9)	PE P-18:2_20:5
PE P-18:0_18:1(n-7); RT=46.96 min	PE P-18:0_22:2(n-10)	PE P-18:2_22:4
PE P-18:0_18:1(n-9); RT=47.2 min	PE P-18:0_22:3(n-3)	PE P-18:2_22:5
PE P-18:0_18:1(n-10); RT=47.33 min	PE P-18:0_22:3(n-7)	PE P-18:2_22:6
PE P-18:0_18:2(n-6); RT=43.22 min	PE P-18:0_22:3(n-6)	PE P-18:3_18:1
PE P-18:0_18:2(n-7); RT=43.63 min	PE P-18:0_22:3(n-9)	PE P-18:3_20:5
PE P-18:0_18:3(n-3); RT=37.76 min	PE P-18:0_22:4(n-3)	PE P-18:3_22:4
PE P-18:0_20:1(n-7); RT=50.08 min	PE P-18:0_22:4(n-6)	PE P-18:3_22:5
PE P-18:0_20:1(n-9); RT=50.09 min	PE P-18:0_22:5(n-3)	PE P-19:0_20:4
PE P-18:0_20:1(n-10); RT=50.15 min	PE P-18:0_22:5(n-6)	PE P-19:0_22:5
PE P-18:0_20:2(n-6); RT=47.79 min	PE P-18:0_22:6(n-3)	PE P-19:1_18:1
PE P-18:0_20:2(n-7); RT=48.0 min	PE P-18:0_24:1(n-7)	PE P-19:1_20:4
PE P-18:0_20:2(n-9); RT=48.25 min	PE P-18:0_24:1(n-9)	PE P-19:1_22:4
PE P-18:0_20:2(n-10); RT=48.54 min	PE P-18:0_24:1(n-10)	PE P-20:0_16:1
PE P-18:0_20:2(n-9); RT=48.98 min	PE P-18:0_24:2(n-9)	PE P-20:0_18:1
PE P-18:0_20:3(n-3); RT=45.0 min	PE P-18:0_24:2(n-6)	PE P-20:0_18:2
PE P-18:0_20:3(n-6); RT=45.3 min	PE P-18:0_24:3(n-9)	PE P-20:0_20:4
PE P-18:0_20:3(n-7); RT=45.68 min	PE P-18:0_24:4(n-6)	PE P-20:0_22:4
PE P-18:0_20:3(n-6); RT=45.93 min	PE P-18:0_24:4(n-9)	PE P-20:0_22:5
PE P-18:0_20:3(n-9); RT=46.85 min	PE P-18:0_24:5(n-3)	PE P-20:1_20:4
PE P-18:0_20:4(n-6); RT=42.83 min	PE P-18:0_24:5(n-6)	PE P-20:1_22:5
PE P-18:0_20:4(n-6); RT=43.37 min	PE P-18:0_24:6(n-3)	PE P-20:2_18:1
PE P-18:0_20:5(n-3); RT=37.52 min	PE P-18:1(n-7)_14:0	PE P-20:2_20:1
PE P-18:0_22:1(n-7); RT=52.14 min	PE P-18:1(n-9)_14:0	PE P-20:2_22:4
PE P-18:0_22:1(n-9); RT=52.31 min	PE P-18:1(n-10)_14:0	PE P-20:3_20:5
PE P-18:0_22:2(n-6); RT=50.67 min	PE P-18:1(n-9)_15:0	PE P-20:3_22:5
PE P-18:0_22:2(n-9); RT=50.78 min	PE P-18:1(n-7)_16:0	PE P-21:0_20:4
PE P-18:0_22:2(n-10); RT=50.94 min	PE P-18:1(n-9)_16:0	PE P-22:0_20:4
PE P-18:0_22:3(n-3); RT=48.78 min	PE P-18:1(n-7)_16:1(n-7)	PE P-22:0_20:5
PE P-18:0_22:3(n-7); RT=48.87 min	PE P-18:1(n-9)_16:1(n-7)	PE P-22:0_22:5
PE P-18:0_22:3(n-6); RT=48.88 min	PE P-18:1(n-10)_16:1(n-7)	PE P-22:1_22:5
PE P-18:0_22:3(n-9); RT=49.3 min	PE P-18:1(n-7)_16:1(n-10)
PE P-18:0_22:4(n-3); RT=46.59 min	PE P-18:1(n-9)_16:1(n-10)
PE P-18:0_22:4(n-6); RT=46.91 min	PE P-18:1(n-10)_16:1(n-10)
PE P-18:0_22:4(n-6); RT=48.18 min	PE P-18:1(n-10)_17:1
PE P-18:0_22:5(n-3); RT=43.54 min	PE P-18:1(n-7)_18:1(n-7)
PE P-18:0_22:5(n-6); RT=45.64 min	PE P-18:1(n-7)_18:1(n-9)
PE P-18:0_22:6(n-3); RT=41.12 min	PE P-18:1(n-9)_18:1(n-7)
PE P-18:0_24:1(n-7); RT=53.71 min	PE P-18:1(n-10)_18:1(n-7)
PE P-18:0_24:1(n-9); RT=53.86 min	PE P-18:1(n-7)_18:1(n-10)
PE P-18:0_24:1(n-10); RT=54.0 min	PE P-18:1(n-9)_18:1(n-9)
PE P-18:0_24:2(n-9); RT=52.41 min	PE P-18:1(n-10)_18:1(n-9)
PE P-18:0_24:2(n-6); RT=52.46 min	PE P-18:1(n-7)_18:2(n-6)
PE P-18:0_24:3(n-9); RT=51.2 min	PE P-18:1(n-7)_18:2(n-7)
PE P-18:0_24:4(n-6); RT=49.52 min	PE P-18:1(n-10)_18:2
PE P-18:0_24:4(n-9); RT=50.26 min	PE P-18:1_18:3(n-3)
PE P-18:0_24:5(n-3); RT=47.56 min	PE P-18:1(n-7)_18:3
PE P-18:0_24:5(n-6); RT=48.23 min	PE P-18:1(n-7)_19:1
PE P-18:0_24:6(n-3); RT=45.71 min	PE P-18:1(n-10)_19:1
PE P-18:1(n-7)_14:0; RT=31.81 min	PE P-18:1(n-7)_20:0
PE P-18:1(n-9)_14:0; RT=32.14 min	PE P-18:1(n-9)_20:0
PE P-18:1(n-10)_14:0; RT=32.44 min	PE P-18:1(n-10)_20:0
PE P-18:1(n-9)_15:0; RT=36.24 min	PE P-18:1(n-7)_20:1(n-7)
PE P-18:1(n-7)_16:0; RT=39.93 min	PE P-18:1(n-9)_20:1(n-9)
PE P-18:1(n-9)_16:0; RT=40.4 min	PE P-18:1(n-10)_20:1(n-10)
PE P-18:1(n-7)_16:1(n-7); RT=33.37 min	PE P-18:1(n-7)_20:2(n-7)
PE P-18:1(n-9)_16:1(n-7); RT=33.73 min	PE P-18:1(n-10)_20:2(n-10)
PE P-18:1(n-10)_16:1(n-7); RT=34.06 min	PE P-18:1(n-10)_20:3
PE P-18:1(n-7)_16:1(n-10); RT=34.57 min	PE P-18:1(n-7)_20:3(n-7)
PE P-18:1(n-9)_16:1(n-10); RT=34.89 min	PE P-18:1(n-7)_20:3(n-9)
PE P-18:1(n-10)_16:1(n-10); RT=35.17 min	PE P-18:1(n-9)_20:3(n-9)
PE P-18:1(n-10)_16:1; RT=35.3 min	PE P-18:1(n-7)_20:4(n-6)
PE P-18:1(n-10)_17:1; RT=38.21 min	PE P-18:1(n-9)_20:4(n-6)
PE P-18:1(n-7)_18:1(n-7); RT=41.05 min	PE P-18:1(n-10)_20:4(n-6)
PE P-18:1(n-7)_18:1(n-9); RT=41.52 min	PE P-18:1(n-7)_20:5(n-3)
PE P-18:1(n-9)_18:1(n-7); RT=41.52 min	PE P-18:1(n-9)_20:5(n-3)
PE P-18:1(n-10)_18:1(n-7); RT=41.83 min	PE P-18:1(n-10)_20:5(n-3)
PE P-18:1(n-7)_18:1(n-10); RT=41.86 min	PE P-18:1(n-7)_21:1
PE P-18:1(n-9)_18:1(n-9); RT=41.94 min	PE P-18:1(n-10)_21:1
PE P-18:1(n-10)_18:1(n-9); RT=42.3 min	PE P-18:1(n-7)_21:2
PE P-18:1(n-7)_18:2(n-6); RT=35.55 min	PE P-18:1(n-7)_21:3
PE P-18:1(n-7)_18:2(n-7); RT=35.8 min	PE P-18:1(n-9)_21:3
PE P-18:1_18:2(n-6); RT=35.86 min	PE P-18:1(n-10)_21:3
PE P-18:1(n-10)_18:2; RT=36.19 min	PE P-18:1(n-7)_22:1(n-7)
PE P-18:1(n-10)_18:2; RT=36.61 min	PE P-18:1_22:1(n-10)
PE P-18:1(n-10)_18:2; RT=39.05 min	PE P-18:1(n-10)_22:1
PE P-18:1_18:3(n-3); RT=30.67 min	PE P-18:1_22:1(n-9)
PE P-18:1_18:3(n-3); RT=31.08 min	PE P-18:1(n-9)_22:1
PE P-18:1(n-7)_18:3; RT=32.88 min	PE P-18:1(n-7)_22:2(n-7)
PE P-18:1(n-7)_19:1; RT=44.87 min	PE P-18:1(n-9)_22:2(n-10)
PE P-18:1(n-10)_19:1; RT=45.42 min	PE P-18:1(n-10)_22:2(n-9)
PE P-18:1(n-10)_19:1; RT=45.9 min	PE P-18:1(n-7)_22:3(n-7)
PE P-18:1(n-7)_20:0; RT=50.13 min	PE P-18:1(n-10)_22:3(n-7)
PE P-18:1(n-9)_20:0; RT=50.32 min	PE P-18:1(n-7)_22:3(n-9)
PE P-18:1(n-10)_20:0; RT=50.44 min	PE P-18:1(n-9)_22:3(n-9)
PE P-18:1(n-7)_20:1(n-7); RT=47.29 min	PE P-18:1(n-7)_22:4(n-6)
PE P-18:1(n-9)_20:1(n-9); RT=47.32 min	PE P-18:1(n-9)_22:4(n-6)
PE P-18:1(n-10)_20:1(n-10); RT=47.59 min	PE P-18:1(n-10)_22:4(n-6)
PE P-18:1(n-7)_20:1; RT=48.0 min	PE P-18:1(n-7)_22:5(n-3)
PE P-18:1(n-10)_20:1; RT=48.28 min	PE P-18:1(n-9)_22:5(n-3)
PE P-18:1(n-7)_20:2(n-7); RT=43.3 min	PE P-18:1(n-10)_22:5(n-3)
PE P-18:1(n-10)_20:2; RT=44.06 min	PE P-18:1(n-7)_22:5(n-6)
PE P-18:1(n-10)_20:2(n-10); RT=44.79 min	PE P-18:1(n-7)_22:6
PE P-18:1(n-10)_20:2(n-10); RT=45.36 min	PE P-18:1(n-9)_22:6(n-3)
PE P-18:1(n-7)_20:3; RT=38.15 min	PE P-18:1(n-10)_22:6
PE P-18:1(n-10)_20:3; RT=38.74 min	PE P-18:1(n-7)_23:1
PE P-18:1(n-9)_20:3; RT=38.78 min	PE P-18:1(n-7)_23:2
PE P-18:1(n-7)_20:3(n-7); RT=38.93 min	PE P-18:1(n-7)_23:3
PE P-18:1(n-7)_20:3; RT=39.23 min	PE P-18:1(n-7)_24:1(n-7)
PE P-18:1(n-9)_20:3; RT=39.61 min	PE P-18:1(n-10)_24:1(n-10)
PE P-18:1(n-10)_20:3; RT=39.63 min	PE P-18:1(n-7)_24:2
PE P-18:1(n-10)_20:3; RT=39.87 min	PE P-18:1(n-10)_24:2
PE P-18:1(n-7)_20:3(n-9); RT=40.81 min	PE P-18:1(n-7)_24:3
PE P-18:1_20:3(n-9); RT=41.11 min	PE P-18:1(n-9)_24:3
PE P-18:1(n-9)_20:3(n-9); RT=41.17 min	PE P-18:1_24:3(n-9)
PE P-18:1(n-10)_20:3; RT=41.49 min	PE P-18:1(n-10)_24:3
PE P-18:1(n-7)_20:4(n-6); RT=35.1 min	PE P-18:1_24:4(n-3)
PE P-18:1(n-9)_20:4(n-6); RT=35.45 min	PE P-18:1(n-7)_24:4(n-6)
PE P-18:1(n-10)_20:4(n-6); RT=35.75 min	PE P-18:1(n-10)_24:4(n-6)
PE P-18:1_20:4(n-6); RT=35.91 min	PE P-18:1(n-9)_24:4
PE P-18:1(n-7)_20:4; RT=36.45 min	PE P-18:1_24:5(n-3)
PE P-18:1_20:4(n-6); RT=36.63 min	PE P-18:1(n-7)_24:5(n-6)
PE P-18:1(n-9)_20:4; RT=36.94 min	PE P-18:1(n-10)_24:5(n-6)
PE P-18:1_20:4(n-6); RT=37.6 min	PE P-18:1(n-7)_24:6(n-3)
PE P-18:1(n-7)_20:5(n-3); RT=30.5 min	PE P-18:1(n-9)_24:6
PE P-18:1(n-9)_20:5(n-3); RT=30.78 min	PE P-18:1(n-10)_24:6(n-3)
PE P-18:1(n-10)_20:5(n-3); RT=31.06 min	PE P-18:2(n-6)_16:0
PE P-18:1_20:5(n-3); RT=31.81 min	PE P-18:2(n-6)_18:1
PE P-18:1(n-7)_21:1; RT=49.19 min	PE P-18:2(n-7)_18:1
PE P-18:1(n-10)_21:1; RT=49.5 min	PE P-18:2(n-10)_18:1
PE P-18:1(n-7)_21:2; RT=46.36 min	PE P-18:2(n-6)_20:3
PE P-18:1(n-7)_21:2; RT=47.01 min	PE P-18:2(n-6)_20:4
PE P-18:1(n-7)_21:3; RT=42.95 min	PE P-18:2(n-7)_20:4(n-6)
PE P-18:1(n-9)_21:3; RT=43.32 min	PE P-18:2(n-10)_20:5
PE P-18:1(n-10)_21:3; RT=43.71 min	PE P-18:2(n-6)_22:4
PE P-18:1(n-7)_22:1(n-7); RT=50.29 min	PE P-18:2(n-6)_22:5(n-3)
PE P-18:1_22:1(n-10); RT=50.48 min	PE P-18:2(n-7)_22:5(n-3)
PE P-18:1(n-10)_22:1; RT=50.48 min	PE P-18:2(n-6)_22:6
PE P-18:1(n-7)_22:1; RT=50.59 min	PE P-18:3(n-3)_18:1
PE P-18:1_22:1(n-9); RT=50.69 min	PE P-18:3(n-3)_20:5(n-3)
PE P-18:1(n-9)_22:1; RT=50.76 min	PE P-18:3(n-3)_22:4
PE P-18:1(n-10)_22:1; RT=50.92 min	PE P-18:3(n-3)_22:5(n-3)
PE P-18:1_22:1(n-10); RT=51.07 min	PE P-19:0_20:4(n-6)
PE P-18:1(n-7)_22:2; RT=45.83 min	PE P-19:0_22:5(n-3)
PE P-18:1(n-7)_22:2; RT=46.44 min	PE P-19:1_18:1(n-9)
PE P-18:1(n-7)_22:2(n-7); RT=48.0 min	PE P-19:1_20:4(n-6)
PE P-18:1(n-7)_22:2; RT=48.35 min	PE P-19:1_22:4(n-6)
PE P-18:1(n-9)_22:2(n-10); RT=48.53 min	PE P-20:0_16:1(n-10)
PE P-18:1(n-10)_22:2(n-9); RT=48.53 min	PE P-20:0_18:1(n-9)
PE P-18:1(n-7)_22:3(n-7); RT=45.21 min	PE P-20:0_18:2(n-6)
PE P-18:1(n-10)_22:3(n-7); RT=45.46 min	PE P-20:0_20:4(n-6)
PE P-18:1(n-7)_22:3(n-9); RT=46.08 min	PE P-20:0_22:4(n-6)
PE P-18:1(n-9)_22:3(n-9); RT=46.33 min	PE P-20:0_22:5(n-3)
PE P-18:1(n-10)_22:3; RT=46.48 min	PE P-20:1_20:4(n-6)
PE P-18:1(n-10)_22:4; RT=41.17 min	PE P-20:1_22:5(n-3)
PE P-18:1(n-7)_22:4(n-6); RT=41.18 min	PE P-20:2(n-7)_18:1
PE P-18:1(n-9)_22:4(n-6); RT=41.58 min	PE P-20:2(n-7)_20:1
PE P-18:1(n-10)_22:4(n-6); RT=41.92 min	PE P-20:2(n-6)_22:4
PE P-18:1_22:4(n-6); RT=42.9 min	PE P-20:3(n-3)_20:5(n-3)
PE P-18:1_22:4(n-6); RT=43.79 min	PE P-20:3(n-3)_22:5(n-3)
PE P-18:1_22:5(n-3); RT=35.52 min	PE P-21:0_20:4(n-6)
PE P-18:1(n-7)_22:5(n-3); RT=35.97 min	PE P-22:0_20:4(n-6)
PE P-18:1(n-9)_22:5(n-3); RT=36.32 min	PE P-22:0_20:5(n-3)
PE P-18:1(n-10)_22:5(n-3); RT=36.61 min	PE P-22:0_22:5(n-3)
PE P-18:1_22:5(n-3); RT=37.31 min	PE P-22:1_22:5(n-3)
PE P-18:1_22:5(n-3); RT=38.27 min
PE P-18:1(n-7)_22:5(n-6); RT=38.7 min
PE P-18:1_22:5(n-6); RT=39.06 min
PE P-18:1_22:5(n-6); RT=39.56 min
PE P-18:1(n-7)_22:6; RT=33.76 min
PE P-18:1(n-9)_22:6(n-3); RT=34.02 min
PE P-18:1(n-10)_22:6; RT=34.34 min
PE P-18:1(n-7)_23:1; RT=51.55 min
PE P-18:1(n-7)_23:2; RT=49.63 min
PE P-18:1(n-7)_23:3; RT=47.44 min
PE P-18:1(n-7)_24:1(n-7); RT=52.23 min
PE P-18:1(n-10)_24:1(n-10); RT=52.59 min
PE P-18:1(n-7)_24:2; RT=50.55 min
PE P-18:1(n-10)_24:2; RT=50.97 min
PE P-18:1(n-7)_24:3; RT=49.05 min
PE P-18:1(n-9)_24:3; RT=49.15 min
PE P-18:1_24:3(n-9); RT=49.24 min
PE P-18:1(n-10)_24:3; RT=49.26 min
PE P-18:1_24:4(n-3); RT=46.38 min
PE P-18:1(n-7)_24:4(n-6); RT=46.52 min
PE P-18:1(n-10)_24:4(n-6); RT=46.73 min
PE P-18:1(n-9)_24:4; RT=47.87 min
PE P-18:1_24:5(n-3); RT=42.12 min
PE P-18:1_24:5(n-3); RT=42.53 min
PE P-18:1_24:5(n-3); RT=43.8 min
PE P-18:1(n-7)_24:5(n-6); RT=44.16 min
PE P-18:1(n-10)_24:5(n-6); RT=44.39 min
PE P-18:1(n-7)_24:6(n-3); RT=39.02 min
PE P-18:1_24:6(n-3); RT=39.3 min
PE P-18:1(n-9)_24:6; RT=39.5 min
PE P-18:1(n-10)_24:6(n-3); RT=39.68 min
PE P-18:2(n-6)_16:0; RT=34.44 min
PE P-18:2(n-6)_18:1; RT=35.84 min
PE P-18:2(n-7)_18:1; RT=36.1 min
PE P-18:2(n-10)_18:1; RT=38.46 min
PE P-18:2(n-10)_18:1; RT=39.05 min
PE P-18:2(n-6)_20:3; RT=37.62 min
PE P-18:2(n-6)_20:4; RT=30.07 min
PE P-18:2(n-7)_20:4(n-6); RT=30.33 min
PE P-18:2(n-10)_20:5; RT=27.95 min
PE P-18:2(n-6)_22:4; RT=35.53 min
PE P-18:2(n-6)_22:5(n-3); RT=30.89 min
PE P-18:2(n-7)_22:5(n-3); RT=31.03 min
PE P-18:2(n-6)_22:6; RT=28.87 min
PE P-18:3(n-3)_18:1; RT=30.68 min
PE P-18:3(n-3)_18:1; RT=31.08 min
PE P-18:3(n-3)_20:5(n-3); RT=22.64 min
PE P-18:3(n-3)_22:4; RT=30.76 min
PE P-18:3(n-3)_22:5(n-3); RT=26.7 min
PE P-19:0_20:4(n-6); RT=45.07 min
PE P-19:0_20:4(n-6); RT=46.08 min
PE P-19:0_22:5(n-3); RT=45.35 min
PE P-19:0_22:5(n-3); RT=46.55 min
PE P-19:1_18:1(n-9); RT=45.16 min
PE P-19:1_20:4(n-6); RT=39.2 min
PE P-19:1_22:4(n-6); RT=44.91 min
PE P-20:0_16:1(n-10); RT=48.24 min
PE P-20:0_18:1(n-9); RT=50.59 min
PE P-20:0_18:2(n-6); RT=48.66 min
PE P-20:0_20:4(n-6); RT=48.17 min
PE P-20:0_22:4(n-6); RT=50.28 min
PE P-20:0_22:5(n-3); RT=48.42 min
PE P-20:1_20:4(n-6); RT=43.79 min
PE P-20:1_22:5(n-3); RT=43.84 min
PE P-20:2(n-7)_18:1; RT=40.77 min
PE P-20:2(n-7)_18:1; RT=43.37 min
PE P-20:2(n-7)_20:1; RT=48.08 min
PE P-20:2(n-6)_22:4; RT=42.77 min
PE P-20:3(n-3)_20:5(n-3); RT=27.76 min
PE P-20:3(n-3)_22:5(n-3); RT=32.4 min
PE P-21:0_20:4(n-6); RT=49.71 min
PE P-22:0_20:4(n-6); RT=50.93 min
PE P-22:0_20:5(n-3); RT=49.45 min
PE P-22:0_22:5(n-3); RT=51.04 min
PE P-22:1_22:5(n-3); RT=48.62 min
PC 12:0_16:1(n-7); RT=17.52 min	PC 12:0_16:1(n-7)	PC 12:0_16:1
PC 12:0_16:1(n-10); RT=18.14 min	PC 12:0_16:1(n-10)	PC 12:0_18:1
PC 12:0_18:1(n-9); RT=21.59 min	PC 12:0_18:1(n-9)	PC 14:0_14:1
PC 14:0_14:1(n-10); RT=18.85 min	PC 14:0_14:1(n-10)	PC 14:0_16:1
PC 14:0_16:1(n-7); RT=21.49 min	PC 14:0_16:1(n-7)	PC 14:0_16:2
PC 14:0_16:1(n-9); RT=22.0 min	PC 14:0_16:1(n-9)	PC 14:0_16:3
PC 14:0_16:1(n-10); RT=22.3 min	PC 14:0_16:1(n-10)	PC 14:0_18:1
PC 14:0_16:2(n-7); RT=19.42 min	PC 14:0_16:2(n-7)	PC 14:0_18:2
PC 14:0_16:2(n-9); RT=20.53 min	PC 14:0_16:2(n-9)	PC 14:0_18:3
PC 14:0_16:3(n-6); RT=18.03 min	PC 14:0_16:3(n-6)	PC 14:0_20:4
PC 14:0_18:1(n-7); RT=26.5 min	PC 14:0_18:1(n-7)	PC 14:0_20:5
PC 14:0_18:1(n-9); RT=26.84 min	PC 14:0_18:1(n-9)	PC 14:0_22:5
PC 14:0_18:1(n-10); RT=27.09 min	PC 14:0_18:1(n-10)	PC 14:1_15:0
PC 14:0_18:2(n-6); RT=22.9 min	PC 14:0_18:2(n-6)	PC 14:1_16:0
PC 14:0_18:3(n-3); RT=19.92 min	PC 14:0_18:3(n-3)	PC 14:1_16:1
PC 14:0_18:3(n-6); RT=20.77 min	PC 14:0_18:3(n-6)	PC 14:1_16:2
PC 14:0_20:4(n-6); RT=22.39 min	PC 14:0_20:4(n-6)	PC 14:1_18:1
PC 14:0_20:4(n-6); RT=22.8 min	PC 14:0_20:5(n-3)	PC 14:1_18:2
PC 14:0_20:5(n-3); RT=20.01 min	PC 14:0_22:5(n-3)	PC 14:1_20:4
PC 14:0_22:5(n-3); RT=23.4 min	PC 14:0_22:5(n-6)	PC 15:0_16:1
PC 14:0_22:5(n-6); RT=24.59 min	PC 14:1(n-10)_15:0	PC 15:0_18:1
PC 14:1(n-10)_15:0; RT=20.9 min	PC 14:1(n-9)_16:0	PC 15:0_18:2
PC 14:1(n-9)_16:0; RT=22.7 min	PC 14:1(n-10)_16:0	PC 15:0_18:3
PC 14:1(n-9)_16:0; RT=22.97 min	PC 14:1(n-9)_16:1(n-7)	PC 15:0_20:2
PC 14:1(n-10)_16:0; RT=23.23 min	PC 14:1(n-10)_16:1(n-7)	PC 15:0_20:3
PC 14:1(n-10)_16:0; RT=23.45 min	PC 14:1(n-10)_16:1(n-10)	PC 15:0_20:4
PC 14:1(n-9)_16:1(n-7); RT=19.16 min	PC 14:1(n-10)_16:2	PC 15:0_22:4
PC 14:1(n-10)_16:1(n-7); RT=19.63 min	PC 14:1(n-10)_18:1(n-7)	PC 15:0_22:5
PC 14:1(n-10)_16:1; RT=20.0 min	PC 14:1(n-10)_18:1(n-9)	PC 15:1_16:1
PC 14:1(n-10)_16:1(n-10); RT=20.25 min	PC 14:1(n-10)_18:2	PC 16:0_16:1
PC 14:1_16:1(n-10); RT=20.6 min	PC 14:1(n-10)_20:4	PC 16:0_16:2
PC 14:1(n-10)_16:2; RT=18.65 min	PC 15:0_16:1(n-7)	PC 16:0_16:3
PC 14:1(n-10)_18:1(n-7); RT=24.16 min	PC 15:0_16:1(n-10)	PC 16:0_18:1
PC 14:1(n-10)_18:1(n-9); RT=24.42 min	PC 15:0_16:1(n-9)	PC 16:0_18:2
PC 14:1(n-10)_18:2; RT=20.86 min	PC 15:0_18:1(n-7)	PC 16:0_18:3
PC 14:1(n-10)_20:4; RT=20.68 min	PC 15:0_18:1(n-9)	PC 16:0_18:4
PC 15:0_16:1(n-7); RT=23.03 min	PC 15:0_18:1(n-10)	PC 16:0_20:1
PC 15:0_16:1(n-7); RT=23.23 min	PC 15:0_18:2(n-6)	PC 16:0_20:2
PC 15:0_16:1(n-7); RT=23.98 min	PC 15:0_18:2(n-7)	PC 16:0_20:3
PC 15:0_16:1(n-10); RT=24.0 min	PC 15:0_18:3(n-3)	PC 16:0_20:4
PC 15:0_16:1(n-9); RT=24.49 min	PC 15:0_20:2(n-6)	PC 16:0_20:5
PC 15:0_16:1(n-10); RT=24.78 min	PC 15:0_20:3(n-3)	PC 16:0_22:1
PC 15:0_16:1(n-10); RT=24.99 min	PC 15:0_20:3(n-6)	PC 16:0_22:2
PC 15:0_18:1(n-7); RT=28.5 min	PC 15:0_20:4(n-6)	PC 16:0_22:3
PC 15:0_18:1(n-9); RT=29.12 min	PC 15:0_22:4(n-3)	PC 16:0_22:4
PC 15:0_18:1(n-7); RT=29.72 min	PC 15:0_22:5(n-3)	PC 16:0_22:5
PC 15:0_18:1(n-9); RT=30.05 min	PC 15:1_16:1(n-7)	PC 16:0_22:6
PC 15:0_18:1(n-10); RT=30.31 min	PC 16:0_16:1(n-7)	PC 16:0_24:1
PC 15:0_18:2(n-6); RT=25.49 min	PC 16:0_16:1(n-9)	PC 16:0_24:2
PC 15:0_18:2(n-6); RT=25.62 min	PC 16:0_16:1(n-10)	PC 16:0_24:3
PC 15:0_18:2(n-7); RT=25.71 min	PC 16:0_16:2(n-7)	PC 16:0_24:4
PC 15:0_18:3(n-3); RT=22.16 min	PC 16:0_16:2(n-9)	PC 16:0_24:5
PC 15:0_20:2(n-6); RT=31.49 min	PC 16:0_16:3(n-6)	PC 16:0_24:6
PC 15:0_20:3(n-3); RT=27.02 min	PC 16:0_18:1(n-7)	PC 16:1_16:1
PC 15:0_20:3(n-6); RT=27.42 min	PC 16:0_18:1(n-9)	PC 16:1_16:2
PC 15:0_20:4(n-6); RT=25.54 min	PC 16:0_18:1(n-10)	PC 16:1_16:3
PC 15:0_22:4(n-3); RT=29.03 min	PC 16:0_18:2(n-6)	PC 16:1_17:0
PC 15:0_22:5(n-3); RT=25.63 min	PC 16:0_18:2(n-7)	PC 16:1_17:1
PC 15:1_16:1(n-7); RT=21.77 min	PC 16:0_18:2(n-9)	PC 16:1_18:0
PC 16:0_16:1(n-7); RT=26.09 min	PC 16:0_18:2(n-10)	PC 16:1_18:1
PC 16:0_16:1(n-7); RT=26.87 min	PC 16:0_18:3(n-3)	PC 16:1_18:2
PC 16:0_16:1(n-9); RT=27.42 min	PC 16:0_18:3(n-6)	PC 16:1_18:3
PC 16:0_16:1(n-9); RT=27.65 min	PC 16:0_18:3(n-7)	PC 16:1_19:1
PC 16:0_16:1(n-10); RT=27.76 min	PC 16:0_18:4(n-3)	PC 16:1_20:0
PC 16:0_16:1(n-10); RT=28.02 min	PC 16:0_20:1(n-7)	PC 16:1_20:1
PC 16:0_16:2(n-7); RT=23.95 min	PC 16:0_20:1(n-9)	PC 16:1_20:2
PC 16:0_16:2(n-9); RT=25.34 min	PC 16:0_20:1(n-10)	PC 16:1_20:3
PC 16:0_16:2(n-9); RT=25.72 min	PC 16:0_20:2(n-6)	PC 16:1_20:4
PC 16:0_16:3(n-6); RT=21.99 min	PC 16:0_20:2(n-7)	PC 16:1_20:5
PC 16:0_16:3(n-6); RT=22.32 min	PC 16:0_20:3(n-3)	PC 16:1_22:0
PC 16:0_18:1(n-7); RT=33.3 min	PC 16:0_20:3(n-6)	PC 16:1_22:1
PC 16:0_18:1(n-9); RT=33.61 min	PC 16:0_20:3(n-7)	PC 16:1_22:2
PC 16:0_18:1(n-9); RT=33.83 min	PC 16:0_20:3(n-9)	PC 16:1_22:3
PC 16:0_18:1(n-10); RT=33.98 min	PC 16:0_20:4(n-3)	PC 16:1_22:4
PC 16:0_18:1(n-10); RT=34.13 min	PC 16:0_20:4(n-6)	PC 16:1_22:5
PC 16:0_18:2(n-6); RT=28.57 min	PC 16:0_20:5(n-3)	PC 16:1_22:6
PC 16:0_18:2(n-6); RT=28.78 min	PC 16:0_22:1(n-7)	PC 16:1_24:0
PC 16:0_18:2(n-7); RT=29.64 min	PC 16:0_22:1(n-9)	PC 16:1_24:1
PC 16:0_18:2(n-9); RT=29.93 min	PC 16:0_22:1(n-10)	PC 16:1_24:2
PC 16:0_18:2(n-10); RT=30.71 min	PC 16:0_22:2(n-6)	PC 16:1_24:3
PC 16:0_18:2(n-10); RT=31.07 min	PC 16:0_22:2(n-9)	PC 16:1_24:4
PC 16:0_18:3(n-3); RT=24.8 min	PC 16:0_22:3(n-6)	PC 16:1_24:5
PC 16:0_18:3(n-3); RT=25.56 min	PC 16:0_22:3(n-3)	PC 16:1_24:6
PC 16:0_18:3(n-6); RT=25.61 min	PC 16:0_22:3(n-7)	PC 16:1_26:0
PC 16:0_18:3(n-6); RT=25.99 min	PC 16:0_22:3(n-9)	PC 16:1_26:1
PC 16:0_18:3(n-7); RT=26.43 min	PC 16:0_22:4(n-3)	PC 16:1_26:2
PC 16:0_18:3(n-7); RT=26.51 min	PC 16:0_22:4(n-6)	PC 16:2_18:1
PC 16:0_18:3(n-6); RT=26.59 min	PC 16:0_22:5(n-3)	PC 16:2_18:2
PC 16:0_18:4(n-3); RT=22.38 min	PC 16:0_22:5(n-6)	PC 16:2_18:3
PC 16:0_18:4(n-3); RT=22.66 min	PC 16:0_22:6(n-3)	PC 16:2_20:4
PC 16:0_20:1(n-7); RT=41.34 min	PC 16:0_24:1(n-10)	PC 16:2_22:4
PC 16:0_20:1(n-9); RT=41.54 min	PC 16:0_24:1(n-7)	PC 16:2_22:5
PC 16:0_20:1(n-10); RT=41.75 min	PC 16:0_24:1(n-9)	PC 16:3_18:1
PC 16:0_20:2(n-6); RT=35.22 min	PC 16:0_24:2(n-9)	PC 16:3_18:2
PC 16:0_20:2(n-7); RT=35.36 min	PC 16:0_24:2(n-6)	PC 16:3_20:4
PC 16:0_20:3(n-3); RT=30.52 min	PC 16:0_24:3(n-6)	PC 17:0_18:1
PC 16:0_20:3(n-6); RT=30.79 min	PC 16:0_24:3(n-3)	PC 17:0_18:2
PC 16:0_20:3(n-6); RT=31.11 min	PC 16:0_24:3(n-9)	PC 17:0_18:3
PC 16:0_20:3(n-7); RT=31.31 min	PC 16:0_24:4(n-3)	PC 17:0_20:3
PC 16:0_20:3(n-7); RT=31.74 min	PC 16:0_24:4(n-6)	PC 17:0_20:4
PC 16:0_20:3(n-9); RT=32.93 min	PC 16:0_24:5(n-3)	PC 17:0_20:5
PC 16:0_20:3(n-9); RT=33.46 min	PC 16:0_24:5(n-6)	PC 17:0_22:5
PC 16:0_20:4(n-3); RT=26.71 min	PC 16:0_24:6(n-3)	PC 17:1_18:1
PC 16:0_20:4(n-3); RT=27.01 min	PC 16:1(n-7)_16:1(n-7)	PC 17:1_18:2
PC 16:0_20:4(n-3); RT=27.26 min	PC 16:1(n-7)_16:1(n-9)	PC 17:1_18:3
PC 16:0_20:4(n-3); RT=27.7 min	PC 16:1(n-7)_16:1(n-10)	PC 17:1_20:4
PC 16:0_20:4(n-6); RT=28.12 min	PC 16:1(n-7)_16:2(n-7)	PC 17:1_22:5
PC 16:0_20:4(n-6); RT=28.66 min	PC 16:1(n-10)_16:2(n-7)	PC 18:0_18:1
PC 16:0_20:5(n-3); RT=24.48 min	PC 16:1(n-7)_16:2(n-9)	PC 18:0_18:2
PC 16:0_20:5(n-3); RT=24.94 min	PC 16:1(n-9)_16:2(n-9)	PC 18:0_18:3
PC 16:0_20:5(n-3); RT=25.48 min	PC 16:1(n-10)_16:2(n-9)	PC 18:0_20:1
PC 16:0_22:1(n-7); RT=47.51 min	PC 16:1(n-7)_16:3(n-6)	PC 18:0_20:2
PC 16:0_22:1(n-9); RT=47.52 min	PC 16:1(n-7)_17:0	PC 18:0_20:3
PC 16:0_22:1(n-10); RT=47.58 min	PC 16:1(n-10)_17:0	PC 18:0_20:4
PC 16:0_22:2(n-6); RT=43.37 min	PC 16:1(n-7)_17:1	PC 18:0_20:5
PC 16:0_22:2(n-9); RT=44.4 min	PC 16:1(n-10)_17:1	PC 18:0_22:1
PC 16:0_22:3(n-6); RT=37.21 min	PC 16:1(n-7)_18:0	PC 18:0_22:2
PC 16:0_22:3(n-3); RT=37.56 min	PC 16:1(n-10)_18:0	PC 18:0_22:3
PC 16:0_22:3(n-7); RT=38.06 min	PC 16:1(n-7)_18:1(n-7)	PC 18:0_22:4
PC 16:0_22:3(n-9); RT=38.97 min	PC 16:1(n-7)_18:1(n-9)	PC 18:0_22:5
PC 16:0_22:3(n-9); RT=39.48 min	PC 16:1(n-7)_18:1(n-10)	PC 18:0_22:6
PC 16:0_22:4(n-3); RT=32.7 min	PC 16:1(n-9)_18:1(n-9)	PC 18:0_24:1
PC 16:0_22:4(n-3); RT=33.01 min	PC 16:1(n-10)_18:1(n-7)	PC 18:0_24:2
PC 16:0_22:4(n-6); RT=33.33 min	PC 16:1(n-10)_18:1(n-9)	PC 18:0_24:3
PC 16:0_22:4(n-6); RT=33.77 min	PC 16:1(n-7)_18:2(n-6)	PC 18:0_24:4
PC 16:0_22:5(n-3); RT=28.97 min	PC 16:1(n-7)_18:2(n-7)	PC 18:0_24:5
PC 16:0_22:5(n-3); RT=29.37 min	PC 16:1(n-10)_18:2(n-6)	PC 18:0_24:6
PC 16:0_22:5(n-6); RT=31.21 min	PC 16:1(n-10)_18:2(n-7)	PC 18:1_18:1
PC 16:0_22:5(n-6); RT=31.76 min	PC 16:1(n-7)_18:2(n-9)	PC 18:1_18:2
PC 16:0_22:6(n-3); RT=27.13 min	PC 16:1(n-7)_18:2(n-10)	PC 18:1_18:3
PC 16:0_22:6(n-3); RT=27.61 min	PC 16:1(n-10)_18:2(n-10)	PC 18:1_18:4
PC 16:0_24:1(n-10); RT=50.4 min	PC 16:1(n-7)_18:3(n-3)	PC 18:1_19:0
PC 16:0_24:1(n-7); RT=50.44 min	PC 16:1(n-7)_18:3(n-6)	PC 18:1_19:1
PC 16:0_24:1(n-9); RT=50.78 min	PC 16:1(n-10)_18:3(n-6)	PC 18:1_20:0
PC 16:0_24:2(n-9); RT=48.17 min	PC 16:1(n-7)_19:1	PC 18:1_20:1
PC 16:0_24:2(n-6); RT=48.22 min	PC 16:1(n-10)_19:1	PC 18:1_20:2
PC 16:0_24:3(n-6); RT=45.07 min	PC 16:1(n-7)_20:0	PC 18:1_20:3
PC 16:0_24:3(n-3); RT=45.57 min	PC 16:1(n-10)_20:0	PC 18:1_20:4
PC 16:0_24:3(n-9); RT=45.72 min	PC 16:1(n-7)_20:1(n-7)	PC 18:1_20:5
PC 16:0_24:4(n-3); RT=39.29 min	PC 16:1(n-10)_20:1(n-7)	PC 18:1_21:1
PC 16:0_24:4(n-3); RT=39.69 min	PC 16:1(n-7)_20:2(n-7)	PC 18:1_22:0
PC 16:0_24:4(n-6); RT=40.3 min	PC 16:1(n-10)_20:2(n-7)	PC 18:1_22:1
PC 16:0_24:5(n-3); RT=34.83 min	PC 16:1(n-7)_20:3(n-6)	PC 18:1_22:2
PC 16:0_24:5(n-3); RT=35.21 min	PC 16:1(n-7)_20:3(n-7)	PC 18:1_22:3
PC 16:0_24:5(n-6); RT=36.21 min	PC 16:1(n-10)_20:3(n-7)	PC 18:1_22:4
PC 16:0_24:5(n-6); RT=36.86 min	PC 16:1(n-7)_20:3(n-9)	PC 18:1_22:5
PC 16:0_24:6(n-3); RT=31.51 min	PC 16:1(n-7)_20:4(n-6)	PC 18:1_22:6
PC 16:0_24:6(n-3); RT=32.03 min	PC 16:1(n-9)_20:4(n-6)	PC 18:1_24:0
PC 16:1(n-7)_16:1(n-7); RT=22.5 min	PC 16:1(n-10)_20:4(n-6)	PC 18:1_24:1
PC 16:1(n-7)_16:1(n-9); RT=22.99 min	PC 16:1(n-7)_20:5(n-3)	PC 18:1_24:2
PC 16:1(n-7)_16:1(n-10); RT=23.3 min	PC 16:1(n-10)_20:5(n-3)	PC 18:1_24:3
PC 16:1_16:1(n-9); RT=23.5 min	PC 16:1(n-7)_22:0	PC 18:1_24:4
PC 16:1_16:1(n-10); RT=23.76 min	PC 16:1(n-10)_22:0	PC 18:1_24:5
PC 16:1_16:1(n-9); RT=23.81 min	PC 16:1(n-7)_22:1(n-7)	PC 18:1_24:6
PC 16:1_16:1(n-7); RT=23.84 min	PC 16:1(n-10)_22:1	PC 18:1_26:0
PC 16:1_16:1(n-10); RT=24.08 min	PC 16:1(n-10)_22:2	PC 18:1_26:1
PC 16:1_16:1(n-7); RT=24.34 min	PC 16:1(n-7)_22:3(n-9)	PC 18:1_26:2
PC 16:1_16:1(n-10); RT=25.2 min	PC 16:1(n-10)_22:3	PC 18:2_18:2
PC 16:1(n-7)_16:2(n-7); RT=20.27 min	PC 16:1(n-7)_22:4(n-6)	PC 18:2_18:3
PC 16:1_16:2(n-7); RT=20.58 min	PC 16:1(n-10)_22:4	PC 18:2_19:0
PC 16:1(n-10)_16:2(n-7); RT=20.87 min	PC 16:1(n-7)_22:5(n-3)	PC 18:2_19:1
PC 16:1(n-7)_16:2(n-9); RT=21.42 min	PC 16:1(n-10)_22:5(n-3)	PC 18:2_20:0
PC 16:1(n-9)_16:2(n-9); RT=21.8 min	PC 16:1(n-7)_22:5(n-6)	PC 18:2_20:1
PC 16:1(n-10)_16:2(n-9); RT=22.06 min	PC 16:1(n-7)_22:6(n-3)	PC 18:2_20:2
PC 16:1(n-7)_16:3(n-6); RT=18.78 min	PC 16:1(n-10)_22:6	PC 18:2_20:3
PC 16:1_16:3(n-6); RT=19.1 min	PC 16:1(n-7)_24:0	PC 18:2_20:4
PC 16:1(n-7)_16:3; RT=19.29 min	PC 16:1(n-10)_24:0	PC 18:2_20:5
PC 16:1(n-7)_17:0; RT=29.13 min	PC 16:1(n-7)_24:1	PC 18:2_22:0
PC 16:1(n-10)_17:0; RT=29.96 min	PC 16:1(n-10)_24:1	PC 18:2_22:1
PC 16:1(n-7)_17:0; RT=30.43 min	PC 16:1(n-10)_24:2	PC 18:2_22:3
PC 16:1(n-10)_17:0; RT=31.61 min	PC 16:1(n-10)_24:3	PC 18:2_22:4
PC 16:1(n-7)_17:1; RT=25.16 min	PC 16:1(n-7)_24:4(n-6)	PC 18:2_22:5
PC 16:1(n-10)_17:1; RT=26.06 min	PC 16:1_24:5(n-3)	PC 18:2_22:6
PC 16:1(n-7)_17:1; RT=26.11 min	PC 16:1(n-7)_24:5(n-6)	PC 18:2_24:0
PC 16:1(n-10)_17:1; RT=27.02 min	PC 16:1(n-7)_24:6	PC 18:2_24:1
PC 16:1(n-7)_18:0; RT=34.23 min	PC 16:1_24:6(n-3)	PC 18:2_24:2
PC 16:1(n-10)_18:0; RT=35.55 min	PC 16:1(n-7)_26:0	PC 18:2_24:3
PC 16:1(n-10)_18:0; RT=35.73 min	PC 16:1(n-10)_26:0	PC 18:2_26:0
PC 16:1(n-7)_18:1(n-7); RT=27.81 min	PC 16:1(n-10)_26:1	PC 18:2_26:1
PC 16:1(n-7)_18:1(n-9); RT=28.16 min	PC 16:1(n-7)_26:2	PC 18:3_18:3
PC 16:1(n-7)_18:1(n-10); RT=28.44 min	PC 16:1(n-10)_26:2	PC 18:3_20:2
PC 16:1(n-9)_18:1(n-9); RT=28.8 min	PC 16:2(n-7)_18:1(n-7)	PC 18:3_20:3
PC 16:1(n-10)_18:1(n-7); RT=28.89 min	PC 16:2(n-7)_18:1(n-9)	PC 18:3_20:4
PC 16:1(n-10)_18:1(n-9); RT=29.23 min	PC 16:2(n-9)_18:1(n-7)	PC 18:3_20:5
PC 16:1(n-7)_18:1(n-9); RT=29.41 min	PC 16:2(n-9)_18:1(n-9)	PC 18:3_22:4
PC 16:1(n-7)_18:1(n-7); RT=29.96 min	PC 16:2_18:1(n-10)	PC 18:3_22:5
PC 16:1_18:1(n-7); RT=30.26 min	PC 16:2_18:2(n-6)	PC 18:3_22:6
PC 16:1_18:1(n-9); RT=30.58 min	PC 16:2_18:3(n-3)	PC 18:3_24:0
PC 16:1(n-7)_18:2; RT=23.54 min	PC 16:2(n-7)_20:4	PC 18:3_24:5
PC 16:1(n-7)_18:2(n-6); RT=23.98 min	PC 16:2_22:4(n-6)	PC 18:4_20:5
PC 16:1(n-7)_18:2(n-7); RT=24.25 min	PC 16:2_22:5(n-3)	PC 19:1_20:1
PC 16:1_18:2(n-6); RT=24.48 min	PC 16:3(n-6)_18:1(n-7)	PC 19:1_20:4
PC 16:1(n-7)_18:2(n-7); RT=24.77 min	PC 16:3_18:2(n-6)	PC 20:0_20:4
PC 16:1(n-10)_18:2(n-6); RT=24.82 min	PC 16:3(n-6)_20:4(n-6)	PC 20:1_20:2
PC 16:1(n-10)_18:2(n-7); RT=25.08 min	PC 17:0_18:1(n-7)	PC 20:1_20:3
PC 16:1(n-7)_18:2(n-9); RT=25.18 min	PC 17:0_18:1(n-9)	PC 20:1_20:4
PC 16:1(n-10)_18:2(n-7); RT=25.64 min	PC 17:0_18:1(n-10)	PC 20:1_20:5
PC 16:1(n-7)_18:2(n-10); RT=25.85 min	PC 17:0_18:2(n-6)	PC 20:1_22:4
PC 16:1(n-10)_18:2; RT=26.15 min	PC 17:0_18:3(n-3)	PC 20:1_22:5
PC 16:1(n-10)_18:2(n-10); RT=26.59 min	PC 17:0_20:3(n-3)	PC 20:1_26:1
PC 16:1(n-7)_18:3(n-3); RT=20.9 min	PC 17:0_20:4(n-6)	PC 20:2_20:4
PC 16:1_18:3(n-3); RT=21.33 min	PC 17:0_20:5(n-3)	PC 20:2_20:5
PC 16:1_18:3(n-3); RT=21.6 min	PC 17:0_22:5(n-3)	PC 20:2_22:5
PC 16:1(n-7)_18:3(n-6); RT=21.69 min	PC 17:1_18:1(n-7)	PC 20:2_22:6
PC 16:1(n-7)_18:3; RT=22.28 min	PC 17:1_18:1(n-9)	PC 20:2_24:1
PC 16:1(n-10)_18:3(n-6); RT=22.38 min	PC 17:1_18:1(n-10)	PC 20:3_20:3
PC 16:1(n-7)_19:1; RT=31.18 min	PC 17:1_18:2(n-6)	PC 20:3_20:4
PC 16:1(n-10)_19:1; RT=32.44 min	PC 17:1_18:3(n-3)	PC 20:3_20:5
PC 16:1(n-10)_19:1; RT=33.1 min	PC 17:1_20:4(n-6)	PC 20:3_22:5
PC 16:1(n-7)_20:0; RT=43.1 min	PC 17:1_22:5(n-3)	PC 20:3_22:6
PC 16:1(n-10)_20:0; RT=44.53 min	PC 18:0_18:1(n-7)	PC 20:3_24:1
PC 16:1(n-7)_20:1(n-7); RT=34.84 min	PC 18:0_18:1(n-9)	PC 20:3_24:3
PC 16:1(n-10)_20:1(n-7); RT=36.3 min	PC 18:0_18:1(n-10)	PC 20:4_20:4
PC 16:1(n-7)_20:2(n-7); RT=29.74 min	PC 18:0_18:2(n-6)	PC 20:4_20:5
PC 16:1(n-10)_20:2(n-7); RT=30.75 min	PC 18:0_18:2(n-7)	PC 20:4_22:1
PC 16:1(n-10)_20:2; RT=31.39 min	PC 18:0_18:2(n-10)	PC 20:4_22:3
PC 16:1(n-7)_20:3(n-6); RT=25.83 min	PC 18:0_18:3(n-3)	PC 20:4_22:4
PC 16:1(n-7)_20:3(n-7); RT=26.27 min	PC 18:0_18:3(n-7)	PC 20:4_22:5
PC 16:1(n-7)_20:3; RT=26.6 min	PC 18:0_20:1(n-7)	PC 20:4_22:6
PC 16:1(n-10)_20:3; RT=26.76 min	PC 18:0_20:1(n-9)	PC 20:4_24:0
PC 16:1(n-10)_20:3(n-7); RT=27.13 min	PC 18:0_20:1(n-10)	PC 20:4_24:1
PC 16:1(n-7)_20:3(n-9); RT=27.49 min	PC 18:0_20:2(n-6)	PC 20:4_24:3
PC 16:1(n-7)_20:3(n-9); RT=27.81 min	PC 18:0_20:2(n-7)	PC 20:4_24:4
PC 16:1(n-10)_20:3; RT=28.44 min	PC 18:0_20:2(n-9)	PC 20:4_24:5
PC 16:1(n-10)_20:3; RT=28.66 min	PC 18:0_20:2(n-10)	PC 20:4_26:0
PC 16:1(n-7)_20:4(n-6); RT=23.55 min	PC 18:0_20:3(n-3)	PC 20:4_26:2
PC 16:1(n-7)_20:4(n-6); RT=23.84 min	PC 18:0_20:3(n-6)	PC 20:4_26:5
PC 16:1(n-9)_20:4(n-6); RT=24.3 min	PC 18:0_20:3(n-7)	PC 20:5_20:5
PC 16:1(n-10)_20:4(n-6); RT=24.57 min	PC 18:0_20:3(n-9)	PC 20:5_22:3
PC 16:1_20:4(n-6); RT=25.69 min	PC 18:0_20:4(n-3)	PC 20:5_22:4
PC 16:1(n-7)_20:5(n-3); RT=20.9 min	PC 18:0_20:4(n-6)	PC 20:5_22:5
PC 16:1_20:5(n-3); RT=21.26 min	PC 18:0_20:5(n-3)	PC 20:5_22:6
PC 16:1(n-10)_20:5(n-3); RT=21.54 min	PC 18:0_22:1(n-10)	PC 20:5_24:0
PC 16:1(n-7)_22:0; RT=48.44 min	PC 18:0_22:1(n-9)	PC 20:5_24:1
PC 16:1(n-10)_22:0; RT=49.14 min	PC 18:0_22:2(n-6)	PC 20:5_24:6
PC 16:1(n-7)_22:1(n-7); RT=43.3 min	PC 18:0_22:2(n-10)	PC 20:5_26:0
PC 16:1(n-10)_22:1; RT=44.71 min	PC 18:0_22:3(n-3)	PC 20:5_26:1
PC 16:1(n-10)_22:1; RT=45.19 min	PC 18:0_22:3(n-6)	PC 22:0_22:5
PC 16:1(n-10)_22:2; RT=38.62 min	PC 18:0_22:3(n-7)	PC 22:1_22:5
PC 16:1(n-7)_22:3; RT=32.78 min	PC 18:0_22:3(n-9)	PC 22:4_22:5
PC 16:1(n-7)_22:3(n-9); RT=33.0 min	PC 18:0_22:4(n-3)	PC 22:4_22:6
PC 16:1(n-10)_22:3; RT=33.91 min	PC 18:0_22:4(n-6)	PC 22:5_22:5
PC 16:1(n-7)_22:4(n-6); RT=27.9 min	PC 18:0_22:5(n-3)	PC 22:5_22:6
PC 16:1(n-7)_22:4(n-6); RT=28.12 min	PC 18:0_22:5(n-6)	PC 22:5_24:0
PC 16:1(n-10)_22:4; RT=29.05 min	PC 18:0_22:6(n-3)	PC 22:5_24:1
PC 16:1(n-7)_22:5(n-3); RT=24.48 min	PC 18:0_24:1(n-10)	PC 22:5_26:0
PC 16:1_22:5(n-3); RT=24.9 min	PC 18:0_24:2(n-6)	PC 22:5_26:1
PC 16:1(n-10)_22:5(n-3); RT=25.26 min	PC 18:0_24:3(n-3)
PC 16:1(n-7)_22:5(n-6); RT=26.12 min	PC 18:0_24:3(n-9)
PC 16:1(n-7)_22:5(n-6); RT=26.39 min	PC 18:0_24:4(n-6)
PC 16:1(n-10)_22:5; RT=27.03 min	PC 18:0_24:5(n-3)
PC 16:1(n-7)_22:6(n-3); RT=22.8 min	PC 18:0_24:5(n-6)
PC 16:1(n-7)_22:6; RT=23.05 min	PC 18:0_24:6(n-3)
PC 16:1(n-10)_22:6; RT=23.54 min	PC 18:1(n-7)_18:1(n-7)
PC 16:1(n-10)_22:6; RT=23.78 min	PC 18:1(n-7)_18:1(n-9)
PC 16:1(n-7)_24:0; RT=51.03 min	PC 18:1(n-7)_18:1(n-10)
PC 16:1(n-10)_24:0; RT=51.48 min	PC 18:1(n-9)_18:1(n-10)
PC 16:1(n-7)_24:1; RT=48.41 min	PC 18:1(n-7)_18:2(n-6)
PC 16:1(n-10)_24:1; RT=48.64 min	PC 18:1(n-7)_18:2(n-7)
PC 16:1(n-10)_24:2; RT=45.66 min	PC 18:1(n-9)_18:2(n-6)
PC 16:1(n-10)_24:3; RT=40.88 min	PC 18:1(n-9)_18:2(n-7)
PC 16:1(n-7)_24:4(n-6); RT=33.75 min	PC 18:1(n-10)_18:2(n-7)
PC 16:1_24:5(n-3); RT=29.17 min	PC 18:1(n-7)_18:2(n-10)
PC 16:1(n-7)_24:5(n-6); RT=30.33 min	PC 18:1(n-9)_18:2(n-10)
PC 16:1(n-7)_24:5(n-6); RT=30.66 min	PC 18:1(n-7)_18:3(n-3)
PC 16:1(n-7)_24:6; RT=26.65 min	PC 18:1(n-7)_18:3(n-6)
PC 16:1_24:6(n-3); RT=26.8 min	PC 18:1(n-9)_18:3(n-6)
PC 16:1(n-7)_26:0; RT=52.34 min	PC 18:1(n-10)_18:3
PC 16:1(n-10)_26:0; RT=53.11 min	PC 18:1_18:3(n-7)
PC 16:1(n-10)_26:1; RT=51.23 min	PC 18:1_18:4(n-3)
PC 16:1(n-7)_26:2; RT=48.53 min	PC 18:1(n-9)_19:0
PC 16:1(n-10)_26:2; RT=49.08 min	PC 18:1(n-7)_19:1
PC 16:2(n-7)_18:1(n-7); RT=24.91 min	PC 18:1(n-9)_19:1
PC 16:2(n-7)_18:1(n-9); RT=25.18 min	PC 18:1(n-10)_19:1
PC 16:2(n-9)_18:1(n-7); RT=26.47 min	PC 18:1(n-7)_20:0
PC 16:2(n-9)_18:1(n-9); RT=26.75 min	PC 18:1(n-9)_20:0
PC 16:2_18:1(n-10); RT=26.97 min	PC 18:1(n-10)_20:0
PC 16:2_18:2(n-6); RT=22.8 min	PC 18:1(n-7)_20:1(n-7)
PC 16:2_18:3(n-3); RT=19.93 min	PC 18:1(n-7)_20:1(n-9)
PC 16:2(n-7)_20:4; RT=23.84 min	PC 18:1(n-7)_20:1(n-10)
PC 16:2_22:4(n-6); RT=26.39 min	PC 18:1(n-9)_20:1(n-7)
PC 16:2_22:5(n-3); RT=23.05 min	PC 18:1(n-9)_20:1(n-9)
PC 16:3(n-6)_18:1(n-7); RT=22.98 min	PC 18:1(n-10)_20:1(n-7)
PC 16:3(n-6)_18:1; RT=23.22 min	PC 18:1(n-7)_20:2(n-6)
PC 16:3_18:2(n-6); RT=19.92 min	PC 18:1(n-7)_20:2(n-7)
PC 16:3(n-6)_20:4(n-6); RT=19.56 min	PC 18:1(n-9)_20:2(n-7)
PC 17:0_18:1(n-7); RT=35.92 min	PC 18:1(n-10)_20:2(n-6)
PC 17:0_18:1(n-7); RT=36.21 min	PC 18:1(n-9)_20:2(n-9)
PC 17:0_18:1(n-9); RT=36.83 min	PC 18:1(n-10)_20:2(n-10)
PC 17:0_18:1(n-7); RT=37.47 min	PC 18:1(n-7)_20:3(n-6)
PC 17:0_18:1(n-9); RT=38.01 min	PC 18:1_20:3(n-3)
PC 17:0_18:1(n-10); RT=38.51 min	PC 18:1(n-9)_20:3(n-6)
PC 17:0_18:2(n-6); RT=31.08 min	PC 18:1(n-7)_20:3(n-7)
PC 17:0_18:2(n-6); RT=32.37 min	PC 18:1(n-10)_20:3
PC 17:0_18:3(n-3); RT=27.87 min	PC 18:1(n-9)_20:3(n-7)
PC 17:0_20:3(n-3); RT=34.25 min	PC 18:1(n-7)_20:3(n-9)
PC 17:0_20:4(n-6); RT=30.93 min	PC 18:1(n-9)_20:3(n-9)
PC 17:0_20:4(n-6); RT=32.25 min	PC 18:1_20:4(n-3)
PC 17:0_20:5(n-3); RT=28.08 min	PC 18:1(n-7)_20:4(n-6)
PC 17:0_22:5(n-3); RT=32.65 min	PC 18:1(n-9)_20:4(n-6)
PC 17:1_18:1(n-7); RT=31.19 min	PC 18:1(n-10)_20:4
PC 17:1_18:1(n-9); RT=31.53 min	PC 18:1(n-7)_20:5(n-3)
PC 17:1_18:1(n-10); RT=31.83 min	PC 18:1(n-9)_20:5(n-3)
PC 17:1_18:1(n-7); RT=32.37 min	PC 18:1(n-10)_20:5(n-3)
PC 17:1_18:1(n-9); RT=32.81 min	PC 18:1(n-7)_21:1
PC 17:1_18:1(n-10); RT=33.1 min	PC 18:1(n-7)_22:0
PC 17:1_18:2(n-6); RT=26.8 min	PC 18:1(n-9)_22:0
PC 17:1_18:2(n-6); RT=27.79 min	PC 18:1(n-7)_22:1
PC 17:1_18:3(n-3); RT=23.12 min	PC 18:1(n-10)_22:1
PC 17:1_20:4(n-6); RT=26.65 min	PC 18:1_22:1(n-10)
PC 17:1_22:5(n-3); RT=27.37 min	PC 18:1(n-9)_22:1
PC 18:0_18:1(n-7); RT=41.87 min	PC 18:1_22:1(n-9)
PC 18:0_18:1(n-9); RT=42.48 min	PC 18:1_22:1(n-7)
PC 18:0_18:1(n-10); RT=42.89 min	PC 18:1_22:2(n-6)
PC 18:0_18:1(n-7); RT=43.1 min	PC 18:1(n-9)_22:2(n-9)
PC 18:0_18:1(n-9); RT=43.56 min	PC 18:1(n-10)_22:2
PC 18:0_18:2(n-6); RT=36.43 min	PC 18:1_22:3(n-3)
PC 18:0_18:2(n-7); RT=36.9 min	PC 18:1_22:3(n-6)
PC 18:0_18:2(n-7); RT=37.85 min	PC 18:1(n-7)_22:3(n-9)
PC 18:0_18:2(n-10); RT=39.51 min	PC 18:1(n-9)_22:3(n-9)
PC 18:0_18:3(n-3); RT=31.3 min	PC 18:1(n-10)_22:3
PC 18:0_18:3(n-3); RT=31.66 min	PC 18:1_22:4(n-3)
PC 18:0_18:3(n-7); RT=32.1 min	PC 18:1(n-7)_22:4(n-6)
PC 18:0_18:3(n-3); RT=32.3 min	PC 18:1(n-9)_22:4(n-6)
PC 18:0_20:1(n-7); RT=47.51 min	PC 18:1(n-7)_22:5(n-3)
PC 18:0_20:1(n-9); RT=47.56 min	PC 18:1(n-9)_22:5(n-3)
PC 18:0_20:1(n-10); RT=47.72 min	PC 18:1(n-10)_22:5(n-3)
PC 18:0_20:2(n-6); RT=44.0 min	PC 18:1(n-7)_22:5(n-6)
PC 18:0_20:2(n-7); RT=44.13 min	PC 18:1(n-9)_22:5(n-6)
PC 18:0_20:2(n-9); RT=44.75 min	PC 18:1(n-7)_22:6(n-3)
PC 18:0_20:2(n-10); RT=45.36 min	PC 18:1(n-9)_22:6(n-3)
PC 18:0_20:3(n-3); RT=38.52 min	PC 18:1(n-10)_22:6
PC 18:0_20:3(n-6); RT=39.19 min	PC 18:1(n-7)_24:0
PC 18:0_20:3(n-7); RT=39.92 min	PC 18:1(n-9)_24:0
PC 18:0_20:3(n-6); RT=40.36 min	PC 18:1(n-10)_24:0
PC 18:0_20:3(n-9); RT=42.04 min	PC 18:1_24:1(n-7)
PC 18:0_20:4(n-3); RT=34.17 min	PC 18:1(n-7)_24:1
PC 18:0_20:4(n-3); RT=34.93 min	PC 18:1(n-9)_24:1
PC 18:0_20:4(n-6); RT=36.24 min	PC 18:1_24:1(n-9)
PC 18:0_20:5(n-3); RT=31.6 min	PC 18:1(n-10)_24:1
PC 18:0_22:1(n-10); RT=50.4 min	PC 18:1_24:1(n-10)
PC 18:0_22:1(n-9); RT=50.78 min	PC 18:1(n-7)_24:2
PC 18:0_22:2(n-6); RT=48.3 min	PC 18:1(n-9)_24:2
PC 18:0_22:2(n-10); RT=48.66 min	PC 18:1_24:2(n-9)
PC 18:0_22:3(n-3); RT=45.57 min	PC 18:1(n-10)_24:2(n-6)
PC 18:0_22:3(n-6); RT=45.75 min	PC 18:1(n-7)_24:3
PC 18:0_22:3(n-7); RT=45.85 min	PC 18:1(n-9)_24:3(n-9)
PC 18:0_22:3(n-9); RT=46.67 min	PC 18:1_24:4(n-3)
PC 18:0_22:4(n-3); RT=41.09 min	PC 18:1_24:4(n-6)
PC 18:0_22:4(n-6); RT=42.3 min	PC 18:1_24:5(n-3)
PC 18:0_22:5(n-3); RT=37.02 min	PC 18:1(n-7)_24:5(n-6)
PC 18:0_22:5(n-6); RT=39.96 min	PC 18:1(n-9)_24:6(n-3)
PC 18:0_22:6(n-3); RT=34.86 min	PC 18:1(n-9)_26:0
PC 18:0_24:1(n-10); RT=52.4 min	PC 18:1(n-10)_26:0
PC 18:0_24:2(n-6); RT=50.91 min	PC 18:1(n-7)_26:1
PC 18:0_24:3(n-3); RT=49.17 min	PC 18:1(n-9)_26:1
PC 18:0_24:3(n-9); RT=49.52 min	PC 18:1(n-10)_26:1
PC 18:0_24:4(n-6); RT=46.97 min	PC 18:1(n-9)_26:2
PC 18:0_24:5(n-3); RT=43.72 min	PC 18:2(n-6)_18:2(n-6)
PC 18:0_24:5(n-6); RT=45.04 min	PC 18:2(n-6)_18:2(n-7)
PC 18:0_24:6(n-3); RT=40.16 min	PC 18:2_18:2(n-10)
PC 18:1(n-7)_18:1(n-7); RT=34.43 min	PC 18:2_18:3(n-3)
PC 18:1(n-7)_18:1(n-7); RT=34.84 min	PC 18:2(n-6)_19:0
PC 18:1(n-7)_18:1(n-9); RT=34.84 min	PC 18:2(n-6)_19:1
PC 18:1(n-7)_18:1(n-10); RT=35.16 min	PC 18:2(n-6)_20:0
PC 18:1(n-9)_18:1(n-10); RT=35.28 min	PC 18:2(n-6)_20:1(n-7)
PC 18:1_18:1(n-10); RT=35.63 min	PC 18:2(n-6)_20:1(n-10)
PC 18:1_18:1(n-10); RT=36.21 min	PC 18:2(n-6)_20:2(n-7)
PC 18:1(n-7)_18:1(n-9); RT=36.29 min	PC 18:2_20:3(n-3)
PC 18:1_18:1(n-9); RT=36.73 min	PC 18:2(n-6)_20:3
PC 18:1_18:2(n-6); RT=29.53 min	PC 18:2_20:4(n-3)
PC 18:1(n-7)_18:2(n-6); RT=29.73 min	PC 18:2(n-6)_20:4(n-6)
PC 18:1(n-7)_18:2(n-7); RT=29.93 min	PC 18:2(n-7)_20:4(n-6)
PC 18:1(n-9)_18:2(n-6); RT=30.08 min	PC 18:2(n-10)_20:4
PC 18:1(n-9)_18:2(n-7); RT=30.34 min	PC 18:2_20:5(n-3)
PC 18:1(n-10)_18:2(n-7); RT=30.36 min	PC 18:2(n-6)_22:0
PC 18:1(n-7)_18:2(n-7); RT=30.65 min	PC 18:2(n-6)_22:1
PC 18:1(n-10)_18:2; RT=30.74 min	PC 18:2(n-6)_22:3
PC 18:1(n-9)_18:2(n-7); RT=31.06 min	PC 18:2_22:4(n-3)
PC 18:1(n-10)_18:2; RT=31.38 min	PC 18:2(n-6)_22:4
PC 18:1(n-9)_18:2; RT=31.44 min	PC 18:2(n-6)_22:5(n-3)
PC 18:1(n-7)_18:2(n-10); RT=31.75 min	PC 18:2(n-7)_22:5
PC 18:1(n-7)_18:2(n-10); RT=32.13 min	PC 18:2(n-6)_22:6
PC 18:1(n-9)_18:2; RT=32.19 min	PC 18:2(n-7)_22:6
PC 18:1(n-9)_18:2(n-10); RT=32.45 min	PC 18:2(n-6)_24:0
PC 18:1(n-7)_18:3(n-3); RT=25.63 min	PC 18:2(n-6)_24:1
PC 18:1_18:3(n-3); RT=26.0 min	PC 18:2(n-6)_24:2
PC 18:1_18:3(n-3); RT=26.71 min	PC 18:2(n-6)_24:3
PC 18:1(n-7)_18:3(n-6); RT=26.79 min	PC 18:2(n-6)_26:0
PC 18:1(n-9)_18:3(n-6); RT=27.08 min	PC 18:2(n-6)_26:1
PC 18:1(n-10)_18:3; RT=27.18 min	PC 18:3(n-3)_18:3(n-3)
PC 18:1_18:3(n-7); RT=27.8 min	PC 18:3(n-7)_20:2
PC 18:1_18:4(n-3); RT=23.4 min	PC 18:3(n-3)_20:3(n-3)
PC 18:1(n-9)_19:0; RT=45.85 min	PC 18:3(n-7)_20:3
PC 18:1(n-7)_19:1; RT=38.4 min	PC 18:3(n-3)_20:4(n-3)
PC 18:1(n-9)_19:1; RT=38.9 min	PC 18:3(n-3)_20:5(n-3)
PC 18:1(n-10)_19:1; RT=39.41 min	PC 18:3(n-3)_22:4(n-3)
PC 18:1(n-7)_20:0; RT=47.82 min	PC 18:3(n-3)_22:5(n-3)
PC 18:1(n-9)_20:0; RT=48.06 min	PC 18:3(n-3)_22:6
PC 18:1(n-10)_20:0; RT=48.37 min	PC 18:3(n-3)_24:0
PC 18:1(n-7)_20:1(n-7); RT=42.63 min	PC 18:3(n-3)_24:5(n-3)
PC 18:1(n-7)_20:1(n-9); RT=42.85 min	PC 18:4(n-3)_20:5(n-3)
PC 18:1(n-7)_20:1(n-10); RT=42.99 min	PC 19:1_20:1(n-7)
PC 18:1_20:1(n-10); RT=43.1 min	PC 19:1_20:4(n-6)
PC 18:1(n-7)_20:1(n-7); RT=43.11 min	PC 20:0_20:4(n-6)
PC 18:1(n-9)_20:1(n-7); RT=43.22 min	PC 20:1_20:2(n-6)
PC 18:1(n-9)_20:1(n-9); RT=43.35 min	PC 20:1_20:3(n-3)
PC 18:1(n-10)_20:1(n-7); RT=43.54 min	PC 20:1(n-7)_20:4(n-6)
PC 18:1_20:1(n-10); RT=43.58 min	PC 20:1_20:5(n-3)
PC 18:1(n-9)_20:1; RT=44.16 min	PC 20:1_22:4(n-6)
PC 18:1(n-9)_20:1; RT=44.4 min	PC 20:1(n-7)_22:5(n-3)
PC 18:1(n-10)_20:1; RT=44.59 min	PC 20:1(n-7)_26:1
PC 18:1(n-7)_20:2(n-6); RT=36.42 min	PC 20:2(n-6)_20:4(n-6)
PC 18:1(n-7)_20:2(n-7); RT=36.64 min	PC 20:2(n-7)_20:4
PC 18:1_20:2(n-6); RT=36.88 min	PC 20:2_20:5(n-3)
PC 18:1(n-9)_20:2(n-7); RT=37.05 min	PC 20:2(n-6)_22:5
PC 18:1(n-9)_20:2(n-7); RT=37.17 min	PC 20:2_22:5(n-3)
PC 18:1(n-10)_20:2(n-6); RT=37.21 min	PC 20:2(n-6)_22:6
PC 18:1(n-9)_20:2(n-9); RT=37.89 min	PC 20:2(n-6)_24:1
PC 18:1(n-10)_20:2(n-10); RT=38.54 min	PC 20:3(n-3)_20:3(n-3)
PC 18:1(n-7)_20:3(n-6); RT=31.86 min	PC 20:3(n-3)_20:4(n-3)
PC 18:1_20:3(n-3); RT=31.92 min	PC 20:3(n-6)_20:4(n-6)
PC 18:1(n-7)_20:3; RT=32.08 min	PC 20:3(n-3)_20:5(n-3)
PC 18:1(n-9)_20:3(n-6); RT=32.4 min	PC 20:3(n-3)_22:5(n-3)
PC 18:1(n-7)_20:3(n-7); RT=32.68 min	PC 20:3(n-6)_22:5
PC 18:1(n-10)_20:3; RT=32.76 min	PC 20:3(n-3)_22:6
PC 18:1(n-9)_20:3(n-7); RT=33.0 min	PC 20:3(n-6)_22:6
PC 18:1_20:3(n-6); RT=33.34 min	PC 20:3(n-3)_24:1
PC 18:1(n-9)_20:3; RT=34.45 min	PC 20:3(n-3)_24:3
PC 18:1(n-7)_20:3(n-9); RT=34.45 min	PC 20:4_20:4(n-3)
PC 18:1(n-9)_20:3(n-9); RT=34.83 min	PC 20:4(n-3)_20:5(n-3)
PC 18:1(n-10)_20:3; RT=35.08 min	PC 20:4(n-6)_20:5(n-3)
PC 18:1_20:4(n-3); RT=28.06 min	PC 20:4(n-6)_22:1
PC 18:1(n-7)_20:4(n-6); RT=29.11 min	PC 20:4(n-6)_22:3
PC 18:1(n-7)_20:4(n-6); RT=29.56 min	PC 20:4(n-6)_22:4(n-6)
PC 18:1(n-9)_20:4(n-6); RT=29.89 min	PC 20:4(n-3)_22:5(n-3)
PC 18:1(n-10)_20:4; RT=30.17 min	PC 20:4(n-6)_22:5(n-3)
PC 18:1_20:4(n-6); RT=30.94 min	PC 20:4(n-6)_22:5(n-6)
PC 18:1_20:4(n-6); RT=31.76 min	PC 20:4(n-3)_22:6
PC 18:1_20:5(n-3); RT=25.21 min	PC 20:4(n-6)_22:6
PC 18:1(n-7)_20:5(n-3); RT=25.73 min	PC 20:4(n-6)_24:0
PC 18:1(n-9)_20:5(n-3); RT=26.03 min	PC 20:4(n-6)_24:1
PC 18:1(n-10)_20:5(n-3); RT=26.18 min	PC 20:4(n-6)_24:3
PC 18:1_20:5(n-3); RT=27.06 min	PC 20:4(n-6)_24:4(n-6)
PC 18:1(n-7)_21:1; RT=45.92 min	PC 20:4(n-6)_24:5(n-6)
PC 18:1(n-7)_22:0; RT=50.49 min	PC 20:4(n-6)_26:0
PC 18:1(n-9)_22:0; RT=51.08 min	PC 20:4(n-6)_26:2
PC 18:1(n-7)_22:1; RT=47.94 min	PC 20:4(n-6)_26:5
PC 18:1(n-10)_22:1; RT=48.12 min	PC 20:5(n-3)_20:5(n-3)
PC 18:1_22:1(n-10); RT=48.12 min	PC 20:5(n-3)_22:3(n-3)
PC 18:1(n-9)_22:1; RT=48.17 min	PC 20:5(n-3)_22:4(n-3)
PC 18:1_22:1(n-9); RT=48.17 min	PC 20:5(n-3)_22:5(n-3)
PC 18:1_22:1(n-7); RT=48.27 min	PC 20:5(n-3)_22:6
PC 18:1(n-7)_22:1; RT=48.41 min	PC 20:5(n-3)_24:0
PC 18:1(n-10)_22:1; RT=48.6 min	PC 20:5(n-3)_24:1
PC 18:1(n-9)_22:1; RT=48.73 min	PC 20:5(n-3)_24:6(n-3)
PC 18:1_22:1(n-10); RT=48.85 min	PC 20:5(n-3)_26:0
PC 18:1(n-10)_22:1; RT=48.93 min	PC 20:5(n-3)_26:1
PC 18:1_22:2(n-6); RT=44.63 min	PC 22:0_22:5(n-3)
PC 18:1(n-9)_22:2(n-9); RT=45.33 min	PC 22:1_22:5(n-3)
PC 18:1(n-10)_22:2; RT=45.63 min	PC 22:4(n-3)_22:5(n-3)
PC 18:1_22:3(n-3); RT=39.06 min	PC 22:4(n-6)_22:5
PC 18:1_22:3(n-6); RT=39.22 min	PC 22:4(n-6)_22:6
PC 18:1_22:3(n-3); RT=39.46 min	PC 22:5(n-3)_22:5(n-3)
PC 18:1(n-7)_22:3; RT=40.43 min	PC 22:5(n-3)_22:6
PC 18:1(n-7)_22:3(n-9); RT=40.6 min	PC 22:5(n-6)_22:6
PC 18:1(n-9)_22:3(n-9); RT=41.01 min	PC 22:5(n-3)_24:0
PC 18:1(n-10)_22:3; RT=41.17 min	PC 22:5(n-3)_24:1
PC 18:1_22:4(n-3); RT=34.04 min	PC 22:5(n-3)_26:0
PC 18:1(n-7)_22:4(n-6); RT=34.51 min	PC 22:5(n-3)_26:1
PC 18:1(n-7)_22:4(n-6); RT=34.86 min
PC 18:1(n-9)_22:4(n-6); RT=35.19 min
PC 18:1_22:4(n-6); RT=36.21 min
PC 18:1_22:5(n-3); RT=30.02 min
PC 18:1(n-7)_22:5(n-3); RT=30.33 min
PC 18:1(n-9)_22:5(n-3); RT=30.66 min
PC 18:1(n-10)_22:5(n-3); RT=30.95 min
PC 18:1_22:5(n-3); RT=31.59 min
PC 18:1_22:5(n-6); RT=32.29 min
PC 18:1(n-7)_22:5(n-6); RT=32.71 min
PC 18:1(n-9)_22:5(n-6); RT=33.08 min
PC 18:1(n-9)_22:6; RT=28.42 min
PC 18:1(n-7)_22:6(n-3); RT=28.47 min
PC 18:1(n-9)_22:6(n-3); RT=28.8 min
PC 18:1(n-10)_22:6; RT=29.09 min
PC 18:1(n-7)_24:0; RT=52.34 min
PC 18:1(n-9)_24:0; RT=52.86 min
PC 18:1(n-10)_24:0; RT=53.11 min
PC 18:1_24:1(n-7); RT=50.8 min
PC 18:1(n-7)_24:1; RT=50.8 min
PC 18:1(n-9)_24:1; RT=50.87 min
PC 18:1_24:1(n-9); RT=50.87 min
PC 18:1(n-10)_24:1; RT=50.92 min
PC 18:1_24:1(n-10); RT=50.92 min
PC 18:1(n-7)_24:2; RT=48.53 min
PC 18:1(n-9)_24:2; RT=48.77 min
PC 18:1_24:2(n-9); RT=48.77 min
PC 18:1(n-10)_24:2(n-6); RT=49.1 min
PC 18:1(n-7)_24:3; RT=46.17 min
PC 18:1(n-9)_24:3(n-9); RT=46.5 min
PC 18:1_24:4(n-3); RT=41.35 min
PC 18:1_24:4(n-6); RT=41.86 min
PC 18:1_24:5(n-3); RT=35.99 min
PC 18:1_24:5(n-3); RT=36.63 min
PC 18:1_24:5(n-3); RT=37.65 min
PC 18:1(n-7)_24:5(n-6); RT=37.86 min
PC 18:1_24:5(n-6); RT=38.22 min
PC 18:1_24:6(n-3); RT=32.61 min
PC 18:1(n-9)_24:6(n-3); RT=33.03 min
PC 18:1_24:6(n-3); RT=33.33 min
PC 18:1(n-9)_26:0; RT=53.37 min
PC 18:1(n-10)_26:0; RT=53.65 min
PC 18:1(n-7)_26:1; RT=52.44 min
PC 18:1(n-9)_26:1; RT=52.74 min
PC 18:1(n-10)_26:1; RT=52.84 min
PC 18:1(n-9)_26:2; RT=51.02 min
PC 18:2(n-6)_18:2(n-6); RT=25.56 min
PC 18:2(n-6)_18:2(n-7); RT=25.77 min
PC 18:2(n-6)_18:2(n-7); RT=26.39 min
PC 18:2_18:2(n-10); RT=27.18 min
PC 18:2_18:3(n-3); RT=22.3 min
PC 18:2(n-6)_19:0; RT=40.78 min
PC 18:2(n-6)_19:1; RT=33.23 min
PC 18:2(n-6)_20:0; RT=45.02 min
PC 18:2(n-6)_20:1; RT=36.86 min
PC 18:2(n-6)_20:1(n-7); RT=37.11 min
PC 18:2(n-6)_20:1(n-10); RT=37.22 min
PC 18:2(n-6)_20:2; RT=31.44 min
PC 18:2(n-6)_20:2(n-7); RT=31.66 min
PC 18:2_20:3(n-3); RT=26.94 min
PC 18:2(n-6)_20:3; RT=28.04 min
PC 18:2_20:4(n-3); RT=23.87 min
PC 18:2(n-6)_20:4; RT=25.08 min
PC 18:2(n-6)_20:4(n-6); RT=25.39 min
PC 18:2(n-7)_20:4(n-6); RT=25.62 min
PC 18:2(n-7)_20:4; RT=26.15 min
PC 18:2_20:4(n-6); RT=26.39 min
PC 18:2(n-10)_20:4; RT=27.03 min
PC 18:2_20:5(n-3); RT=22.14 min
PC 18:2_20:5(n-3); RT=23.04 min
PC 18:2(n-6)_22:0; RT=49.31 min
PC 18:2(n-6)_22:1; RT=45.06 min
PC 18:2(n-6)_22:1; RT=45.75 min
PC 18:2(n-6)_22:3; RT=34.86 min
PC 18:2_22:4(n-3); RT=29.17 min
PC 18:2(n-6)_22:4; RT=29.8 min
PC 18:2(n-6)_22:5(n-3); RT=25.95 min
PC 18:2(n-6)_22:5(n-3); RT=26.09 min
PC 18:2(n-7)_22:5; RT=26.31 min
PC 18:2_22:5(n-3); RT=27.26 min
PC 18:2(n-6)_22:5; RT=27.83 min
PC 18:2(n-6)_22:5; RT=28.1 min
PC 18:2(n-6)_22:6; RT=24.25 min
PC 18:2(n-6)_22:6; RT=24.51 min
PC 18:2(n-7)_22:6; RT=24.74 min
PC 18:2(n-6)_24:0; RT=51.52 min
PC 18:2(n-6)_24:1; RT=49.13 min
PC 18:2(n-6)_24:2; RT=46.07 min
PC 18:2(n-6)_24:3; RT=41.86 min
PC 18:2(n-6)_26:0; RT=53.06 min
PC 18:2(n-6)_26:1; RT=51.41 min
PC 18:3(n-3)_18:3(n-3); RT=19.13 min
PC 18:3(n-3)_18:3(n-3); RT=19.55 min
PC 18:3(n-7)_20:2; RT=29.48 min
PC 18:3(n-3)_20:3(n-3); RT=23.53 min
PC 18:3(n-3)_20:3; RT=23.87 min
PC 18:3(n-3)_20:3(n-3); RT=24.11 min
PC 18:3(n-7)_20:3; RT=25.71 min
PC 18:3(n-3)_20:4(n-3); RT=20.96 min
PC 18:3(n-3)_20:4(n-3); RT=21.26 min
PC 18:3(n-3)_20:4; RT=22.14 min
PC 18:3(n-3)_20:5(n-3); RT=19.47 min
PC 18:3(n-3)_20:5(n-3); RT=19.84 min
PC 18:3(n-3)_22:4(n-3); RT=25.41 min
PC 18:3(n-3)_22:5(n-3); RT=22.69 min
PC 18:3(n-3)_22:6; RT=21.37 min
PC 18:3(n-3)_24:0; RT=50.17 min
PC 18:3(n-3)_24:5(n-3); RT=26.74 min
PC 18:4(n-3)_20:5(n-3); RT=17.69 min
PC 19:1_20:1(n-7); RT=45.92 min
PC 19:1_20:4(n-6); RT=33.12 min
PC 20:0_20:4(n-6); RT=44.85 min
PC 20:1_20:2(n-6); RT=44.75 min
PC 20:1_20:3(n-3); RT=39.29 min
PC 20:1(n-7)_20:4(n-6); RT=36.92 min
PC 20:1_20:5(n-3); RT=32.29 min
PC 20:1_22:4(n-6); RT=43.12 min
PC 20:1(n-7)_22:5(n-3); RT=37.78 min
PC 20:1(n-7)_26:1; RT=53.57 min
PC 20:2(n-6)_20:4(n-6); RT=31.32 min
PC 20:2(n-7)_20:4; RT=31.43 min
PC 20:2_20:5(n-3); RT=27.35 min
PC 20:2_20:5(n-3); RT=27.88 min
PC 20:2(n-6)_22:5; RT=31.8 min
PC 20:2_22:5(n-3); RT=32.61 min
PC 20:2(n-6)_22:6; RT=30.23 min
PC 20:2(n-6)_24:1; RT=51.43 min
PC 20:3(n-3)_20:3(n-3); RT=28.88 min
PC 20:3_20:3(n-3); RT=29.39 min
PC 20:3(n-3)_20:4(n-3); RT=25.41 min
PC 20:3(n-3)_20:4; RT=26.89 min
PC 20:3(n-6)_20:4(n-6); RT=27.28 min
PC 20:3_20:4(n-6); RT=28.81 min
PC 20:3(n-3)_20:5(n-3); RT=23.35 min
PC 20:3(n-3)_22:5(n-3); RT=27.56 min
PC 20:3(n-6)_22:5; RT=28.02 min
PC 20:3(n-3)_22:6; RT=25.83 min
PC 20:3(n-6)_22:6; RT=26.31 min
PC 20:3(n-3)_24:1; RT=49.7 min
PC 20:3(n-3)_24:3; RT=43.49 min
PC 20:4_20:4(n-3); RT=23.73 min
PC 20:4(n-3)_20:5(n-3); RT=21.21 min
PC 20:4(n-6)_20:5(n-3); RT=21.8 min
PC 20:4(n-6)_22:1; RT=45.03 min
PC 20:4(n-6)_22:1; RT=45.77 min
PC 20:4(n-6)_22:3; RT=34.6 min
PC 20:4(n-6)_22:4(n-6); RT=29.46 min
PC 20:4(n-3)_22:5(n-3); RT=24.36 min
PC 20:4(n-3)_22:5(n-3); RT=24.79 min
PC 20:4(n-6)_22:5(n-3); RT=25.63 min
PC 20:4(n-6)_22:5(n-6); RT=27.51 min
PC 20:4(n-3)_22:6; RT=22.94 min
PC 20:4(n-6)_22:6; RT=23.98 min
PC 20:4(n-6)_24:0; RT=51.44 min
PC 20:4(n-6)_24:1; RT=48.96 min
PC 20:4(n-6)_24:3; RT=41.57 min
PC 20:4(n-6)_24:4(n-6); RT=35.6 min
PC 20:4(n-6)_24:5(n-6); RT=32.02 min
PC 20:4(n-6)_26:0; RT=52.48 min
PC 20:4(n-6)_26:2; RT=49.2 min
PC 20:4(n-6)_26:5; RT=38.16 min
PC 20:5(n-3)_20:5(n-3); RT=19.17 min
PC 20:5(n-3)_22:3(n-3); RT=28.98 min
PC 20:5(n-3)_22:4(n-3); RT=25.19 min
PC 20:5(n-3)_22:5(n-3); RT=22.44 min
PC 20:5(n-3)_22:6; RT=21.03 min
PC 20:5(n-3)_24:0; RT=50.15 min
PC 20:5(n-3)_24:1; RT=46.96 min
PC 20:5(n-3)_24:6(n-3); RT=24.18 min
PC 20:5(n-3)_26:0; RT=51.98 min
PC 20:5(n-3)_26:1; RT=49.93 min
PC 22:0_22:5(n-3); RT=48.96 min
PC 22:1_22:5(n-3); RT=45.39 min
PC 22:4(n-3)_22:5(n-3); RT=28.88 min
PC 22:4(n-6)_22:5; RT=30.29 min
PC 22:4(n-6)_22:6; RT=28.39 min
PC 22:5(n-3)_22:5(n-3); RT=26.36 min
PC 22:5(n-3)_22:6; RT=24.73 min
PC 22:5(n-6)_22:6; RT=26.55 min
PC 22:5(n-3)_24:0; RT=51.34 min
PC 22:5(n-3)_24:1; RT=48.95 min
PC 22:5(n-3)_26:0; RT=52.46 min
PC 22:5(n-3)_26:1; RT=51.07 min
PE 14:0_16:1(n-7); RT=22.7 min	PE 14:0_16:1(n-7)	PE 14:0_16:1
PE 14:0_18:1(n-7); RT=28.21 min	PE 14:0_18:1(n-7)	PE 14:0_18:1
PE 14:0_18:1(n-9); RT=28.51 min	PE 14:0_18:1(n-9)	PE 14:0_18:2
PE 14:0_18:2(n-6); RT=24.25 min	PE 14:0_18:2(n-6)	PE 14:0_18:3
PE 14:0_18:3(n-3); RT=20.86 min	PE 14:0_18:3(n-3)	PE 14:0_20:4
PE 14:0_20:4(n-6); RT=24.21 min	PE 14:0_20:4(n-6)	PE 14:0_20:5
PE 14:0_20:5(n-3); RT=21.1 min	PE 14:0_20:5(n-3)	PE 14:1_16:1
PE 14:1(n-10)_16:1(n-7); RT=20.71 min	PE 14:1(n-10)_16:1(n-7)	PE 14:1_18:0
PE 14:1(n-10)_18:0; RT=32.68 min	PE 14:1(n-10)_18:0	PE 14:1_18:1
PE 14:1(n-10)_18:1; RT=25.9 min	PE 14:1(n-10)_18:1	PE 15:0_16:1
PE 15:0_16:1(n-7); RT=25.42 min	PE 15:0_16:1(n-7)	PE 15:0_18:1
PE 15:0_18:1(n-7); RT=31.65 min	PE 15:0_18:1(n-7)	PE 15:0_18:2
PE 15:0_18:1(n-9); RT=31.98 min	PE 15:0_18:1(n-9)	PE 15:0_18:3
PE 15:0_18:2(n-6); RT=27.3 min	PE 15:0_18:2(n-6)	PE 15:0_20:4
PE 15:0_18:3(n-6); RT=32.2 min	PE 15:0_18:3(n-6)	PE 16:0_16:1
PE 15:0_20:4(n-6); RT=27.09 min	PE 15:0_20:4(n-6)	PE 16:0_16:3
PE 16:0_16:1(n-7); RT=28.72 min	PE 16:0_16:1(n-7)	PE 16:0_18:1
PE 16:0_16:1(n-9); RT=29.41 min	PE 16:0_16:1(n-9)	PE 16:0_18:2
PE 16:0_16:1(n-10); RT=29.86 min	PE 16:0_16:1(n-10)	PE 16:0_18:3
PE 16:0_16:3(n-6); RT=23.63 min	PE 16:0_16:3(n-6)	PE 16:0_20:1
PE 16:0_18:1(n-7); RT=35.55 min	PE 16:0_18:1(n-7)	PE 16:0_20:2
PE 16:0_18:1(n-9); RT=35.97 min	PE 16:0_18:1(n-9)	PE 16:0_20:3
PE 16:0_18:2(n-6); RT=30.48 min	PE 16:0_18:2(n-6)	PE 16:0_20:4
PE 16:0_18:2(n-6); RT=30.65 min	PE 16:0_18:2(n-7)	PE 16:0_20:5
PE 16:0_18:2(n-7); RT=30.81 min	PE 16:0_18:3(n-3)	PE 16:0_22:2
PE 16:0_18:3(n-3); RT=26.27 min	PE 16:0_18:3(n-6)	PE 16:0_22:3
PE 16:0_18:3(n-3); RT=26.51 min	PE 16:0_20:1(n-9)	PE 16:0_22:5
PE 16:0_18:3(n-3); RT=27.06 min	PE 16:0_20:2(n-6)	PE 16:0_22:6
PE 16:0_18:3(n-6); RT=27.6 min	PE 16:0_20:3(n-3)	PE 16:0_24:3
PE 16:0_20:1(n-9); RT=43.92 min	PE 16:0_20:3(n-6)	PE 16:0_24:5
PE 16:0_20:2(n-6); RT=37.63 min	PE 16:0_20:3(n-7)	PE 16:1_16:1
PE 16:0_20:3(n-3); RT=32.71 min	PE 16:0_20:3(n-9)	PE 16:1_16:2
PE 16:0_20:3(n-6); RT=33.04 min	PE 16:0_20:4(n-3)	PE 16:1_16:3
PE 16:0_20:3(n-7); RT=33.79 min	PE 16:0_20:4(n-6)	PE 16:1_17:0
PE 16:0_20:3(n-9); RT=35.78 min	PE 16:0_20:5(n-3)	PE 16:1_17:1
PE 16:0_20:4(n-3); RT=28.83 min	PE 16:0_22:2(n-10)	PE 16:1_18:0
PE 16:0_20:4(n-6); RT=30.5 min	PE 16:0_22:3(n-9)	PE 16:1_18:1
PE 16:0_20:5(n-3); RT=26.5 min	PE 16:0_22:5(n-3)	PE 16:1_18:2
PE 16:0_22:2(n-10); RT=46.1 min	PE 16:0_22:5(n-6)	PE 16:1_18:3
PE 16:0_22:3(n-9); RT=41.9 min	PE 16:0_22:6(n-3)	PE 16:1_19:1
PE 16:0_22:5(n-3); RT=31.23 min	PE 16:0_24:3(n-9)	PE 16:1_20:1
PE 16:0_22:5(n-6); RT=33.78 min	PE 16:0_24:5(n-6)	PE 16:1_20:2
PE 16:0_22:6(n-3); RT=29.39 min	PE 16:1(n-7)_16:1(n-7)	PE 16:1_20:3
PE 16:0_24:3(n-9); RT=46.75 min	PE 16:1(n-7)_16:1(n-9)	PE 16:1_20:4
PE 16:0_24:5(n-6); RT=39.12 min	PE 16:1(n-7)_16:1(n-10)	PE 16:1_20:5
PE 16:1_16:1(n-7); RT=23.67 min	PE 16:1(n-7)_16:2	PE 16:1_22:0
PE 16:1(n-7)_16:1(n-7); RT=23.84 min	PE 16:1(n-7)_16:3	PE 16:1_22:1
PE 16:1(n-7)_16:1(n-9); RT=24.37 min	PE 16:1(n-7)_17:0	PE 16:1_22:3
PE 16:1_16:1(n-7); RT=24.43 min	PE 16:1(n-7)_17:1	PE 16:1_22:4
PE 16:1(n-7)_16:1(n-10); RT=24.73 min	PE 16:1(n-10)_17:1	PE 16:1_22:5
PE 16:1_16:1(n-10); RT=25.18 min	PE 16:1(n-7)_18:0	PE 16:1_22:6
PE 16:1_16:1(n-10); RT=25.56 min	PE 16:1(n-9)_18:0	PE 16:1_24:0
PE 16:1_16:1(n-7); RT=25.85 min	PE 16:1(n-7)_18:1(n-7)	PE 16:1_24:1
PE 16:1(n-7)_16:2; RT=22.62 min	PE 16:1(n-7)_18:1(n-9)	PE 16:1_24:2
PE 16:1(n-7)_16:3; RT=19.74 min	PE 16:1(n-7)_18:1(n-10)	PE 16:1_26:0
PE 16:1(n-7)_17:0; RT=32.41 min	PE 16:1(n-9)_18:1(n-9)	PE 16:1_26:1
PE 16:1(n-7)_17:1; RT=26.67 min	PE 16:1(n-10)_18:1(n-7)	PE 16:2_18:1
PE 16:1(n-10)_17:1; RT=27.67 min	PE 16:1(n-10)_18:1(n-9)	PE 16:3_18:0
PE 16:1(n-7)_18:0; RT=36.47 min	PE 16:1(n-7)_18:2(n-6)	PE 16:3_18:1
PE 16:1(n-9)_18:0; RT=37.35 min	PE 16:1(n-7)_18:2(n-7)	PE 17:0_18:1
PE 16:1(n-7)_18:1(n-7); RT=29.64 min	PE 16:1(n-10)_18:2(n-6)	PE 17:0_18:2
PE 16:1(n-7)_18:1(n-9); RT=29.99 min	PE 16:1_18:3(n-3)	PE 17:0_18:3
PE 16:1_18:1(n-7); RT=30.29 min	PE 16:1(n-7)_18:3(n-6)	PE 17:0_20:4
PE 16:1(n-7)_18:1(n-10); RT=30.29 min	PE 16:1(n-7)_19:1	PE 17:0_20:5
PE 16:1(n-9)_18:1(n-9); RT=30.66 min	PE 16:1(n-10)_19:1	PE 17:0_22:4
PE 16:1(n-10)_18:1(n-7); RT=30.78 min	PE 16:1(n-7)_20:1(n-7)	PE 17:0_22:5
PE 16:1(n-7)_18:1; RT=30.81 min	PE 16:1(n-10)_20:1	PE 17:1_18:1
PE 16:1(n-10)_18:1(n-9); RT=31.12 min	PE 16:1(n-7)_20:2	PE 17:1_18:2
PE 16:1_18:1(n-9); RT=32.72 min	PE 16:1(n-10)_20:2	PE 17:1_20:4
PE 16:1(n-7)_18:2(n-6); RT=25.44 min	PE 16:1(n-7)_20:3(n-6)	PE 17:1_20:5
PE 16:1(n-7)_18:2(n-7); RT=25.68 min	PE 16:1(n-7)_20:4(n-6)	PE 17:1_22:5
PE 16:1_18:2(n-6); RT=25.97 min	PE 16:1(n-10)_20:4	PE 18:0_18:1
PE 16:1(n-10)_18:2(n-6); RT=26.33 min	PE 16:1(n-7)_20:5(n-3)	PE 18:0_18:2
PE 16:1(n-10)_18:2; RT=27.13 min	PE 16:1(n-10)_20:5(n-3)	PE 18:0_18:3
PE 16:1_18:3(n-3); RT=22.04 min	PE 16:1(n-7)_22:0	PE 18:0_20:1
PE 16:1_18:3(n-3); RT=22.55 min	PE 16:1(n-10)_22:0	PE 18:0_20:2
PE 16:1_18:3(n-3); RT=22.87 min	PE 16:1(n-7)_22:1	PE 18:0_20:3
PE 16:1(n-7)_18:3(n-6); RT=22.91 min	PE 16:1(n-10)_22:1	PE 18:0_20:4
PE 16:1(n-7)_19:1; RT=33.14 min	PE 16:1(n-7)_22:3	PE 18:0_20:5
PE 16:1(n-10)_19:1; RT=34.58 min	PE 16:1(n-7)_22:4(n-6)	PE 18:0_22:1
PE 16:1(n-7)_20:1(n-7); RT=37.22 min	PE 16:1(n-7)_22:5(n-3)	PE 18:0_22:2
PE 16:1(n-10)_20:1; RT=38.61 min	PE 16:1(n-10)_22:5	PE 18:0_22:3
PE 16:1(n-7)_20:2; RT=32.31 min	PE 16:1(n-7)_22:5(n-6)	PE 18:0_22:4
PE 16:1(n-10)_20:2; RT=32.82 min	PE 16:1(n-7)_22:6	PE 18:0_22:5
PE 16:1(n-7)_20:2; RT=33.1 min	PE 16:1(n-10)_22:6	PE 18:0_22:6
PE 16:1(n-7)_20:3(n-6); RT=27.39 min	PE 16:1(n-7)_24:0	PE 18:0_24:1
PE 16:1(n-7)_20:3; RT=29.56 min	PE 16:1(n-10)_24:0	PE 18:0_24:2
PE 16:1(n-7)_20:4(n-6); RT=25.3 min	PE 16:1(n-7)_24:1	PE 18:0_24:3
PE 16:1(n-10)_20:4; RT=26.08 min	PE 16:1(n-10)_24:1	PE 18:0_24:4
PE 16:1(n-7)_20:5(n-3); RT=22.04 min	PE 16:1(n-7)_24:2	PE 18:0_24:5
PE 16:1_20:5(n-3); RT=22.41 min	PE 16:1(n-10)_24:2	PE 18:0_24:6
PE 16:1(n-10)_20:5(n-3); RT=22.72 min	PE 16:1(n-10)_26:0	PE 18:1_18:1
PE 16:1(n-7)_22:0; RT=49.24 min	PE 16:1(n-7)_26:1	PE 18:1_18:2
PE 16:1(n-10)_22:0; RT=49.66 min	PE 16:2(n-9)_18:1(n-9)	PE 18:1_18:3
PE 16:1(n-7)_22:1; RT=45.71 min	PE 16:2_18:1(n-10)	PE 18:1_19:0
PE 16:1(n-10)_22:1; RT=46.13 min	PE 16:2(n-7)_18:1	PE 18:1_19:1
PE 16:1(n-10)_22:1; RT=46.65 min	PE 16:2(n-10)_18:1	PE 18:1_20:0
PE 16:1(n-7)_22:3; RT=35.02 min	PE 16:3(n-6)_18:0	PE 18:1_20:1
PE 16:1(n-7)_22:4(n-6); RT=29.92 min	PE 16:3(n-6)_18:1	PE 18:1_20:2
PE 16:1(n-7)_22:5; RT=25.51 min	PE 17:0_18:1(n-9)	PE 18:1_20:3
PE 16:1(n-7)_22:5(n-3); RT=25.96 min	PE 17:0_18:1(n-7)	PE 18:1_20:4
PE 16:1(n-10)_22:5; RT=26.26 min	PE 17:0_18:1(n-10)	PE 18:1_20:5
PE 16:1(n-7)_22:5(n-6); RT=28.05 min	PE 17:0_18:2(n-6)	PE 18:1_21:3
PE 16:1(n-7)_22:6; RT=24.39 min	PE 17:0_18:3(n-3)	PE 18:1_22:0
PE 16:1(n-10)_22:6; RT=25.18 min	PE 17:0_20:4(n-6)	PE 18:1_22:1
PE 16:1(n-7)_24:0; RT=51.67 min	PE 17:0_20:5(n-3)	PE 18:1_22:2
PE 16:1(n-10)_24:0; RT=51.99 min	PE 17:0_22:4(n-6)	PE 18:1_22:3
PE 16:1(n-7)_24:1; RT=49.18 min	PE 17:0_22:5(n-3)	PE 18:1_22:4
PE 16:1(n-10)_24:1; RT=49.56 min	PE 17:1_18:1(n-7)	PE 18:1_22:5
PE 16:1(n-7)_24:2; RT=46.28 min	PE 17:1_18:1(n-9)	PE 18:1_22:6
PE 16:1(n-10)_24:2; RT=46.85 min	PE 17:1_18:1(n-10)	PE 18:1_24:0
PE 16:1(n-10)_26:0; RT=53.53 min	PE 17:1_18:2(n-6)	PE 18:1_24:1
PE 16:1(n-7)_26:1; RT=51.26 min	PE 17:1_20:4(n-6)	PE 18:1_24:2
PE 16:2(n-9)_18:1(n-9); RT=28.43 min	PE 17:1_20:5(n-3)	PE 18:1_24:3
PE 16:2_18:1(n-10); RT=28.81 min	PE 17:1_22:5(n-3)	PE 18:1_24:4
PE 16:2(n-7)_18:1; RT=29.99 min	PE 18:0_18:1(n-7)	PE 18:1_24:5
PE 16:2(n-10)_18:1; RT=31.21 min	PE 18:0_18:1(n-9)	PE 18:1_24:6
PE 16:3(n-6)_18:0; RT=30.08 min	PE 18:0_18:2(n-6)	PE 18:1_26:0
PE 16:3(n-6)_18:1; RT=24.6 min	PE 18:0_18:2(n-7)	PE 18:1_26:1
PE 17:0_18:1(n-9); RT=39.05 min	PE 18:0_18:3(n-3)	PE 18:2_18:2
PE 17:0_18:1(n-7); RT=39.81 min	PE 18:0_18:3(n-6)	PE 18:2_19:0
PE 17:0_18:1(n-9); RT=40.37 min	PE 18:0_18:3(n-7)	PE 18:2_20:0
PE 17:0_18:1(n-10); RT=40.63 min	PE 18:0_20:1(n-7)	PE 18:2_20:1
PE 17:0_18:2(n-6); RT=34.49 min	PE 18:0_20:1(n-9)	PE 18:2_20:4
PE 17:0_18:3(n-3); RT=29.87 min	PE 18:0_20:1(n-10)	PE 18:2_22:0
PE 17:0_20:4(n-6); RT=34.31 min	PE 18:0_20:2(n-6)	PE 18:2_22:1
PE 17:0_20:5(n-3); RT=29.88 min	PE 18:0_20:2(n-7)	PE 18:2_22:4
PE 17:0_22:4(n-6); RT=40.22 min	PE 18:0_20:2(n-9)	PE 18:2_22:5
PE 17:0_22:5(n-3); RT=33.75 min	PE 18:0_20:2(n-10)	PE 18:2_22:6
PE 17:0_22:5(n-3); RT=35.14 min	PE 18:0_20:3(n-3)	PE 18:2_24:0
PE 17:1_18:1(n-7); RT=32.9 min	PE 18:0_20:3(n-6)	PE 18:2_26:0
PE 17:1_18:1(n-7); RT=33.14 min	PE 18:0_20:3(n-7)	PE 18:3_18:3
PE 17:1_18:1(n-9); RT=33.29 min	PE 18:0_20:3(n-9)	PE 18:3_20:3
PE 17:1_18:1(n-9); RT=33.57 min	PE 18:0_20:4(n-3)	PE 18:3_20:5
PE 17:1_18:1(n-10); RT=33.87 min	PE 18:0_20:4(n-6)	PE 18:3_22:2
PE 17:1_18:2(n-6); RT=28.45 min	PE 18:0_20:5(n-3)	PE 18:3_22:5
PE 17:1_20:4(n-6); RT=27.96 min	PE 18:0_22:1(n-7)	PE 18:3_22:6
PE 17:1_20:4(n-6); RT=28.33 min	PE 18:0_22:1(n-9)	PE 19:0_20:4
PE 17:1_20:5(n-3); RT=24.26 min	PE 18:0_22:1(n-10)	PE 19:0_22:5
PE 17:1_22:5(n-3); RT=28.23 min	PE 18:0_22:2(n-7)	PE 19:1_20:4
PE 18:0_18:1(n-7); RT=44.1 min	PE 18:0_22:2(n-6)	PE 19:1_20:5
PE 18:0_18:1(n-9); RT=44.57 min	PE 18:0_22:2(n-9)	PE 19:1_22:5
PE 18:0_18:2(n-6); RT=37.62 min	PE 18:0_22:2(n-10)	PE 20:0_20:4
PE 18:0_18:2(n-6); RT=38.74 min	PE 18:0_22:3(n-3)	PE 20:0_22:5
PE 18:0_18:2(n-7); RT=39.17 min	PE 18:0_22:3(n-6)	PE 20:1_20:4
PE 18:0_18:3(n-3); RT=33.61 min	PE 18:0_22:3(n-7)	PE 20:1_22:3
PE 18:0_18:3(n-3); RT=34.46 min	PE 18:0_22:3(n-9)	PE 20:1_22:5
PE 18:0_18:3(n-6); RT=35.01 min	PE 18:0_22:4(n-3)	PE 20:2_20:4
PE 18:0_18:3(n-7); RT=36.07 min	PE 18:0_22:4(n-6)	PE 20:2_22:2
PE 18:0_20:1(n-7); RT=48.48 min	PE 18:0_22:4(n-7)	PE 20:2_22:6
PE 18:0_20:1(n-9); RT=48.56 min	PE 18:0_22:5(n-3)	PE 20:3_20:5
PE 18:0_20:1(n-10); RT=48.63 min	PE 18:0_22:5(n-6)	PE 20:3_22:5
PE 18:0_20:2(n-6); RT=45.58 min	PE 18:0_22:6(n-3)	PE 20:4_20:5
PE 18:0_20:2(n-7); RT=45.71 min	PE 18:0_24:1(n-10)	PE 20:4_22:0
PE 18:0_20:2(n-9); RT=46.33 min	PE 18:0_24:2(n-9)	PE 20:4_22:6
PE 18:0_20:2(n-10); RT=46.65 min	PE 18:0_24:3(n-9)	PE 20:4_24:0
PE 18:0_20:2(n-9); RT=47.01 min	PE 18:0_24:4(n-3)	PE 20:5_22:5
PE 18:0_20:3(n-3); RT=40.83 min	PE 18:0_24:4(n-6)	PE 20:5_24:0
PE 18:0_20:3(n-6); RT=41.54 min	PE 18:0_24:4(n-9)	PE 22:2_22:4
PE 18:0_20:3(n-7); RT=42.27 min	PE 18:0_24:5(n-3)	PE 22:5_24:0
PE 18:0_20:3(n-6); RT=42.64 min	PE 18:0_24:5(n-6)	PE 22:5_24:1
PE 18:0_20:3(n-9); RT=44.19 min	PE 18:0_24:6(n-3)
PE 18:0_20:4(n-3); RT=36.28 min	PE 18:1(n-7)_18:1(n-7)
PE 18:0_20:4(n-3); RT=37.2 min	PE 18:1(n-7)_18:1(n-9)
PE 18:0_20:4(n-6); RT=38.58 min	PE 18:1(n-7)_18:1(n-10)
PE 18:0_20:5(n-3); RT=33.6 min	PE 18:1(n-9)_18:1(n-10)
PE 18:0_22:1(n-7); RT=51.03 min	PE 18:1(n-7)_18:2(n-6)
PE 18:0_22:1(n-9); RT=51.31 min	PE 18:1(n-7)_18:2(n-7)
PE 18:0_22:1(n-10); RT=51.34 min	PE 18:1(n-9)_18:2(n-6)
PE 18:0_22:2(n-7); RT=49.1 min	PE 18:1(n-9)_18:2(n-7)
PE 18:0_22:2(n-6); RT=49.25 min	PE 18:1(n-9)_18:2(n-9)
PE 18:0_22:2(n-9); RT=49.34 min	PE 18:1(n-10)_18:2(n-10)
PE 18:0_22:2(n-10); RT=49.43 min	PE 18:1_18:3(n-3)
PE 18:0_22:3(n-3); RT=46.9 min	PE 18:1(n-9)_19:0
PE 18:0_22:3(n-6); RT=46.97 min	PE 18:1(n-7)_19:1
PE 18:0_22:3(n-7); RT=47.04 min	PE 18:1(n-9)_19:1
PE 18:0_22:3(n-9); RT=47.68 min	PE 18:1(n-10)_19:1
PE 18:0_22:4(n-3); RT=43.66 min	PE 18:1(n-7)_20:0
PE 18:0_22:4(n-6); RT=44.4 min	PE 18:1(n-9)_20:0
PE 18:0_22:4(n-7); RT=44.96 min	PE 18:1(n-7)_20:1(n-7)
PE 18:0_22:5(n-3); RT=39.35 min	PE 18:1_20:1(n-9)
PE 18:0_22:5(n-6); RT=42.35 min	PE 18:1(n-9)_20:1(n-7)
PE 18:0_22:6(n-3); RT=37.12 min	PE 18:1(n-10)_20:1(n-10)
PE 18:0_24:1(n-10); RT=52.9 min	PE 18:1(n-7)_20:2(n-7)
PE 18:0_24:2(n-9); RT=51.41 min	PE 18:1_20:2(n-6)
PE 18:0_24:3(n-9); RT=50.02 min	PE 18:1(n-9)_20:2(n-7)
PE 18:0_24:4(n-3); RT=47.52 min	PE 18:1(n-9)_20:2(n-9)
PE 18:0_24:4(n-6); RT=47.97 min	PE 18:1(n-10)_20:2(n-10)
PE 18:0_24:4(n-9); RT=48.84 min	PE 18:1_20:3(n-3)
PE 18:0_24:5(n-3); RT=45.33 min	PE 18:1(n-10)_20:3
PE 18:0_24:5(n-6); RT=46.35 min	PE 18:1(n-7)_20:3(n-7)
PE 18:0_24:6(n-3); RT=42.53 min	PE 18:1(n-7)_20:3(n-9)
PE 18:1(n-7)_18:1(n-7); RT=36.66 min	PE 18:1(n-9)_20:3(n-9)
PE 18:1(n-7)_18:1(n-9); RT=37.13 min	PE 18:1(n-7)_20:4(n-6)
PE 18:1(n-7)_18:1(n-10); RT=37.42 min	PE 18:1(n-9)_20:4(n-6)
PE 18:1_18:1(n-9); RT=37.54 min	PE 18:1(n-10)_20:4
PE 18:1(n-9)_18:1(n-10); RT=37.93 min	PE 18:1(n-7)_20:5(n-3)
PE 18:1_18:1(n-10); RT=38.23 min	PE 18:1(n-9)_20:5(n-3)
PE 18:1_18:1(n-9); RT=38.65 min	PE 18:1(n-10)_20:5
PE 18:1_18:1(n-9); RT=39.0 min	PE 18:1(n-9)_21:3
PE 18:1(n-7)_18:2(n-6); RT=31.63 min	PE 18:1(n-9)_22:0
PE 18:1(n-7)_18:2(n-7); RT=31.89 min	PE 18:1_22:1(n-10)
PE 18:1(n-9)_18:2(n-6); RT=31.99 min	PE 18:1(n-10)_22:1
PE 18:1(n-9)_18:2(n-7); RT=32.29 min	PE 18:1_22:1(n-7)
PE 18:1(n-10)_18:2; RT=32.32 min	PE 18:1(n-7)_22:1
PE 18:1(n-9)_18:2; RT=32.5 min	PE 18:1(n-9)_22:1
PE 18:1(n-10)_18:2; RT=32.8 min	PE 18:1_22:1(n-9)
PE 18:1_18:2(n-6); RT=33.04 min	PE 18:1_22:2(n-7)
PE 18:1(n-7)_18:2(n-7); RT=33.05 min	PE 18:1(n-10)_22:2
PE 18:1(n-9)_18:2(n-9); RT=33.47 min	PE 18:1_22:2(n-10)
PE 18:1(n-10)_18:2(n-10); RT=33.87 min	PE 18:1(n-9)_22:2
PE 18:1_18:2(n-10); RT=34.25 min	PE 18:1_22:2(n-9)
PE 18:1_18:2(n-10); RT=34.6 min	PE 18:1_22:3(n-3)
PE 18:1_18:3(n-3); RT=26.97 min	PE 18:1(n-7)_22:3(n-9)
PE 18:1_18:3(n-3); RT=27.59 min	PE 18:1(n-9)_22:3(n-9)
PE 18:1_18:3(n-3); RT=28.3 min	PE 18:1(n-10)_22:3
PE 18:1_18:3(n-3); RT=28.81 min	PE 18:1(n-7)_22:4(n-6)
PE 18:1(n-9)_19:0; RT=46.32 min	PE 18:1(n-9)_22:4(n-6)
PE 18:1(n-9)_19:0; RT=47.13 min	PE 18:1(n-10)_22:4(n-6)
PE 18:1(n-7)_19:1; RT=40.81 min	PE 18:1(n-7)_22:5(n-3)
PE 18:1(n-9)_19:1; RT=41.38 min	PE 18:1(n-9)_22:5(n-3)
PE 18:1(n-10)_19:1; RT=41.67 min	PE 18:1(n-10)_22:5(n-3)
PE 18:1(n-7)_20:0; RT=48.74 min	PE 18:1(n-7)_22:5(n-6)
PE 18:1(n-9)_20:0; RT=48.93 min	PE 18:1(n-9)_22:5(n-6)
PE 18:1(n-9)_20:0; RT=49.5 min	PE 18:1(n-7)_22:6(n-3)
PE 18:1(n-7)_20:1(n-7); RT=44.68 min	PE 18:1(n-10)_22:6
PE 18:1_20:1(n-9); RT=44.86 min	PE 18:1(n-7)_24:0
PE 18:1_20:1(n-10); RT=44.99 min	PE 18:1(n-9)_24:0
PE 18:1(n-9)_20:1(n-7); RT=45.08 min	PE 18:1(n-10)_24:0
PE 18:1(n-7)_20:1; RT=45.15 min	PE 18:1(n-7)_24:1(n-9)
PE 18:1_20:1(n-9); RT=45.22 min	PE 18:1(n-9)_24:1(n-7)
PE 18:1(n-10)_20:1(n-10); RT=45.34 min	PE 18:1(n-9)_24:2(n-9)
PE 18:1(n-7)_20:1; RT=45.94 min	PE 18:1(n-7)_24:3
PE 18:1(n-9)_20:1; RT=46.0 min	PE 18:1(n-9)_24:3
PE 18:1(n-9)_20:1; RT=46.27 min	PE 18:1_24:3(n-9)
PE 18:1(n-10)_20:1; RT=46.28 min	PE 18:1_24:3(n-3)
PE 18:1(n-10)_20:1; RT=46.81 min	PE 18:1(n-10)_24:3
PE 18:1(n-7)_20:2(n-7); RT=38.88 min	PE 18:1_24:4(n-6)
PE 18:1_20:2(n-6); RT=39.18 min	PE 18:1_24:5(n-3)
PE 18:1_20:2(n-7); RT=39.26 min	PE 18:1(n-7)_24:5
PE 18:1(n-9)_20:2(n-7); RT=39.43 min	PE 18:1_24:6(n-3)
PE 18:1_20:2(n-6); RT=39.44 min	PE 18:1(n-9)_26:0
PE 18:1_20:2(n-7); RT=39.65 min	PE 18:1(n-9)_26:1
PE 18:1(n-7)_20:2; RT=39.65 min	PE 18:2(n-6)_18:2(n-7)
PE 18:1(n-10)_20:2; RT=39.7 min	PE 18:2(n-6)_19:0
PE 18:1(n-9)_20:2(n-9); RT=40.11 min	PE 18:2(n-6)_20:0
PE 18:1(n-10)_20:2(n-10); RT=40.38 min	PE 18:2(n-6)_20:1(n-7)
PE 18:1(n-10)_20:2(n-10); RT=40.59 min	PE 18:2(n-6)_20:4
PE 18:1(n-10)_20:2; RT=40.82 min	PE 18:2_20:4(n-6)
PE 18:1_20:3(n-3); RT=33.92 min	PE 18:2(n-9)_20:4
PE 18:1(n-7)_20:3; RT=34.16 min	PE 18:2(n-6)_22:0
PE 18:1(n-9)_20:3; RT=34.47 min	PE 18:2(n-6)_22:1
PE 18:1(n-10)_20:3; RT=34.79 min	PE 18:2(n-6)_22:4
PE 18:1(n-7)_20:3(n-7); RT=35.02 min	PE 18:2(n-6)_22:5(n-3)
PE 18:1(n-9)_20:3; RT=36.65 min	PE 18:2(n-6)_22:6
PE 18:1(n-7)_20:3(n-9); RT=36.67 min	PE 18:2(n-7)_22:6
PE 18:1(n-9)_20:3(n-9); RT=37.05 min	PE 18:2(n-6)_24:0
PE 18:1(n-10)_20:3; RT=37.32 min	PE 18:2(n-6)_26:0
PE 18:1_20:4(n-6); RT=28.41 min	PE 18:3(n-3)_18:3(n-3)
PE 18:1(n-7)_20:4(n-6); RT=31.45 min	PE 18:3(n-3)_20:3(n-3)
PE 18:1(n-9)_20:4(n-6); RT=31.79 min	PE 18:3(n-3)_20:5(n-3)
PE 18:1(n-10)_20:4; RT=32.03 min	PE 18:3(n-7)_22:2
PE 18:1_20:4(n-6); RT=32.81 min	PE 18:3(n-3)_22:5(n-3)
PE 18:1(n-9)_20:4; RT=33.11 min	PE 18:3(n-3)_22:6
PE 18:1_20:4(n-6); RT=33.71 min	PE 19:0_20:4(n-6)
PE 18:1(n-7)_20:5(n-3); RT=27.32 min	PE 19:0_22:5(n-3)
PE 18:1(n-9)_20:5(n-3); RT=27.62 min	PE 19:1_20:4(n-6)
PE 18:1(n-10)_20:5; RT=27.82 min	PE 19:1_20:5(n-3)
PE 18:1_20:5(n-3); RT=28.65 min	PE 19:1_22:5(n-3)
PE 18:1(n-9)_21:3; RT=39.29 min	PE 20:0_20:4(n-6)
PE 18:1(n-9)_22:0; RT=51.65 min	PE 20:0_22:5(n-3)
PE 18:1_22:1(n-10); RT=49.11 min	PE 20:1(n-7)_20:4
PE 18:1(n-10)_22:1; RT=49.11 min	PE 20:1(n-9)_20:4(n-6)
PE 18:1_22:1(n-7); RT=49.12 min	PE 20:1(n-10)_20:4(n-6)
PE 18:1(n-7)_22:1; RT=49.18 min	PE 20:1_22:3(n-7)
PE 18:1(n-9)_22:1; RT=49.35 min	PE 20:1_22:5(n-3)
PE 18:1(n-10)_22:1; RT=49.43 min	PE 20:2(n-6)_20:4
PE 18:1_22:1(n-9); RT=49.58 min	PE 20:2_20:4(n-6)
PE 18:1_22:1(n-10); RT=49.75 min	PE 20:2(n-9)_22:2
PE 18:1_22:2(n-7); RT=46.22 min	PE 20:2(n-6)_22:6
PE 18:1(n-10)_22:2; RT=46.38 min	PE 20:3(n-3)_20:5(n-3)
PE 18:1_22:2(n-10); RT=46.38 min	PE 20:3(n-3)_22:5(n-3)
PE 18:1(n-9)_22:2; RT=46.68 min	PE 20:4(n-3)_20:5(n-3)
PE 18:1_22:2(n-9); RT=46.68 min	PE 20:4(n-6)_22:0
PE 18:1(n-10)_22:2; RT=46.8 min	PE 20:4(n-6)_22:6
PE 18:1_22:2(n-10); RT=46.8 min	PE 20:4(n-6)_24:0
PE 18:1_22:3(n-3); RT=42.0 min	PE 20:5(n-3)_22:5(n-3)
PE 18:1(n-7)_22:3; RT=42.96 min	PE 20:5(n-3)_24:0
PE 18:1(n-7)_22:3(n-9); RT=43.09 min	PE 22:2_22:4(n-3)
PE 18:1(n-9)_22:3(n-9); RT=43.5 min	PE 22:5(n-3)_24:0
PE 18:1(n-9)_22:3; RT=43.51 min	PE 22:5(n-3)_24:1
PE 18:1_22:3(n-9); RT=43.51 min
PE 18:1(n-10)_22:3; RT=43.74 min
PE 18:1(n-7)_22:4(n-6); RT=37.03 min
PE 18:1_22:4(n-6); RT=37.26 min
PE 18:1(n-9)_22:4(n-6); RT=37.41 min
PE 18:1(n-10)_22:4(n-6); RT=37.76 min
PE 18:1_22:4(n-6); RT=38.21 min
PE 18:1_22:4(n-6); RT=39.15 min
PE 18:1(n-7)_22:5(n-3); RT=32.21 min
PE 18:1(n-9)_22:5(n-3); RT=32.57 min
PE 18:1(n-10)_22:5(n-3); RT=32.83 min
PE 18:1_22:5(n-3); RT=33.52 min
PE 18:1(n-7)_22:5(n-6); RT=34.85 min
PE 18:1(n-9)_22:5(n-6); RT=35.16 min
PE 18:1(n-7)_22:6(n-3); RT=30.32 min
PE 18:1_22:6(n-3); RT=30.54 min
PE 18:1(n-10)_22:6; RT=30.87 min
PE 18:1(n-7)_24:0; RT=52.99 min
PE 18:1(n-9)_24:0; RT=53.23 min
PE 18:1(n-10)_24:0; RT=53.39 min
PE 18:1(n-7)_24:1(n-9); RT=51.41 min
PE 18:1(n-9)_24:1(n-7); RT=51.41 min
PE 18:1(n-9)_24:2(n-9); RT=49.53 min
PE 18:1(n-7)_24:3; RT=47.26 min
PE 18:1(n-9)_24:3; RT=47.49 min
PE 18:1_24:3(n-9); RT=47.49 min
PE 18:1_24:3(n-3); RT=47.49 min
PE 18:1(n-10)_24:3; RT=47.57 min
PE 18:1_24:4(n-6); RT=44.19 min
PE 18:1_24:5(n-3); RT=38.31 min
PE 18:1(n-7)_24:5; RT=40.14 min
PE 18:1_24:6(n-3); RT=34.64 min
PE 18:1(n-9)_26:0; RT=54.47 min
PE 18:1(n-9)_26:1; RT=53.16 min
PE 18:2(n-6)_18:2(n-7); RT=27.39 min
PE 18:2(n-6)_19:0; RT=43.3 min
PE 18:2(n-6)_20:0; RT=46.37 min
PE 18:2(n-6)_20:1; RT=39.16 min
PE 18:2(n-6)_20:1(n-7); RT=39.45 min
PE 18:2(n-6)_20:4; RT=26.88 min
PE 18:2_20:4(n-6); RT=28.01 min
PE 18:2(n-9)_20:4; RT=31.62 min
PE 18:2(n-6)_22:0; RT=50.06 min
[truncated: 410 more rows]

## Sheet: Per lipid (sub)class (all)
Total: 361	Total: 39	Total: 63	Total: 14	Total: 9	Total: 2	Total: 177	Total: 6	Total: 340	Total: 653	Total: 375	Total: 78	Total: 196	Total: 95
BMP	LPC	LPE	LPG	LPI	LPS	O-PC	P-PC	P-PE	PC	PE	PG	PI	PS
14:0_18:1(n-7); RT=20.95 min	14:1(n-10); RT=6.53 min	14:1(n-10); RT=6.66 min	18:1(n-9); RT=8.05 min	16:1(n-10); RT=6.89 min	16:1(n-7); RT=6.74 min	O-12:0_16:1(n-10); RT=20.38 min	P-16:0_16:1(n-10); RT=31.32 min	P-14:0_20:4(n-6); RT=26.97 min	12:0_16:1(n-7); RT=17.52 min	14:0_16:1(n-7); RT=22.7 min	14:0_18:1(n-7); RT=23.48 min	15:0_18:3(n-6); RT=24.87 min	14:1(n-10)_18:0; RT=25.05 min
14:0_18:1(n-9); RT=21.22 min	14:1(n-10); RT=6.7 min	16:1(n-7); RT=7.32 min	18:1(n-10); RT=8.13 min	18:1(n-9); RT=7.79 min	16:1(n-10); RT=6.92 min	O-12:0_20:4(n-6); RT=20.79 min	P-16:0_18:1(n-7); RT=37.56 min	P-14:0_20:5(n-3); RT=23.44 min	12:0_16:1(n-10); RT=18.14 min	14:0_18:1(n-7); RT=28.21 min	14:0_18:1(n-10); RT=23.82 min	16:0_16:1(n-7); RT=22.32 min	15:0_18:3(n-6); RT=25.4 min
14:0_18:1(n-10); RT=21.34 min	16:1(n-7); RT=7.16 min	16:1(n-10); RT=7.51 min	18:1(n-10); RT=8.39 min	18:1(n-9); RT=8.05 min		O-14:0_16:1(n-10); RT=25.47 min	P-16:0_20:4(n-6); RT=31.81 min	P-15:0_18:1(n-9); RT=36.24 min	12:0_18:1(n-9); RT=21.59 min	14:0_18:1(n-9); RT=28.51 min	15:0_18:1(n-7); RT=26.2 min	16:0_16:1(n-10); RT=23.18 min	16:0_16:1(n-7); RT=22.82 min
14:0_18:2(n-6); RT=18.64 min	16:1(n-10); RT=7.34 min	16:1(n-7); RT=7.53 min	18:2(n-6); RT=7.28 min	18:1(n-10); RT=8.09 min		O-14:0_18:1(n-9); RT=30.59 min	P-16:0_20:5(n-3); RT=27.65 min	P-15:0_20:4(n-6); RT=30.34 min	14:0_14:1(n-10); RT=18.85 min	14:0_18:2(n-6); RT=24.25 min	16:0_16:1(n-7); RT=23.89 min	16:0_18:1(n-7); RT=27.26 min	16:0_16:1(n-10); RT=23.67 min
14:0_20:4(n-6); RT=18.38 min	16:1(n-7); RT=7.37 min	16:1(n-10); RT=7.73 min	18:2(n-6); RT=7.46 min	20:3(n-7); RT=7.48 min		O-14:0_18:2(n-6); RT=26.18 min	P-16:0_22:5(n-3); RT=32.62 min	P-15:0_20:5(n-3); RT=26.31 min	14:0_16:1(n-7); RT=21.49 min	14:0_18:3(n-3); RT=20.86 min	16:0_16:1(n-10); RT=24.44 min	16:0_18:1(n-9); RT=27.69 min	16:0_18:1(n-9); RT=28.32 min
14:0_22:5(n-3); RT=18.86 min	16:1(n-10); RT=7.57 min	18:1(n-7); RT=8.63 min	20:1(n-10); RT=9.66 min	20:3(n-9); RT=7.77 min		O-14:0_18:3(n-3); RT=22.82 min	P-18:1(n-7)_16:0; RT=38.42 min	P-15:0_22:4(n-6); RT=35.93 min	14:0_16:1(n-9); RT=22.0 min	14:0_20:4(n-6); RT=24.21 min	16:0_16:1(n-10); RT=24.76 min	16:0_18:1(n-10); RT=27.93 min	16:0_18:1(n-10); RT=28.43 min
14:1(n-10)_18:1; RT=19.51 min	18:1(n-7); RT=8.38 min	18:1(n-10); RT=8.81 min	20:2(n-7); RT=8.45 min	20:4(n-6); RT=7.05 min		O-14:0_20:4(n-6); RT=26.01 min		P-15:0_22:5(n-3); RT=31.1 min	14:0_16:1(n-10); RT=22.3 min	14:0_20:5(n-3); RT=21.1 min	16:0_18:1(n-9); RT=29.58 min	16:0_18:2(n-6); RT=23.74 min	16:0_18:2(n-6); RT=24.28 min
16:0_16:1(n-7); RT=21.26 min	18:1(n-10); RT=8.55 min	18:1(n-7); RT=8.95 min	20:3(n-6); RT=7.7 min	20:4(n-6); RT=7.21 min		O-14:0_20:5(n-3); RT=22.69 min		P-16:0_14:1(n-10); RT=28.65 min	14:0_16:2(n-7); RT=19.42 min	14:1(n-10)_16:1(n-7); RT=20.71 min	16:0_18:1(n-10); RT=29.76 min	16:0_18:2(n-7); RT=24.05 min	16:0_18:3(n-3); RT=21.04 min
16:0_16:1(n-10); RT=21.96 min	18:1(n-7); RT=8.7 min	18:1(n-10); RT=9.13 min	20:3(n-7); RT=7.75 min	20:5(n-3); RT=6.35 min		O-15:0_16:1(n-7); RT=27.57 min		P-16:0_16:1(n-7); RT=32.42 min	14:0_16:2(n-9); RT=20.53 min	14:1(n-10)_18:0; RT=32.68 min	16:0_18:2(n-6); RT=25.42 min	16:0_18:2(n-7); RT=24.68 min	16:0_18:3(n-6); RT=22.1 min
16:0_16:1(n-7); RT=23.89 min	18:1(n-10); RT=8.87 min	18:1(n-7); RT=9.8 min	20:3(n-9); RT=8.05 min			O-15:0_16:1(n-10); RT=28.61 min		P-16:0_16:1(n-10); RT=33.58 min	14:0_16:3(n-6); RT=18.03 min	14:1(n-10)_18:1; RT=25.9 min	16:0_20:2(n-6); RT=30.91 min	16:0_18:2(n-10); RT=25.61 min	16:0_20:3(n-6); RT=26.14 min
16:0_16:1(n-10); RT=24.44 min	18:2(n-6); RT=7.57 min	18:2(n-6); RT=7.75 min	20:4(n-6); RT=7.27 min			O-15:0_20:4(n-6); RT=29.2 min		P-16:0_18:1(n-7); RT=39.92 min	14:0_18:1(n-7); RT=26.5 min	15:0_16:1(n-7); RT=25.42 min	16:0_20:3(n-3); RT=26.91 min	16:0_18:3(n-3); RT=20.88 min	16:0_20:4(n-6); RT=24.26 min
16:0_18:1(n-7); RT=25.88 min	18:2(n-6); RT=7.8 min	18:2(n-7); RT=7.78 min	20:4(n-6); RT=7.44 min			O-15:0_20:5(n-3); RT=25.27 min		P-16:0_18:1(n-9); RT=40.4 min	14:0_18:1(n-9); RT=26.84 min	15:0_18:1(n-7); RT=31.65 min	16:0_20:4(n-6); RT=25.28 min	16:0_20:3(n-3); RT=24.99 min	16:0_20:5(n-3); RT=21.33 min
16:0_18:1(n-9); RT=26.3 min	18:2(n-7); RT=7.83 min	18:2(n-6); RT=7.98 min	22:4(n-6); RT=8.2 min			O-16:0_14:1(n-10); RT=26.87 min		P-16:0_18:2(n-6); RT=34.51 min	14:0_18:1(n-10); RT=27.09 min	15:0_18:1(n-9); RT=31.98 min	16:0_22:5(n-3); RT=24.53 min	16:0_20:3(n-6); RT=25.54 min	16:0_22:5(n-3); RT=24.81 min
16:0_18:1(n-7); RT=26.51 min	18:2(n-6); RT=8.48 min	18:2(n-7); RT=8.02 min	22:5(n-3); RT=7.47 min			O-16:0_16:1(n-7); RT=31.1 min		P-16:0_18:2(n-7); RT=34.97 min	14:0_18:2(n-6); RT=22.9 min	15:0_18:2(n-6); RT=27.3 min	16:0_22:6(n-3); RT=21.83 min	16:0_20:3(n-7); RT=26.06 min	16:0_22:6(n-3); RT=23.42 min
16:0_18:1(n-10); RT=26.53 min	18:2(n-7); RT=8.7 min	18:2(n-10); RT=8.15 min				O-16:0_16:1(n-9); RT=31.81 min		P-16:0_18:2(n-7); RT=35.94 min	14:0_18:3(n-3); RT=19.92 min	15:0_18:3(n-6); RT=32.2 min	16:1(n-7)_16:1(n-7); RT=20.16 min	16:0_20:3(n-6); RT=26.2 min	16:1(n-7)_17:0; RT=25.53 min
16:0_18:1(n-9); RT=27.17 min	18:3(n-3); RT=7.04 min	18:2(n-6); RT=8.74 min				O-16:0_16:1(n-10); RT=32.28 min		P-16:0_18:2(n-10); RT=37.08 min	14:0_18:3(n-6); RT=20.77 min	15:0_20:4(n-6); RT=27.09 min	16:1(n-7)_16:1(n-10); RT=20.83 min	16:0_20:3(n-9); RT=27.08 min	16:1(n-10)_17:0; RT=26.51 min
16:0_18:1(n-10); RT=27.42 min	18:3(n-6); RT=8.49 min	18:2(n-6); RT=9.05 min				O-16:0_16:3(n-6); RT=25.46 min		P-16:0_18:3(n-3); RT=30.19 min	14:0_20:4(n-6); RT=22.39 min	16:0_16:1(n-7); RT=28.72 min	16:1(n-7)_18:0; RT=29.88 min	16:0_20:3(n-9); RT=27.51 min	16:1(n-7)_18:0; RT=28.63 min
16:0_18:1(n-10); RT=27.6 min	18:3(n-6); RT=8.81 min	18:3(n-3); RT=7.0 min				O-16:0_18:1(n-7); RT=38.09 min		P-16:0_18:4(n-3); RT=26.84 min	14:0_20:4(n-6); RT=22.8 min	16:0_16:1(n-9); RT=29.41 min	16:1(n-7)_18:1(n-7); RT=24.48 min	16:0_20:4(n-3); RT=22.39 min	16:1(n-9)_18:0; RT=29.34 min
16:0_18:2(n-6); RT=22.6 min	20:1(n-7); RT=10.62 min	18:3(n-6); RT=8.75 min				O-16:0_18:1(n-9); RT=38.88 min		P-16:0_20:1(n-7); RT=46.71 min	14:0_20:5(n-3); RT=20.01 min	16:0_16:1(n-10); RT=29.86 min	16:1(n-7)_18:1(n-9); RT=24.85 min	16:0_20:4(n-3); RT=22.92 min	16:1(n-10)_18:0; RT=29.68 min
16:0_18:2(n-6); RT=25.42 min	20:1(n-10); RT=10.72 min	18:3(n-6); RT=9.06 min				O-16:0_18:1(n-10); RT=39.33 min		P-16:0_20:1(n-9); RT=46.82 min	14:0_22:5(n-3); RT=23.4 min	16:0_16:3(n-6); RT=23.63 min	16:1_18:1(n-7); RT=25.02 min	16:0_20:4(n-6); RT=23.68 min	16:1(n-7)_18:1(n-7); RT=23.55 min
16:0_18:3(n-3); RT=19.91 min	20:2(n-6); RT=8.9 min	20:1(n-7); RT=10.53 min				O-16:0_18:2(n-6); RT=33.13 min		P-16:0_20:1(n-10); RT=46.92 min	14:0_22:5(n-6); RT=24.59 min	16:0_18:1(n-7); RT=35.55 min	16:1(n-10)_18:1(n-7); RT=25.38 min	16:0_20:5(n-3); RT=20.88 min	16:1(n-7)_18:1(n-9); RT=23.75 min
16:0_18:3(n-7); RT=20.91 min	20:2(n-6); RT=9.24 min	20:1(n-10); RT=10.65 min				O-16:0_18:3(n-3); RT=28.7 min		P-16:0_20:2(n-6); RT=42.25 min	14:1(n-10)_15:0; RT=20.9 min	16:0_18:1(n-9); RT=35.97 min	16:1(n-7)_18:2(n-6); RT=21.39 min	16:0_22:5(n-3); RT=24.3 min	16:1_18:1(n-10); RT=23.9 min
16:0_20:1(n-10); RT=32.47 min	20:2(n-7); RT=9.25 min	20:1(n-7); RT=10.98 min				O-16:0_18:3(n-6); RT=29.82 min		P-16:0_20:2(n-7); RT=42.33 min	14:1(n-9)_16:0; RT=22.7 min	16:0_18:2(n-6); RT=30.48 min	16:1_18:3(n-3); RT=22.45 min	16:0_24:6(n-3); RT=26.31 min	16:1(n-10)_18:1; RT=24.56 min
16:0_20:3(n-7); RT=24.71 min	20:3(n-6); RT=8.05 min	20:2(n-6); RT=9.18 min				O-16:0_20:1(n-7); RT=45.91 min		P-16:0_20:2(n-9); RT=43.19 min	14:1(n-9)_16:0; RT=22.97 min	16:0_18:2(n-6); RT=30.65 min	16:1(n-7)_20:4(n-6); RT=21.27 min	16:1(n-7)_16:1(n-7); RT=18.95 min	16:1(n-10)_18:1; RT=25.62 min
16:0_20:4(n-6); RT=22.5 min	20:3(n-3); RT=8.28 min	20:2(n-7); RT=9.2 min				O-16:0_20:1(n-9); RT=46.06 min		P-16:0_20:2(n-10); RT=43.89 min	14:1(n-10)_16:0; RT=23.23 min	16:0_18:2(n-7); RT=30.81 min	16:1(n-7)_20:5(n-3); RT=17.2 min	16:1(n-7)_16:1(n-10); RT=19.6 min	16:1(n-10)_18:1; RT=26.26 min
16:0_20:5(n-3); RT=19.92 min	20:3(n-6); RT=8.3 min	20:2(n-9); RT=9.4 min				O-16:0_20:1(n-10); RT=46.24 min		P-16:0_20:2(n-9); RT=44.06 min	14:1(n-10)_16:0; RT=23.45 min	16:0_18:3(n-3); RT=26.27 min	16:1(n-7)_22:5; RT=21.08 min	16:1(n-7)_18:0; RT=28.0 min	16:1(n-10)_22:0; RT=45.73 min
16:0_22:4(n-6); RT=26.42 min	20:3(n-9); RT=8.45 min	20:2(n-6); RT=9.51 min				O-16:0_20:2(n-7); RT=40.69 min		P-16:0_20:3(n-3); RT=36.61 min	14:1(n-9)_16:1(n-7); RT=19.16 min	16:0_18:3(n-3); RT=26.51 min	16:1(n-10)_22:5; RT=21.74 min	16:1(n-10)_18:0; RT=29.05 min	16:1(n-10)_24:0; RT=49.43 min
16:0_22:5(n-3); RT=23.04 min	20:3(n-9); RT=8.73 min	20:2(n-10); RT=9.53 min				O-16:0_20:2(n-6); RT=40.71 min		P-16:0_20:3(n-6); RT=37.03 min	14:1(n-10)_16:1(n-7); RT=19.63 min	16:0_18:3(n-3); RT=27.06 min	17:0_18:1(n-7); RT=32.83 min	16:1(n-7)_18:1(n-7); RT=22.99 min	16:1(n-10)_24:1; RT=45.56 min
16:1(n-7)_16:1(n-7); RT=18.25 min	20:4(n-6); RT=7.55 min	20:2(n-7); RT=9.54 min				O-16:0_20:3(n-3); RT=35.21 min		P-16:0_20:3(n-7); RT=37.71 min	14:1(n-10)_16:1; RT=20.0 min	16:0_18:3(n-6); RT=27.6 min	18:0_18:1(n-7); RT=36.66 min	16:1(n-7)_18:1(n-9); RT=23.27 min	16:2(n-7)_18:0; RT=28.64 min
16:1_16:1(n-7); RT=18.65 min	20:4(n-6); RT=7.76 min	20:3(n-3); RT=8.17 min				O-16:0_20:3(n-6); RT=35.72 min		P-16:0_20:3(n-6); RT=38.17 min	14:1(n-10)_16:1(n-10); RT=20.25 min	16:0_20:1(n-9); RT=43.92 min	18:0_18:2(n-6); RT=31.93 min	16:1(n-7)_18:1(n-10); RT=23.49 min	17:0_18:1(n-7); RT=31.28 min
16:1(n-7)_16:1(n-7); RT=18.79 min	20:5(n-3); RT=6.94 min	20:3(n-6); RT=8.27 min				O-16:0_20:3(n-9); RT=38.33 min		P-16:0_20:3(n-9); RT=39.75 min	14:1_16:1(n-10); RT=20.6 min	16:0_20:2(n-6); RT=37.63 min	18:0_20:2(n-6); RT=39.07 min	16:1_18:1(n-7); RT=23.51 min	17:0_18:1(n-9); RT=31.76 min
16:1(n-7)_16:1(n-10); RT=18.82 min	22:3(n-6); RT=9.85 min	20:3(n-7); RT=8.34 min				O-16:0_20:4(n-3); RT=31.06 min		P-16:0_20:4(n-3); RT=32.36 min	14:1(n-10)_16:2; RT=18.65 min	16:0_20:3(n-3); RT=32.71 min	18:0_20:4(n-6); RT=31.75 min	16:1_18:1(n-9); RT=23.79 min	17:0_18:2(n-6); RT=27.2 min
16:1(n-7)_16:1(n-10); RT=19.36 min	22:3(n-9); RT=10.2 min	20:3(n-6); RT=8.53 min				O-16:0_20:4(n-6); RT=32.89 min		P-16:0_20:4(n-3); RT=33.11 min	14:1(n-10)_18:1(n-7); RT=24.16 min	16:0_20:3(n-6); RT=33.04 min	18:0_20:5(n-3); RT=24.53 min	16:1(n-9)_18:1; RT=23.79 min	17:0_20:4(n-6); RT=27.15 min
16:1(n-7)_17:1; RT=20.08 min	22:4(n-6); RT=8.63 min	20:3(n-9); RT=8.71 min				O-16:0_20:5(n-3); RT=28.58 min		P-16:0_20:4(n-6); RT=34.14 min	14:1(n-10)_18:1(n-9); RT=24.42 min	16:0_20:3(n-7); RT=33.79 min	18:0_22:5(n-3); RT=28.78 min	16:1(n-10)_18:1(n-7); RT=23.89 min	17:0_20:5(n-3); RT=23.31 min
16:1(n-7)_18:0; RT=26.51 min	22:4(n-6); RT=8.91 min	20:3(n-9); RT=8.97 min				O-16:0_22:1(n-10); RT=49.94 min		P-16:0_20:5(n-3); RT=29.62 min	14:1(n-10)_18:2; RT=20.86 min	16:0_20:3(n-9); RT=35.78 min	18:0_22:6(n-3); RT=27.15 min	16:1(n-10)_18:1(n-9); RT=24.12 min	17:0_22:5(n-3); RT=27.75 min
16:1(n-10)_18:0; RT=27.27 min	22:5(n-6); RT=8.2 min	20:4(n-6); RT=7.75 min				O-16:0_22:2(n-6); RT=47.38 min		P-16:0_20:5(n-3); RT=30.14 min	14:1(n-10)_20:4; RT=20.68 min	16:0_20:4(n-3); RT=28.83 min	18:1(n-7)_18:1(n-7); RT=30.11 min	16:1_18:1(n-9); RT=24.35 min	18:0_18:1(n-7); RT=35.03 min
16:1(n-7)_18:1(n-7); RT=22.0 min	22:5(n-6); RT=8.43 min	20:4(n-6); RT=7.95 min				O-16:0_22:3(n-9); RT=44.73 min		P-16:0_22:1(n-10); RT=50.01 min	15:0_16:1(n-7); RT=23.03 min	16:0_20:4(n-6); RT=30.5 min	18:1(n-7)_18:1(n-9); RT=30.47 min	16:1(n-10)_18:1(n-10); RT=24.35 min	18:0_18:1(n-9); RT=35.55 min
16:1(n-7)_18:1(n-9); RT=22.29 min	24:4(n-6); RT=10.56 min	20:5(n-3); RT=7.08 min				O-16:0_22:4(n-6); RT=38.75 min		P-16:0_22:1(n-7); RT=50.08 min	15:0_16:1(n-7); RT=23.23 min	16:0_20:5(n-3); RT=26.5 min	18:1(n-7)_18:1(n-10); RT=30.74 min	16:1(n-10)_18:1; RT=24.45 min	18:0_18:1(n-10); RT=35.92 min
16:1(n-7)_18:1(n-10); RT=22.49 min	24:5(n-6); RT=9.65 min	20:5(n-3); RT=7.23 min				O-16:0_22:5(n-3); RT=33.63 min		P-16:0_22:1(n-9); RT=50.09 min	15:0_16:1(n-7); RT=23.98 min	16:0_22:2(n-10); RT=46.1 min	18:1_18:1(n-10); RT=31.14 min	16:1_18:1(n-10); RT=24.45 min	18:0_18:2(n-6); RT=30.45 min
16:1(n-10)_18:1(n-7); RT=22.73 min		22:1(n-7); RT=13.06 min				O-16:0_22:5(n-6); RT=36.29 min		P-16:0_22:2(n-7); RT=47.59 min	15:0_16:1(n-10); RT=24.0 min	16:0_22:3(n-9); RT=41.9 min	18:1(n-7)_18:2(n-6); RT=26.1 min	16:1(n-7)_18:2(n-6); RT=20.07 min	18:0_18:2(n-7); RT=30.89 min
16:1(n-7)_18:1(n-7); RT=22.76 min		22:1(n-10); RT=13.09 min				O-16:0_24:1(n-7); RT=51.96 min		P-16:0_22:2(n-6); RT=47.68 min	15:0_16:1(n-9); RT=24.49 min	16:0_22:5(n-3); RT=31.23 min	18:1_18:2(n-6); RT=26.46 min	16:1(n-7)_20:3; RT=23.06 min	18:0_18:2(n-10); RT=33.02 min
16:1_18:1(n-9); RT=22.79 min		22:2(n-7); RT=11.16 min				O-16:0_24:1(n-9); RT=52.22 min		P-16:0_22:2(n-9); RT=47.97 min	15:0_16:1(n-10); RT=24.78 min	16:0_22:5(n-6); RT=33.78 min	18:1(n-9)_20:1; RT=35.07 min	16:1(n-7)_20:4(n-6); RT=20.05 min	18:0_18:3(n-3); RT=26.58 min
16:1(n-9)_18:1; RT=22.81 min		22:2(n-10); RT=11.46 min				O-16:0_24:2(n-9); RT=50.1 min		P-16:0_22:2(n-10); RT=48.0 min	15:0_16:1(n-10); RT=24.99 min	16:0_22:6(n-3); RT=29.39 min	18:1(n-10)_20:1(n-10); RT=35.33 min	16:1(n-10)_20:4; RT=20.65 min	18:0_18:3(n-3); RT=27.08 min
16:1(n-10)_18:1; RT=23.01 min		22:3(n-6); RT=9.79 min				O-16:0_24:3(n-9); RT=48.2 min		P-16:0_22:3(n-6); RT=43.95 min	15:0_18:1(n-7); RT=28.5 min	16:0_24:3(n-9); RT=46.75 min	18:1_20:2(n-7); RT=30.03 min	17:0_18:1(n-9); RT=30.91 min	18:0_18:3(n-6); RT=27.7 min
16:1(n-7)_18:1(n-9); RT=23.04 min		22:3(n-7); RT=9.85 min				O-16:0_24:4(n-6); RT=45.18 min		P-16:0_22:3(n-3); RT=44.41 min	15:0_18:1(n-9); RT=29.12 min	16:0_24:5(n-6); RT=39.12 min	18:1(n-9)_20:2; RT=30.07 min	17:0_18:1(n-10); RT=31.27 min	18:0_20:1(n-10); RT=43.46 min
16:1(n-7)_18:1(n-10); RT=23.22 min		22:3(n-9); RT=10.17 min				O-16:0_24:5(n-3); RT=40.3 min		P-16:0_22:3(n-7); RT=44.51 min	15:0_18:1(n-7); RT=29.72 min	16:1_16:1(n-7); RT=23.67 min	18:1_20:2(n-9); RT=30.24 min	17:0_18:2(n-6); RT=26.58 min	18:0_20:2(n-6); RT=37.07 min
16:1(n-7)_18:1(n-9); RT=23.74 min		22:3(n-7); RT=10.2 min				O-16:0_24:5(n-6); RT=41.96 min		P-16:0_22:3(n-6); RT=44.53 min	15:0_18:1(n-9); RT=30.05 min	16:1(n-7)_16:1(n-7); RT=23.84 min	18:1_20:2(n-10); RT=30.34 min	17:0_18:2(n-10); RT=28.5 min	18:0_20:2(n-10); RT=38.89 min
16:1(n-10)_18:1; RT=23.76 min		22:3(n-9); RT=10.52 min				O-16:0_24:6(n-3); RT=36.66 min		P-16:0_22:3(n-9); RT=45.53 min	15:0_18:1(n-10); RT=30.31 min	16:1(n-7)_16:1(n-9); RT=24.37 min	18:1(n-10)_20:2; RT=30.34 min	17:0_20:3(n-6); RT=28.5 min	18:0_20:3(n-3); RT=32.19 min
16:1(n-10)_18:1(n-10); RT=23.95 min		22:4(n-6); RT=8.89 min				O-16:1(n-7)_16:0; RT=30.65 min		P-16:0_22:4(n-6); RT=40.1 min	15:0_18:2(n-6); RT=25.49 min	16:1_16:1(n-7); RT=24.43 min	18:1(n-7)_20:3(n-9); RT=26.8 min	17:0_20:3(n-9); RT=30.73 min	18:0_20:3(n-6); RT=32.88 min
16:1(n-7)_18:2(n-6); RT=19.34 min		22:4(n-7); RT=9.02 min				O-16:1(n-10)_16:0; RT=31.45 min		P-16:0_22:4(n-9); RT=43.5 min	15:0_18:2(n-6); RT=25.62 min	16:1(n-7)_16:1(n-10); RT=24.73 min	18:1(n-9)_20:3(n-7); RT=26.8 min	17:0_20:4(n-3); RT=25.07 min	18:0_20:3(n-7); RT=33.55 min
16:1(n-7)_18:2(n-7); RT=19.51 min		22:4(n-6); RT=9.17 min				O-16:1(n-7)_16:1(n-7); RT=25.55 min		P-16:0_22:5(n-3); RT=34.94 min	15:0_18:2(n-7); RT=25.71 min	16:1_16:1(n-10); RT=25.18 min	18:1(n-9)_20:3(n-9); RT=27.22 min	17:0_20:4(n-6); RT=26.55 min	18:0_20:3(n-9); RT=35.28 min
16:1_18:2(n-6); RT=19.75 min		22:5(n-3); RT=8.05 min				O-16:1_16:1(n-7); RT=26.01 min		P-16:0_22:5(n-6); RT=37.62 min	15:0_18:3(n-3); RT=22.16 min	16:1_16:1(n-10); RT=25.56 min	18:1(n-10)_20:3; RT=27.44 min	17:0_20:5(n-3); RT=23.26 min	18:0_20:4(n-3); RT=28.64 min
16:1(n-7)_18:2(n-7); RT=19.89 min		22:5(n-3); RT=8.22 min				O-16:1(n-10)_16:1(n-7); RT=26.15 min		P-16:0_22:6(n-3); RT=32.73 min	15:0_20:2(n-6); RT=31.49 min	16:1_16:1(n-7); RT=25.85 min	18:1(n-7)_20:4; RT=24.08 min	17:0_22:5(n-3); RT=27.08 min	18:0_20:4(n-6); RT=30.41 min
16:1(n-7)_18:2(n-6); RT=19.92 min		22:5(n-6); RT=8.43 min				O-16:1(n-7)_16:1(n-10); RT=26.51 min		P-16:0_24:2(n-6); RT=50.63 min	15:0_20:3(n-3); RT=27.02 min	16:1(n-7)_16:2; RT=22.62 min	18:1(n-9)_20:4; RT=24.39 min	17:1_18:1(n-7); RT=25.48 min	18:0_20:5(n-3); RT=26.62 min
16:1(n-10)_18:2(n-7); RT=20.12 min		22:5(n-6); RT=8.66 min				O-16:1_16:1(n-10); RT=26.63 min		P-16:0_24:2(n-9); RT=50.73 min	15:0_20:3(n-6); RT=27.42 min	16:1(n-7)_16:3; RT=19.74 min	18:1(n-10)_20:4; RT=24.64 min	17:1_18:1(n-9); RT=25.87 min	18:0_21:4(n-6); RT=31.0 min
16:1(n-10)_18:2(n-7); RT=20.57 min		22:6(n-3); RT=7.63 min				O-16:1(n-7)_17:0; RT=35.06 min		P-16:0_24:3(n-6); RT=48.32 min	15:0_20:4(n-6); RT=25.54 min	16:1(n-7)_17:0; RT=32.41 min	18:1_20:5(n-3); RT=21.25 min	17:1_18:1(n-10); RT=26.12 min	18:0_22:2(n-10); RT=45.57 min
16:1(n-7)_18:2(n-10); RT=20.57 min		24:3(n-9); RT=12.16 min				O-16:1(n-7)_18:1(n-7); RT=31.91 min		P-16:0_24:3(n-9); RT=48.69 min	15:0_22:4(n-3); RT=29.03 min	16:1(n-7)_17:1; RT=26.67 min	18:1_20:5(n-3); RT=21.46 min	17:1_20:4(n-6); RT=22.18 min	18:0_22:3(n-9); RT=41.24 min
16:1_18:3(n-3); RT=17.44 min		24:4(n-6); RT=10.52 min				O-16:1(n-7)_18:2(n-6); RT=27.2 min		P-16:0_24:4(n-6); RT=45.97 min	15:0_22:5(n-3); RT=25.63 min	16:1(n-10)_17:1; RT=27.67 min	18:1_20:5(n-3); RT=21.91 min	18:0_18:1(n-7); RT=34.22 min	18:0_22:4(n-3); RT=34.75 min
16:1_18:3(n-3); RT=17.75 min		24:4(n-9); RT=11.09 min				O-16:1(n-7)_20:4(n-6); RT=27.01 min		P-16:0_24:4(n-9); RT=46.94 min	15:1_16:1(n-7); RT=21.77 min	16:1(n-7)_18:0; RT=36.47 min	18:1(n-9)_22:3(n-9); RT=32.1 min	18:0_18:1(n-9); RT=34.68 min	18:0_22:4(n-6); RT=35.55 min
16:1_18:3(n-3); RT=17.81 min		24:5(n-3); RT=9.31 min				O-16:1(n-10)_20:4; RT=27.65 min		P-16:0_24:5(n-3); RT=41.61 min	16:0_16:1(n-7); RT=26.09 min	16:1(n-9)_18:0; RT=37.35 min	18:1(n-7)_22:4(n-6); RT=27.25 min	18:0_18:1(n-9); RT=34.84 min	18:0_22:5(n-3); RT=31.06 min
16:1(n-7)_19:1; RT=24.4 min		24:5(n-6); RT=9.64 min				O-16:1_20:5(n-3); RT=23.6 min		P-16:0_24:5(n-6); RT=43.3 min	16:0_16:1(n-7); RT=26.87 min	16:1(n-7)_18:1(n-7); RT=29.64 min	18:1(n-9)_22:4(n-6); RT=27.6 min	18:0_18:1(n-10); RT=35.08 min	18:0_22:5(n-6); RT=33.63 min
16:1(n-7)_20:2(n-7); RT=23.41 min		24:5(n-6); RT=9.95 min				O-16:1(n-7)_22:4(n-6); RT=32.0 min		P-16:0_24:6(n-3); RT=37.89 min	16:0_16:1(n-9); RT=27.42 min	16:1(n-7)_18:1(n-9); RT=29.99 min	18:1(n-10)_22:4; RT=27.74 min	18:0_18:2(n-6); RT=29.68 min	18:0_22:6(n-3); RT=29.21 min
16:1(n-7)_20:2(n-7); RT=24.27 min		24:6(n-3); RT=8.61 min				O-16:1(n-7)_22:5; RT=27.75 min		P-16:1(n-7)_20:4(n-6); RT=28.23 min	16:0_16:1(n-9); RT=27.65 min	16:1_18:1(n-7); RT=30.29 min	18:1_22:4(n-6); RT=28.51 min	18:0_18:2(n-7); RT=30.11 min	18:0_24:3(n-9); RT=46.33 min
16:1(n-7)_20:3(n-6); RT=20.7 min						O-16:1(n-7)_22:6; RT=26.04 min		P-16:1(n-10)_20:4(n-6); RT=29.08 min	16:0_16:1(n-10); RT=27.76 min	16:1(n-7)_18:1(n-10); RT=30.29 min	18:1(n-9)_22:6(n-3); RT=24.13 min	18:0_18:2(n-7); RT=30.97 min	18:0_24:4(n-6); RT=42.03 min
16:1(n-7)_20:3(n-7); RT=20.99 min						O-17:0_16:1(n-7); RT=35.06 min		P-16:1_20:5(n-3); RT=24.46 min	16:0_16:1(n-10); RT=28.02 min	16:1(n-9)_18:1(n-9); RT=30.66 min	18:1(n-10)_22:6; RT=24.18 min	18:0_18:2(n-10); RT=32.17 min	18:0_24:5(n-3); RT=36.89 min
16:1(n-7)_20:3; RT=21.34 min						O-17:0_16:1(n-10); RT=36.37 min		P-16:1_20:5(n-3); RT=25.27 min	16:0_16:2(n-7); RT=23.95 min	16:1(n-10)_18:1(n-7); RT=30.78 min	18:2(n-6)_20:2; RT=26.68 min	18:0_18:3(n-3); RT=25.16 min	18:0_24:5(n-6); RT=38.64 min
16:1(n-10)_20:3(n-7); RT=21.66 min						O-17:0_18:1(n-7); RT=42.82 min		P-16:1(n-7)_22:6; RT=27.14 min	16:0_16:2(n-9); RT=25.34 min	16:1(n-7)_18:1; RT=30.81 min	18:2(n-6)_22:5; RT=23.18 min	18:0_18:3(n-3); RT=25.96 min	18:0_24:6(n-3); RT=33.78 min
16:1(n-7)_20:3(n-9); RT=22.03 min						O-17:0_18:1(n-9); RT=43.37 min		P-16:1(n-10)_22:6; RT=27.97 min	16:0_16:2(n-9); RT=25.72 min	16:1(n-10)_18:1(n-9); RT=31.12 min	18:2(n-6)_22:6; RT=20.26 min	18:0_18:3(n-3); RT=26.42 min	18:1(n-7)_18:1(n-9); RT=29.13 min
16:1_20:4(n-3); RT=18.38 min						O-17:0_20:4(n-6); RT=37.0 min		P-17:0_16:1(n-7); RT=37.38 min	16:0_16:3(n-6); RT=21.99 min	16:1_18:1(n-9); RT=32.72 min	18:2(n-7)_22:6; RT=20.55 min	18:0_18:3(n-6); RT=27.01 min	18:1_18:1(n-10); RT=29.41 min
16:1(n-7)_20:4(n-6); RT=19.23 min						O-17:1_16:1(n-7); RT=28.63 min		P-17:0_18:1(n-7); RT=42.88 min	16:0_16:3(n-6); RT=22.32 min	16:1(n-7)_18:2(n-6); RT=25.44 min	18:2(n-10)_22:6; RT=21.07 min	18:0_20:1(n-10); RT=42.23 min	18:1(n-9)_18:1(n-9); RT=29.55 min
16:1(n-7)_20:4(n-6); RT=19.68 min						O-17:1_16:1(n-10); RT=29.75 min		P-17:0_18:1(n-9); RT=43.25 min	16:0_18:1(n-7); RT=33.3 min	16:1(n-7)_18:2(n-7); RT=25.68 min	18:3(n-3)_20:1; RT=26.54 min	18:0_20:2(n-6); RT=36.21 min	18:1(n-10)_18:1(n-10); RT=29.76 min
16:1(n-10)_20:4; RT=19.82 min						O-17:1_20:4(n-6); RT=30.31 min		P-17:0_18:1(n-10); RT=43.63 min	16:0_18:1(n-9); RT=33.61 min	16:1_18:2(n-6); RT=25.97 min	18:3(n-3)_20:3; RT=20.54 min	18:0_20:2(n-7); RT=36.37 min	18:1_18:1(n-9); RT=29.9 min
16:1(n-7)_20:4(n-6); RT=19.84 min						O-18:0_16:1(n-10); RT=40.85 min		P-17:0_18:1(n-7); RT=44.09 min	16:0_18:1(n-9); RT=33.83 min	16:1(n-10)_18:2(n-6); RT=26.33 min	18:3(n-3)_22:6; RT=18.49 min	18:0_20:2(n-7); RT=36.84 min	18:1(n-7)_18:2(n-6); RT=25.04 min
16:1(n-7)_22:4(n-6); RT=22.32 min						O-18:0_18:1(n-7); RT=46.2 min		P-17:0_18:1(n-9); RT=44.76 min	16:0_18:1(n-10); RT=33.98 min	16:1(n-10)_18:2; RT=27.13 min	20:3_20:4(n-6); RT=23.18 min	18:0_20:2(n-9); RT=37.3 min	18:1_18:2(n-6); RT=25.33 min
16:1(n-7)_22:5(n-3); RT=19.72 min						O-18:0_18:1(n-9); RT=46.54 min		P-17:0_18:1(n-10); RT=44.91 min	16:0_18:1(n-10); RT=34.13 min	16:1_18:3(n-3); RT=22.04 min	20:3(n-7)_22:5(n-6); RT=24.43 min	18:0_20:2(n-10); RT=38.0 min	18:1_18:2(n-6); RT=26.13 min
16:1_22:5(n-3); RT=20.06 min						O-18:0_18:1(n-10); RT=46.73 min		P-17:0_18:2(n-6); RT=39.0 min	16:0_18:2(n-6); RT=28.57 min	16:1_18:3(n-3); RT=22.55 min	20:3_22:5(n-3); RT=24.46 min	18:0_20:2(n-9); RT=38.37 min	18:1_18:3(n-3); RT=21.81 min
16:1(n-7)_22:5; RT=20.3 min						O-18:0_18:2(n-6); RT=41.81 min		P-17:0_20:1(n-9); RT=48.39 min	16:0_18:2(n-6); RT=28.78 min	16:1_18:3(n-3); RT=22.87 min	20:3(n-9)_22:5; RT=24.61 min	18:0_20:3(n-3); RT=31.34 min	18:1(n-9)_19:1; RT=30.1 min
16:1(n-10)_22:5(n-3); RT=20.35 min						O-18:0_18:3(n-3); RT=36.24 min		P-17:0_20:1(n-9); RT=49.07 min	16:0_18:2(n-7); RT=29.64 min	16:1(n-7)_18:3(n-6); RT=22.91 min	20:4_20:4(n-6); RT=20.73 min	18:0_20:3(n-6); RT=32.08 min	18:1(n-9)_20:4(n-6); RT=25.24 min
16:1(n-10)_22:5; RT=20.99 min						O-18:0_20:1(n-7); RT=49.73 min		P-17:0_20:2(n-10); RT=45.9 min	16:0_18:2(n-9); RT=29.93 min	16:1(n-7)_19:1; RT=33.14 min		18:0_20:3(n-7); RT=32.76 min	18:1(n-10)_20:4; RT=25.44 min
16:1(n-7)_22:6(n-3); RT=18.73 min						O-18:0_20:2(n-6); RT=47.38 min		P-17:0_20:2(n-9); RT=46.26 min	16:0_18:2(n-10); RT=30.71 min	16:1(n-10)_19:1; RT=34.58 min		18:0_20:3(n-6); RT=32.93 min	18:1_20:5(n-3); RT=22.02 min
16:1(n-7)_22:6; RT=19.12 min						O-18:0_20:3(n-3); RT=43.84 min		P-17:0_20:2(n-10); RT=46.68 min	16:0_18:2(n-10); RT=31.07 min	16:1(n-7)_20:1(n-7); RT=37.22 min		18:0_20:3(n-9); RT=34.52 min	18:1_22:4(n-6); RT=29.18 min
16:1(n-7)_22:6; RT=19.28 min						O-18:0_20:3(n-9); RT=46.1 min		P-17:0_20:3(n-9); RT=42.61 min	16:0_18:3(n-3); RT=24.8 min	16:1(n-10)_20:1; RT=38.61 min		18:0_20:4(n-3); RT=27.97 min	18:1(n-7)_22:5(n-3); RT=25.56 min
16:1(n-10)_22:6; RT=19.3 min						O-18:0_20:4(n-6); RT=41.48 min		P-17:0_20:3(n-9); RT=44.0 min	16:0_18:3(n-3); RT=25.56 min	16:1(n-7)_20:2; RT=32.31 min		18:0_20:4(n-3); RT=28.64 min	18:1(n-9)_22:5(n-3); RT=25.86 min
16:1(n-10)_22:6; RT=19.69 min						O-18:0_20:5(n-3); RT=36.27 min		P-17:0_20:4(n-6); RT=36.76 min	16:0_18:3(n-6); RT=25.61 min	16:1(n-10)_20:2; RT=32.82 min		18:0_20:4(n-6); RT=29.63 min	18:1(n-10)_22:5; RT=26.13 min
16:1(n-10)_22:6; RT=19.86 min						O-18:0_22:2(n-6); RT=50.29 min		P-17:0_20:4(n-6); RT=37.28 min	16:0_18:3(n-6); RT=25.99 min	16:1(n-7)_20:2; RT=33.1 min		18:0_20:5(n-3); RT=26.03 min	18:1_22:5(n-3); RT=26.57 min
16:2_18:1(n-7); RT=20.95 min						O-18:0_22:4(n-6); RT=46.32 min		P-17:0_20:4(n-6); RT=38.3 min	16:0_18:3(n-7); RT=26.43 min	16:1(n-7)_20:3(n-6); RT=27.39 min		18:0_20:5(n-3); RT=26.52 min	18:1(n-7)_22:6; RT=24.14 min
16:2(n-9)_18:1(n-9); RT=21.23 min						O-18:0_22:5(n-3); RT=42.28 min		P-17:0_20:5(n-3); RT=31.92 min	16:0_18:3(n-7); RT=26.51 min	16:1(n-7)_20:3; RT=29.56 min		18:0_22:2(n-9); RT=44.57 min	18:1(n-9)_22:6; RT=24.44 min
16:2_18:1(n-10); RT=21.39 min						O-18:0_24:5(n-3); RT=46.93 min		P-17:0_20:5(n-3); RT=32.3 min	16:0_18:3(n-6); RT=26.59 min	16:1(n-7)_20:4(n-6); RT=25.3 min		18:0_22:3(n-9); RT=40.3 min	18:1(n-10)_22:6; RT=24.6 min
16:2_18:2(n-6); RT=18.71 min						O-18:0_24:5(n-6); RT=47.76 min		P-17:0_20:5(n-3); RT=33.33 min	16:0_18:4(n-3); RT=22.38 min	16:1(n-10)_20:4; RT=26.08 min		18:0_22:4(n-3); RT=33.96 min	18:1(n-9)_24:0; RT=51.21 min
16:2_22:5(n-3); RT=18.77 min						O-18:0_24:6(n-3); RT=44.98 min		P-17:0_22:1(n-10); RT=51.43 min	16:0_18:4(n-3); RT=22.66 min	16:1(n-7)_20:5(n-3); RT=22.04 min		18:0_22:4(n-6); RT=34.74 min	18:1_24:1(n-9); RT=48.59 min
17:1_18:1(n-7); RT=24.4 min						O-18:1(n-7)_14:0; RT=30.34 min		P-17:0_22:2(n-10); RT=49.5 min	16:0_20:1(n-7); RT=41.34 min	16:1_20:5(n-3); RT=22.41 min		18:0_22:5(n-3); RT=30.33 min	18:1_24:1(n-10); RT=48.73 min
17:1_18:1(n-9); RT=24.75 min						O-18:1(n-9)_14:0; RT=30.59 min		P-17:0_22:3(n-9); RT=46.96 min	16:0_20:1(n-9); RT=41.54 min	16:1(n-10)_20:5(n-3); RT=22.72 min		18:0_22:5(n-3); RT=30.84 min	18:1_24:3(n-3); RT=41.08 min
17:1_18:1(n-10); RT=24.87 min						O-18:1(n-10)_14:0; RT=30.8 min		P-17:0_22:3(n-7); RT=47.01 min	16:0_20:1(n-10); RT=41.75 min	16:1(n-7)_22:0; RT=49.24 min		18:0_22:5(n-6); RT=32.81 min	18:2(n-6)_24:0; RT=49.78 min
17:1_18:1(n-9); RT=25.57 min						O-18:1_14:1(n-10); RT=27.77 min		P-17:0_22:3(n-9); RT=47.74 min	16:0_20:2(n-6); RT=35.22 min	16:1(n-10)_22:0; RT=49.66 min		18:0_22:6(n-3); RT=28.66 min	20:0_22:5(n-3); RT=39.07 min
17:1_18:1(n-10); RT=25.76 min						O-18:1(n-7)_15:0; RT=34.01 min		P-17:0_22:4(n-6); RT=42.98 min	16:0_20:2(n-7); RT=35.36 min	16:1(n-7)_22:1; RT=45.71 min		18:0_24:5(n-3); RT=35.71 min	20:3_22:4(n-6); RT=34.97 min
17:1_18:2(n-6); RT=21.33 min						O-18:1(n-9)_15:0; RT=34.23 min		P-17:0_22:4(n-6); RT=43.34 min	16:0_20:3(n-3); RT=30.52 min	16:1(n-10)_22:1; RT=46.13 min		18:0_24:5(n-6); RT=37.44 min
17:1_18:3(n-3); RT=19.1 min						O-18:1(n-7)_16:0; RT=38.08 min		P-17:0_22:4(n-6); RT=44.38 min	16:0_20:3(n-6); RT=30.79 min	16:1(n-10)_22:1; RT=46.65 min		18:0_24:6(n-3); RT=32.98 min
17:1_20:2(n-10); RT=26.08 min						O-18:1(n-9)_16:0; RT=38.41 min		P-17:0_22:5(n-3); RT=37.67 min	16:0_20:3(n-6); RT=31.11 min	16:1(n-7)_22:3; RT=35.02 min		18:1(n-7)_18:1(n-7); RT=28.11 min
17:1_22:5(n-3); RT=21.37 min						O-18:1(n-10)_16:0; RT=38.68 min		P-17:0_22:5(n-3); RT=38.08 min	16:0_20:3(n-7); RT=31.31 min	16:1(n-7)_22:4(n-6); RT=29.92 min		18:1(n-7)_18:1(n-9); RT=28.5 min
18:0_18:1(n-9); RT=32.94 min						O-18:1(n-7)_16:1(n-7); RT=31.92 min		P-17:0_22:5(n-3); RT=39.12 min	16:0_20:3(n-7); RT=31.74 min	16:1(n-7)_22:5; RT=25.51 min		18:1(n-7)_18:1(n-10); RT=28.76 min
18:0_18:1(n-10); RT=33.24 min						O-18:1(n-9)_16:1(n-7); RT=32.16 min		P-17:0_22:5(n-6); RT=42.0 min	16:0_20:3(n-9); RT=32.93 min	16:1(n-7)_22:5(n-3); RT=25.96 min		18:1_18:1(n-9); RT=28.86 min
18:0_18:2(n-6); RT=28.05 min						O-18:1(n-10)_16:1(n-7); RT=32.41 min		P-17:0_22:6(n-3); RT=36.82 min	16:0_20:3(n-9); RT=33.46 min	16:1(n-10)_22:5; RT=26.26 min		18:1(n-9)_18:1(n-10); RT=29.12 min
18:0_20:1(n-10); RT=39.89 min						O-18:1_16:1(n-7); RT=32.61 min		P-17:0_24:4(n-6); RT=48.18 min	16:0_20:4(n-3); RT=26.71 min	16:1(n-7)_22:5(n-6); RT=28.05 min		18:1_18:1(n-10); RT=29.41 min
18:0_20:4(n-3); RT=26.54 min						O-18:1(n-9)_16:1; RT=32.89 min		P-17:0_24:5(n-3); RT=45.36 min	16:0_20:4(n-3); RT=27.01 min	16:1(n-7)_22:6; RT=24.39 min		18:1_18:1(n-7); RT=30.17 min
18:0_20:4(n-6); RT=27.89 min						O-18:1(n-7)_16:1(n-10); RT=33.09 min		P-17:0_24:5(n-6); RT=46.26 min	16:0_20:4(n-3); RT=27.26 min	16:1(n-10)_22:6; RT=25.18 min		18:1(n-7)_18:2(n-6); RT=24.48 min
18:1(n-7)_18:1(n-7); RT=26.88 min						O-18:1(n-9)_16:1(n-10); RT=33.38 min		P-17:0_24:6(n-3); RT=40.85 min	16:0_20:4(n-3); RT=27.7 min	16:1(n-7)_24:0; RT=51.67 min		18:1(n-7)_18:2(n-7); RT=24.74 min
18:1(n-7)_18:1(n-9); RT=27.23 min						O-18:1(n-7)_18:0; RT=45.91 min		P-17:0_24:6(n-3); RT=42.29 min	16:0_20:4(n-6); RT=28.12 min	16:1(n-10)_24:0; RT=51.99 min		18:1(n-9)_18:2(n-6); RT=24.76 min
18:1(n-7)_18:1(n-10); RT=27.48 min						O-18:1(n-9)_18:0; RT=46.05 min		P-17:1_20:4(n-6); RT=31.56 min	16:0_20:4(n-6); RT=28.66 min	16:1(n-7)_24:1; RT=49.18 min		18:1_18:2(n-7); RT=24.97 min
18:1(n-9)_18:1(n-9); RT=27.59 min						O-18:1(n-10)_18:0; RT=46.32 min		P-17:1_20:5(n-3); RT=27.07 min	16:0_20:5(n-3); RT=24.48 min	16:1(n-10)_24:1; RT=49.56 min		18:1_18:2(n-6); RT=25.01 min
18:1(n-7)_18:1(n-7); RT=27.73 min						O-18:1(n-7)_18:1(n-7); RT=39.36 min		P-18:0_14:1(n-10); RT=35.77 min	16:0_20:5(n-3); RT=24.94 min	16:1(n-7)_24:2; RT=46.28 min		18:1(n-9)_18:2; RT=25.01 min
18:1(n-9)_18:1(n-10); RT=27.83 min						O-18:1(n-7)_18:1(n-9); RT=39.71 min		P-18:0_16:1(n-7); RT=40.89 min	16:0_20:5(n-3); RT=25.48 min	16:1(n-10)_24:2; RT=46.85 min		18:1(n-10)_18:2; RT=25.07 min
18:1(n-7)_18:1(n-10); RT=28.17 min						O-18:1(n-9)_18:1(n-7); RT=39.71 min		P-18:0_18:1(n-7); RT=46.96 min	16:0_22:1(n-7); RT=47.51 min	16:1(n-10)_26:0; RT=53.53 min		18:1(n-10)_18:2; RT=25.25 min
18:1(n-7)_18:1(n-10); RT=28.42 min						O-18:1(n-10)_18:1; RT=39.98 min		P-18:0_18:1(n-9); RT=47.2 min	16:0_22:1(n-9); RT=47.52 min	16:1(n-7)_26:1; RT=51.26 min		18:1(n-7)_18:2(n-7); RT=25.43 min
18:1_18:1(n-9); RT=28.56 min						O-18:1(n-9)_18:1(n-9); RT=40.21 min		P-18:0_18:1(n-10); RT=47.33 min	16:0_22:1(n-10); RT=47.58 min	16:2(n-9)_18:1(n-9); RT=28.43 min		18:1(n-9)_18:2(n-7); RT=25.71 min
18:1_18:1(n-10); RT=28.77 min						O-18:1(n-7)_18:1(n-10); RT=40.24 min		P-18:0_18:2(n-6); RT=43.22 min	16:0_22:2(n-6); RT=43.37 min	16:2_18:1(n-10); RT=28.81 min		18:1(n-10)_18:2; RT=25.84 min
18:1_18:1(n-7); RT=29.15 min						O-18:1(n-10)_18:1(n-10); RT=40.55 min		P-18:0_18:2(n-7); RT=43.63 min	16:0_22:2(n-9); RT=44.4 min	16:2(n-7)_18:1; RT=29.99 min		18:1_18:2(n-7); RT=25.95 min
18:1_18:1(n-9); RT=29.49 min						O-18:1(n-7)_18:2(n-6); RT=33.93 min		P-18:0_18:3(n-3); RT=37.76 min	16:0_22:3(n-6); RT=37.21 min	16:2(n-10)_18:1; RT=31.21 min		18:1(n-7)_18:2; RT=26.27 min
18:1_18:1(n-10); RT=29.74 min						O-18:1(n-9)_18:2(n-6); RT=34.27 min		P-18:0_20:1(n-7); RT=50.08 min	16:0_22:3(n-3); RT=37.56 min	16:3(n-6)_18:0; RT=30.08 min		18:1(n-7)_18:2(n-10); RT=26.39 min
18:1(n-7)_18:2(n-6); RT=23.41 min						O-18:1_18:3(n-6); RT=30.84 min		P-18:0_20:1(n-9); RT=50.09 min	16:0_22:3(n-7); RT=38.06 min	16:3(n-6)_18:1; RT=24.6 min		18:1(n-9)_18:2(n-10); RT=26.67 min
18:1(n-7)_18:2(n-7); RT=23.65 min						O-18:1(n-7)_20:1(n-9); RT=46.65 min		P-18:0_20:1(n-10); RT=50.15 min	16:0_22:3(n-9); RT=38.97 min	17:0_18:1(n-9); RT=39.05 min		18:1(n-10)_18:2(n-10); RT=26.89 min
18:1_18:2(n-6); RT=23.69 min						O-18:1(n-9)_20:1(n-7); RT=46.65 min		P-18:0_20:2(n-6); RT=47.79 min	16:0_22:3(n-9); RT=39.48 min	17:0_18:1(n-7); RT=39.81 min		18:1_18:3(n-3); RT=21.25 min
18:1(n-9)_18:2; RT=23.73 min						O-18:1_20:2(n-7); RT=41.66 min		P-18:0_20:2(n-7); RT=48.0 min	16:0_22:4(n-3); RT=32.7 min	17:0_18:1(n-9); RT=40.37 min		18:1_18:3(n-3); RT=21.63 min
18:1(n-10)_18:2; RT=23.88 min						O-18:1_20:2(n-7); RT=42.03 min		P-18:0_20:2(n-9); RT=48.25 min	16:0_22:4(n-3); RT=33.01 min	17:0_18:1(n-10); RT=40.63 min		18:1_18:3(n-3); RT=21.98 min
18:1_18:2(n-6); RT=23.92 min						O-18:1(n-9)_20:3(n-6); RT=36.93 min		P-18:0_20:2(n-10); RT=48.54 min	16:0_22:4(n-6); RT=33.33 min	17:0_18:2(n-6); RT=34.49 min		18:1(n-7)_18:3(n-7); RT=22.85 min
18:1(n-9)_18:2(n-7); RT=23.97 min						O-18:1(n-7)_20:3; RT=39.23 min		P-18:0_20:2(n-9); RT=48.98 min	16:0_22:4(n-6); RT=33.77 min	17:0_18:3(n-3); RT=29.87 min		18:1(n-9)_18:3; RT=23.12 min
18:1(n-10)_18:2(n-7); RT=24.17 min						O-18:1(n-9)_20:3(n-9); RT=39.57 min		P-18:0_20:3(n-3); RT=45.0 min	16:0_22:5(n-3); RT=28.97 min	17:0_20:4(n-6); RT=34.31 min		18:1(n-10)_18:3; RT=23.42 min
18:1(n-7)_18:2(n-7); RT=24.27 min						O-18:1(n-7)_20:4; RT=33.71 min		P-18:0_20:3(n-6); RT=45.3 min	16:0_22:5(n-3); RT=29.37 min	17:0_20:5(n-3); RT=29.88 min		18:1(n-7)_19:3; RT=25.42 min
18:1(n-7)_18:2(n-7); RT=24.39 min						O-18:1(n-9)_20:4(n-6); RT=33.96 min		P-18:0_20:3(n-7); RT=45.68 min	16:0_22:5(n-6); RT=31.21 min	17:0_22:4(n-6); RT=40.22 min		18:1(n-9)_19:3; RT=25.66 min
18:1(n-9)_18:2(n-7); RT=24.48 min						O-18:1(n-10)_20:4; RT=34.19 min		P-18:0_20:3(n-6); RT=45.93 min	16:0_22:5(n-6); RT=31.76 min	17:0_22:5(n-3); RT=33.75 min		18:1(n-10)_19:3; RT=25.87 min
18:1_18:2(n-6); RT=24.52 min						O-18:1_20:5(n-3); RT=29.55 min		P-18:0_20:3(n-9); RT=46.85 min	16:0_22:6(n-3); RT=27.13 min	17:0_22:5(n-3); RT=35.14 min		18:1_20:1(n-7); RT=35.22 min
18:1(n-9)_18:2; RT=24.63 min						O-18:1(n-7)_22:1; RT=50.13 min		P-18:0_20:4(n-6); RT=42.83 min	16:0_22:6(n-3); RT=27.61 min	17:1_18:1(n-7); RT=32.9 min		18:1(n-9)_20:1(n-9); RT=35.53 min
18:1(n-10)_18:2(n-7); RT=24.69 min						O-18:1(n-7)_22:3; RT=45.12 min		P-18:0_20:4(n-6); RT=43.37 min	16:0_24:1(n-10); RT=50.4 min	17:1_18:1(n-7); RT=33.14 min		18:1(n-10)_20:1(n-10); RT=35.77 min
18:1(n-9)_18:2(n-7); RT=24.78 min						O-18:1(n-9)_22:3(n-9); RT=45.46 min		P-18:0_20:5(n-3); RT=37.52 min	16:0_24:1(n-7); RT=50.44 min	17:1_18:1(n-9); RT=33.29 min		18:1(n-7)_20:2(n-7); RT=29.86 min
18:1_18:2(n-9); RT=24.79 min						O-18:1(n-7)_22:4(n-6); RT=39.63 min		P-18:0_22:1(n-7); RT=52.14 min	16:0_24:1(n-9); RT=50.78 min	17:1_18:1(n-9); RT=33.57 min		18:1(n-7)_20:2(n-7); RT=30.23 min
18:1(n-7)_18:2; RT=24.9 min						O-18:1(n-9)_22:4(n-6); RT=39.99 min		P-18:0_22:1(n-9); RT=52.31 min	16:0_24:2(n-9); RT=48.17 min	17:1_18:1(n-10); RT=33.87 min		18:1(n-10)_20:2(n-7); RT=30.57 min
18:1(n-10)_18:2(n-7); RT=24.92 min						O-18:1(n-7)_22:5(n-3); RT=34.52 min		P-18:0_22:2(n-6); RT=50.67 min	16:0_24:2(n-6); RT=48.22 min	17:1_18:2(n-6); RT=28.45 min		18:1(n-10)_20:2; RT=30.82 min
18:1_18:2(n-10); RT=25.23 min						O-18:1(n-9)_22:5(n-3); RT=34.8 min		P-18:0_22:2(n-9); RT=50.78 min	16:0_24:3(n-6); RT=45.07 min	17:1_20:4(n-6); RT=27.96 min		18:1(n-9)_20:2(n-9); RT=31.04 min
18:1(n-10)_18:2; RT=25.23 min						O-18:1_22:5(n-6); RT=37.54 min		P-18:0_22:2(n-10); RT=50.94 min	16:0_24:3(n-3); RT=45.57 min	17:1_20:4(n-6); RT=28.33 min		18:1(n-10)_20:2; RT=31.32 min
18:1(n-9)_18:2; RT=25.24 min						O-18:1(n-7)_22:6; RT=32.44 min		P-18:0_22:3(n-3); RT=48.78 min	16:0_24:3(n-9); RT=45.72 min	17:1_20:5(n-3); RT=24.26 min		18:1_20:2(n-10); RT=31.64 min
18:1_18:2(n-6); RT=25.26 min						O-18:1(n-9)_22:6(n-3); RT=32.66 min		P-18:0_22:3(n-7); RT=48.87 min	16:0_24:4(n-3); RT=39.29 min	17:1_22:5(n-3); RT=28.23 min		18:1(n-9)_20:2; RT=31.88 min
18:1_18:2(n-10); RT=25.33 min						O-18:1(n-10)_22:6; RT=32.85 min		P-18:0_22:3(n-6); RT=48.88 min	16:0_24:4(n-3); RT=39.69 min	18:0_18:1(n-7); RT=44.1 min		18:1_20:2(n-9); RT=31.88 min
18:1(n-10)_18:2; RT=25.34 min						O-18:1(n-7)_24:1(n-7); RT=52.21 min		P-18:0_22:3(n-9); RT=49.3 min	16:0_24:4(n-6); RT=40.3 min	18:0_18:1(n-9); RT=44.57 min		18:1(n-10)_20:2(n-10); RT=31.96 min
18:1_18:3(n-3); RT=20.7 min						O-18:1(n-7)_24:2; RT=50.39 min		P-18:0_22:4(n-3); RT=46.59 min	16:0_24:5(n-3); RT=34.83 min	18:0_18:2(n-6); RT=37.62 min		18:1(n-10)_20:2; RT=32.17 min
18:1_18:3(n-3); RT=20.83 min						O-18:1(n-7)_24:3; RT=48.51 min		P-18:0_22:4(n-6); RT=46.91 min	16:0_24:5(n-3); RT=35.21 min	18:0_18:2(n-6); RT=38.74 min		18:1(n-7)_20:3(n-3); RT=26.35 min
18:1(n-7)_18:3; RT=21.32 min						O-18:1(n-9)_24:3(n-9); RT=48.63 min		P-18:0_22:4(n-6); RT=48.18 min	16:0_24:5(n-6); RT=36.21 min	18:0_18:2(n-7); RT=39.17 min		18:1(n-9)_20:3; RT=26.66 min
18:1_18:3(n-3); RT=21.51 min						O-18:1_24:4(n-6); RT=45.92 min		P-18:0_22:5(n-3); RT=43.54 min	16:0_24:5(n-6); RT=36.86 min	18:0_18:3(n-3); RT=33.61 min		18:1(n-7)_20:3(n-7); RT=26.84 min
18:1_18:3(n-6); RT=21.53 min						O-18:1_24:5(n-3); RT=41.35 min		P-18:0_22:5(n-6); RT=45.64 min	16:0_24:6(n-3); RT=31.51 min	18:0_18:3(n-3); RT=34.46 min		18:1(n-10)_20:3; RT=26.89 min
18:1_18:3(n-6); RT=21.75 min						O-18:1_24:5(n-6); RT=43.22 min		P-18:0_22:6(n-3); RT=41.12 min	16:0_24:6(n-3); RT=32.03 min	18:0_18:3(n-6); RT=35.01 min		18:1(n-9)_20:3(n-7); RT=27.17 min
18:1_18:3(n-3); RT=22.09 min						O-18:1_24:6(n-3); RT=37.85 min		P-18:0_24:1(n-7); RT=53.71 min	16:1(n-7)_16:1(n-7); RT=22.5 min	18:0_18:3(n-7); RT=36.07 min		18:1(n-10)_20:3(n-7); RT=27.4 min
18:1_18:3(n-6); RT=22.17 min						O-18:2(n-6)_14:0; RT=25.78 min		P-18:0_24:1(n-9); RT=53.86 min	16:1(n-7)_16:1(n-9); RT=22.99 min	18:0_20:1(n-7); RT=48.48 min		18:1(n-7)_20:3(n-9); RT=28.29 min
18:1_18:4(n-3); RT=19.22 min						O-18:2(n-6)_16:0; RT=32.49 min		P-18:0_24:1(n-10); RT=54.0 min	16:1(n-7)_16:1(n-10); RT=23.3 min	18:0_20:1(n-9); RT=48.56 min		18:1(n-9)_20:3(n-9); RT=28.61 min
18:1(n-10)_19:2; RT=25.91 min						O-18:2(n-7)_16:0; RT=32.68 min		P-18:0_24:2(n-9); RT=52.41 min	16:1_16:1(n-9); RT=23.5 min	18:0_20:1(n-10); RT=48.63 min		18:1(n-10)_20:3(n-9); RT=28.85 min
18:1_20:1(n-7); RT=33.54 min						O-18:2(n-6)_16:1(n-7); RT=27.15 min		P-18:0_24:2(n-6); RT=52.46 min	16:1_16:1(n-10); RT=23.76 min	18:0_20:2(n-6); RT=45.58 min		18:1(n-7)_20:4(n-6); RT=24.4 min
18:1_20:1(n-10); RT=33.76 min						O-18:2(n-6)_16:1; RT=28.15 min		P-18:0_24:3(n-9); RT=51.2 min	16:1_16:1(n-9); RT=23.81 min	18:0_20:2(n-7); RT=45.71 min		18:1(n-9)_20:4(n-6); RT=24.64 min
18:1(n-9)_20:1(n-9); RT=33.85 min						O-18:2(n-6)_18:1; RT=33.66 min		P-18:0_24:4(n-6); RT=49.52 min	16:1_16:1(n-7); RT=23.84 min	18:0_20:2(n-9); RT=46.33 min		18:1(n-10)_20:4(n-6); RT=24.89 min
18:1_20:1(n-10); RT=34.06 min						O-18:2(n-6)_20:4; RT=28.7 min		P-18:0_24:4(n-9); RT=50.26 min	16:1_16:1(n-10); RT=24.08 min	18:0_20:2(n-10); RT=46.65 min		18:1_20:4(n-6); RT=25.26 min
18:1(n-10)_20:1(n-10); RT=34.28 min						O-18:2(n-6)_22:6; RT=27.64 min		P-18:0_24:5(n-3); RT=47.56 min	16:1_16:1(n-7); RT=24.34 min	18:0_20:2(n-9); RT=47.01 min		18:1(n-9)_20:4; RT=25.71 min
18:1_20:1(n-10); RT=35.06 min						O-18:3(n-3)_14:0; RT=22.51 min		P-18:0_24:5(n-6); RT=48.23 min	16:1_16:1(n-10); RT=25.2 min	18:0_20:3(n-3); RT=40.83 min		18:1(n-7)_20:5(n-3); RT=21.44 min
18:1(n-10)_20:1; RT=35.07 min						O-18:3(n-3)_16:0; RT=28.13 min		P-18:0_24:6(n-3); RT=45.71 min	16:1(n-7)_16:2(n-7); RT=20.27 min	18:0_20:3(n-6); RT=41.54 min		18:1(n-9)_20:5(n-3); RT=21.73 min
18:1(n-7)_20:2(n-7); RT=28.54 min						O-18:3(n-3)_16:1; RT=23.41 min		P-18:1(n-7)_14:0; RT=31.81 min	16:1_16:2(n-7); RT=20.58 min	18:0_20:3(n-7); RT=42.27 min		18:1(n-10)_20:5(n-3); RT=21.92 min
18:1_20:2(n-6); RT=28.77 min						O-18:3(n-3)_16:1; RT=24.17 min		P-18:1(n-9)_14:0; RT=32.14 min	16:1(n-10)_16:2(n-7); RT=20.87 min	18:0_20:3(n-6); RT=42.64 min		18:1(n-9)_21:3; RT=30.08 min
18:1(n-9)_20:2(n-7); RT=28.97 min						O-18:3(n-3)_18:3(n-3); RT=21.9 min		P-18:1(n-10)_14:0; RT=32.44 min	16:1(n-7)_16:2(n-9); RT=21.42 min	18:0_20:3(n-9); RT=44.19 min		18:1(n-10)_21:3; RT=30.33 min
18:1(n-10)_20:2(n-7); RT=29.15 min						O-18:3(n-3)_20:3(n-3); RT=26.05 min		P-18:1(n-9)_15:0; RT=36.24 min	16:1(n-9)_16:2(n-9); RT=21.8 min	18:0_20:4(n-3); RT=36.28 min		18:1(n-7)_22:3; RT=33.29 min
18:1(n-10)_20:2; RT=29.45 min						O-18:3(n-3)_20:4; RT=24.85 min		P-18:1(n-7)_16:0; RT=39.93 min	16:1(n-10)_16:2(n-9); RT=22.06 min	18:0_20:4(n-3); RT=37.2 min		18:1(n-9)_22:3(n-9); RT=33.65 min
18:1(n-9)_20:2(n-9); RT=29.66 min						O-18:3(n-3)_20:5(n-3); RT=21.74 min		P-18:1(n-9)_16:0; RT=40.4 min	16:1(n-7)_16:3(n-6); RT=18.78 min	18:0_20:4(n-6); RT=38.58 min		18:1(n-10)_22:3; RT=34.0 min
18:1_20:2(n-10); RT=30.05 min						O-18:3(n-3)_22:5(n-3); RT=25.55 min		P-18:1(n-7)_16:1(n-7); RT=33.37 min	16:1_16:3(n-6); RT=19.1 min	18:0_20:5(n-3); RT=33.6 min		18:1(n-7)_22:4(n-6); RT=28.33 min
18:1(n-10)_20:2; RT=30.07 min						O-18:3(n-3)_22:6; RT=23.65 min		P-18:1(n-9)_16:1(n-7); RT=33.73 min	16:1(n-7)_16:3; RT=19.29 min	18:0_22:1(n-7); RT=51.03 min		18:1(n-9)_22:4(n-6); RT=28.86 min
18:1(n-9)_20:3; RT=24.28 min						O-20:0_18:1(n-9); RT=50.02 min		P-18:1(n-10)_16:1(n-7); RT=34.06 min	16:1(n-7)_17:0; RT=29.13 min	18:0_22:1(n-9); RT=51.31 min		18:1_22:4(n-6); RT=29.12 min
18:1(n-10)_20:3; RT=24.48 min						O-20:0_18:2(n-6); RT=47.87 min		P-18:1(n-7)_16:1(n-10); RT=34.57 min	16:1(n-10)_17:0; RT=29.96 min	18:0_22:1(n-10); RT=51.34 min		18:1(n-7)_22:5(n-3); RT=25.02 min
18:1_20:3(n-3); RT=25.12 min						O-20:0_20:4(n-6); RT=47.68 min		P-18:1(n-9)_16:1(n-10); RT=34.89 min	16:1(n-7)_17:0; RT=30.43 min	18:0_22:2(n-7); RT=49.1 min		18:1(n-9)_22:5(n-3); RT=25.28 min
18:1_20:3(n-6); RT=25.19 min						O-20:3(n-3)_20:5(n-3); RT=26.61 min		P-18:1(n-10)_16:1(n-10); RT=35.17 min	16:1(n-10)_17:0; RT=31.61 min	18:0_22:2(n-6); RT=49.25 min		18:1(n-10)_22:5(n-3); RT=25.51 min
18:1(n-7)_20:3; RT=25.2 min						O-22:0_18:1(n-9); RT=52.43 min		P-18:1(n-10)_16:1; RT=35.3 min	16:1(n-7)_17:1; RT=25.16 min	18:0_22:2(n-9); RT=49.34 min		18:1_22:5(n-3); RT=26.37 min
18:1(n-9)_20:3; RT=25.4 min						O-22:0_18:2(n-6); RT=50.85 min		P-18:1(n-10)_17:1; RT=38.21 min	16:1(n-10)_17:1; RT=26.06 min	18:0_22:2(n-10); RT=49.43 min		18:1_22:5(n-6); RT=26.92 min
18:1_20:3(n-6); RT=25.49 min						O-22:0_20:4(n-6); RT=50.67 min		P-18:1(n-7)_18:1(n-7); RT=41.05 min	16:1(n-7)_17:1; RT=26.11 min	18:0_22:3(n-3); RT=46.9 min		18:1(n-7)_22:6; RT=23.63 min
18:1(n-7)_20:3(n-7); RT=25.59 min						O-22:0_20:5(n-3); RT=49.14 min		P-18:1(n-7)_18:1(n-9); RT=41.52 min	16:1(n-10)_17:1; RT=27.02 min	18:0_22:3(n-6); RT=46.97 min		18:1(n-9)_22:6(n-3); RT=23.89 min
18:1(n-10)_20:3; RT=25.72 min						O-22:0_22:5(n-3); RT=50.81 min		P-18:1(n-9)_18:1(n-7); RT=41.52 min	16:1(n-7)_18:0; RT=34.23 min	18:0_22:3(n-7); RT=47.04 min		18:1(n-10)_22:6; RT=24.1 min
18:1_20:3(n-7); RT=25.87 min						O-24:0_18:1(n-9); RT=53.74 min		P-18:1(n-10)_18:1(n-7); RT=41.83 min	16:1(n-10)_18:0; RT=35.55 min	18:0_22:3(n-9); RT=47.68 min		18:1_24:6(n-3); RT=26.78 min
18:1(n-9)_20:3; RT=25.87 min								P-18:1(n-7)_18:1(n-10); RT=41.86 min	16:1(n-10)_18:0; RT=35.73 min	18:0_22:4(n-3); RT=43.66 min		18:2(n-6)_20:4(n-6); RT=21.23 min
18:1_20:3(n-6); RT=25.88 min								P-18:1(n-9)_18:1(n-9); RT=41.94 min	16:1(n-7)_18:1(n-7); RT=27.81 min	18:0_22:4(n-6); RT=44.4 min		18:2(n-7)_20:4; RT=21.39 min
18:1(n-9)_20:3(n-7); RT=25.92 min								P-18:1(n-10)_18:1(n-9); RT=42.3 min	16:1(n-7)_18:1(n-9); RT=28.16 min	18:0_22:4(n-7); RT=44.96 min		18:2(n-10)_20:4(n-6); RT=22.5 min
18:1(n-10)_20:3(n-7); RT=26.15 min								P-18:1(n-7)_18:2(n-6); RT=35.55 min	16:1(n-7)_18:1(n-10); RT=28.44 min	18:0_22:5(n-3); RT=39.35 min		18:3(n-3)_20:3(n-3); RT=19.83 min
18:1_20:3(n-6); RT=26.42 min								P-18:1(n-7)_18:2(n-7); RT=35.8 min	16:1(n-9)_18:1(n-9); RT=28.8 min	18:0_22:5(n-6); RT=42.35 min		18:3(n-3)_20:4; RT=18.41 min
18:1(n-7)_20:3(n-7); RT=26.54 min								P-18:1_18:2(n-6); RT=35.86 min	16:1(n-10)_18:1(n-7); RT=28.89 min	18:0_22:6(n-3); RT=37.12 min		18:3(n-3)_20:5(n-3); RT=16.2 min
18:1_20:3(n-6); RT=26.68 min								P-18:1(n-10)_18:2; RT=36.19 min	16:1(n-10)_18:1(n-9); RT=29.23 min	18:0_24:1(n-10); RT=52.9 min		18:3(n-3)_22:5(n-3); RT=18.93 min
18:1(n-10)_20:3; RT=26.76 min								P-18:1(n-10)_18:2; RT=36.61 min	16:1(n-7)_18:1(n-9); RT=29.41 min	18:0_24:2(n-9); RT=51.41 min		19:0_20:4(n-6); RT=33.41 min
18:1(n-10)_20:3; RT=27.01 min								P-18:1(n-10)_18:2; RT=39.05 min	16:1(n-7)_18:1(n-7); RT=29.96 min	18:0_24:3(n-9); RT=50.02 min		19:1_20:4(n-6); RT=27.18 min
18:1(n-9)_20:3(n-9); RT=27.08 min								P-18:1_18:3(n-3); RT=30.67 min	16:1_18:1(n-7); RT=30.26 min	18:0_24:4(n-3); RT=47.52 min		19:1_20:4(n-6); RT=27.82 min
18:1_20:4(n-3); RT=22.32 min								P-18:1_18:3(n-3); RT=31.08 min	16:1_18:1(n-9); RT=30.58 min	18:0_24:4(n-6); RT=47.97 min		20:1(n-9)_20:4(n-6); RT=30.27 min
18:1_20:4(n-3); RT=22.72 min								P-18:1(n-7)_18:3; RT=32.88 min	16:1(n-7)_18:2; RT=23.54 min	18:0_24:4(n-9); RT=48.84 min		20:1(n-10)_20:4; RT=30.52 min
18:1(n-7)_20:4(n-3); RT=23.22 min								P-18:1(n-7)_19:1; RT=44.87 min	16:1(n-7)_18:2(n-6); RT=23.98 min	18:0_24:5(n-3); RT=45.33 min		20:1_20:5(n-3); RT=26.37 min
18:1(n-7)_20:4(n-6); RT=23.27 min								P-18:1(n-10)_19:1; RT=45.42 min	16:1(n-7)_18:2(n-7); RT=24.25 min	18:0_24:5(n-6); RT=46.35 min		20:2(n-6)_20:4(n-6); RT=25.7 min
18:1(n-9)_20:4(n-6); RT=23.56 min								P-18:1(n-10)_19:1; RT=45.9 min	16:1_18:2(n-6); RT=24.48 min	18:0_24:6(n-3); RT=42.53 min		20:3(n-3)_20:4; RT=22.38 min
18:1(n-10)_20:4; RT=23.87 min								P-18:1(n-7)_20:0; RT=50.13 min	16:1(n-7)_18:2(n-7); RT=24.77 min	18:1(n-7)_18:1(n-7); RT=36.66 min		20:3_20:4(n-6); RT=24.08 min
18:1(n-9)_20:4; RT=24.18 min								P-18:1(n-9)_20:0; RT=50.32 min	16:1(n-10)_18:2(n-6); RT=24.82 min	18:1(n-7)_18:1(n-9); RT=37.13 min		20:3(n-3)_20:5(n-3); RT=19.79 min
18:1(n-7)_20:5(n-3); RT=20.55 min								P-18:1(n-10)_20:0; RT=50.44 min	16:1(n-10)_18:2(n-7); RT=25.08 min	18:1(n-7)_18:1(n-10); RT=37.42 min		20:4_20:4(n-3); RT=19.81 min
18:1(n-9)_20:5(n-3); RT=20.81 min								P-18:1(n-7)_20:1(n-7); RT=47.29 min	16:1(n-7)_18:2(n-9); RT=25.18 min	18:1_18:1(n-9); RT=37.54 min		20:4_20:4(n-6); RT=20.89 min
18:1(n-10)_20:5; RT=20.99 min								P-18:1(n-9)_20:1(n-9); RT=47.32 min	16:1(n-10)_18:2(n-7); RT=25.64 min	18:1(n-9)_18:1(n-10); RT=37.93 min
18:1(n-10)_21:3; RT=28.6 min								P-18:1(n-10)_20:1(n-10); RT=47.59 min	16:1(n-7)_18:2(n-10); RT=25.85 min	18:1_18:1(n-10); RT=38.23 min
18:1(n-9)_21:4; RT=26.59 min								P-18:1(n-7)_20:1; RT=48.0 min	16:1(n-10)_18:2; RT=26.15 min	18:1_18:1(n-9); RT=38.65 min
18:1(n-7)_22:4; RT=26.67 min								P-18:1(n-10)_20:1; RT=48.28 min	16:1(n-10)_18:2(n-10); RT=26.59 min	18:1_18:1(n-9); RT=39.0 min
18:1_22:4(n-3); RT=26.84 min								P-18:1(n-7)_20:2(n-7); RT=43.3 min	16:1(n-7)_18:3(n-3); RT=20.9 min	18:1(n-7)_18:2(n-6); RT=31.63 min
18:1(n-9)_22:4; RT=27.04 min								P-18:1(n-10)_20:2; RT=44.06 min	16:1_18:3(n-3); RT=21.33 min	18:1(n-7)_18:2(n-7); RT=31.89 min
18:1_22:4(n-6); RT=27.1 min								P-18:1(n-10)_20:2(n-10); RT=44.79 min	16:1_18:3(n-3); RT=21.6 min	18:1(n-9)_18:2(n-6); RT=31.99 min
18:1(n-10)_22:4; RT=27.14 min								P-18:1(n-10)_20:2(n-10); RT=45.36 min	16:1(n-7)_18:3(n-6); RT=21.69 min	18:1(n-9)_18:2(n-7); RT=32.29 min
18:1(n-7)_22:5(n-3); RT=23.91 min								P-18:1(n-7)_20:3; RT=38.15 min	16:1(n-7)_18:3; RT=22.28 min	18:1(n-10)_18:2; RT=32.32 min
18:1(n-9)_22:5(n-3); RT=24.19 min								P-18:1(n-10)_20:3; RT=38.74 min	16:1(n-10)_18:3(n-6); RT=22.38 min	18:1(n-9)_18:2; RT=32.5 min
18:1(n-10)_22:5(n-3); RT=24.44 min								P-18:1(n-9)_20:3; RT=38.78 min	16:1(n-7)_19:1; RT=31.18 min	18:1(n-10)_18:2; RT=32.8 min
18:1(n-9)_22:5(n-3); RT=24.83 min								P-18:1(n-7)_20:3(n-7); RT=38.93 min	16:1(n-10)_19:1; RT=32.44 min	18:1_18:2(n-6); RT=33.04 min
18:1_22:5(n-3); RT=24.85 min								P-18:1(n-7)_20:3; RT=39.23 min	16:1(n-10)_19:1; RT=33.1 min	18:1(n-7)_18:2(n-7); RT=33.05 min
18:1(n-9)_22:5; RT=25.11 min								P-18:1(n-9)_20:3; RT=39.61 min	16:1(n-7)_20:0; RT=43.1 min	18:1(n-9)_18:2(n-9); RT=33.47 min
18:1_22:5(n-3); RT=25.65 min								P-18:1(n-10)_20:3; RT=39.63 min	16:1(n-10)_20:0; RT=44.53 min	18:1(n-10)_18:2(n-10); RT=33.87 min
18:1(n-7)_22:5(n-6); RT=25.69 min								P-18:1(n-10)_20:3; RT=39.87 min	16:1(n-7)_20:1(n-7); RT=34.84 min	18:1_18:2(n-10); RT=34.25 min
18:1(n-9)_22:5(n-6); RT=26.02 min								P-18:1(n-7)_20:3(n-9); RT=40.81 min	16:1(n-10)_20:1(n-7); RT=36.3 min	18:1_18:2(n-10); RT=34.6 min
18:1(n-10)_22:5; RT=26.24 min								P-18:1_20:3(n-9); RT=41.11 min	16:1(n-7)_20:2(n-7); RT=29.74 min	18:1_18:3(n-3); RT=26.97 min
18:1(n-7)_22:6(n-3); RT=22.59 min								P-18:1(n-9)_20:3(n-9); RT=41.17 min	16:1(n-10)_20:2(n-7); RT=30.75 min	18:1_18:3(n-3); RT=27.59 min
18:1(n-9)_22:6(n-3); RT=22.84 min								P-18:1(n-10)_20:3; RT=41.49 min	16:1(n-10)_20:2; RT=31.39 min	18:1_18:3(n-3); RT=28.3 min
18:1(n-10)_22:6; RT=23.06 min								P-18:1(n-7)_20:4(n-6); RT=35.1 min	16:1(n-7)_20:3(n-6); RT=25.83 min	18:1_18:3(n-3); RT=28.81 min
18:1(n-7)_22:6; RT=23.1 min								P-18:1(n-9)_20:4(n-6); RT=35.45 min	16:1(n-7)_20:3(n-7); RT=26.27 min	18:1(n-9)_19:0; RT=46.32 min
18:1(n-7)_22:6(n-3); RT=23.34 min								P-18:1(n-10)_20:4(n-6); RT=35.75 min	16:1(n-7)_20:3; RT=26.6 min	18:1(n-9)_19:0; RT=47.13 min
18:1(n-9)_22:6; RT=23.41 min								P-18:1_20:4(n-6); RT=35.91 min	16:1(n-10)_20:3; RT=26.76 min	18:1(n-7)_19:1; RT=40.81 min
18:1(n-10)_22:6(n-3); RT=23.57 min								P-18:1(n-7)_20:4; RT=36.45 min	16:1(n-10)_20:3(n-7); RT=27.13 min	18:1(n-9)_19:1; RT=41.38 min
18:1(n-9)_22:6; RT=23.63 min								P-18:1_20:4(n-6); RT=36.63 min	16:1(n-7)_20:3(n-9); RT=27.49 min	18:1(n-10)_19:1; RT=41.67 min
18:1(n-10)_22:6; RT=23.81 min								P-18:1(n-9)_20:4; RT=36.94 min	16:1(n-7)_20:3(n-9); RT=27.81 min	18:1(n-7)_20:0; RT=48.74 min
18:1(n-9)_22:6(n-3); RT=23.97 min								P-18:1_20:4(n-6); RT=37.6 min	16:1(n-10)_20:3; RT=28.44 min	18:1(n-9)_20:0; RT=48.93 min
18:2(n-6)_18:2(n-6); RT=20.52 min								P-18:1(n-7)_20:5(n-3); RT=30.5 min	16:1(n-10)_20:3; RT=28.66 min	18:1(n-9)_20:0; RT=49.5 min
18:2(n-6)_18:2(n-7); RT=20.7 min								P-18:1(n-9)_20:5(n-3); RT=30.78 min	16:1(n-7)_20:4(n-6); RT=23.55 min	18:1(n-7)_20:1(n-7); RT=44.68 min
18:2(n-7)_18:2(n-7); RT=20.98 min								P-18:1(n-10)_20:5(n-3); RT=31.06 min	16:1(n-7)_20:4(n-6); RT=23.84 min	18:1_20:1(n-9); RT=44.86 min
18:2(n-6)_18:2(n-7); RT=21.21 min								P-18:1_20:5(n-3); RT=31.81 min	16:1(n-9)_20:4(n-6); RT=24.3 min	18:1_20:1(n-10); RT=44.99 min
18:2_18:2(n-7); RT=21.34 min								P-18:1(n-7)_21:1; RT=49.19 min	16:1(n-10)_20:4(n-6); RT=24.57 min	18:1(n-9)_20:1(n-7); RT=45.08 min
18:2_18:2(n-6); RT=21.55 min								P-18:1(n-10)_21:1; RT=49.5 min	16:1_20:4(n-6); RT=25.69 min	18:1(n-7)_20:1; RT=45.15 min
18:2_18:2(n-6); RT=21.78 min								P-18:1(n-7)_21:2; RT=46.36 min	16:1(n-7)_20:5(n-3); RT=20.9 min	18:1_20:1(n-9); RT=45.22 min
18:2_18:2(n-7); RT=21.92 min								P-18:1(n-7)_21:2; RT=47.01 min	16:1_20:5(n-3); RT=21.26 min	18:1(n-10)_20:1(n-10); RT=45.34 min
18:2_18:3(n-3); RT=18.32 min								P-18:1(n-7)_21:3; RT=42.95 min	16:1(n-10)_20:5(n-3); RT=21.54 min	18:1(n-7)_20:1; RT=45.94 min
18:2_18:3(n-3); RT=18.84 min								P-18:1(n-9)_21:3; RT=43.32 min	16:1(n-7)_22:0; RT=48.44 min	18:1(n-9)_20:1; RT=46.0 min
18:2_18:3(n-3); RT=19.22 min								P-18:1(n-10)_21:3; RT=43.71 min	16:1(n-10)_22:0; RT=49.14 min	18:1(n-9)_20:1; RT=46.27 min
18:2(n-6)_19:1; RT=25.78 min								P-18:1(n-7)_22:1(n-7); RT=50.29 min	16:1(n-7)_22:1(n-7); RT=43.3 min	18:1(n-10)_20:1; RT=46.28 min
18:2(n-6)_20:1; RT=28.8 min								P-18:1_22:1(n-10); RT=50.48 min	16:1(n-10)_22:1; RT=44.71 min	18:1(n-10)_20:1; RT=46.81 min
18:2(n-6)_20:2; RT=25.03 min								P-18:1(n-10)_22:1; RT=50.48 min	16:1(n-10)_22:1; RT=45.19 min	18:1(n-7)_20:2(n-7); RT=38.88 min
18:2(n-6)_20:2; RT=25.13 min								P-18:1(n-7)_22:1; RT=50.59 min	16:1(n-10)_22:2; RT=38.62 min	18:1_20:2(n-6); RT=39.18 min
18:2_20:2(n-7); RT=25.19 min								P-18:1_22:1(n-9); RT=50.69 min	16:1(n-7)_22:3; RT=32.78 min	18:1_20:2(n-7); RT=39.26 min
18:2(n-7)_20:2; RT=25.19 min								P-18:1(n-9)_22:1; RT=50.76 min	16:1(n-7)_22:3(n-9); RT=33.0 min	18:1(n-9)_20:2(n-7); RT=39.43 min
18:2(n-7)_20:2(n-7); RT=25.58 min								P-18:1(n-10)_22:1; RT=50.92 min	16:1(n-10)_22:3; RT=33.91 min	18:1_20:2(n-6); RT=39.44 min
18:2(n-6)_20:2; RT=25.86 min								P-18:1_22:1(n-10); RT=51.07 min	16:1(n-7)_22:4(n-6); RT=27.9 min	18:1_20:2(n-7); RT=39.65 min
18:2(n-6)_20:3(n-7); RT=22.32 min								P-18:1(n-7)_22:2; RT=45.83 min	16:1(n-7)_22:4(n-6); RT=28.12 min	18:1(n-7)_20:2; RT=39.65 min
18:2(n-7)_20:3(n-7); RT=22.52 min								P-18:1(n-7)_22:2; RT=46.44 min	16:1(n-10)_22:4; RT=29.05 min	18:1(n-10)_20:2; RT=39.7 min
18:2_20:4(n-3); RT=19.91 min								P-18:1(n-7)_22:2(n-7); RT=48.0 min	16:1(n-7)_22:5(n-3); RT=24.48 min	18:1(n-9)_20:2(n-9); RT=40.11 min
18:2(n-6)_20:4; RT=20.38 min								P-18:1(n-7)_22:2; RT=48.35 min	16:1_22:5(n-3); RT=24.9 min	18:1(n-10)_20:2(n-10); RT=40.38 min
18:2(n-7)_20:4; RT=20.56 min								P-18:1(n-9)_22:2(n-10); RT=48.53 min	16:1(n-10)_22:5(n-3); RT=25.26 min	18:1(n-10)_20:2(n-10); RT=40.59 min
18:2(n-6)_20:5(n-3); RT=18.24 min								P-18:1(n-10)_22:2(n-9); RT=48.53 min	16:1(n-7)_22:5(n-6); RT=26.12 min	18:1(n-10)_20:2; RT=40.82 min
18:2_20:5(n-3); RT=18.77 min								P-18:1(n-7)_22:3(n-7); RT=45.21 min	16:1(n-7)_22:5(n-6); RT=26.39 min	18:1_20:3(n-3); RT=33.92 min
18:2(n-6)_21:3; RT=24.7 min								P-18:1(n-10)_22:3(n-7); RT=45.46 min	16:1(n-10)_22:5; RT=27.03 min	18:1(n-7)_20:3; RT=34.16 min
18:2(n-6)_22:4; RT=23.75 min								P-18:1(n-7)_22:3(n-9); RT=46.08 min	16:1(n-7)_22:6(n-3); RT=22.8 min	18:1(n-9)_20:3; RT=34.47 min
18:2(n-6)_22:4(n-6); RT=24.54 min								P-18:1(n-9)_22:3(n-9); RT=46.33 min	16:1(n-7)_22:6; RT=23.05 min	18:1(n-10)_20:3; RT=34.79 min
18:2(n-6)_22:5(n-3); RT=20.99 min								P-18:1(n-10)_22:3; RT=46.48 min	16:1(n-10)_22:6; RT=23.54 min	18:1(n-7)_20:3(n-7); RT=35.02 min
18:2(n-7)_22:5(n-3); RT=21.12 min								P-18:1(n-10)_22:4; RT=41.17 min	16:1(n-10)_22:6; RT=23.78 min	18:1(n-9)_20:3; RT=36.65 min
18:2(n-7)_22:5(n-3); RT=21.54 min								P-18:1(n-7)_22:4(n-6); RT=41.18 min	16:1(n-7)_24:0; RT=51.03 min	18:1(n-7)_20:3(n-9); RT=36.67 min
18:2_22:5(n-3); RT=21.82 min								P-18:1(n-9)_22:4(n-6); RT=41.58 min	16:1(n-10)_24:0; RT=51.48 min	18:1(n-9)_20:3(n-9); RT=37.05 min
18:2(n-6)_22:5; RT=22.41 min								P-18:1(n-10)_22:4(n-6); RT=41.92 min	16:1(n-7)_24:1; RT=48.41 min	18:1(n-10)_20:3; RT=37.32 min
18:2(n-6)_22:6(n-3); RT=19.86 min								P-18:1_22:4(n-6); RT=42.9 min	16:1(n-10)_24:1; RT=48.64 min	18:1_20:4(n-6); RT=28.41 min
18:2(n-7)_22:6; RT=20.0 min								P-18:1_22:4(n-6); RT=43.79 min	16:1(n-10)_24:2; RT=45.66 min	18:1(n-7)_20:4(n-6); RT=31.45 min
18:2(n-7)_22:6; RT=20.4 min								P-18:1_22:5(n-3); RT=35.52 min	16:1(n-10)_24:3; RT=40.88 min	18:1(n-9)_20:4(n-6); RT=31.79 min
18:2(n-10)_22:6; RT=20.74 min								P-18:1(n-7)_22:5(n-3); RT=35.97 min	16:1(n-7)_24:4(n-6); RT=33.75 min	18:1(n-10)_20:4; RT=32.03 min
18:3(n-3)_18:3(n-3); RT=16.3 min								P-18:1(n-9)_22:5(n-3); RT=36.32 min	16:1_24:5(n-3); RT=29.17 min	18:1_20:4(n-6); RT=32.81 min
18:3(n-3)_18:3(n-3); RT=16.72 min								P-18:1(n-10)_22:5(n-3); RT=36.61 min	16:1(n-7)_24:5(n-6); RT=30.33 min	18:1(n-9)_20:4; RT=33.11 min
18:3(n-3)_20:3(n-3); RT=19.29 min								P-18:1_22:5(n-3); RT=37.31 min	16:1(n-7)_24:5(n-6); RT=30.66 min	18:1_20:4(n-6); RT=33.71 min
18:3(n-3)_20:3; RT=19.71 min								P-18:1_22:5(n-3); RT=38.27 min	16:1(n-7)_24:6; RT=26.65 min	18:1(n-7)_20:5(n-3); RT=27.32 min
18:3(n-3)_20:3; RT=19.91 min								P-18:1(n-7)_22:5(n-6); RT=38.7 min	16:1_24:6(n-3); RT=26.8 min	18:1(n-9)_20:5(n-3); RT=27.62 min
18:3(n-3)_20:4(n-3); RT=17.46 min								P-18:1_22:5(n-6); RT=39.06 min	16:1(n-7)_26:0; RT=52.34 min	18:1(n-10)_20:5; RT=27.82 min
18:3(n-3)_20:4(n-3); RT=17.78 min								P-18:1_22:5(n-6); RT=39.56 min	16:1(n-10)_26:0; RT=53.11 min	18:1_20:5(n-3); RT=28.65 min
18:3(n-3)_20:4; RT=18.29 min								P-18:1(n-7)_22:6; RT=33.76 min	16:1(n-10)_26:1; RT=51.23 min	18:1(n-9)_21:3; RT=39.29 min
18:3(n-3)_20:4; RT=18.78 min								P-18:1(n-9)_22:6(n-3); RT=34.02 min	16:1(n-7)_26:2; RT=48.53 min	18:1(n-9)_22:0; RT=51.65 min
18:3(n-3)_20:5(n-3); RT=16.31 min								P-18:1(n-10)_22:6; RT=34.34 min	16:1(n-10)_26:2; RT=49.08 min	18:1_22:1(n-10); RT=49.11 min
18:3(n-3)_20:5(n-3); RT=16.64 min								P-18:1(n-7)_23:1; RT=51.55 min	16:2(n-7)_18:1(n-7); RT=24.91 min	18:1(n-10)_22:1; RT=49.11 min
18:3(n-3)_21:3; RT=21.37 min								P-18:1(n-7)_23:2; RT=49.63 min	16:2(n-7)_18:1(n-9); RT=25.18 min	18:1_22:1(n-7); RT=49.12 min
18:3(n-3)_22:4(n-3); RT=20.52 min								P-18:1(n-7)_23:3; RT=47.44 min	16:2(n-9)_18:1(n-7); RT=26.47 min	18:1(n-7)_22:1; RT=49.18 min
18:3(n-3)_22:5(n-3); RT=18.58 min								P-18:1(n-7)_24:1(n-7); RT=52.23 min	16:2(n-9)_18:1(n-9); RT=26.75 min	18:1(n-9)_22:1; RT=49.35 min
18:3(n-3)_22:5(n-3); RT=19.06 min								P-18:1(n-10)_24:1(n-10); RT=52.59 min	16:2_18:1(n-10); RT=26.97 min	18:1(n-10)_22:1; RT=49.43 min
18:3(n-3)_22:5(n-3); RT=19.55 min								P-18:1(n-7)_24:2; RT=50.55 min	16:2_18:2(n-6); RT=22.8 min	18:1_22:1(n-9); RT=49.58 min
18:3(n-3)_22:5(n-6); RT=19.87 min								P-18:1(n-10)_24:2; RT=50.97 min	16:2_18:3(n-3); RT=19.93 min	18:1_22:1(n-10); RT=49.75 min
18:3(n-3)_22:6(n-3); RT=17.65 min								P-18:1(n-7)_24:3; RT=49.05 min	16:2(n-7)_20:4; RT=23.84 min	18:1_22:2(n-7); RT=46.22 min
18:3(n-3)_22:6(n-3); RT=18.02 min								P-18:1(n-9)_24:3; RT=49.15 min	16:2_22:4(n-6); RT=26.39 min	18:1(n-10)_22:2; RT=46.38 min
18:4(n-3)_22:5(n-3); RT=17.19 min								P-18:1_24:3(n-9); RT=49.24 min	16:2_22:5(n-3); RT=23.05 min	18:1_22:2(n-10); RT=46.38 min
18:4(n-3)_22:6; RT=16.28 min								P-18:1(n-10)_24:3; RT=49.26 min	16:3(n-6)_18:1(n-7); RT=22.98 min	18:1(n-9)_22:2; RT=46.68 min
20:1(n-10)_22:6; RT=26.4 min								P-18:1_24:4(n-3); RT=46.38 min	16:3(n-6)_18:1; RT=23.22 min	18:1_22:2(n-9); RT=46.68 min
20:2_20:3(n-6); RT=27.1 min								P-18:1(n-7)_24:4(n-6); RT=46.52 min	16:3_18:2(n-6); RT=19.92 min	18:1(n-10)_22:2; RT=46.8 min
20:2(n-7)_20:3(n-7); RT=27.24 min								P-18:1(n-10)_24:4(n-6); RT=46.73 min	16:3(n-6)_20:4(n-6); RT=19.56 min	18:1_22:2(n-10); RT=46.8 min
20:2(n-7)_20:4(n-6); RT=24.75 min								P-18:1(n-9)_24:4; RT=47.87 min	17:0_18:1(n-7); RT=35.92 min	18:1_22:3(n-3); RT=42.0 min
20:2_20:5(n-3); RT=21.82 min								P-18:1_24:5(n-3); RT=42.12 min	17:0_18:1(n-7); RT=36.21 min	18:1(n-7)_22:3; RT=42.96 min
20:2_22:5(n-3); RT=24.25 min								P-18:1_24:5(n-3); RT=42.53 min	17:0_18:1(n-9); RT=36.83 min	18:1(n-7)_22:3(n-9); RT=43.09 min
20:2(n-7)_22:5; RT=24.56 min								P-18:1_24:5(n-3); RT=43.8 min	17:0_18:1(n-7); RT=37.47 min	18:1(n-9)_22:3(n-9); RT=43.5 min
20:2_22:5(n-6); RT=25.83 min								P-18:1(n-7)_24:5(n-6); RT=44.16 min	17:0_18:1(n-9); RT=38.01 min	18:1(n-9)_22:3; RT=43.51 min
20:2(n-7)_22:6; RT=23.98 min								P-18:1(n-10)_24:5(n-6); RT=44.39 min	17:0_18:1(n-10); RT=38.51 min	18:1_22:3(n-9); RT=43.51 min
20:2(n-7)_22:6; RT=24.27 min								P-18:1(n-7)_24:6(n-3); RT=39.02 min	17:0_18:2(n-6); RT=31.08 min	18:1(n-10)_22:3; RT=43.74 min
20:2(n-10)_22:6; RT=24.85 min								P-18:1_24:6(n-3); RT=39.3 min	17:0_18:2(n-6); RT=32.37 min	18:1(n-7)_22:4(n-6); RT=37.03 min
20:3(n-7)_20:3(n-7); RT=24.32 min								P-18:1(n-9)_24:6; RT=39.5 min	17:0_18:3(n-3); RT=27.87 min	18:1_22:4(n-6); RT=37.26 min
20:3(n-7)_20:4; RT=22.14 min								P-18:1(n-10)_24:6(n-3); RT=39.68 min	17:0_20:3(n-3); RT=34.25 min	18:1(n-9)_22:4(n-6); RT=37.41 min
20:3(n-7)_20:5(n-3); RT=19.6 min								P-18:2(n-6)_16:0; RT=34.44 min	17:0_20:4(n-6); RT=30.93 min	18:1(n-10)_22:4(n-6); RT=37.76 min
20:3_20:5(n-3); RT=20.48 min								P-18:2(n-6)_18:1; RT=35.84 min	17:0_20:4(n-6); RT=32.25 min	18:1_22:4(n-6); RT=38.21 min
20:3_22:4(n-6); RT=25.83 min								P-18:2(n-7)_18:1; RT=36.1 min	17:0_20:5(n-3); RT=28.08 min	18:1_22:4(n-6); RT=39.15 min
20:3_22:5(n-3); RT=21.18 min								P-18:2(n-10)_18:1; RT=38.46 min	17:0_22:5(n-3); RT=32.65 min	18:1(n-7)_22:5(n-3); RT=32.21 min
20:3(n-3)_22:5(n-3); RT=22.13 min								P-18:2(n-10)_18:1; RT=39.05 min	17:1_18:1(n-7); RT=31.19 min	18:1(n-9)_22:5(n-3); RT=32.57 min
20:3(n-6)_22:5(n-3); RT=22.47 min								P-18:2(n-6)_20:3; RT=37.62 min	17:1_18:1(n-9); RT=31.53 min	18:1(n-10)_22:5(n-3); RT=32.83 min
20:3(n-7)_22:5(n-3); RT=22.75 min								P-18:2(n-6)_20:4; RT=30.07 min	17:1_18:1(n-10); RT=31.83 min	18:1_22:5(n-3); RT=33.52 min
20:3_22:5(n-3); RT=23.08 min								P-18:2(n-7)_20:4(n-6); RT=30.33 min	17:1_18:1(n-7); RT=32.37 min	18:1(n-7)_22:5(n-6); RT=34.85 min
20:3_22:5(n-3); RT=23.9 min								P-18:2(n-10)_20:5; RT=27.95 min	17:1_18:1(n-9); RT=32.81 min	18:1(n-9)_22:5(n-6); RT=35.16 min
20:3(n-6)_22:5; RT=24.14 min								P-18:2(n-6)_22:4; RT=35.53 min	17:1_18:1(n-10); RT=33.1 min	18:1(n-7)_22:6(n-3); RT=30.32 min
20:3_22:5(n-6); RT=24.26 min								P-18:2(n-6)_22:5(n-3); RT=30.89 min	17:1_18:2(n-6); RT=26.8 min	18:1_22:6(n-3); RT=30.54 min
20:3(n-3)_22:6; RT=20.75 min								P-18:2(n-7)_22:5(n-3); RT=31.03 min	17:1_18:2(n-6); RT=27.79 min	18:1(n-10)_22:6; RT=30.87 min
20:3(n-6)_22:6; RT=21.23 min								P-18:2(n-6)_22:6; RT=28.87 min	17:1_18:3(n-3); RT=23.12 min	18:1(n-7)_24:0; RT=52.99 min
20:3(n-7)_22:6; RT=21.49 min								P-18:3(n-3)_18:1; RT=30.68 min	17:1_20:4(n-6); RT=26.65 min	18:1(n-9)_24:0; RT=53.23 min
20:3(n-7)_22:6; RT=22.04 min								P-18:3(n-3)_18:1; RT=31.08 min	17:1_22:5(n-3); RT=27.37 min	18:1(n-10)_24:0; RT=53.39 min
20:3(n-9)_22:6; RT=22.55 min								P-18:3(n-3)_20:5(n-3); RT=22.64 min	18:0_18:1(n-7); RT=41.87 min	18:1(n-7)_24:1(n-9); RT=51.41 min
20:3(n-3)_24:6(n-3); RT=26.8 min								P-18:3(n-3)_22:4; RT=30.76 min	18:0_18:1(n-9); RT=42.48 min	18:1(n-9)_24:1(n-7); RT=51.41 min
20:4_20:4(n-6); RT=20.24 min								P-18:3(n-3)_22:5(n-3); RT=26.7 min	18:0_18:1(n-10); RT=42.89 min	18:1(n-9)_24:2(n-9); RT=49.53 min
20:4(n-3)_20:5(n-3); RT=17.36 min								P-19:0_20:4(n-6); RT=45.07 min	18:0_18:1(n-7); RT=43.1 min	18:1(n-7)_24:3; RT=47.26 min
20:4(n-6)_20:5(n-3); RT=18.07 min								P-19:0_20:4(n-6); RT=46.08 min	18:0_18:1(n-9); RT=43.56 min	18:1(n-9)_24:3; RT=47.49 min
20:4(n-6)_21:3; RT=24.25 min								P-19:0_22:5(n-3); RT=45.35 min	18:0_18:2(n-6); RT=36.43 min	18:1_24:3(n-9); RT=47.49 min
20:4_22:4(n-3); RT=23.08 min								P-19:0_22:5(n-3); RT=46.55 min	18:0_18:2(n-7); RT=36.9 min	18:1_24:3(n-3); RT=47.49 min
20:4(n-6)_22:4(n-6); RT=23.55 min								P-19:1_18:1(n-9); RT=45.16 min	18:0_18:2(n-7); RT=37.85 min	18:1(n-10)_24:3; RT=47.57 min
20:4(n-6)_22:4(n-6); RT=24.22 min								P-19:1_20:4(n-6); RT=39.2 min	18:0_18:2(n-10); RT=39.51 min	18:1_24:4(n-6); RT=44.19 min
20:4(n-3)_22:5(n-3); RT=19.85 min								P-19:1_22:4(n-6); RT=44.91 min	18:0_18:3(n-3); RT=31.3 min	18:1_24:5(n-3); RT=38.31 min
20:4(n-3)_22:5(n-3); RT=20.4 min								P-20:0_16:1(n-10); RT=48.24 min	18:0_18:3(n-3); RT=31.66 min	18:1(n-7)_24:5; RT=40.14 min
20:4(n-6)_22:5(n-3); RT=20.8 min								P-20:0_18:1(n-9); RT=50.59 min	18:0_18:3(n-7); RT=32.1 min	18:1_24:6(n-3); RT=34.64 min
20:4(n-6)_22:5; RT=21.23 min								P-20:0_18:2(n-6); RT=48.66 min	18:0_18:3(n-3); RT=32.3 min	18:1(n-9)_26:0; RT=54.47 min
20:4(n-6)_22:5(n-3); RT=21.4 min								P-20:0_20:4(n-6); RT=48.17 min	18:0_20:1(n-7); RT=47.51 min	18:1(n-9)_26:1; RT=53.16 min
20:4(n-6)_22:5(n-6); RT=22.21 min								P-20:0_22:4(n-6); RT=50.28 min	18:0_20:1(n-9); RT=47.56 min	18:2(n-6)_18:2(n-7); RT=27.39 min
20:4(n-3)_22:6(n-3); RT=18.84 min								P-20:0_22:5(n-3); RT=48.42 min	18:0_20:1(n-10); RT=47.72 min	18:2(n-6)_19:0; RT=43.3 min
20:4(n-3)_22:6; RT=19.1 min								P-20:1_20:4(n-6); RT=43.79 min	18:0_20:2(n-6); RT=44.0 min	18:2(n-6)_20:0; RT=46.37 min
20:4(n-6)_22:6(n-3); RT=19.67 min								P-20:1_22:5(n-3); RT=43.84 min	18:0_20:2(n-7); RT=44.13 min	18:2(n-6)_20:1; RT=39.16 min
20:5(n-3)_20:5(n-3); RT=16.26 min								P-20:2(n-7)_18:1; RT=40.77 min	18:0_20:2(n-9); RT=44.75 min	18:2(n-6)_20:1(n-7); RT=39.45 min
20:5(n-3)_20:5(n-3); RT=16.6 min								P-20:2(n-7)_18:1; RT=43.37 min	18:0_20:2(n-10); RT=45.36 min	18:2(n-6)_20:4; RT=26.88 min
20:5(n-3)_22:4(n-3); RT=20.35 min								P-20:2(n-7)_20:1; RT=48.08 min	18:0_20:3(n-3); RT=38.52 min	18:2_20:4(n-6); RT=28.01 min
20:5(n-3)_22:5(n-3); RT=18.5 min								P-20:2(n-6)_22:4; RT=42.77 min	18:0_20:3(n-6); RT=39.19 min	18:2(n-9)_20:4; RT=31.62 min
20:5(n-3)_22:5(n-3); RT=18.94 min								P-20:3(n-3)_20:5(n-3); RT=27.76 min	18:0_20:3(n-7); RT=39.92 min	18:2(n-6)_22:0; RT=50.06 min
20:5(n-3)_22:5(n-3); RT=19.37 min								P-20:3(n-3)_22:5(n-3); RT=32.4 min	18:0_20:3(n-6); RT=40.36 min	18:2(n-6)_22:1; RT=46.25 min
20:5(n-3)_22:5(n-6); RT=19.7 min								P-21:0_20:4(n-6); RT=49.71 min	18:0_20:3(n-9); RT=42.04 min	18:2(n-6)_22:4; RT=31.49 min
20:5(n-3)_22:6(n-3); RT=17.6 min								P-22:0_20:4(n-6); RT=50.93 min	18:0_20:4(n-3); RT=34.17 min	18:2(n-6)_22:4; RT=31.83 min
20:5(n-3)_22:6(n-3); RT=17.96 min								P-22:0_20:5(n-3); RT=49.45 min	18:0_20:4(n-3); RT=34.93 min	18:2(n-6)_22:5(n-3); RT=27.67 min
20:5(n-3)_22:6(n-3); RT=18.32 min								P-22:0_22:5(n-3); RT=51.04 min	18:0_20:4(n-6); RT=36.24 min	18:2(n-6)_22:6; RT=25.96 min
21:3_22:5(n-3); RT=24.41 min								P-22:1_22:5(n-3); RT=48.62 min	18:0_20:5(n-3); RT=31.6 min	18:2(n-7)_22:6; RT=26.21 min
21:3_22:5(n-6); RT=26.23 min									18:0_22:1(n-10); RT=50.4 min	18:2(n-6)_24:0; RT=52.07 min
22:4_22:4(n-6); RT=27.59 min									18:0_22:1(n-9); RT=50.78 min	18:2(n-6)_26:0; RT=53.52 min
22:4(n-3)_22:5(n-3); RT=23.92 min									18:0_22:2(n-6); RT=48.3 min	18:3(n-3)_18:3(n-3); RT=20.04 min
22:4(n-6)_22:5(n-3); RT=24.24 min									18:0_22:2(n-10); RT=48.66 min	18:3(n-3)_20:3(n-3); RT=24.74 min
22:4(n-6)_22:5(n-6); RT=25.99 min									18:0_22:3(n-3); RT=45.57 min	18:3(n-3)_20:5(n-3); RT=20.13 min
22:4(n-3)_22:6; RT=22.33 min									18:0_22:3(n-6); RT=45.75 min	18:3(n-7)_22:2; RT=39.0 min
22:4(n-6)_22:6; RT=22.83 min									18:0_22:3(n-7); RT=45.85 min	18:3(n-3)_22:5(n-3); RT=24.08 min
22:4(n-9)_22:6; RT=24.86 min									18:0_22:3(n-9); RT=46.67 min	18:3(n-3)_22:6; RT=22.09 min
22:5(n-3)_22:5(n-3); RT=21.33 min									18:0_22:4(n-3); RT=41.09 min	19:0_20:4(n-6); RT=43.06 min
22:5(n-3)_22:5(n-3); RT=21.91 min									18:0_22:4(n-6); RT=42.3 min	19:0_22:5(n-3); RT=43.73 min
22:5(n-3)_22:5(n-3); RT=22.46 min									18:0_22:5(n-3); RT=37.02 min	19:1_20:4(n-6); RT=35.33 min
22:5(n-3)_22:5(n-6); RT=22.84 min									18:0_22:5(n-6); RT=39.96 min	19:1_20:5(n-3); RT=30.13 min
22:5_22:5(n-6); RT=24.48 min									18:0_22:6(n-3); RT=34.86 min	19:1_22:5(n-3); RT=35.62 min
22:5(n-3)_22:6(n-3); RT=20.18 min									18:0_24:1(n-10); RT=52.4 min	20:0_20:4(n-6); RT=46.26 min
22:5(n-3)_22:6(n-3); RT=20.66 min									18:0_24:2(n-6); RT=50.91 min	20:0_22:5(n-3); RT=46.61 min
22:5(n-3)_22:6(n-3); RT=21.16 min									18:0_24:3(n-3); RT=49.17 min	20:1(n-7)_20:4; RT=38.96 min
22:5(n-6)_22:6; RT=21.57 min									18:0_24:3(n-9); RT=49.52 min	20:1(n-9)_20:4(n-6); RT=39.13 min
22:5(n-6)_22:6; RT=22.06 min									18:0_24:4(n-6); RT=46.97 min	20:1(n-10)_20:4(n-6); RT=39.27 min
22:6(n-3)_22:6(n-3); RT=19.13 min									18:0_24:5(n-3); RT=43.72 min	20:1_22:3(n-7); RT=45.27 min
22:6_22:6(n-3); RT=19.53 min									18:0_24:5(n-6); RT=45.04 min	20:1_22:5(n-3); RT=40.12 min
22:6_22:6(n-3); RT=19.97 min									18:0_24:6(n-3); RT=40.16 min	20:2(n-6)_20:4; RT=33.3 min
									18:1(n-7)_18:1(n-7); RT=34.43 min	20:2_20:4(n-6); RT=34.73 min
									18:1(n-7)_18:1(n-7); RT=34.84 min	20:2(n-9)_22:2; RT=48.84 min
									18:1(n-7)_18:1(n-9); RT=34.84 min	20:2(n-6)_22:6; RT=32.05 min
									18:1(n-7)_18:1(n-10); RT=35.16 min	20:3(n-3)_20:5(n-3); RT=25.04 min
									18:1(n-9)_18:1(n-10); RT=35.28 min	20:3(n-3)_22:5(n-3); RT=29.58 min
									18:1_18:1(n-10); RT=35.63 min	20:4(n-3)_20:5(n-3); RT=21.46 min
									18:1_18:1(n-10); RT=36.21 min	20:4(n-6)_22:0; RT=49.72 min
									18:1(n-7)_18:1(n-9); RT=36.29 min	20:4(n-6)_22:6; RT=25.41 min
									18:1_18:1(n-9); RT=36.73 min	20:4(n-6)_24:0; RT=51.9 min
									18:1_18:2(n-6); RT=29.53 min	20:5(n-3)_22:5(n-3); RT=23.74 min
									18:1(n-7)_18:2(n-6); RT=29.73 min	20:5(n-3)_24:0; RT=50.71 min
									18:1(n-7)_18:2(n-7); RT=29.93 min	22:2_22:4(n-3); RT=42.92 min
									18:1(n-9)_18:2(n-6); RT=30.08 min	22:5(n-3)_24:0; RT=51.96 min
									18:1(n-9)_18:2(n-7); RT=30.34 min	22:5(n-3)_24:1; RT=49.67 min
									18:1(n-10)_18:2(n-7); RT=30.36 min
									18:1(n-7)_18:2(n-7); RT=30.65 min
									18:1(n-10)_18:2; RT=30.74 min
									18:1(n-9)_18:2(n-7); RT=31.06 min
									18:1(n-10)_18:2; RT=31.38 min
									18:1(n-9)_18:2; RT=31.44 min
									18:1(n-7)_18:2(n-10); RT=31.75 min
									18:1(n-7)_18:2(n-10); RT=32.13 min
									18:1(n-9)_18:2; RT=32.19 min
									18:1(n-9)_18:2(n-10); RT=32.45 min
									18:1(n-7)_18:3(n-3); RT=25.63 min
									18:1_18:3(n-3); RT=26.0 min
									18:1_18:3(n-3); RT=26.71 min
									18:1(n-7)_18:3(n-6); RT=26.79 min
									18:1(n-9)_18:3(n-6); RT=27.08 min
									18:1(n-10)_18:3; RT=27.18 min
									18:1_18:3(n-7); RT=27.8 min
									18:1_18:4(n-3); RT=23.4 min
									18:1(n-9)_19:0; RT=45.85 min
									18:1(n-7)_19:1; RT=38.4 min
									18:1(n-9)_19:1; RT=38.9 min
									18:1(n-10)_19:1; RT=39.41 min
									18:1(n-7)_20:0; RT=47.82 min
									18:1(n-9)_20:0; RT=48.06 min
									18:1(n-10)_20:0; RT=48.37 min
									18:1(n-7)_20:1(n-7); RT=42.63 min
									18:1(n-7)_20:1(n-9); RT=42.85 min
									18:1(n-7)_20:1(n-10); RT=42.99 min
									18:1_20:1(n-10); RT=43.1 min
									18:1(n-7)_20:1(n-7); RT=43.11 min
									18:1(n-9)_20:1(n-7); RT=43.22 min
									18:1(n-9)_20:1(n-9); RT=43.35 min
									18:1(n-10)_20:1(n-7); RT=43.54 min
									18:1_20:1(n-10); RT=43.58 min
									18:1(n-9)_20:1; RT=44.16 min
									18:1(n-9)_20:1; RT=44.4 min
									18:1(n-10)_20:1; RT=44.59 min
									18:1(n-7)_20:2(n-6); RT=36.42 min
									18:1(n-7)_20:2(n-7); RT=36.64 min
									18:1_20:2(n-6); RT=36.88 min
									18:1(n-9)_20:2(n-7); RT=37.05 min
									18:1(n-9)_20:2(n-7); RT=37.17 min
									18:1(n-10)_20:2(n-6); RT=37.21 min
									18:1(n-9)_20:2(n-9); RT=37.89 min
									18:1(n-10)_20:2(n-10); RT=38.54 min
									18:1(n-7)_20:3(n-6); RT=31.86 min
									18:1_20:3(n-3); RT=31.92 min
									18:1(n-7)_20:3; RT=32.08 min
									18:1(n-9)_20:3(n-6); RT=32.4 min
									18:1(n-7)_20:3(n-7); RT=32.68 min
									18:1(n-10)_20:3; RT=32.76 min
									18:1(n-9)_20:3(n-7); RT=33.0 min
									18:1_20:3(n-6); RT=33.34 min
									18:1(n-9)_20:3; RT=34.45 min
									18:1(n-7)_20:3(n-9); RT=34.45 min
									18:1(n-9)_20:3(n-9); RT=34.83 min
									18:1(n-10)_20:3; RT=35.08 min
									18:1_20:4(n-3); RT=28.06 min
									18:1(n-7)_20:4(n-6); RT=29.11 min
									18:1(n-7)_20:4(n-6); RT=29.56 min
									18:1(n-9)_20:4(n-6); RT=29.89 min
									18:1(n-10)_20:4; RT=30.17 min
									18:1_20:4(n-6); RT=30.94 min
									18:1_20:4(n-6); RT=31.76 min
									18:1_20:5(n-3); RT=25.21 min
									18:1(n-7)_20:5(n-3); RT=25.73 min
									18:1(n-9)_20:5(n-3); RT=26.03 min
									18:1(n-10)_20:5(n-3); RT=26.18 min
									18:1_20:5(n-3); RT=27.06 min
									18:1(n-7)_21:1; RT=45.92 min
									18:1(n-7)_22:0; RT=50.49 min
									18:1(n-9)_22:0; RT=51.08 min
									18:1(n-7)_22:1; RT=47.94 min
									18:1(n-10)_22:1; RT=48.12 min
									18:1_22:1(n-10); RT=48.12 min
									18:1(n-9)_22:1; RT=48.17 min
									18:1_22:1(n-9); RT=48.17 min
									18:1_22:1(n-7); RT=48.27 min
									18:1(n-7)_22:1; RT=48.41 min
									18:1(n-10)_22:1; RT=48.6 min
									18:1(n-9)_22:1; RT=48.73 min
									18:1_22:1(n-10); RT=48.85 min
									18:1(n-10)_22:1; RT=48.93 min
									18:1_22:2(n-6); RT=44.63 min
									18:1(n-9)_22:2(n-9); RT=45.33 min
									18:1(n-10)_22:2; RT=45.63 min
									18:1_22:3(n-3); RT=39.06 min
									18:1_22:3(n-6); RT=39.22 min
									18:1_22:3(n-3); RT=39.46 min
									18:1(n-7)_22:3; RT=40.43 min
									18:1(n-7)_22:3(n-9); RT=40.6 min
									18:1(n-9)_22:3(n-9); RT=41.01 min
									18:1(n-10)_22:3; RT=41.17 min
									18:1_22:4(n-3); RT=34.04 min
									18:1(n-7)_22:4(n-6); RT=34.51 min
									18:1(n-7)_22:4(n-6); RT=34.86 min
									18:1(n-9)_22:4(n-6); RT=35.19 min
									18:1_22:4(n-6); RT=36.21 min
									18:1_22:5(n-3); RT=30.02 min
									18:1(n-7)_22:5(n-3); RT=30.33 min
									18:1(n-9)_22:5(n-3); RT=30.66 min
									18:1(n-10)_22:5(n-3); RT=30.95 min
									18:1_22:5(n-3); RT=31.59 min
									18:1_22:5(n-6); RT=32.29 min
									18:1(n-7)_22:5(n-6); RT=32.71 min
									18:1(n-9)_22:5(n-6); RT=33.08 min
									18:1(n-9)_22:6; RT=28.42 min
									18:1(n-7)_22:6(n-3); RT=28.47 min
									18:1(n-9)_22:6(n-3); RT=28.8 min
									18:1(n-10)_22:6; RT=29.09 min
									18:1(n-7)_24:0; RT=52.34 min
									18:1(n-9)_24:0; RT=52.86 min
									18:1(n-10)_24:0; RT=53.11 min
									18:1_24:1(n-7); RT=50.8 min
									18:1(n-7)_24:1; RT=50.8 min
									18:1(n-9)_24:1; RT=50.87 min
									18:1_24:1(n-9); RT=50.87 min
									18:1(n-10)_24:1; RT=50.92 min
									18:1_24:1(n-10); RT=50.92 min
									18:1(n-7)_24:2; RT=48.53 min
									18:1(n-9)_24:2; RT=48.77 min
									18:1_24:2(n-9); RT=48.77 min
									18:1(n-10)_24:2(n-6); RT=49.1 min
									18:1(n-7)_24:3; RT=46.17 min
									18:1(n-9)_24:3(n-9); RT=46.5 min
									18:1_24:4(n-3); RT=41.35 min
									18:1_24:4(n-6); RT=41.86 min
									18:1_24:5(n-3); RT=35.99 min
									18:1_24:5(n-3); RT=36.63 min
									18:1_24:5(n-3); RT=37.65 min
									18:1(n-7)_24:5(n-6); RT=37.86 min
									18:1_24:5(n-6); RT=38.22 min
									18:1_24:6(n-3); RT=32.61 min
									18:1(n-9)_24:6(n-3); RT=33.03 min
									18:1_24:6(n-3); RT=33.33 min
									18:1(n-9)_26:0; RT=53.37 min
									18:1(n-10)_26:0; RT=53.65 min
									18:1(n-7)_26:1; RT=52.44 min
									18:1(n-9)_26:1; RT=52.74 min
									18:1(n-10)_26:1; RT=52.84 min
									18:1(n-9)_26:2; RT=51.02 min
									18:2(n-6)_18:2(n-6); RT=25.56 min
									18:2(n-6)_18:2(n-7); RT=25.77 min
									18:2(n-6)_18:2(n-7); RT=26.39 min
									18:2_18:2(n-10); RT=27.18 min
									18:2_18:3(n-3); RT=22.3 min
									18:2(n-6)_19:0; RT=40.78 min
									18:2(n-6)_19:1; RT=33.23 min
									18:2(n-6)_20:0; RT=45.02 min
									18:2(n-6)_20:1; RT=36.86 min
									18:2(n-6)_20:1(n-7); RT=37.11 min
									18:2(n-6)_20:1(n-10); RT=37.22 min
									18:2(n-6)_20:2; RT=31.44 min
									18:2(n-6)_20:2(n-7); RT=31.66 min
									18:2_20:3(n-3); RT=26.94 min
									18:2(n-6)_20:3; RT=28.04 min
									18:2_20:4(n-3); RT=23.87 min
									18:2(n-6)_20:4; RT=25.08 min
									18:2(n-6)_20:4(n-6); RT=25.39 min
									18:2(n-7)_20:4(n-6); RT=25.62 min
									18:2(n-7)_20:4; RT=26.15 min
									18:2_20:4(n-6); RT=26.39 min
									18:2(n-10)_20:4; RT=27.03 min
									18:2_20:5(n-3); RT=22.14 min
									18:2_20:5(n-3); RT=23.04 min
									18:2(n-6)_22:0; RT=49.31 min
									18:2(n-6)_22:1; RT=45.06 min
									18:2(n-6)_22:1; RT=45.75 min
									18:2(n-6)_22:3; RT=34.86 min
									18:2_22:4(n-3); RT=29.17 min
									18:2(n-6)_22:4; RT=29.8 min
									18:2(n-6)_22:5(n-3); RT=25.95 min
									18:2(n-6)_22:5(n-3); RT=26.09 min
									18:2(n-7)_22:5; RT=26.31 min
									18:2_22:5(n-3); RT=27.26 min
									18:2(n-6)_22:5; RT=27.83 min
									18:2(n-6)_22:5; RT=28.1 min
									18:2(n-6)_22:6; RT=24.25 min
									18:2(n-6)_22:6; RT=24.51 min
									18:2(n-7)_22:6; RT=24.74 min
									18:2(n-6)_24:0; RT=51.52 min
									18:2(n-6)_24:1; RT=49.13 min
									18:2(n-6)_24:2; RT=46.07 min
									18:2(n-6)_24:3; RT=41.86 min
									18:2(n-6)_26:0; RT=53.06 min
									18:2(n-6)_26:1; RT=51.41 min
									18:3(n-3)_18:3(n-3); RT=19.13 min
									18:3(n-3)_18:3(n-3); RT=19.55 min
									18:3(n-7)_20:2; RT=29.48 min
									18:3(n-3)_20:3(n-3); RT=23.53 min
									18:3(n-3)_20:3; RT=23.87 min
									18:3(n-3)_20:3(n-3); RT=24.11 min
									18:3(n-7)_20:3; RT=25.71 min
									18:3(n-3)_20:4(n-3); RT=20.96 min
									18:3(n-3)_20:4(n-3); RT=21.26 min
									18:3(n-3)_20:4; RT=22.14 min
									18:3(n-3)_20:5(n-3); RT=19.47 min
									18:3(n-3)_20:5(n-3); RT=19.84 min
									18:3(n-3)_22:4(n-3); RT=25.41 min
									18:3(n-3)_22:5(n-3); RT=22.69 min
									18:3(n-3)_22:6; RT=21.37 min
									18:3(n-3)_24:0; RT=50.17 min
									18:3(n-3)_24:5(n-3); RT=26.74 min
									18:4(n-3)_20:5(n-3); RT=17.69 min
									19:1_20:1(n-7); RT=45.92 min
									19:1_20:4(n-6); RT=33.12 min
									20:0_20:4(n-6); RT=44.85 min
									20:1_20:2(n-6); RT=44.75 min
									20:1_20:3(n-3); RT=39.29 min
									20:1(n-7)_20:4(n-6); RT=36.92 min
									20:1_20:5(n-3); RT=32.29 min
									20:1_22:4(n-6); RT=43.12 min
									20:1(n-7)_22:5(n-3); RT=37.78 min
									20:1(n-7)_26:1; RT=53.57 min
									20:2(n-6)_20:4(n-6); RT=31.32 min
									20:2(n-7)_20:4; RT=31.43 min
									20:2_20:5(n-3); RT=27.35 min
									20:2_20:5(n-3); RT=27.88 min
									20:2(n-6)_22:5; RT=31.8 min
									20:2_22:5(n-3); RT=32.61 min
									20:2(n-6)_22:6; RT=30.23 min
									20:2(n-6)_24:1; RT=51.43 min
									20:3(n-3)_20:3(n-3); RT=28.88 min
									20:3_20:3(n-3); RT=29.39 min
									20:3(n-3)_20:4(n-3); RT=25.41 min
									20:3(n-3)_20:4; RT=26.89 min
									20:3(n-6)_20:4(n-6); RT=27.28 min
									20:3_20:4(n-6); RT=28.81 min
									20:3(n-3)_20:5(n-3); RT=23.35 min
									20:3(n-3)_22:5(n-3); RT=27.56 min
									20:3(n-6)_22:5; RT=28.02 min
									20:3(n-3)_22:6; RT=25.83 min
									20:3(n-6)_22:6; RT=26.31 min
									20:3(n-3)_24:1; RT=49.7 min
									20:3(n-3)_24:3; RT=43.49 min
									20:4_20:4(n-3); RT=23.73 min
									20:4(n-3)_20:5(n-3); RT=21.21 min
									20:4(n-6)_20:5(n-3); RT=21.8 min
									20:4(n-6)_22:1; RT=45.03 min
									20:4(n-6)_22:1; RT=45.77 min
									20:4(n-6)_22:3; RT=34.6 min
									20:4(n-6)_22:4(n-6); RT=29.46 min
									20:4(n-3)_22:5(n-3); RT=24.36 min
									20:4(n-3)_22:5(n-3); RT=24.79 min
									20:4(n-6)_22:5(n-3); RT=25.63 min
									20:4(n-6)_22:5(n-6); RT=27.51 min
									20:4(n-3)_22:6; RT=22.94 min
									20:4(n-6)_22:6; RT=23.98 min
									20:4(n-6)_24:0; RT=51.44 min
									20:4(n-6)_24:1; RT=48.96 min
									20:4(n-6)_24:3; RT=41.57 min
									20:4(n-6)_24:4(n-6); RT=35.6 min
									20:4(n-6)_24:5(n-6); RT=32.02 min
									20:4(n-6)_26:0; RT=52.48 min
									20:4(n-6)_26:2; RT=49.2 min
									20:4(n-6)_26:5; RT=38.16 min
									20:5(n-3)_20:5(n-3); RT=19.17 min
									20:5(n-3)_22:3(n-3); RT=28.98 min
									20:5(n-3)_22:4(n-3); RT=25.19 min
									20:5(n-3)_22:5(n-3); RT=22.44 min
									20:5(n-3)_22:6; RT=21.03 min
									20:5(n-3)_24:0; RT=50.15 min
									20:5(n-3)_24:1; RT=46.96 min
									20:5(n-3)_24:6(n-3); RT=24.18 min
									20:5(n-3)_26:0; RT=51.98 min
									20:5(n-3)_26:1; RT=49.93 min
									22:0_22:5(n-3); RT=48.96 min
									22:1_22:5(n-3); RT=45.39 min
									22:4(n-3)_22:5(n-3); RT=28.88 min
									22:4(n-6)_22:5; RT=30.29 min
									22:4(n-6)_22:6; RT=28.39 min
									22:5(n-3)_22:5(n-3); RT=26.36 min
									22:5(n-3)_22:6; RT=24.73 min
									22:5(n-6)_22:6; RT=26.55 min
									22:5(n-3)_24:0; RT=51.34 min
									22:5(n-3)_24:1; RT=48.95 min
									22:5(n-3)_26:0; RT=52.46 min
									22:5(n-3)_26:1; RT=51.07 min

## Sheet: Per lipid (sub)class (unique)
Total: 207	Total: 24	Total: 40	Total: 11	Total: 7	Total: 2	Total: 169	Total: 6	Total: 265	Total: 470	Total: 291	Total: 71	Total: 149	Total: 87
BMP	LPC	LPE	LPG	LPI	LPS	O-PC	P-PC	P-PE	PC	PE	PG	PI	PS
14:0_18:1(n-7)	14:1(n-10)	14:1(n-10)	18:1(n-9)	16:1(n-10)	16:1(n-7)	O-12:0_16:1(n-10)	P-16:0_16:1(n-10)	P-14:0_20:4(n-6)	12:0_16:1(n-7)	14:0_16:1(n-7)	14:0_18:1(n-7)	15:0_18:3(n-6)	14:1(n-10)_18:0
14:0_18:1(n-9)	16:1(n-7)	16:1(n-7)	18:1(n-10)	18:1(n-9)	16:1(n-10)	O-12:0_20:4(n-6)	P-16:0_18:1(n-7)	P-14:0_20:5(n-3)	12:0_16:1(n-10)	14:0_18:1(n-7)	14:0_18:1(n-10)	16:0_16:1(n-7)	15:0_18:3(n-6)
14:0_18:1(n-10)	16:1(n-10)	16:1(n-10)	18:2(n-6)	18:1(n-10)		O-14:0_16:1(n-10)	P-16:0_20:4(n-6)	P-15:0_18:1(n-9)	12:0_18:1(n-9)	14:0_18:1(n-9)	15:0_18:1(n-7)	16:0_16:1(n-10)	16:0_16:1(n-7)
14:0_18:2(n-6)	18:1(n-7)	18:1(n-7)	20:1(n-10)	20:3(n-7)		O-14:0_18:1(n-9)	P-16:0_20:5(n-3)	P-15:0_20:4(n-6)	14:0_14:1(n-10)	14:0_18:2(n-6)	16:0_16:1(n-7)	16:0_18:1(n-7)	16:0_16:1(n-10)
14:0_20:4(n-6)	18:1(n-10)	18:1(n-10)	20:2(n-7)	20:3(n-9)		O-14:0_18:2(n-6)	P-16:0_22:5(n-3)	P-15:0_20:5(n-3)	14:0_16:1(n-7)	14:0_18:3(n-3)	16:0_16:1(n-10)	16:0_18:1(n-9)	16:0_18:1(n-9)
14:0_22:5(n-3)	18:2(n-6)	18:2(n-6)	20:3(n-6)	20:4(n-6)		O-14:0_18:3(n-3)	P-18:1(n-7)_16:0	P-15:0_22:4(n-6)	14:0_16:1(n-9)	14:0_20:4(n-6)	16:0_18:1(n-9)	16:0_18:1(n-10)	16:0_18:1(n-10)
14:1(n-10)_18:1	18:2(n-7)	18:2(n-7)	20:3(n-7)	20:5(n-3)		O-14:0_20:4(n-6)		P-15:0_22:5(n-3)	14:0_16:1(n-10)	14:0_20:5(n-3)	16:0_18:1(n-10)	16:0_18:2(n-6)	16:0_18:2(n-6)
16:0_16:1(n-7)	18:3(n-3)	18:2(n-10)	20:3(n-9)			O-14:0_20:5(n-3)		P-16:0_14:1(n-10)	14:0_16:2(n-7)	14:1(n-10)_16:1(n-7)	16:0_18:2(n-6)	16:0_18:2(n-7)	16:0_18:3(n-3)
16:0_16:1(n-10)	18:3(n-6)	18:3(n-3)	20:4(n-6)			O-15:0_16:1(n-7)		P-16:0_16:1(n-7)	14:0_16:2(n-9)	14:1(n-10)_18:0	16:0_20:2(n-6)	16:0_18:2(n-10)	16:0_18:3(n-6)
16:0_18:1(n-7)	20:1(n-7)	18:3(n-6)	22:4(n-6)			O-15:0_16:1(n-10)		P-16:0_16:1(n-10)	14:0_16:3(n-6)	14:1(n-10)_18:1	16:0_20:3(n-3)	16:0_18:3(n-3)	16:0_20:3(n-6)
16:0_18:1(n-9)	20:1(n-10)	20:1(n-7)	22:5(n-3)			O-15:0_20:4(n-6)		P-16:0_18:1(n-7)	14:0_18:1(n-7)	15:0_16:1(n-7)	16:0_20:4(n-6)	16:0_20:3(n-3)	16:0_20:4(n-6)
16:0_18:1(n-10)	20:2(n-6)	20:1(n-10)				O-15:0_20:5(n-3)		P-16:0_18:1(n-9)	14:0_18:1(n-9)	15:0_18:1(n-7)	16:0_22:5(n-3)	16:0_20:3(n-6)	16:0_20:5(n-3)
16:0_18:2(n-6)	20:2(n-7)	20:2(n-6)				O-16:0_14:1(n-10)		P-16:0_18:2(n-6)	14:0_18:1(n-10)	15:0_18:1(n-9)	16:0_22:6(n-3)	16:0_20:3(n-7)	16:0_22:5(n-3)
16:0_18:3(n-3)	20:3(n-6)	20:2(n-7)				O-16:0_16:1(n-7)		P-16:0_18:2(n-7)	14:0_18:2(n-6)	15:0_18:2(n-6)	16:1(n-7)_16:1(n-7)	16:0_20:3(n-9)	16:0_22:6(n-3)
16:0_18:3(n-7)	20:3(n-3)	20:2(n-9)				O-16:0_16:1(n-9)		P-16:0_18:2(n-10)	14:0_18:3(n-3)	15:0_18:3(n-6)	16:1(n-7)_16:1(n-10)	16:0_20:4(n-3)	16:1(n-7)_17:0
16:0_20:1(n-10)	20:3(n-9)	20:2(n-10)				O-16:0_16:1(n-10)		P-16:0_18:3(n-3)	14:0_18:3(n-6)	15:0_20:4(n-6)	16:1(n-7)_18:0	16:0_20:4(n-6)	16:1(n-10)_17:0
16:0_20:3(n-7)	20:4(n-6)	20:3(n-3)				O-16:0_16:3(n-6)		P-16:0_18:4(n-3)	14:0_20:4(n-6)	16:0_16:1(n-7)	16:1(n-7)_18:1(n-7)	16:0_20:5(n-3)	16:1(n-7)_18:0
16:0_20:4(n-6)	20:5(n-3)	20:3(n-6)				O-16:0_18:1(n-7)		P-16:0_20:1(n-7)	14:0_20:5(n-3)	16:0_16:1(n-9)	16:1(n-7)_18:1(n-9)	16:0_22:5(n-3)	16:1(n-9)_18:0
16:0_20:5(n-3)	22:3(n-6)	20:3(n-7)				O-16:0_18:1(n-9)		P-16:0_20:1(n-9)	14:0_22:5(n-3)	16:0_16:1(n-10)	16:1(n-10)_18:1(n-7)	16:0_24:6(n-3)	16:1(n-10)_18:0
16:0_22:4(n-6)	22:3(n-9)	20:3(n-9)				O-16:0_18:1(n-10)		P-16:0_20:1(n-10)	14:0_22:5(n-6)	16:0_16:3(n-6)	16:1(n-7)_18:2(n-6)	16:1(n-7)_16:1(n-7)	16:1(n-7)_18:1(n-7)
16:0_22:5(n-3)	22:4(n-6)	20:4(n-6)				O-16:0_18:2(n-6)		P-16:0_20:2(n-6)	14:1(n-10)_15:0	16:0_18:1(n-7)	16:1_18:3(n-3)	16:1(n-7)_16:1(n-10)	16:1(n-7)_18:1(n-9)
16:1(n-7)_16:1(n-7)	22:5(n-6)	20:5(n-3)				O-16:0_18:3(n-3)		P-16:0_20:2(n-7)	14:1(n-9)_16:0	16:0_18:1(n-9)	16:1(n-7)_20:4(n-6)	16:1(n-7)_18:0	16:1_18:1(n-10)
16:1(n-7)_16:1(n-10)	24:4(n-6)	22:1(n-7)				O-16:0_18:3(n-6)		P-16:0_20:2(n-9)	14:1(n-10)_16:0	16:0_18:2(n-6)	16:1(n-7)_20:5(n-3)	16:1(n-10)_18:0	16:1(n-10)_18:1
16:1(n-7)_17:1	24:5(n-6)	22:1(n-10)				O-16:0_20:1(n-7)		P-16:0_20:2(n-10)	14:1(n-9)_16:1(n-7)	16:0_18:2(n-7)	16:1(n-7)_22:5	16:1(n-7)_18:1(n-7)	16:1(n-10)_22:0
16:1(n-7)_18:0		22:2(n-7)				O-16:0_20:1(n-9)		P-16:0_20:3(n-3)	14:1(n-10)_16:1(n-7)	16:0_18:3(n-3)	16:1(n-10)_22:5	16:1(n-7)_18:1(n-9)	16:1(n-10)_24:0
16:1(n-10)_18:0		22:2(n-10)				O-16:0_20:1(n-10)		P-16:0_20:3(n-6)	14:1(n-10)_16:1(n-10)	16:0_18:3(n-6)	17:0_18:1(n-7)	16:1(n-7)_18:1(n-10)	16:1(n-10)_24:1
16:1(n-7)_18:1(n-7)		22:3(n-6)				O-16:0_20:2(n-7)		P-16:0_20:3(n-7)	14:1(n-10)_16:2	16:0_20:1(n-9)	18:0_18:1(n-7)	16:1(n-9)_18:1	16:2(n-7)_18:0
16:1(n-7)_18:1(n-9)		22:3(n-7)				O-16:0_20:2(n-6)		P-16:0_20:3(n-9)	14:1(n-10)_18:1(n-7)	16:0_20:2(n-6)	18:0_18:2(n-6)	16:1(n-10)_18:1(n-7)	17:0_18:1(n-7)
16:1(n-7)_18:1(n-10)		22:3(n-9)				O-16:0_20:3(n-3)		P-16:0_20:4(n-3)	14:1(n-10)_18:1(n-9)	16:0_20:3(n-3)	18:0_20:2(n-6)	16:1(n-10)_18:1(n-9)	17:0_18:1(n-9)
16:1(n-10)_18:1(n-7)		22:4(n-6)				O-16:0_20:3(n-6)		P-16:0_20:4(n-6)	14:1(n-10)_18:2	16:0_20:3(n-6)	18:0_20:4(n-6)	16:1(n-10)_18:1(n-10)	17:0_18:2(n-6)
16:1(n-9)_18:1		22:4(n-7)				O-16:0_20:3(n-9)		P-16:0_20:5(n-3)	14:1(n-10)_20:4	16:0_20:3(n-7)	18:0_20:5(n-3)	16:1(n-7)_18:2(n-6)	17:0_20:4(n-6)
16:1(n-10)_18:1(n-10)		22:5(n-3)				O-16:0_20:4(n-3)		P-16:0_22:1(n-10)	15:0_16:1(n-7)	16:0_20:3(n-9)	18:0_22:5(n-3)	16:1(n-7)_20:3	17:0_20:5(n-3)
16:1(n-7)_18:2(n-6)		22:5(n-6)				O-16:0_20:4(n-6)		P-16:0_22:1(n-7)	15:0_16:1(n-10)	16:0_20:4(n-3)	18:0_22:6(n-3)	16:1(n-7)_20:4(n-6)	17:0_22:5(n-3)
16:1(n-7)_18:2(n-7)		22:6(n-3)				O-16:0_20:5(n-3)		P-16:0_22:1(n-9)	15:0_16:1(n-9)	16:0_20:4(n-6)	18:1(n-7)_18:1(n-7)	16:1(n-10)_20:4	18:0_18:1(n-7)
16:1(n-10)_18:2(n-7)		24:3(n-9)				O-16:0_22:1(n-10)		P-16:0_22:2(n-7)	15:0_18:1(n-7)	16:0_20:5(n-3)	18:1(n-7)_18:1(n-9)	17:0_18:1(n-9)	18:0_18:1(n-9)
16:1(n-7)_18:2(n-10)		24:4(n-6)				O-16:0_22:2(n-6)		P-16:0_22:2(n-6)	15:0_18:1(n-9)	16:0_22:2(n-10)	18:1(n-7)_18:1(n-10)	17:0_18:1(n-10)	18:0_18:1(n-10)
16:1_18:3(n-3)		24:4(n-9)				O-16:0_22:3(n-9)		P-16:0_22:2(n-9)	15:0_18:1(n-10)	16:0_22:3(n-9)	18:1(n-7)_18:2(n-6)	17:0_18:2(n-6)	18:0_18:2(n-6)
16:1(n-7)_19:1		24:5(n-3)				O-16:0_22:4(n-6)		P-16:0_22:2(n-10)	15:0_18:2(n-6)	16:0_22:5(n-3)	18:1(n-9)_20:1	17:0_18:2(n-10)	18:0_18:2(n-7)
16:1(n-7)_20:2(n-7)		24:5(n-6)				O-16:0_22:5(n-3)		P-16:0_22:3(n-6)	15:0_18:2(n-7)	16:0_22:5(n-6)	18:1(n-10)_20:1(n-10)	17:0_20:3(n-6)	18:0_18:2(n-10)
16:1(n-7)_20:3(n-6)		24:6(n-3)				O-16:0_22:5(n-6)		P-16:0_22:3(n-3)	15:0_18:3(n-3)	16:0_22:6(n-3)	18:1_20:2(n-7)	17:0_20:3(n-9)	18:0_18:3(n-3)
16:1(n-7)_20:3(n-7)						O-16:0_24:1(n-7)		P-16:0_22:3(n-7)	15:0_20:2(n-6)	16:0_24:3(n-9)	18:1(n-9)_20:2	17:0_20:4(n-3)	18:0_18:3(n-6)
16:1(n-10)_20:3(n-7)						O-16:0_24:1(n-9)		P-16:0_22:3(n-9)	15:0_20:3(n-3)	16:0_24:5(n-6)	18:1_20:2(n-9)	17:0_20:4(n-6)	18:0_20:1(n-10)
16:1(n-7)_20:3(n-9)						O-16:0_24:2(n-9)		P-16:0_22:4(n-6)	15:0_20:3(n-6)	16:1(n-7)_16:1(n-7)	18:1_20:2(n-10)	17:0_20:5(n-3)	18:0_20:2(n-6)
16:1_20:4(n-3)						O-16:0_24:3(n-9)		P-16:0_22:4(n-9)	15:0_20:4(n-6)	16:1(n-7)_16:1(n-9)	18:1(n-10)_20:2	17:0_22:5(n-3)	18:0_20:2(n-10)
16:1(n-7)_20:4(n-6)						O-16:0_24:4(n-6)		P-16:0_22:5(n-3)	15:0_22:4(n-3)	16:1(n-7)_16:1(n-10)	18:1(n-7)_20:3(n-9)	17:1_18:1(n-7)	18:0_20:3(n-3)
16:1(n-10)_20:4						O-16:0_24:5(n-3)		P-16:0_22:5(n-6)	15:0_22:5(n-3)	16:1(n-7)_16:2	18:1(n-9)_20:3(n-7)	17:1_18:1(n-9)	18:0_20:3(n-6)
16:1(n-7)_22:4(n-6)						O-16:0_24:5(n-6)		P-16:0_22:6(n-3)	15:1_16:1(n-7)	16:1(n-7)_16:3	18:1(n-9)_20:3(n-9)	17:1_18:1(n-10)	18:0_20:3(n-7)
16:1(n-7)_22:5(n-3)						O-16:0_24:6(n-3)		P-16:0_24:2(n-6)	16:0_16:1(n-7)	16:1(n-7)_17:0	18:1(n-10)_20:3	17:1_20:4(n-6)	18:0_20:3(n-9)
16:1(n-10)_22:5(n-3)						O-16:1(n-7)_16:0		P-16:0_24:2(n-9)	16:0_16:1(n-9)	16:1(n-7)_17:1	18:1(n-7)_20:4	18:0_18:1(n-7)	18:0_20:4(n-3)
16:1(n-7)_22:6(n-3)						O-16:1(n-10)_16:0		P-16:0_24:3(n-6)	16:0_16:1(n-10)	16:1(n-10)_17:1	18:1(n-9)_20:4	18:0_18:1(n-9)	18:0_20:4(n-6)
16:1(n-10)_22:6						O-16:1(n-7)_16:1(n-7)		P-16:0_24:3(n-9)	16:0_16:2(n-7)	16:1(n-7)_18:0	18:1(n-10)_20:4	18:0_18:1(n-10)	18:0_20:5(n-3)
16:2_18:1(n-7)						O-16:1(n-10)_16:1(n-7)		P-16:0_24:4(n-6)	16:0_16:2(n-9)	16:1(n-9)_18:0	18:1_20:5(n-3)	18:0_18:2(n-6)	18:0_21:4(n-6)
16:2(n-9)_18:1(n-9)						O-16:1(n-7)_16:1(n-10)		P-16:0_24:4(n-9)	16:0_16:3(n-6)	16:1(n-7)_18:1(n-7)	18:1(n-9)_22:3(n-9)	18:0_18:2(n-7)	18:0_22:2(n-10)
16:2_18:1(n-10)						O-16:1(n-7)_17:0		P-16:0_24:5(n-3)	16:0_18:1(n-7)	16:1(n-7)_18:1(n-9)	18:1(n-7)_22:4(n-6)	18:0_18:2(n-10)	18:0_22:3(n-9)
16:2_18:2(n-6)						O-16:1(n-7)_18:1(n-7)		P-16:0_24:5(n-6)	16:0_18:1(n-9)	16:1(n-7)_18:1(n-10)	18:1(n-9)_22:4(n-6)	18:0_18:3(n-3)	18:0_22:4(n-3)
16:2_22:5(n-3)						O-16:1(n-7)_18:2(n-6)		P-16:0_24:6(n-3)	16:0_18:1(n-10)	16:1(n-9)_18:1(n-9)	18:1(n-10)_22:4	18:0_18:3(n-6)	18:0_22:4(n-6)
17:1_18:1(n-7)						O-16:1(n-7)_20:4(n-6)		P-16:1(n-7)_20:4(n-6)	16:0_18:2(n-6)	16:1(n-10)_18:1(n-7)	18:1(n-9)_22:6(n-3)	18:0_20:1(n-10)	18:0_22:5(n-3)
17:1_18:1(n-9)						O-16:1(n-10)_20:4		P-16:1(n-10)_20:4(n-6)	16:0_18:2(n-7)	16:1(n-10)_18:1(n-9)	18:1(n-10)_22:6	18:0_20:2(n-6)	18:0_22:5(n-6)
17:1_18:1(n-10)						O-16:1_20:5(n-3)		P-16:1_20:5(n-3)	16:0_18:2(n-9)	16:1(n-7)_18:2(n-6)	18:2(n-6)_20:2	18:0_20:2(n-7)	18:0_22:6(n-3)
17:1_18:2(n-6)						O-16:1(n-7)_22:4(n-6)		P-16:1(n-7)_22:6	16:0_18:2(n-10)	16:1(n-7)_18:2(n-7)	18:2(n-6)_22:5	18:0_20:2(n-9)	18:0_24:3(n-9)
17:1_18:3(n-3)						O-16:1(n-7)_22:5		P-16:1(n-10)_22:6	16:0_18:3(n-3)	16:1(n-10)_18:2(n-6)	18:2(n-6)_22:6	18:0_20:2(n-10)	18:0_24:4(n-6)
17:1_20:2(n-10)						O-16:1(n-7)_22:6		P-17:0_16:1(n-7)	16:0_18:3(n-6)	16:1_18:3(n-3)	18:2(n-7)_22:6	18:0_20:3(n-3)	18:0_24:5(n-3)
17:1_22:5(n-3)						O-17:0_16:1(n-7)		P-17:0_18:1(n-7)	16:0_18:3(n-7)	16:1(n-7)_18:3(n-6)	18:2(n-10)_22:6	18:0_20:3(n-6)	18:0_24:5(n-6)
18:0_18:1(n-9)						O-17:0_16:1(n-10)		P-17:0_18:1(n-9)	16:0_18:4(n-3)	16:1(n-7)_19:1	18:3(n-3)_20:1	18:0_20:3(n-7)	18:0_24:6(n-3)
18:0_18:1(n-10)						O-17:0_18:1(n-7)		P-17:0_18:1(n-10)	16:0_20:1(n-7)	16:1(n-10)_19:1	18:3(n-3)_20:3	18:0_20:3(n-9)	18:1(n-7)_18:1(n-9)
18:0_18:2(n-6)						O-17:0_18:1(n-9)		P-17:0_18:2(n-6)	16:0_20:1(n-9)	16:1(n-7)_20:1(n-7)	18:3(n-3)_22:6	18:0_20:4(n-3)	18:1(n-9)_18:1(n-9)
18:0_20:1(n-10)						O-17:0_20:4(n-6)		P-17:0_20:1(n-9)	16:0_20:1(n-10)	16:1(n-10)_20:1	20:3_20:4(n-6)	18:0_20:4(n-6)	18:1(n-10)_18:1(n-10)
18:0_20:4(n-3)						O-17:1_16:1(n-7)		P-17:0_20:2(n-10)	16:0_20:2(n-6)	16:1(n-7)_20:2	20:3(n-7)_22:5(n-6)	18:0_20:5(n-3)	18:1(n-7)_18:2(n-6)
18:0_20:4(n-6)						O-17:1_16:1(n-10)		P-17:0_20:2(n-9)	16:0_20:2(n-7)	16:1(n-10)_20:2	20:3_22:5(n-3)	18:0_22:2(n-9)	18:1_18:3(n-3)
18:1(n-7)_18:1(n-7)						O-17:1_20:4(n-6)		P-17:0_20:3(n-9)	16:0_20:3(n-3)	16:1(n-7)_20:3(n-6)	20:3(n-9)_22:5	18:0_22:3(n-9)	18:1(n-9)_19:1
18:1(n-7)_18:1(n-9)						O-18:0_16:1(n-10)		P-17:0_20:4(n-6)	16:0_20:3(n-6)	16:1(n-7)_20:4(n-6)	20:4_20:4(n-6)	18:0_22:4(n-3)	18:1(n-9)_20:4(n-6)
18:1(n-7)_18:1(n-10)						O-18:0_18:1(n-7)		P-17:0_20:5(n-3)	16:0_20:3(n-7)	16:1(n-10)_20:4		18:0_22:4(n-6)	18:1(n-10)_20:4
18:1(n-9)_18:1(n-9)						O-18:0_18:1(n-9)		P-17:0_22:1(n-10)	16:0_20:3(n-9)	16:1(n-7)_20:5(n-3)		18:0_22:5(n-3)	18:1_20:5(n-3)
18:1(n-9)_18:1(n-10)						O-18:0_18:1(n-10)		P-17:0_22:2(n-10)	16:0_20:4(n-3)	16:1(n-10)_20:5(n-3)		18:0_22:5(n-6)	18:1_22:4(n-6)
18:1(n-7)_18:2(n-6)						O-18:0_18:2(n-6)		P-17:0_22:3(n-9)	16:0_20:4(n-6)	16:1(n-7)_22:0		18:0_22:6(n-3)	18:1(n-7)_22:5(n-3)
18:1(n-7)_18:2(n-7)						O-18:0_18:3(n-3)		P-17:0_22:3(n-7)	16:0_20:5(n-3)	16:1(n-10)_22:0		18:0_24:5(n-3)	18:1(n-9)_22:5(n-3)
18:1(n-9)_18:2(n-7)						O-18:0_20:1(n-7)		P-17:0_22:4(n-6)	16:0_22:1(n-7)	16:1(n-7)_22:1		18:0_24:5(n-6)	18:1(n-10)_22:5
18:1(n-10)_18:2(n-7)						O-18:0_20:2(n-6)		P-17:0_22:5(n-3)	16:0_22:1(n-9)	16:1(n-10)_22:1		18:0_24:6(n-3)	18:1(n-7)_22:6
18:1_18:2(n-9)						O-18:0_20:3(n-3)		P-17:0_22:5(n-6)	16:0_22:1(n-10)	16:1(n-7)_22:3		18:1(n-7)_18:1(n-7)	18:1(n-9)_22:6
18:1_18:2(n-10)						O-18:0_20:3(n-9)		P-17:0_22:6(n-3)	16:0_22:2(n-6)	16:1(n-7)_22:4(n-6)		18:1(n-7)_18:1(n-9)	18:1(n-10)_22:6
18:1_18:3(n-3)						O-18:0_20:4(n-6)		P-17:0_24:4(n-6)	16:0_22:2(n-9)	16:1(n-7)_22:5(n-3)		18:1(n-7)_18:1(n-10)	18:1(n-9)_24:0
18:1(n-7)_18:3						O-18:0_20:5(n-3)		P-17:0_24:5(n-3)	16:0_22:3(n-6)	16:1(n-10)_22:5		18:1(n-9)_18:1(n-10)	18:1_24:1(n-9)
18:1_18:3(n-6)						O-18:0_22:2(n-6)		P-17:0_24:5(n-6)	16:0_22:3(n-3)	16:1(n-7)_22:5(n-6)		18:1(n-7)_18:2(n-6)	18:1_24:1(n-10)
18:1_18:4(n-3)						O-18:0_22:4(n-6)		P-17:0_24:6(n-3)	16:0_22:3(n-7)	16:1(n-7)_22:6		18:1(n-7)_18:2(n-7)	18:1_24:3(n-3)
18:1(n-10)_19:2						O-18:0_22:5(n-3)		P-17:1_20:4(n-6)	16:0_22:3(n-9)	16:1(n-10)_22:6		18:1(n-9)_18:2(n-6)	18:2(n-6)_24:0
18:1_20:1(n-7)						O-18:0_24:5(n-3)		P-17:1_20:5(n-3)	16:0_22:4(n-3)	16:1(n-7)_24:0		18:1(n-9)_18:2(n-7)	20:0_22:5(n-3)
18:1(n-9)_20:1(n-9)						O-18:0_24:5(n-6)		P-18:0_14:1(n-10)	16:0_22:4(n-6)	16:1(n-10)_24:0		18:1(n-7)_18:2(n-10)	20:3_22:4(n-6)
18:1(n-10)_20:1(n-10)						O-18:0_24:6(n-3)		P-18:0_16:1(n-7)	16:0_22:5(n-3)	16:1(n-7)_24:1		18:1(n-9)_18:2(n-10)
18:1(n-7)_20:2(n-7)						O-18:1(n-7)_14:0		P-18:0_18:1(n-7)	16:0_22:5(n-6)	16:1(n-10)_24:1		18:1(n-10)_18:2(n-10)
18:1_20:2(n-6)						O-18:1(n-9)_14:0		P-18:0_18:1(n-9)	16:0_22:6(n-3)	16:1(n-7)_24:2		18:1_18:3(n-3)
18:1(n-9)_20:2(n-7)						O-18:1(n-10)_14:0		P-18:0_18:1(n-10)	16:0_24:1(n-10)	16:1(n-10)_24:2		18:1(n-7)_18:3(n-7)
18:1(n-10)_20:2(n-7)						O-18:1_14:1(n-10)		P-18:0_18:2(n-6)	16:0_24:1(n-7)	16:1(n-10)_26:0		18:1(n-9)_18:3
18:1(n-9)_20:2(n-9)						O-18:1(n-7)_15:0		P-18:0_18:2(n-7)	16:0_24:1(n-9)	16:1(n-7)_26:1		18:1(n-10)_18:3
18:1_20:2(n-10)						O-18:1(n-9)_15:0		P-18:0_18:3(n-3)	16:0_24:2(n-9)	16:2(n-9)_18:1(n-9)		18:1(n-7)_19:3
18:1_20:3(n-3)						O-18:1(n-7)_16:0		P-18:0_20:1(n-7)	16:0_24:2(n-6)	16:2_18:1(n-10)		18:1(n-9)_19:3
18:1_20:3(n-6)						O-18:1(n-9)_16:0		P-18:0_20:1(n-9)	16:0_24:3(n-6)	16:2(n-7)_18:1		18:1(n-10)_19:3
18:1(n-7)_20:3(n-7)						O-18:1(n-10)_16:0		P-18:0_20:1(n-10)	16:0_24:3(n-3)	16:2(n-10)_18:1		18:1_20:1(n-7)
18:1(n-9)_20:3(n-7)						O-18:1(n-7)_16:1(n-7)		P-18:0_20:2(n-6)	16:0_24:3(n-9)	16:3(n-6)_18:0		18:1(n-9)_20:1(n-9)
18:1(n-10)_20:3(n-7)						O-18:1(n-9)_16:1(n-7)		P-18:0_20:2(n-7)	16:0_24:4(n-3)	16:3(n-6)_18:1		18:1(n-10)_20:1(n-10)
18:1(n-9)_20:3(n-9)						O-18:1(n-10)_16:1(n-7)		P-18:0_20:2(n-9)	16:0_24:4(n-6)	17:0_18:1(n-9)		18:1(n-7)_20:2(n-7)
18:1(n-7)_20:4(n-3)						O-18:1(n-7)_16:1(n-10)		P-18:0_20:2(n-10)	16:0_24:5(n-3)	17:0_18:1(n-7)		18:1(n-10)_20:2(n-7)
18:1(n-7)_20:4(n-6)						O-18:1(n-9)_16:1(n-10)		P-18:0_20:3(n-3)	16:0_24:5(n-6)	17:0_18:1(n-10)		18:1(n-9)_20:2(n-9)
18:1(n-9)_20:4(n-6)						O-18:1(n-7)_18:0		P-18:0_20:3(n-6)	16:0_24:6(n-3)	17:0_18:2(n-6)		18:1(n-10)_20:2(n-10)
18:1(n-10)_20:4						O-18:1(n-9)_18:0		P-18:0_20:3(n-7)	16:1(n-7)_16:1(n-7)	17:0_18:3(n-3)		18:1(n-7)_20:3(n-3)
18:1(n-7)_20:5(n-3)						O-18:1(n-10)_18:0		P-18:0_20:3(n-9)	16:1(n-7)_16:1(n-9)	17:0_20:4(n-6)		18:1(n-7)_20:3(n-7)
18:1(n-9)_20:5(n-3)						O-18:1(n-7)_18:1(n-7)		P-18:0_20:4(n-6)	16:1(n-7)_16:1(n-10)	17:0_20:5(n-3)		18:1(n-9)_20:3(n-7)
18:1(n-10)_20:5						O-18:1(n-7)_18:1(n-9)		P-18:0_20:5(n-3)	16:1(n-7)_16:2(n-7)	17:0_22:4(n-6)		18:1(n-10)_20:3(n-7)
18:1(n-10)_21:3						O-18:1(n-9)_18:1(n-7)		P-18:0_22:1(n-7)	16:1(n-10)_16:2(n-7)	17:0_22:5(n-3)		18:1(n-7)_20:3(n-9)
18:1(n-9)_21:4						O-18:1(n-9)_18:1(n-9)		P-18:0_22:1(n-9)	16:1(n-7)_16:2(n-9)	17:1_18:1(n-7)		18:1(n-9)_20:3(n-9)
18:1(n-7)_22:4						O-18:1(n-7)_18:1(n-10)		P-18:0_22:2(n-6)	16:1(n-9)_16:2(n-9)	17:1_18:1(n-9)		18:1(n-10)_20:3(n-9)
18:1_22:4(n-3)						O-18:1(n-10)_18:1(n-10)		P-18:0_22:2(n-9)	16:1(n-10)_16:2(n-9)	17:1_18:1(n-10)		18:1(n-7)_20:4(n-6)
18:1(n-9)_22:4						O-18:1(n-7)_18:2(n-6)		P-18:0_22:2(n-10)	16:1(n-7)_16:3(n-6)	17:1_18:2(n-6)		18:1(n-9)_20:4(n-6)
18:1_22:4(n-6)						O-18:1(n-9)_18:2(n-6)		P-18:0_22:3(n-3)	16:1(n-7)_17:0	17:1_20:4(n-6)		18:1(n-10)_20:4(n-6)
18:1(n-10)_22:4						O-18:1_18:3(n-6)		P-18:0_22:3(n-7)	16:1(n-10)_17:0	17:1_20:5(n-3)		18:1(n-7)_20:5(n-3)
18:1(n-7)_22:5(n-3)						O-18:1(n-7)_20:1(n-9)		P-18:0_22:3(n-6)	16:1(n-7)_17:1	17:1_22:5(n-3)		18:1(n-9)_20:5(n-3)
18:1(n-9)_22:5(n-3)						O-18:1(n-9)_20:1(n-7)		P-18:0_22:3(n-9)	16:1(n-10)_17:1	18:0_18:1(n-7)		18:1(n-10)_20:5(n-3)
18:1(n-10)_22:5(n-3)						O-18:1_20:2(n-7)		P-18:0_22:4(n-3)	16:1(n-7)_18:0	18:0_18:1(n-9)		18:1(n-9)_21:3
18:1(n-7)_22:5(n-6)						O-18:1(n-9)_20:3(n-6)		P-18:0_22:4(n-6)	16:1(n-10)_18:0	18:0_18:2(n-6)		18:1(n-10)_21:3
18:1(n-9)_22:5(n-6)						O-18:1(n-7)_20:3		P-18:0_22:5(n-3)	16:1(n-7)_18:1(n-7)	18:0_18:2(n-7)		18:1(n-7)_22:3
18:1(n-7)_22:6(n-3)						O-18:1(n-9)_20:3(n-9)		P-18:0_22:5(n-6)	16:1(n-7)_18:1(n-9)	18:0_18:3(n-3)		18:1(n-9)_22:3(n-9)
18:1(n-9)_22:6(n-3)						O-18:1(n-7)_20:4		P-18:0_22:6(n-3)	16:1(n-7)_18:1(n-10)	18:0_18:3(n-6)		18:1(n-10)_22:3
18:1(n-10)_22:6(n-3)						O-18:1(n-9)_20:4(n-6)		P-18:0_24:1(n-7)	16:1(n-9)_18:1(n-9)	18:0_18:3(n-7)		18:1(n-7)_22:4(n-6)
18:2(n-6)_18:2(n-6)						O-18:1(n-10)_20:4		P-18:0_24:1(n-9)	16:1(n-10)_18:1(n-7)	18:0_20:1(n-7)		18:1(n-9)_22:4(n-6)
18:2(n-6)_18:2(n-7)						O-18:1_20:5(n-3)		P-18:0_24:1(n-10)	16:1(n-10)_18:1(n-9)	18:0_20:1(n-9)		18:1(n-7)_22:5(n-3)
18:2(n-7)_18:2(n-7)						O-18:1(n-7)_22:1		P-18:0_24:2(n-9)	16:1(n-7)_18:2(n-6)	18:0_20:1(n-10)		18:1(n-9)_22:5(n-3)
18:2_18:3(n-3)						O-18:1(n-7)_22:3		P-18:0_24:2(n-6)	16:1(n-7)_18:2(n-7)	18:0_20:2(n-6)		18:1(n-10)_22:5(n-3)
18:2(n-6)_19:1						O-18:1(n-9)_22:3(n-9)		P-18:0_24:3(n-9)	16:1(n-10)_18:2(n-6)	18:0_20:2(n-7)		18:1_22:5(n-6)
18:2(n-6)_20:1						O-18:1(n-7)_22:4(n-6)		P-18:0_24:4(n-6)	16:1(n-10)_18:2(n-7)	18:0_20:2(n-9)		18:1(n-7)_22:6
18:2(n-6)_20:2						O-18:1(n-9)_22:4(n-6)		P-18:0_24:4(n-9)	16:1(n-7)_18:2(n-9)	18:0_20:2(n-10)		18:1(n-9)_22:6(n-3)
18:2(n-7)_20:2(n-7)						O-18:1(n-7)_22:5(n-3)		P-18:0_24:5(n-3)	16:1(n-7)_18:2(n-10)	18:0_20:3(n-3)		18:1(n-10)_22:6
18:2(n-6)_20:3(n-7)						O-18:1(n-9)_22:5(n-3)		P-18:0_24:5(n-6)	16:1(n-10)_18:2(n-10)	18:0_20:3(n-6)		18:1_24:6(n-3)
18:2(n-7)_20:3(n-7)						O-18:1_22:5(n-6)		P-18:0_24:6(n-3)	16:1(n-7)_18:3(n-3)	18:0_20:3(n-7)		18:2(n-6)_20:4(n-6)
18:2_20:4(n-3)						O-18:1(n-7)_22:6		P-18:1(n-7)_14:0	16:1(n-7)_18:3(n-6)	18:0_20:3(n-9)		18:2(n-7)_20:4
18:2(n-6)_20:4						O-18:1(n-9)_22:6(n-3)		P-18:1(n-9)_14:0	16:1(n-10)_18:3(n-6)	18:0_20:4(n-3)		18:2(n-10)_20:4(n-6)
18:2(n-7)_20:4						O-18:1(n-10)_22:6		P-18:1(n-10)_14:0	16:1(n-7)_19:1	18:0_20:4(n-6)		18:3(n-3)_20:3(n-3)
18:2(n-6)_20:5(n-3)						O-18:1(n-7)_24:1(n-7)		P-18:1(n-9)_15:0	16:1(n-10)_19:1	18:0_20:5(n-3)		18:3(n-3)_20:4
18:2(n-6)_21:3						O-18:1(n-7)_24:2		P-18:1(n-7)_16:0	16:1(n-7)_20:0	18:0_22:1(n-7)		18:3(n-3)_20:5(n-3)
18:2(n-6)_22:4(n-6)						O-18:1(n-7)_24:3		P-18:1(n-9)_16:0	16:1(n-10)_20:0	18:0_22:1(n-9)		18:3(n-3)_22:5(n-3)
18:2(n-6)_22:5(n-3)						O-18:1(n-9)_24:3(n-9)		P-18:1(n-7)_16:1(n-7)	16:1(n-7)_20:1(n-7)	18:0_22:1(n-10)		19:0_20:4(n-6)
18:2(n-7)_22:5(n-3)						O-18:1_24:4(n-6)		P-18:1(n-9)_16:1(n-7)	16:1(n-10)_20:1(n-7)	18:0_22:2(n-7)		19:1_20:4(n-6)
18:2(n-6)_22:6(n-3)						O-18:1_24:5(n-3)		P-18:1(n-10)_16:1(n-7)	16:1(n-7)_20:2(n-7)	18:0_22:2(n-6)		20:1(n-9)_20:4(n-6)
18:2(n-7)_22:6						O-18:1_24:5(n-6)		P-18:1(n-7)_16:1(n-10)	16:1(n-10)_20:2(n-7)	18:0_22:2(n-9)		20:1(n-10)_20:4
18:2(n-10)_22:6						O-18:1_24:6(n-3)		P-18:1(n-9)_16:1(n-10)	16:1(n-7)_20:3(n-6)	18:0_22:2(n-10)		20:1_20:5(n-3)
18:3(n-3)_18:3(n-3)						O-18:2(n-6)_14:0		P-18:1(n-10)_16:1(n-10)	16:1(n-7)_20:3(n-7)	18:0_22:3(n-3)		20:2(n-6)_20:4(n-6)
18:3(n-3)_20:3(n-3)						O-18:2(n-6)_16:0		P-18:1(n-10)_17:1	16:1(n-10)_20:3(n-7)	18:0_22:3(n-6)		20:3(n-3)_20:4
18:3(n-3)_20:4(n-3)						O-18:2(n-7)_16:0		P-18:1(n-7)_18:1(n-7)	16:1(n-7)_20:3(n-9)	18:0_22:3(n-7)		20:3_20:4(n-6)
18:3(n-3)_20:5(n-3)						O-18:2(n-6)_16:1(n-7)		P-18:1(n-7)_18:1(n-9)	16:1(n-7)_20:4(n-6)	18:0_22:3(n-9)		20:3(n-3)_20:5(n-3)
18:3(n-3)_21:3						O-18:2(n-6)_18:1		P-18:1(n-9)_18:1(n-7)	16:1(n-9)_20:4(n-6)	18:0_22:4(n-3)		20:4_20:4(n-3)
18:3(n-3)_22:4(n-3)						O-18:2(n-6)_20:4		P-18:1(n-10)_18:1(n-7)	16:1(n-10)_20:4(n-6)	18:0_22:4(n-6)		20:4_20:4(n-6)
18:3(n-3)_22:5(n-3)						O-18:2(n-6)_22:6		P-18:1(n-7)_18:1(n-10)	16:1(n-7)_20:5(n-3)	18:0_22:4(n-7)
18:3(n-3)_22:5(n-6)						O-18:3(n-3)_14:0		P-18:1(n-9)_18:1(n-9)	16:1(n-10)_20:5(n-3)	18:0_22:5(n-3)
18:3(n-3)_22:6(n-3)						O-18:3(n-3)_16:0		P-18:1(n-10)_18:1(n-9)	16:1(n-7)_22:0	18:0_22:5(n-6)
18:4(n-3)_22:5(n-3)						O-18:3(n-3)_16:1		P-18:1(n-7)_18:2(n-6)	16:1(n-10)_22:0	18:0_22:6(n-3)
18:4(n-3)_22:6						O-18:3(n-3)_18:3(n-3)		P-18:1(n-7)_18:2(n-7)	16:1(n-7)_22:1(n-7)	18:0_24:1(n-10)
20:1(n-10)_22:6						O-18:3(n-3)_20:3(n-3)		P-18:1(n-10)_18:2	16:1(n-10)_22:1	18:0_24:2(n-9)
20:2_20:3(n-6)						O-18:3(n-3)_20:4		P-18:1_18:3(n-3)	16:1(n-10)_22:2	18:0_24:3(n-9)
20:2(n-7)_20:3(n-7)						O-18:3(n-3)_20:5(n-3)		P-18:1(n-7)_18:3	16:1(n-7)_22:3(n-9)	18:0_24:4(n-3)
20:2(n-7)_20:4(n-6)						O-18:3(n-3)_22:5(n-3)		P-18:1(n-7)_19:1	16:1(n-10)_22:3	18:0_24:4(n-6)
20:2_20:5(n-3)						O-18:3(n-3)_22:6		P-18:1(n-10)_19:1	16:1(n-7)_22:4(n-6)	18:0_24:4(n-9)
20:2_22:5(n-3)						O-20:0_18:1(n-9)		P-18:1(n-7)_20:0	16:1(n-10)_22:4	18:0_24:5(n-3)
20:2(n-7)_22:5						O-20:0_18:2(n-6)		P-18:1(n-9)_20:0	16:1(n-7)_22:5(n-3)	18:0_24:5(n-6)
20:2_22:5(n-6)						O-20:0_20:4(n-6)		P-18:1(n-10)_20:0	16:1(n-10)_22:5(n-3)	18:0_24:6(n-3)
20:2(n-7)_22:6						O-20:3(n-3)_20:5(n-3)		P-18:1(n-7)_20:1(n-7)	16:1(n-7)_22:5(n-6)	18:1(n-7)_18:1(n-7)
20:2(n-10)_22:6						O-22:0_18:1(n-9)		P-18:1(n-9)_20:1(n-9)	16:1(n-7)_22:6(n-3)	18:1(n-7)_18:1(n-9)
20:3(n-7)_20:3(n-7)						O-22:0_18:2(n-6)		P-18:1(n-10)_20:1(n-10)	16:1(n-10)_22:6	18:1(n-7)_18:1(n-10)
20:3(n-7)_20:4						O-22:0_20:4(n-6)		P-18:1(n-7)_20:2(n-7)	16:1(n-7)_24:0	18:1(n-9)_18:1(n-10)
20:3(n-7)_20:5(n-3)						O-22:0_20:5(n-3)		P-18:1(n-10)_20:2(n-10)	16:1(n-10)_24:0	18:1(n-7)_18:2(n-6)
20:3_22:4(n-6)						O-22:0_22:5(n-3)		P-18:1(n-10)_20:3	16:1(n-7)_24:1	18:1(n-7)_18:2(n-7)
20:3(n-3)_22:5(n-3)						O-24:0_18:1(n-9)		P-18:1(n-7)_20:3(n-7)	16:1(n-10)_24:1	18:1(n-9)_18:2(n-6)
20:3(n-6)_22:5(n-3)								P-18:1(n-7)_20:3(n-9)	16:1(n-10)_24:2	18:1(n-9)_18:2(n-7)
20:3(n-7)_22:5(n-3)								P-18:1(n-9)_20:3(n-9)	16:1(n-10)_24:3	18:1(n-9)_18:2(n-9)
20:3_22:5(n-6)								P-18:1(n-7)_20:4(n-6)	16:1(n-7)_24:4(n-6)	18:1(n-10)_18:2(n-10)
20:3(n-3)_22:6								P-18:1(n-9)_20:4(n-6)	16:1_24:5(n-3)	18:1_18:3(n-3)
20:3(n-6)_22:6								P-18:1(n-10)_20:4(n-6)	16:1(n-7)_24:5(n-6)	18:1(n-9)_19:0
20:3(n-7)_22:6								P-18:1(n-7)_20:5(n-3)	16:1(n-7)_24:6	18:1(n-7)_19:1
20:3(n-9)_22:6								P-18:1(n-9)_20:5(n-3)	16:1_24:6(n-3)	18:1(n-9)_19:1
20:3(n-3)_24:6(n-3)								P-18:1(n-10)_20:5(n-3)	16:1(n-7)_26:0	18:1(n-10)_19:1
20:4_20:4(n-6)								P-18:1(n-7)_21:1	16:1(n-10)_26:0	18:1(n-7)_20:0
20:4(n-3)_20:5(n-3)								P-18:1(n-10)_21:1	16:1(n-10)_26:1	18:1(n-9)_20:0
20:4(n-6)_20:5(n-3)								P-18:1(n-7)_21:2	16:1(n-7)_26:2	18:1(n-7)_20:1(n-7)
20:4(n-6)_21:3								P-18:1(n-7)_21:3	16:1(n-10)_26:2	18:1_20:1(n-9)
20:4_22:4(n-3)								P-18:1(n-9)_21:3	16:2(n-7)_18:1(n-7)	18:1(n-9)_20:1(n-7)
20:4(n-6)_22:4(n-6)								P-18:1(n-10)_21:3	16:2(n-7)_18:1(n-9)	18:1(n-10)_20:1(n-10)
20:4(n-3)_22:5(n-3)								P-18:1(n-7)_22:1(n-7)	16:2(n-9)_18:1(n-7)	18:1(n-7)_20:2(n-7)
20:4(n-6)_22:5(n-3)								P-18:1_22:1(n-10)	16:2(n-9)_18:1(n-9)	18:1_20:2(n-6)
20:4(n-6)_22:5(n-6)								P-18:1(n-10)_22:1	16:2_18:1(n-10)	18:1(n-9)_20:2(n-7)
20:4(n-3)_22:6(n-3)								P-18:1_22:1(n-9)	16:2_18:2(n-6)	18:1(n-9)_20:2(n-9)
20:4(n-6)_22:6(n-3)								P-18:1(n-9)_22:1	16:2_18:3(n-3)	18:1(n-10)_20:2(n-10)
20:5(n-3)_20:5(n-3)								P-18:1(n-7)_22:2(n-7)	16:2(n-7)_20:4	18:1_20:3(n-3)
20:5(n-3)_22:4(n-3)								P-18:1(n-9)_22:2(n-10)	16:2_22:4(n-6)	18:1(n-10)_20:3
20:5(n-3)_22:5(n-3)								P-18:1(n-10)_22:2(n-9)	16:2_22:5(n-3)	18:1(n-7)_20:3(n-7)
20:5(n-3)_22:5(n-6)								P-18:1(n-7)_22:3(n-7)	16:3(n-6)_18:1(n-7)	18:1(n-7)_20:3(n-9)
20:5(n-3)_22:6(n-3)								P-18:1(n-10)_22:3(n-7)	16:3_18:2(n-6)	18:1(n-9)_20:3(n-9)
21:3_22:5(n-3)								P-18:1(n-7)_22:3(n-9)	16:3(n-6)_20:4(n-6)	18:1(n-7)_20:4(n-6)
21:3_22:5(n-6)								P-18:1(n-9)_22:3(n-9)	17:0_18:1(n-7)	18:1(n-9)_20:4(n-6)
22:4_22:4(n-6)								P-18:1(n-7)_22:4(n-6)	17:0_18:1(n-9)	18:1(n-10)_20:4
22:4(n-3)_22:5(n-3)								P-18:1(n-9)_22:4(n-6)	17:0_18:1(n-10)	18:1(n-7)_20:5(n-3)
22:4(n-6)_22:5(n-3)								P-18:1(n-10)_22:4(n-6)	17:0_18:2(n-6)	18:1(n-9)_20:5(n-3)
22:4(n-6)_22:5(n-6)								P-18:1(n-7)_22:5(n-3)	17:0_18:3(n-3)	18:1(n-10)_20:5
22:4(n-3)_22:6								P-18:1(n-9)_22:5(n-3)	17:0_20:3(n-3)	18:1(n-9)_21:3
22:4(n-6)_22:6								P-18:1(n-10)_22:5(n-3)	17:0_20:4(n-6)	18:1(n-9)_22:0
22:4(n-9)_22:6								P-18:1(n-7)_22:5(n-6)	17:0_20:5(n-3)	18:1_22:1(n-10)
22:5(n-3)_22:5(n-3)								P-18:1(n-7)_22:6	17:0_22:5(n-3)	18:1(n-10)_22:1
22:5(n-3)_22:5(n-6)								P-18:1(n-9)_22:6(n-3)	17:1_18:1(n-7)	18:1_22:1(n-7)
22:5(n-3)_22:6(n-3)								P-18:1(n-10)_22:6	17:1_18:1(n-9)	18:1(n-7)_22:1
22:5(n-6)_22:6								P-18:1(n-7)_23:1	17:1_18:1(n-10)	18:1(n-9)_22:1
22:6(n-3)_22:6(n-3)								P-18:1(n-7)_23:2	17:1_18:2(n-6)	18:1_22:1(n-9)
								P-18:1(n-7)_23:3	17:1_18:3(n-3)	18:1_22:2(n-7)
								P-18:1(n-7)_24:1(n-7)	17:1_20:4(n-6)	18:1(n-10)_22:2
								P-18:1(n-10)_24:1(n-10)	17:1_22:5(n-3)	18:1_22:2(n-10)
								P-18:1(n-7)_24:2	18:0_18:1(n-7)	18:1(n-9)_22:2
								P-18:1(n-10)_24:2	18:0_18:1(n-9)	18:1_22:2(n-9)
								P-18:1(n-7)_24:3	18:0_18:1(n-10)	18:1_22:3(n-3)
								P-18:1(n-9)_24:3	18:0_18:2(n-6)	18:1(n-7)_22:3(n-9)
								P-18:1_24:3(n-9)	18:0_18:2(n-7)	18:1(n-9)_22:3(n-9)
								P-18:1(n-10)_24:3	18:0_18:2(n-10)	18:1(n-10)_22:3
								P-18:1_24:4(n-3)	18:0_18:3(n-3)	18:1(n-7)_22:4(n-6)
								P-18:1(n-7)_24:4(n-6)	18:0_18:3(n-7)	18:1(n-9)_22:4(n-6)
								P-18:1(n-10)_24:4(n-6)	18:0_20:1(n-7)	18:1(n-10)_22:4(n-6)
								P-18:1(n-9)_24:4	18:0_20:1(n-9)	18:1(n-7)_22:5(n-3)
								P-18:1_24:5(n-3)	18:0_20:1(n-10)	18:1(n-9)_22:5(n-3)
								P-18:1(n-7)_24:5(n-6)	18:0_20:2(n-6)	18:1(n-10)_22:5(n-3)
								P-18:1(n-10)_24:5(n-6)	18:0_20:2(n-7)	18:1(n-7)_22:5(n-6)
								P-18:1(n-7)_24:6(n-3)	18:0_20:2(n-9)	18:1(n-9)_22:5(n-6)
								P-18:1(n-9)_24:6	18:0_20:2(n-10)	18:1(n-7)_22:6(n-3)
								P-18:1(n-10)_24:6(n-3)	18:0_20:3(n-3)	18:1(n-10)_22:6
								P-18:2(n-6)_16:0	18:0_20:3(n-6)	18:1(n-7)_24:0
								P-18:2(n-6)_18:1	18:0_20:3(n-7)	18:1(n-9)_24:0
								P-18:2(n-7)_18:1	18:0_20:3(n-9)	18:1(n-10)_24:0
								P-18:2(n-10)_18:1	18:0_20:4(n-3)	18:1(n-7)_24:1(n-9)
								P-18:2(n-6)_20:3	18:0_20:4(n-6)	18:1(n-9)_24:1(n-7)
								P-18:2(n-6)_20:4	18:0_20:5(n-3)	18:1(n-9)_24:2(n-9)
								P-18:2(n-7)_20:4(n-6)	18:0_22:1(n-10)	18:1(n-7)_24:3
								P-18:2(n-10)_20:5	18:0_22:1(n-9)	18:1(n-9)_24:3
								P-18:2(n-6)_22:4	18:0_22:2(n-6)	18:1_24:3(n-9)
								P-18:2(n-6)_22:5(n-3)	18:0_22:2(n-10)	18:1_24:3(n-3)
								P-18:2(n-7)_22:5(n-3)	18:0_22:3(n-3)	18:1(n-10)_24:3
								P-18:2(n-6)_22:6	18:0_22:3(n-6)	18:1_24:4(n-6)
								P-18:3(n-3)_18:1	18:0_22:3(n-7)	18:1_24:5(n-3)
								P-18:3(n-3)_20:5(n-3)	18:0_22:3(n-9)	18:1(n-7)_24:5
								P-18:3(n-3)_22:4	18:0_22:4(n-3)	18:1_24:6(n-3)
								P-18:3(n-3)_22:5(n-3)	18:0_22:4(n-6)	18:1(n-9)_26:0
								P-19:0_20:4(n-6)	18:0_22:5(n-3)	18:1(n-9)_26:1
								P-19:0_22:5(n-3)	18:0_22:5(n-6)	18:2(n-6)_18:2(n-7)
								P-19:1_18:1(n-9)	18:0_22:6(n-3)	18:2(n-6)_19:0
								P-19:1_20:4(n-6)	18:0_24:1(n-10)	18:2(n-6)_20:0
								P-19:1_22:4(n-6)	18:0_24:2(n-6)	18:2(n-6)_20:1(n-7)
								P-20:0_16:1(n-10)	18:0_24:3(n-3)	18:2(n-6)_20:4
								P-20:0_18:1(n-9)	18:0_24:3(n-9)	18:2_20:4(n-6)
								P-20:0_18:2(n-6)	18:0_24:4(n-6)	18:2(n-9)_20:4
								P-20:0_20:4(n-6)	18:0_24:5(n-3)	18:2(n-6)_22:0
								P-20:0_22:4(n-6)	18:0_24:5(n-6)	18:2(n-6)_22:1
								P-20:0_22:5(n-3)	18:0_24:6(n-3)	18:2(n-6)_22:4
								P-20:1_20:4(n-6)	18:1(n-7)_18:1(n-7)	18:2(n-6)_22:5(n-3)
								P-20:1_22:5(n-3)	18:1(n-7)_18:1(n-9)	18:2(n-6)_22:6
								P-20:2(n-7)_18:1	18:1(n-7)_18:1(n-10)	18:2(n-7)_22:6
								P-20:2(n-7)_20:1	18:1(n-9)_18:1(n-10)	18:2(n-6)_24:0
								P-20:2(n-6)_22:4	18:1(n-7)_18:2(n-6)	18:2(n-6)_26:0
								P-20:3(n-3)_20:5(n-3)	18:1(n-7)_18:2(n-7)	18:3(n-3)_18:3(n-3)
								P-20:3(n-3)_22:5(n-3)	18:1(n-9)_18:2(n-6)	18:3(n-3)_20:3(n-3)
								P-21:0_20:4(n-6)	18:1(n-9)_18:2(n-7)	18:3(n-3)_20:5(n-3)
								P-22:0_20:4(n-6)	18:1(n-10)_18:2(n-7)	18:3(n-7)_22:2
								P-22:0_20:5(n-3)	18:1(n-7)_18:2(n-10)	18:3(n-3)_22:5(n-3)
								P-22:0_22:5(n-3)	18:1(n-9)_18:2(n-10)	18:3(n-3)_22:6
								P-22:1_22:5(n-3)	18:1(n-7)_18:3(n-3)	19:0_20:4(n-6)
									18:1(n-7)_18:3(n-6)	19:0_22:5(n-3)
									18:1(n-9)_18:3(n-6)	19:1_20:4(n-6)
									18:1(n-10)_18:3	19:1_20:5(n-3)
									18:1_18:3(n-7)	19:1_22:5(n-3)
									18:1_18:4(n-3)	20:0_20:4(n-6)
									18:1(n-9)_19:0	20:0_22:5(n-3)
									18:1(n-7)_19:1	20:1(n-7)_20:4
									18:1(n-9)_19:1	20:1(n-9)_20:4(n-6)
									18:1(n-10)_19:1	20:1(n-10)_20:4(n-6)
									18:1(n-7)_20:0	20:1_22:3(n-7)
									18:1(n-9)_20:0	20:1_22:5(n-3)
									18:1(n-10)_20:0	20:2(n-6)_20:4
									18:1(n-7)_20:1(n-7)	20:2_20:4(n-6)
									18:1(n-7)_20:1(n-9)	20:2(n-9)_22:2
									18:1(n-7)_20:1(n-10)	20:2(n-6)_22:6
									18:1(n-9)_20:1(n-7)	20:3(n-3)_20:5(n-3)
									18:1(n-9)_20:1(n-9)	20:3(n-3)_22:5(n-3)
									18:1(n-10)_20:1(n-7)	20:4(n-3)_20:5(n-3)
									18:1(n-7)_20:2(n-6)	20:4(n-6)_22:0
									18:1(n-7)_20:2(n-7)	20:4(n-6)_22:6
									18:1(n-9)_20:2(n-7)	20:4(n-6)_24:0
									18:1(n-10)_20:2(n-6)	20:5(n-3)_22:5(n-3)
									18:1(n-9)_20:2(n-9)	20:5(n-3)_24:0
									18:1(n-10)_20:2(n-10)	22:2_22:4(n-3)
									18:1(n-7)_20:3(n-6)	22:5(n-3)_24:0
									18:1_20:3(n-3)	22:5(n-3)_24:1
									18:1(n-9)_20:3(n-6)
									18:1(n-7)_20:3(n-7)
									18:1(n-10)_20:3
									18:1(n-9)_20:3(n-7)
									18:1(n-7)_20:3(n-9)
									18:1(n-9)_20:3(n-9)
									18:1_20:4(n-3)
									18:1(n-7)_20:4(n-6)
									18:1(n-9)_20:4(n-6)
									18:1(n-10)_20:4
									18:1(n-7)_20:5(n-3)
									18:1(n-9)_20:5(n-3)
									18:1(n-10)_20:5(n-3)
									18:1(n-7)_21:1
									18:1(n-7)_22:0
									18:1(n-9)_22:0
									18:1(n-7)_22:1
									18:1(n-10)_22:1
									18:1_22:1(n-10)
									18:1(n-9)_22:1
									18:1_22:1(n-9)
									18:1_22:1(n-7)
									18:1_22:2(n-6)
									18:1(n-9)_22:2(n-9)
									18:1(n-10)_22:2
									18:1_22:3(n-3)
									18:1_22:3(n-6)
									18:1(n-7)_22:3(n-9)
									18:1(n-9)_22:3(n-9)
									18:1(n-10)_22:3
									18:1_22:4(n-3)
									18:1(n-7)_22:4(n-6)
									18:1(n-9)_22:4(n-6)
									18:1(n-7)_22:5(n-3)
									18:1(n-9)_22:5(n-3)
									18:1(n-10)_22:5(n-3)
									18:1(n-7)_22:5(n-6)
									18:1(n-9)_22:5(n-6)
									18:1(n-7)_22:6(n-3)
									18:1(n-9)_22:6(n-3)
									18:1(n-10)_22:6
									18:1(n-7)_24:0
									18:1(n-9)_24:0
									18:1(n-10)_24:0
									18:1_24:1(n-7)
									18:1(n-7)_24:1
									18:1(n-9)_24:1
									18:1_24:1(n-9)
									18:1(n-10)_24:1
									18:1_24:1(n-10)
									18:1(n-7)_24:2
									18:1(n-9)_24:2
									18:1_24:2(n-9)
									18:1(n-10)_24:2(n-6)
									18:1(n-7)_24:3
									18:1(n-9)_24:3(n-9)
									18:1_24:4(n-3)
									18:1_24:4(n-6)
									18:1_24:5(n-3)
									18:1(n-7)_24:5(n-6)
									18:1(n-9)_24:6(n-3)
									18:1(n-9)_26:0
									18:1(n-10)_26:0
									18:1(n-7)_26:1
									18:1(n-9)_26:1
									18:1(n-10)_26:1
									18:1(n-9)_26:2
									18:2(n-6)_18:2(n-6)
									18:2(n-6)_18:2(n-7)
									18:2_18:2(n-10)
									18:2_18:3(n-3)
									18:2(n-6)_19:0
									18:2(n-6)_19:1
									18:2(n-6)_20:0
									18:2(n-6)_20:1(n-7)
									18:2(n-6)_20:1(n-10)
									18:2(n-6)_20:2(n-7)
									18:2_20:3(n-3)
									18:2(n-6)_20:3
									18:2_20:4(n-3)
									18:2(n-6)_20:4(n-6)
									18:2(n-7)_20:4(n-6)
									18:2(n-10)_20:4
									18:2_20:5(n-3)
									18:2(n-6)_22:0
									18:2(n-6)_22:1
									18:2(n-6)_22:3
									18:2_22:4(n-3)
									18:2(n-6)_22:4
									18:2(n-6)_22:5(n-3)
									18:2(n-7)_22:5
									18:2(n-6)_22:6
									18:2(n-7)_22:6
									18:2(n-6)_24:0
									18:2(n-6)_24:1
									18:2(n-6)_24:2
									18:2(n-6)_24:3
									18:2(n-6)_26:0
									18:2(n-6)_26:1
									18:3(n-3)_18:3(n-3)
									18:3(n-7)_20:2
									18:3(n-3)_20:3(n-3)
									18:3(n-7)_20:3
									18:3(n-3)_20:4(n-3)
									18:3(n-3)_20:5(n-3)
									18:3(n-3)_22:4(n-3)
									18:3(n-3)_22:5(n-3)
									18:3(n-3)_22:6
									18:3(n-3)_24:0
									18:3(n-3)_24:5(n-3)
									18:4(n-3)_20:5(n-3)
									19:1_20:1(n-7)
									19:1_20:4(n-6)
									20:0_20:4(n-6)
									20:1_20:2(n-6)
									20:1_20:3(n-3)
									20:1(n-7)_20:4(n-6)
									20:1_20:5(n-3)
									20:1_22:4(n-6)
									20:1(n-7)_22:5(n-3)
									20:1(n-7)_26:1
									20:2(n-6)_20:4(n-6)
									20:2(n-7)_20:4
									20:2_20:5(n-3)
									20:2(n-6)_22:5
									20:2_22:5(n-3)
									20:2(n-6)_22:6
									20:2(n-6)_24:1
									20:3(n-3)_20:3(n-3)
									20:3(n-3)_20:4(n-3)
									20:3(n-6)_20:4(n-6)
									20:3(n-3)_20:5(n-3)
									20:3(n-3)_22:5(n-3)
									20:3(n-6)_22:5
									20:3(n-3)_22:6
									20:3(n-6)_22:6
									20:3(n-3)_24:1
									20:3(n-3)_24:3
									20:4_20:4(n-3)
									20:4(n-3)_20:5(n-3)
									20:4(n-6)_20:5(n-3)
									20:4(n-6)_22:1
									20:4(n-6)_22:3
									20:4(n-6)_22:4(n-6)
									20:4(n-3)_22:5(n-3)
									20:4(n-6)_22:5(n-3)
									20:4(n-6)_22:5(n-6)
									20:4(n-3)_22:6
									20:4(n-6)_22:6
									20:4(n-6)_24:0
									20:4(n-6)_24:1
									20:4(n-6)_24:3
									20:4(n-6)_24:4(n-6)
									20:4(n-6)_24:5(n-6)
									20:4(n-6)_26:0
									20:4(n-6)_26:2
									20:4(n-6)_26:5
									20:5(n-3)_20:5(n-3)
									20:5(n-3)_22:3(n-3)
									20:5(n-3)_22:4(n-3)
									20:5(n-3)_22:5(n-3)
									20:5(n-3)_22:6
									20:5(n-3)_24:0
									20:5(n-3)_24:1
									20:5(n-3)_24:6(n-3)
									20:5(n-3)_26:0
									20:5(n-3)_26:1
									22:0_22:5(n-3)
									22:1_22:5(n-3)
									22:4(n-3)_22:5(n-3)
									22:4(n-6)_22:5
									22:4(n-6)_22:6
									22:5(n-3)_22:5(n-3)
									22:5(n-3)_22:6
									22:5(n-6)_22:6
									22:5(n-3)_24:0
									22:5(n-3)_24:1
									22:5(n-3)_26:0
									22:5(n-3)_26:1

## Sheet: Unique n-3 molecular species
Total: 71	Total: 3	Total: 7	Total: 1	Total: 1	Total: 0	Total: 35	Total: 2	Total: 55	Total: 117	Total: 59	Total: 14	Total: 36	Total: 21
BMP	LPC	LPE	LPG	LPI	LPS	O-PC	P-PC	P-PE	PC	PE	PG	PI	PS
14:0_22:5(n-3)	18:3(n-3)	18:3(n-3)	22:5(n-3)	20:5(n-3)		O-14:0_18:3(n-3)	P-16:0_20:5(n-3)	P-14:0_20:5(n-3)	14:0_18:3(n-3)	14:0_18:3(n-3)	16:0_20:3(n-3)	16:0_18:3(n-3)	16:0_18:3(n-3)
16:0_18:3(n-3)	20:3(n-3)	20:3(n-3)				O-14:0_20:5(n-3)	P-16:0_22:5(n-3)	P-15:0_20:5(n-3)	14:0_20:5(n-3)	14:0_20:5(n-3)	16:0_22:5(n-3)	16:0_20:3(n-3)	16:0_20:5(n-3)
16:0_20:5(n-3)	20:5(n-3)	20:5(n-3)				O-15:0_20:5(n-3)		P-15:0_22:5(n-3)	14:0_22:5(n-3)	16:0_18:3(n-3)	16:0_22:6(n-3)	16:0_20:4(n-3)	16:0_22:5(n-3)
16:0_22:5(n-3)		22:5(n-3)				O-16:0_18:3(n-3)		P-16:0_18:3(n-3)	15:0_18:3(n-3)	16:0_20:3(n-3)	16:1_18:3(n-3)	16:0_20:5(n-3)	16:0_22:6(n-3)
16:1_18:3(n-3)		22:6(n-3)				O-16:0_20:3(n-3)		P-16:0_18:4(n-3)	15:0_20:3(n-3)	16:0_20:4(n-3)	16:1(n-7)_20:5(n-3)	16:0_22:5(n-3)	17:0_20:5(n-3)
16:1_20:4(n-3)		24:5(n-3)				O-16:0_20:4(n-3)		P-16:0_20:3(n-3)	15:0_22:4(n-3)	16:0_20:5(n-3)	18:0_20:5(n-3)	16:0_24:6(n-3)	17:0_22:5(n-3)
16:1(n-7)_22:5(n-3)		24:6(n-3)				O-16:0_20:5(n-3)		P-16:0_20:4(n-3)	15:0_22:5(n-3)	16:0_22:5(n-3)	18:0_22:5(n-3)	17:0_20:4(n-3)	18:0_18:3(n-3)
16:1(n-10)_22:5(n-3)						O-16:0_22:5(n-3)		P-16:0_20:5(n-3)	16:0_18:3(n-3)	16:0_22:6(n-3)	18:0_22:6(n-3)	17:0_20:5(n-3)	18:0_20:3(n-3)
16:1(n-7)_22:6(n-3)						O-16:0_24:5(n-3)		P-16:0_22:3(n-3)	16:0_18:4(n-3)	16:1_18:3(n-3)	18:1_20:5(n-3)	17:0_22:5(n-3)	18:0_20:4(n-3)
16:2_22:5(n-3)						O-16:0_24:6(n-3)		P-16:0_22:5(n-3)	16:0_20:3(n-3)	16:1(n-7)_20:5(n-3)	18:1(n-9)_22:6(n-3)	18:0_18:3(n-3)	18:0_20:5(n-3)
17:1_18:3(n-3)						O-16:1_20:5(n-3)		P-16:0_22:6(n-3)	16:0_20:4(n-3)	16:1(n-10)_20:5(n-3)	18:3(n-3)_20:1	18:0_20:3(n-3)	18:0_22:4(n-3)
17:1_22:5(n-3)						O-18:0_18:3(n-3)		P-16:0_24:5(n-3)	16:0_20:5(n-3)	16:1(n-7)_22:5(n-3)	18:3(n-3)_20:3	18:0_20:4(n-3)	18:0_22:5(n-3)
18:0_20:4(n-3)						O-18:0_20:3(n-3)		P-16:0_24:6(n-3)	16:0_22:3(n-3)	17:0_18:3(n-3)	18:3(n-3)_22:6	18:0_20:5(n-3)	18:0_22:6(n-3)
18:1_18:3(n-3)						O-18:0_20:5(n-3)		P-16:1_20:5(n-3)	16:0_22:4(n-3)	17:0_20:5(n-3)	20:3_22:5(n-3)	18:0_22:4(n-3)	18:0_24:5(n-3)
18:1_18:4(n-3)						O-18:0_22:5(n-3)		P-17:0_20:5(n-3)	16:0_22:5(n-3)	17:0_22:5(n-3)		18:0_22:5(n-3)	18:0_24:6(n-3)
18:1_20:3(n-3)						O-18:0_24:5(n-3)		P-17:0_22:5(n-3)	16:0_22:6(n-3)	17:1_20:5(n-3)		18:0_22:6(n-3)	18:1_18:3(n-3)
18:1(n-7)_20:4(n-3)						O-18:0_24:6(n-3)		P-17:0_22:6(n-3)	16:0_24:3(n-3)	17:1_22:5(n-3)		18:0_24:5(n-3)	18:1_20:5(n-3)
18:1(n-7)_20:5(n-3)						O-18:1_20:5(n-3)		P-17:0_24:5(n-3)	16:0_24:4(n-3)	18:0_18:3(n-3)		18:0_24:6(n-3)	18:1(n-7)_22:5(n-3)
18:1(n-9)_20:5(n-3)						O-18:1(n-7)_22:5(n-3)		P-17:0_24:6(n-3)	16:0_24:5(n-3)	18:0_20:3(n-3)		18:1_18:3(n-3)	18:1(n-9)_22:5(n-3)
18:1_22:4(n-3)						O-18:1(n-9)_22:5(n-3)		P-17:1_20:5(n-3)	16:0_24:6(n-3)	18:0_20:4(n-3)		18:1(n-7)_20:3(n-3)	18:1_24:3(n-3)
18:1(n-7)_22:5(n-3)						O-18:1(n-9)_22:6(n-3)		P-18:0_18:3(n-3)	16:1(n-7)_18:3(n-3)	18:0_20:5(n-3)		18:1(n-7)_20:5(n-3)	20:0_22:5(n-3)
18:1(n-9)_22:5(n-3)						O-18:1_24:5(n-3)		P-18:0_20:3(n-3)	16:1(n-7)_20:5(n-3)	18:0_22:3(n-3)		18:1(n-9)_20:5(n-3)
18:1(n-10)_22:5(n-3)						O-18:1_24:6(n-3)		P-18:0_20:5(n-3)	16:1(n-10)_20:5(n-3)	18:0_22:4(n-3)		18:1(n-10)_20:5(n-3)
18:1(n-7)_22:6(n-3)						O-18:3(n-3)_14:0		P-18:0_22:3(n-3)	16:1(n-7)_22:5(n-3)	18:0_22:5(n-3)		18:1(n-7)_22:5(n-3)
18:1(n-9)_22:6(n-3)						O-18:3(n-3)_16:0		P-18:0_22:4(n-3)	16:1(n-10)_22:5(n-3)	18:0_22:6(n-3)		18:1(n-9)_22:5(n-3)
18:1(n-10)_22:6(n-3)						O-18:3(n-3)_16:1		P-18:0_22:5(n-3)	16:1(n-7)_22:6(n-3)	18:0_24:4(n-3)		18:1(n-10)_22:5(n-3)
18:2_18:3(n-3)						O-18:3(n-3)_18:3(n-3)		P-18:0_22:6(n-3)	16:1_24:5(n-3)	18:0_24:5(n-3)		18:1(n-9)_22:6(n-3)
18:2_20:4(n-3)						O-18:3(n-3)_20:3(n-3)		P-18:0_24:5(n-3)	16:1_24:6(n-3)	18:0_24:6(n-3)		18:1_24:6(n-3)
18:2(n-6)_20:5(n-3)						O-18:3(n-3)_20:4		P-18:0_24:6(n-3)	16:2_18:3(n-3)	18:1_18:3(n-3)		18:3(n-3)_20:3(n-3)
18:2(n-6)_22:5(n-3)						O-18:3(n-3)_20:5(n-3)		P-18:1_18:3(n-3)	16:2_22:5(n-3)	18:1_20:3(n-3)		18:3(n-3)_20:4
18:2(n-7)_22:5(n-3)						O-18:3(n-3)_22:5(n-3)		P-18:1(n-7)_20:5(n-3)	17:0_18:3(n-3)	18:1(n-7)_20:5(n-3)		18:3(n-3)_20:5(n-3)
18:2(n-6)_22:6(n-3)						O-18:3(n-3)_22:6		P-18:1(n-9)_20:5(n-3)	17:0_20:3(n-3)	18:1(n-9)_20:5(n-3)		18:3(n-3)_22:5(n-3)
18:3(n-3)_18:3(n-3)						O-20:3(n-3)_20:5(n-3)		P-18:1(n-10)_20:5(n-3)	17:0_20:5(n-3)	18:1_22:3(n-3)		20:1_20:5(n-3)
18:3(n-3)_20:3(n-3)						O-22:0_20:5(n-3)		P-18:1(n-7)_22:5(n-3)	17:0_22:5(n-3)	18:1(n-7)_22:5(n-3)		20:3(n-3)_20:4
18:3(n-3)_20:4(n-3)						O-22:0_22:5(n-3)		P-18:1(n-9)_22:5(n-3)	17:1_18:3(n-3)	18:1(n-9)_22:5(n-3)		20:3(n-3)_20:5(n-3)
18:3(n-3)_20:5(n-3)								P-18:1(n-10)_22:5(n-3)	17:1_22:5(n-3)	18:1(n-10)_22:5(n-3)		20:4_20:4(n-3)
18:3(n-3)_21:3								P-18:1(n-9)_22:6(n-3)	18:0_18:3(n-3)	18:1(n-7)_22:6(n-3)
18:3(n-3)_22:4(n-3)								P-18:1_24:4(n-3)	18:0_20:3(n-3)	18:1_24:3(n-3)
18:3(n-3)_22:5(n-3)								P-18:1_24:5(n-3)	18:0_20:4(n-3)	18:1_24:5(n-3)
18:3(n-3)_22:5(n-6)								P-18:1(n-7)_24:6(n-3)	18:0_20:5(n-3)	18:1_24:6(n-3)
18:3(n-3)_22:6(n-3)								P-18:1(n-10)_24:6(n-3)	18:0_22:3(n-3)	18:2(n-6)_22:5(n-3)
18:4(n-3)_22:5(n-3)								P-18:2(n-6)_22:5(n-3)	18:0_22:4(n-3)	18:3(n-3)_18:3(n-3)
18:4(n-3)_22:6								P-18:2(n-7)_22:5(n-3)	18:0_22:5(n-3)	18:3(n-3)_20:3(n-3)
20:2_20:5(n-3)								P-18:3(n-3)_18:1	18:0_22:6(n-3)	18:3(n-3)_20:5(n-3)
20:2_22:5(n-3)								P-18:3(n-3)_20:5(n-3)	18:0_24:3(n-3)	18:3(n-3)_22:5(n-3)
20:3(n-7)_20:5(n-3)								P-18:3(n-3)_22:4	18:0_24:5(n-3)	18:3(n-3)_22:6
20:3(n-3)_22:5(n-3)								P-18:3(n-3)_22:5(n-3)	18:0_24:6(n-3)	19:0_22:5(n-3)
20:3(n-6)_22:5(n-3)								P-19:0_22:5(n-3)	18:1(n-7)_18:3(n-3)	19:1_20:5(n-3)
20:3(n-7)_22:5(n-3)								P-20:0_22:5(n-3)	18:1_18:4(n-3)	19:1_22:5(n-3)
20:3(n-3)_22:6								P-20:1_22:5(n-3)	18:1_20:3(n-3)	20:0_22:5(n-3)
20:3(n-3)_24:6(n-3)								P-20:3(n-3)_20:5(n-3)	18:1_20:4(n-3)	20:1_22:5(n-3)
20:4(n-3)_20:5(n-3)								P-20:3(n-3)_22:5(n-3)	18:1(n-7)_20:5(n-3)	20:3(n-3)_20:5(n-3)
20:4(n-6)_20:5(n-3)								P-22:0_20:5(n-3)	18:1(n-9)_20:5(n-3)	20:3(n-3)_22:5(n-3)
20:4_22:4(n-3)								P-22:0_22:5(n-3)	18:1(n-10)_20:5(n-3)	20:4(n-3)_20:5(n-3)
20:4(n-3)_22:5(n-3)								P-22:1_22:5(n-3)	18:1_22:3(n-3)	20:5(n-3)_22:5(n-3)
20:4(n-6)_22:5(n-3)									18:1_22:4(n-3)	20:5(n-3)_24:0
20:4(n-3)_22:6(n-3)									18:1(n-7)_22:5(n-3)	22:2_22:4(n-3)
20:4(n-6)_22:6(n-3)									18:1(n-9)_22:5(n-3)	22:5(n-3)_24:0
20:5(n-3)_20:5(n-3)									18:1(n-10)_22:5(n-3)	22:5(n-3)_24:1
20:5(n-3)_22:4(n-3)									18:1(n-7)_22:6(n-3)
20:5(n-3)_22:5(n-3)									18:1(n-9)_22:6(n-3)
20:5(n-3)_22:5(n-6)									18:1_24:4(n-3)
20:5(n-3)_22:6(n-3)									18:1_24:5(n-3)
21:3_22:5(n-3)									18:1(n-9)_24:6(n-3)
22:4(n-3)_22:5(n-3)									18:2_18:3(n-3)
22:4(n-6)_22:5(n-3)									18:2_20:3(n-3)
22:4(n-3)_22:6									18:2_20:4(n-3)
22:5(n-3)_22:5(n-3)									18:2_20:5(n-3)
22:5(n-3)_22:5(n-6)									18:2_22:4(n-3)
22:5(n-3)_22:6(n-3)									18:2(n-6)_22:5(n-3)
22:6(n-3)_22:6(n-3)									18:3(n-3)_18:3(n-3)
									18:3(n-3)_20:3(n-3)
									18:3(n-3)_20:4(n-3)
									18:3(n-3)_20:5(n-3)
									18:3(n-3)_22:4(n-3)
									18:3(n-3)_22:5(n-3)
									18:3(n-3)_22:6
									18:3(n-3)_24:0
									18:3(n-3)_24:5(n-3)
									18:4(n-3)_20:5(n-3)
									20:1_20:3(n-3)
									20:1_20:5(n-3)
									20:1(n-7)_22:5(n-3)
									20:2_20:5(n-3)
									20:2_22:5(n-3)
									20:3(n-3)_20:3(n-3)
									20:3(n-3)_20:4(n-3)
									20:3(n-3)_20:5(n-3)
									20:3(n-3)_22:5(n-3)
									20:3(n-3)_22:6
									20:3(n-3)_24:1
									20:3(n-3)_24:3
									20:4_20:4(n-3)
									20:4(n-3)_20:5(n-3)
									20:4(n-6)_20:5(n-3)
									20:4(n-3)_22:5(n-3)
									20:4(n-6)_22:5(n-3)
									20:4(n-3)_22:6
									20:5(n-3)_20:5(n-3)
									20:5(n-3)_22:3(n-3)
									20:5(n-3)_22:4(n-3)
									20:5(n-3)_22:5(n-3)
									20:5(n-3)_22:6
									20:5(n-3)_24:0
									20:5(n-3)_24:1
									20:5(n-3)_24:6(n-3)
									20:5(n-3)_26:0
									20:5(n-3)_26:1
									22:0_22:5(n-3)
									22:1_22:5(n-3)
									22:4(n-3)_22:5(n-3)
									22:5(n-3)_22:5(n-3)
									22:5(n-3)_22:6
									22:5(n-3)_24:0
									22:5(n-3)_24:1
									22:5(n-3)_26:0
									22:5(n-3)_26:1

## Sheet: Unique n-6 molecular species
Total: 57	Total: 10	Total: 10	Total: 4	Total: 1	Total: 0	Total: 46	Total: 1	Total: 65	Total: 128	Total: 73	Total: 17	Total: 34	Total: 22
BMP	LPC	LPE	LPG	LPI	LPS	O-PC	P-PC	P-PE	PC	PE	PG	PI	PS
14:0_18:2(n-6)	18:2(n-6)	18:2(n-6)	18:2(n-6)	20:4(n-6)		O-12:0_20:4(n-6)	P-16:0_20:4(n-6)	P-14:0_20:4(n-6)	14:0_16:3(n-6)	14:0_18:2(n-6)	16:0_18:2(n-6)	15:0_18:3(n-6)	15:0_18:3(n-6)
14:0_20:4(n-6)	18:3(n-6)	18:3(n-6)	20:3(n-6)			O-14:0_18:2(n-6)		P-15:0_20:4(n-6)	14:0_18:2(n-6)	14:0_20:4(n-6)	16:0_20:2(n-6)	16:0_18:2(n-6)	16:0_18:2(n-6)
16:0_18:2(n-6)	20:2(n-6)	20:2(n-6)	20:4(n-6)			O-14:0_20:4(n-6)		P-15:0_22:4(n-6)	14:0_18:3(n-6)	15:0_18:2(n-6)	16:0_20:4(n-6)	16:0_20:3(n-6)	16:0_18:3(n-6)
16:0_20:4(n-6)	20:3(n-6)	20:3(n-6)	22:4(n-6)			O-15:0_20:4(n-6)		P-16:0_18:2(n-6)	14:0_20:4(n-6)	15:0_18:3(n-6)	16:1(n-7)_18:2(n-6)	16:0_20:4(n-6)	16:0_20:3(n-6)
16:0_22:4(n-6)	20:4(n-6)	20:4(n-6)				O-16:0_16:3(n-6)		P-16:0_20:2(n-6)	14:0_22:5(n-6)	15:0_20:4(n-6)	16:1(n-7)_20:4(n-6)	16:1(n-7)_18:2(n-6)	16:0_20:4(n-6)
16:1(n-7)_18:2(n-6)	22:3(n-6)	22:3(n-6)				O-16:0_18:2(n-6)		P-16:0_20:3(n-6)	15:0_18:2(n-6)	16:0_16:3(n-6)	18:0_18:2(n-6)	16:1(n-7)_20:4(n-6)	17:0_18:2(n-6)
16:1(n-7)_20:3(n-6)	22:4(n-6)	22:4(n-6)				O-16:0_18:3(n-6)		P-16:0_20:4(n-6)	15:0_20:2(n-6)	16:0_18:2(n-6)	18:0_20:2(n-6)	17:0_18:2(n-6)	17:0_20:4(n-6)
16:1(n-7)_20:4(n-6)	22:5(n-6)	22:5(n-6)				O-16:0_20:2(n-6)		P-16:0_22:2(n-6)	15:0_20:3(n-6)	16:0_18:3(n-6)	18:0_20:4(n-6)	17:0_20:3(n-6)	18:0_18:2(n-6)
16:1(n-7)_22:4(n-6)	24:4(n-6)	24:4(n-6)				O-16:0_20:3(n-6)		P-16:0_22:3(n-6)	15:0_20:4(n-6)	16:0_20:2(n-6)	18:1(n-7)_18:2(n-6)	17:0_20:4(n-6)	18:0_18:3(n-6)
16:2_18:2(n-6)	24:5(n-6)	24:5(n-6)				O-16:0_20:4(n-6)		P-16:0_22:4(n-6)	16:0_16:3(n-6)	16:0_20:3(n-6)	18:1(n-7)_22:4(n-6)	17:1_20:4(n-6)	18:0_20:2(n-6)
17:1_18:2(n-6)						O-16:0_22:2(n-6)		P-16:0_22:5(n-6)	16:0_18:2(n-6)	16:0_20:4(n-6)	18:1(n-9)_22:4(n-6)	18:0_18:2(n-6)	18:0_20:3(n-6)
18:0_18:2(n-6)						O-16:0_22:4(n-6)		P-16:0_24:2(n-6)	16:0_18:3(n-6)	16:0_22:5(n-6)	18:2(n-6)_20:2	18:0_18:3(n-6)	18:0_20:4(n-6)
18:0_20:4(n-6)						O-16:0_22:5(n-6)		P-16:0_24:3(n-6)	16:0_20:2(n-6)	16:0_24:5(n-6)	18:2(n-6)_22:5	18:0_20:2(n-6)	18:0_21:4(n-6)
18:1(n-7)_18:2(n-6)						O-16:0_24:4(n-6)		P-16:0_24:4(n-6)	16:0_20:3(n-6)	16:1(n-7)_18:2(n-6)	18:2(n-6)_22:6	18:0_20:3(n-6)	18:0_22:4(n-6)
18:1_18:3(n-6)						O-16:0_24:5(n-6)		P-16:0_24:5(n-6)	16:0_20:4(n-6)	16:1(n-10)_18:2(n-6)	20:3_20:4(n-6)	18:0_20:4(n-6)	18:0_22:5(n-6)
18:1_20:2(n-6)						O-16:1(n-7)_18:2(n-6)		P-16:1(n-7)_20:4(n-6)	16:0_22:2(n-6)	16:1(n-7)_18:3(n-6)	20:3(n-7)_22:5(n-6)	18:0_22:4(n-6)	18:0_24:4(n-6)
18:1_20:3(n-6)						O-16:1(n-7)_20:4(n-6)		P-16:1(n-10)_20:4(n-6)	16:0_22:3(n-6)	16:1(n-7)_20:3(n-6)	20:4_20:4(n-6)	18:0_22:5(n-6)	18:0_24:5(n-6)
18:1(n-7)_20:4(n-6)						O-16:1(n-7)_22:4(n-6)		P-17:0_18:2(n-6)	16:0_22:4(n-6)	16:1(n-7)_20:4(n-6)		18:0_24:5(n-6)	18:1(n-7)_18:2(n-6)
18:1(n-9)_20:4(n-6)						O-17:0_20:4(n-6)		P-17:0_20:4(n-6)	16:0_22:5(n-6)	16:1(n-7)_22:4(n-6)		18:1(n-7)_18:2(n-6)	18:1(n-9)_20:4(n-6)
18:1_22:4(n-6)						O-17:1_20:4(n-6)		P-17:0_22:4(n-6)	16:0_24:2(n-6)	16:1(n-7)_22:5(n-6)		18:1(n-9)_18:2(n-6)	18:1_22:4(n-6)
18:1(n-7)_22:5(n-6)						O-18:0_18:2(n-6)		P-17:0_22:5(n-6)	16:0_24:3(n-6)	16:3(n-6)_18:0		18:1(n-7)_20:4(n-6)	18:2(n-6)_24:0
18:1(n-9)_22:5(n-6)						O-18:0_20:2(n-6)		P-17:0_24:4(n-6)	16:0_24:4(n-6)	16:3(n-6)_18:1		18:1(n-9)_20:4(n-6)	20:3_22:4(n-6)
18:2(n-6)_18:2(n-6)						O-18:0_20:4(n-6)		P-17:0_24:5(n-6)	16:0_24:5(n-6)	17:0_18:2(n-6)		18:1(n-10)_20:4(n-6)
18:2(n-6)_18:2(n-7)						O-18:0_22:2(n-6)		P-17:1_20:4(n-6)	16:1(n-7)_16:3(n-6)	17:0_20:4(n-6)		18:1(n-7)_22:4(n-6)
18:2(n-6)_19:1						O-18:0_22:4(n-6)		P-18:0_18:2(n-6)	16:1(n-7)_18:2(n-6)	17:0_22:4(n-6)		18:1(n-9)_22:4(n-6)
18:2(n-6)_20:1						O-18:0_24:5(n-6)		P-18:0_20:2(n-6)	16:1(n-10)_18:2(n-6)	17:1_18:2(n-6)		18:1_22:5(n-6)
18:2(n-6)_20:2						O-18:1(n-7)_18:2(n-6)		P-18:0_20:3(n-6)	16:1(n-7)_18:3(n-6)	17:1_20:4(n-6)		18:2(n-6)_20:4(n-6)
18:2(n-6)_20:3(n-7)						O-18:1(n-9)_18:2(n-6)		P-18:0_20:4(n-6)	16:1(n-10)_18:3(n-6)	18:0_18:2(n-6)		18:2(n-10)_20:4(n-6)
18:2(n-6)_20:4						O-18:1_18:3(n-6)		P-18:0_22:2(n-6)	16:1(n-7)_20:3(n-6)	18:0_18:3(n-6)		19:0_20:4(n-6)
18:2(n-6)_20:5(n-3)						O-18:1(n-9)_20:3(n-6)		P-18:0_22:3(n-6)	16:1(n-7)_20:4(n-6)	18:0_20:2(n-6)		19:1_20:4(n-6)
18:2(n-6)_21:3						O-18:1(n-9)_20:4(n-6)		P-18:0_22:4(n-6)	16:1(n-9)_20:4(n-6)	18:0_20:3(n-6)		20:1(n-9)_20:4(n-6)
18:2(n-6)_22:4(n-6)						O-18:1(n-7)_22:4(n-6)		P-18:0_22:5(n-6)	16:1(n-10)_20:4(n-6)	18:0_20:4(n-6)		20:2(n-6)_20:4(n-6)
18:2(n-6)_22:5(n-3)						O-18:1(n-9)_22:4(n-6)		P-18:0_24:2(n-6)	16:1(n-7)_22:4(n-6)	18:0_22:2(n-6)		20:3_20:4(n-6)
18:2(n-6)_22:6(n-3)						O-18:1_22:5(n-6)		P-18:0_24:4(n-6)	16:1(n-7)_22:5(n-6)	18:0_22:3(n-6)		20:4_20:4(n-6)
18:3(n-3)_22:5(n-6)						O-18:1_24:4(n-6)		P-18:0_24:5(n-6)	16:1(n-7)_24:4(n-6)	18:0_22:4(n-6)
20:2_20:3(n-6)						O-18:1_24:5(n-6)		P-18:1(n-7)_18:2(n-6)	16:1(n-7)_24:5(n-6)	18:0_22:5(n-6)
20:2(n-7)_20:4(n-6)						O-18:2(n-6)_14:0		P-18:1(n-7)_20:4(n-6)	16:2_18:2(n-6)	18:0_24:4(n-6)
20:2_22:5(n-6)						O-18:2(n-6)_16:0		P-18:1(n-9)_20:4(n-6)	16:2_22:4(n-6)	18:0_24:5(n-6)
20:3_22:4(n-6)						O-18:2(n-6)_16:1(n-7)		P-18:1(n-10)_20:4(n-6)	16:3(n-6)_18:1(n-7)	18:1(n-7)_18:2(n-6)
20:3(n-6)_22:5(n-3)						O-18:2(n-6)_18:1		P-18:1(n-7)_22:4(n-6)	16:3_18:2(n-6)	18:1(n-9)_18:2(n-6)
20:3_22:5(n-6)						O-18:2(n-6)_20:4		P-18:1(n-9)_22:4(n-6)	16:3(n-6)_20:4(n-6)	18:1_20:2(n-6)
20:3(n-6)_22:6						O-18:2(n-6)_22:6		P-18:1(n-10)_22:4(n-6)	17:0_18:2(n-6)	18:1(n-7)_20:4(n-6)
20:4_20:4(n-6)						O-20:0_18:2(n-6)		P-18:1(n-7)_22:5(n-6)	17:0_20:4(n-6)	18:1(n-9)_20:4(n-6)
20:4(n-6)_20:5(n-3)						O-20:0_20:4(n-6)		P-18:1(n-7)_24:4(n-6)	17:1_18:2(n-6)	18:1(n-7)_22:4(n-6)
20:4(n-6)_21:3						O-22:0_18:2(n-6)		P-18:1(n-10)_24:4(n-6)	17:1_20:4(n-6)	18:1(n-9)_22:4(n-6)
20:4(n-6)_22:4(n-6)						O-22:0_20:4(n-6)		P-18:1(n-7)_24:5(n-6)	18:0_18:2(n-6)	18:1(n-10)_22:4(n-6)
20:4(n-6)_22:5(n-3)								P-18:1(n-10)_24:5(n-6)	18:0_20:2(n-6)	18:1(n-7)_22:5(n-6)
20:4(n-6)_22:5(n-6)								P-18:2(n-6)_16:0	18:0_20:3(n-6)	18:1(n-9)_22:5(n-6)
20:4(n-6)_22:6(n-3)								P-18:2(n-6)_18:1	18:0_20:4(n-6)	18:1_24:4(n-6)
20:5(n-3)_22:5(n-6)								P-18:2(n-6)_20:3	18:0_22:2(n-6)	18:2(n-6)_18:2(n-7)
21:3_22:5(n-6)								P-18:2(n-6)_20:4	18:0_22:3(n-6)	18:2(n-6)_19:0
22:4_22:4(n-6)								P-18:2(n-7)_20:4(n-6)	18:0_22:4(n-6)	18:2(n-6)_20:0
22:4(n-6)_22:5(n-3)								P-18:2(n-6)_22:4	18:0_22:5(n-6)	18:2(n-6)_20:1(n-7)
22:4(n-6)_22:5(n-6)								P-18:2(n-6)_22:5(n-3)	18:0_24:2(n-6)	18:2(n-6)_20:4
22:4(n-6)_22:6								P-18:2(n-6)_22:6	18:0_24:4(n-6)	18:2_20:4(n-6)
22:5(n-3)_22:5(n-6)								P-19:0_20:4(n-6)	18:0_24:5(n-6)	18:2(n-6)_22:0
22:5(n-6)_22:6								P-19:1_20:4(n-6)	18:1(n-7)_18:2(n-6)	18:2(n-6)_22:1
								P-19:1_22:4(n-6)	18:1(n-9)_18:2(n-6)	18:2(n-6)_22:4
								P-20:0_18:2(n-6)	18:1(n-7)_18:3(n-6)	18:2(n-6)_22:5(n-3)
								P-20:0_20:4(n-6)	18:1(n-9)_18:3(n-6)	18:2(n-6)_22:6
								P-20:0_22:4(n-6)	18:1(n-7)_20:2(n-6)	18:2(n-6)_24:0
								P-20:1_20:4(n-6)	18:1(n-10)_20:2(n-6)	18:2(n-6)_26:0
								P-20:2(n-6)_22:4	18:1(n-7)_20:3(n-6)	19:0_20:4(n-6)
								P-21:0_20:4(n-6)	18:1(n-9)_20:3(n-6)	19:1_20:4(n-6)
								P-22:0_20:4(n-6)	18:1(n-7)_20:4(n-6)	20:0_20:4(n-6)
									18:1(n-9)_20:4(n-6)	20:1(n-9)_20:4(n-6)
									18:1_22:2(n-6)	20:1(n-10)_20:4(n-6)
									18:1_22:3(n-6)	20:2(n-6)_20:4
									18:1(n-7)_22:4(n-6)	20:2_20:4(n-6)
									18:1(n-9)_22:4(n-6)	20:2(n-6)_22:6
									18:1(n-7)_22:5(n-6)	20:4(n-6)_22:0
									18:1(n-9)_22:5(n-6)	20:4(n-6)_22:6
									18:1(n-10)_24:2(n-6)	20:4(n-6)_24:0
									18:1_24:4(n-6)
									18:1(n-7)_24:5(n-6)
									18:2(n-6)_18:2(n-6)
									18:2(n-6)_18:2(n-7)
									18:2(n-6)_19:0
									18:2(n-6)_19:1
									18:2(n-6)_20:0
									18:2(n-6)_20:1(n-7)
									18:2(n-6)_20:1(n-10)
									18:2(n-6)_20:2(n-7)
									18:2(n-6)_20:3
									18:2(n-6)_20:4(n-6)
									18:2(n-7)_20:4(n-6)
									18:2(n-6)_22:0
									18:2(n-6)_22:1
									18:2(n-6)_22:3
									18:2(n-6)_22:4
									18:2(n-6)_22:5(n-3)
									18:2(n-6)_22:6
									18:2(n-6)_24:0
									18:2(n-6)_24:1
									18:2(n-6)_24:2
									18:2(n-6)_24:3
									18:2(n-6)_26:0
									18:2(n-6)_26:1
									19:1_20:4(n-6)
									20:0_20:4(n-6)
									20:1_20:2(n-6)
									20:1(n-7)_20:4(n-6)
									20:1_22:4(n-6)
									20:2(n-6)_20:4(n-6)
									20:2(n-6)_22:5
									20:2(n-6)_22:6
									20:2(n-6)_24:1
									20:3(n-6)_20:4(n-6)
									20:3(n-6)_22:5
									20:3(n-6)_22:6
									20:4(n-6)_20:5(n-3)
									20:4(n-6)_22:1
									20:4(n-6)_22:3
									20:4(n-6)_22:4(n-6)
									20:4(n-6)_22:5(n-3)
									20:4(n-6)_22:5(n-6)
									20:4(n-6)_22:6
									20:4(n-6)_24:0
									20:4(n-6)_24:1
									20:4(n-6)_24:3
									20:4(n-6)_24:4(n-6)
									20:4(n-6)_24:5(n-6)
									20:4(n-6)_26:0
									20:4(n-6)_26:2
									20:4(n-6)_26:5
									22:4(n-6)_22:5
									22:4(n-6)_22:6
									22:5(n-6)_22:6

## Sheet: Unique n-7 molecular species
Total: 68	Total: 5	Total: 10	Total: 2	Total: 1	Total: 1	Total: 50	Total: 2	Total: 71	Total: 139	Total: 89	Total: 26	Total: 43	Total: 14
BMP	LPC	LPE	LPG	LPI	LPS	O-PC	P-PC	P-PE	PC	PE	PG	PI	PS
14:0_18:1(n-7)	16:1(n-7)	16:1(n-7)	20:2(n-7)	20:3(n-7)	16:1(n-7)	O-15:0_16:1(n-7)	P-16:0_18:1(n-7)	P-16:0_16:1(n-7)	12:0_16:1(n-7)	14:0_16:1(n-7)	14:0_18:1(n-7)	16:0_16:1(n-7)	16:0_16:1(n-7)
16:0_16:1(n-7)	18:1(n-7)	18:1(n-7)	20:3(n-7)			O-16:0_16:1(n-7)	P-18:1(n-7)_16:0	P-16:0_18:1(n-7)	14:0_16:1(n-7)	14:0_18:1(n-7)	15:0_18:1(n-7)	16:0_18:1(n-7)	16:1(n-7)_17:0
16:0_18:1(n-7)	18:2(n-7)	18:2(n-7)				O-16:0_18:1(n-7)		P-16:0_18:2(n-7)	14:0_16:2(n-7)	14:1(n-10)_16:1(n-7)	16:0_16:1(n-7)	16:0_18:2(n-7)	16:1(n-7)_18:0
16:0_18:3(n-7)	20:1(n-7)	20:1(n-7)				O-16:0_20:1(n-7)		P-16:0_20:1(n-7)	14:0_18:1(n-7)	15:0_16:1(n-7)	16:1(n-7)_16:1(n-7)	16:0_20:3(n-7)	16:1(n-7)_18:1(n-7)
16:0_20:3(n-7)	20:2(n-7)	20:2(n-7)				O-16:0_20:2(n-7)		P-16:0_20:2(n-7)	14:1(n-9)_16:1(n-7)	15:0_18:1(n-7)	16:1(n-7)_16:1(n-10)	16:1(n-7)_16:1(n-7)	16:1(n-7)_18:1(n-9)
16:1(n-7)_16:1(n-7)		20:3(n-7)				O-16:0_24:1(n-7)		P-16:0_20:3(n-7)	14:1(n-10)_16:1(n-7)	16:0_16:1(n-7)	16:1(n-7)_18:0	16:1(n-7)_16:1(n-10)	16:2(n-7)_18:0
16:1(n-7)_16:1(n-10)		22:1(n-7)				O-16:1(n-7)_16:0		P-16:0_22:1(n-7)	14:1(n-10)_18:1(n-7)	16:0_18:1(n-7)	16:1(n-7)_18:1(n-7)	16:1(n-7)_18:0	17:0_18:1(n-7)
16:1(n-7)_17:1		22:2(n-7)				O-16:1(n-7)_16:1(n-7)		P-16:0_22:2(n-7)	15:0_16:1(n-7)	16:0_18:2(n-7)	16:1(n-7)_18:1(n-9)	16:1(n-7)_18:1(n-7)	18:0_18:1(n-7)
16:1(n-7)_18:0		22:3(n-7)				O-16:1(n-10)_16:1(n-7)		P-16:0_22:3(n-7)	15:0_18:1(n-7)	16:0_20:3(n-7)	16:1(n-10)_18:1(n-7)	16:1(n-7)_18:1(n-9)	18:0_18:2(n-7)
16:1(n-7)_18:1(n-7)		22:4(n-7)				O-16:1(n-7)_16:1(n-10)		P-16:1(n-7)_20:4(n-6)	15:0_18:2(n-7)	16:1(n-7)_16:1(n-7)	16:1(n-7)_18:2(n-6)	16:1(n-7)_18:1(n-10)	18:0_20:3(n-7)
16:1(n-7)_18:1(n-9)						O-16:1(n-7)_17:0		P-16:1(n-7)_22:6	15:1_16:1(n-7)	16:1(n-7)_16:1(n-9)	16:1(n-7)_20:4(n-6)	16:1(n-10)_18:1(n-7)	18:1(n-7)_18:1(n-9)
16:1(n-7)_18:1(n-10)						O-16:1(n-7)_18:1(n-7)		P-17:0_16:1(n-7)	16:0_16:1(n-7)	16:1(n-7)_16:1(n-10)	16:1(n-7)_20:5(n-3)	16:1(n-7)_18:2(n-6)	18:1(n-7)_18:2(n-6)
16:1(n-10)_18:1(n-7)						O-16:1(n-7)_18:2(n-6)		P-17:0_18:1(n-7)	16:0_16:2(n-7)	16:1(n-7)_16:2	16:1(n-7)_22:5	16:1(n-7)_20:3	18:1(n-7)_22:5(n-3)
16:1(n-7)_18:2(n-6)						O-16:1(n-7)_20:4(n-6)		P-17:0_22:3(n-7)	16:0_18:1(n-7)	16:1(n-7)_16:3	17:0_18:1(n-7)	16:1(n-7)_20:4(n-6)	18:1(n-7)_22:6
16:1(n-7)_18:2(n-7)						O-16:1(n-7)_22:4(n-6)		P-18:0_16:1(n-7)	16:0_18:2(n-7)	16:1(n-7)_17:0	18:0_18:1(n-7)	17:1_18:1(n-7)
16:1(n-10)_18:2(n-7)						O-16:1(n-7)_22:5		P-18:0_18:1(n-7)	16:0_18:3(n-7)	16:1(n-7)_17:1	18:1(n-7)_18:1(n-7)	18:0_18:1(n-7)
16:1(n-7)_18:2(n-10)						O-16:1(n-7)_22:6		P-18:0_18:2(n-7)	16:0_20:1(n-7)	16:1(n-7)_18:0	18:1(n-7)_18:1(n-9)	18:0_18:2(n-7)
16:1(n-7)_19:1						O-17:0_16:1(n-7)		P-18:0_20:1(n-7)	16:0_20:2(n-7)	16:1(n-7)_18:1(n-7)	18:1(n-7)_18:1(n-10)	18:0_20:2(n-7)
16:1(n-7)_20:2(n-7)						O-17:0_18:1(n-7)		P-18:0_20:2(n-7)	16:0_20:3(n-7)	16:1(n-7)_18:1(n-9)	18:1(n-7)_18:2(n-6)	18:0_20:3(n-7)
16:1(n-7)_20:3(n-6)						O-17:1_16:1(n-7)		P-18:0_20:3(n-7)	16:0_22:1(n-7)	16:1(n-7)_18:1(n-10)	18:1_20:2(n-7)	18:1(n-7)_18:1(n-7)
16:1(n-7)_20:3(n-7)						O-18:0_18:1(n-7)		P-18:0_22:1(n-7)	16:0_22:3(n-7)	16:1(n-10)_18:1(n-7)	18:1(n-7)_20:3(n-9)	18:1(n-7)_18:1(n-9)
16:1(n-10)_20:3(n-7)						O-18:0_20:1(n-7)		P-18:0_22:3(n-7)	16:0_24:1(n-7)	16:1(n-7)_18:2(n-6)	18:1(n-9)_20:3(n-7)	18:1(n-7)_18:1(n-10)
16:1(n-7)_20:3(n-9)						O-18:1(n-7)_14:0		P-18:0_24:1(n-7)	16:1(n-7)_16:1(n-7)	16:1(n-7)_18:2(n-7)	18:1(n-7)_20:4	18:1(n-7)_18:2(n-6)
16:1(n-7)_20:4(n-6)						O-18:1(n-7)_15:0		P-18:1(n-7)_14:0	16:1(n-7)_16:1(n-9)	16:1(n-7)_18:3(n-6)	18:1(n-7)_22:4(n-6)	18:1(n-7)_18:2(n-7)
16:1(n-7)_22:4(n-6)						O-18:1(n-7)_16:0		P-18:1(n-7)_16:0	16:1(n-7)_16:1(n-10)	16:1(n-7)_19:1	18:2(n-7)_22:6	18:1(n-9)_18:2(n-7)
16:1(n-7)_22:5(n-3)						O-18:1(n-7)_16:1(n-7)		P-18:1(n-7)_16:1(n-7)	16:1(n-7)_16:2(n-7)	16:1(n-7)_20:1(n-7)	20:3(n-7)_22:5(n-6)	18:1(n-7)_18:2(n-10)
16:1(n-7)_22:6(n-3)						O-18:1(n-9)_16:1(n-7)		P-18:1(n-9)_16:1(n-7)	16:1(n-10)_16:2(n-7)	16:1(n-7)_20:2		18:1(n-7)_18:3(n-7)
16:2_18:1(n-7)						O-18:1(n-10)_16:1(n-7)		P-18:1(n-10)_16:1(n-7)	16:1(n-7)_16:2(n-9)	16:1(n-7)_20:3(n-6)		18:1(n-7)_19:3
17:1_18:1(n-7)						O-18:1(n-7)_16:1(n-10)		P-18:1(n-7)_16:1(n-10)	16:1(n-7)_16:3(n-6)	16:1(n-7)_20:4(n-6)		18:1_20:1(n-7)
18:1(n-7)_18:1(n-7)						O-18:1(n-7)_18:0		P-18:1(n-7)_18:1(n-7)	16:1(n-7)_17:0	16:1(n-7)_20:5(n-3)		18:1(n-7)_20:2(n-7)
18:1(n-7)_18:1(n-9)						O-18:1(n-7)_18:1(n-7)		P-18:1(n-7)_18:1(n-9)	16:1(n-7)_17:1	16:1(n-7)_22:0		18:1(n-10)_20:2(n-7)
18:1(n-7)_18:1(n-10)						O-18:1(n-7)_18:1(n-9)		P-18:1(n-9)_18:1(n-7)	16:1(n-7)_18:0	16:1(n-7)_22:1		18:1(n-7)_20:3(n-3)
18:1(n-7)_18:2(n-6)						O-18:1(n-9)_18:1(n-7)		P-18:1(n-10)_18:1(n-7)	16:1(n-7)_18:1(n-7)	16:1(n-7)_22:3		18:1(n-7)_20:3(n-7)
18:1(n-7)_18:2(n-7)						O-18:1(n-7)_18:1(n-10)		P-18:1(n-7)_18:1(n-10)	16:1(n-7)_18:1(n-9)	16:1(n-7)_22:4(n-6)		18:1(n-9)_20:3(n-7)
18:1(n-9)_18:2(n-7)						O-18:1(n-7)_18:2(n-6)		P-18:1(n-7)_18:2(n-6)	16:1(n-7)_18:1(n-10)	16:1(n-7)_22:5(n-3)		18:1(n-10)_20:3(n-7)
18:1(n-10)_18:2(n-7)						O-18:1(n-7)_20:1(n-9)		P-18:1(n-7)_18:2(n-7)	16:1(n-10)_18:1(n-7)	16:1(n-7)_22:5(n-6)		18:1(n-7)_20:3(n-9)
18:1(n-7)_18:3						O-18:1(n-9)_20:1(n-7)		P-18:1(n-7)_18:3	16:1(n-7)_18:2(n-6)	16:1(n-7)_22:6		18:1(n-7)_20:4(n-6)
18:1_20:1(n-7)						O-18:1_20:2(n-7)		P-18:1(n-7)_19:1	16:1(n-7)_18:2(n-7)	16:1(n-7)_24:0		18:1(n-7)_20:5(n-3)
18:1(n-7)_20:2(n-7)						O-18:1(n-7)_20:3		P-18:1(n-7)_20:0	16:1(n-10)_18:2(n-7)	16:1(n-7)_24:1		18:1(n-7)_22:3
18:1(n-9)_20:2(n-7)						O-18:1(n-7)_20:4		P-18:1(n-7)_20:1(n-7)	16:1(n-7)_18:2(n-9)	16:1(n-7)_24:2		18:1(n-7)_22:4(n-6)
18:1(n-10)_20:2(n-7)						O-18:1(n-7)_22:1		P-18:1(n-7)_20:2(n-7)	16:1(n-7)_18:2(n-10)	16:1(n-7)_26:1		18:1(n-7)_22:5(n-3)
18:1(n-7)_20:3(n-7)						O-18:1(n-7)_22:3		P-18:1(n-7)_20:3(n-7)	16:1(n-7)_18:3(n-3)	16:2(n-7)_18:1		18:1(n-7)_22:6
18:1(n-9)_20:3(n-7)						O-18:1(n-7)_22:4(n-6)		P-18:1(n-7)_20:3(n-9)	16:1(n-7)_18:3(n-6)	17:0_18:1(n-7)		18:2(n-7)_20:4
18:1(n-10)_20:3(n-7)						O-18:1(n-7)_22:5(n-3)		P-18:1(n-7)_20:4(n-6)	16:1(n-7)_19:1	17:1_18:1(n-7)
18:1(n-7)_20:4(n-3)						O-18:1(n-7)_22:6		P-18:1(n-7)_20:5(n-3)	16:1(n-7)_20:0	18:0_18:1(n-7)
18:1(n-7)_20:4(n-6)						O-18:1(n-7)_24:1(n-7)		P-18:1(n-7)_21:1	16:1(n-7)_20:1(n-7)	18:0_18:2(n-7)
18:1(n-7)_20:5(n-3)						O-18:1(n-7)_24:2		P-18:1(n-7)_21:2	16:1(n-10)_20:1(n-7)	18:0_18:3(n-7)
18:1(n-7)_22:4						O-18:1(n-7)_24:3		P-18:1(n-7)_21:3	16:1(n-7)_20:2(n-7)	18:0_20:1(n-7)
18:1(n-7)_22:5(n-3)						O-18:2(n-7)_16:0		P-18:1(n-7)_22:1(n-7)	16:1(n-10)_20:2(n-7)	18:0_20:2(n-7)
18:1(n-7)_22:5(n-6)						O-18:2(n-6)_16:1(n-7)		P-18:1(n-7)_22:2(n-7)	16:1(n-7)_20:3(n-6)	18:0_20:3(n-7)
18:1(n-7)_22:6(n-3)								P-18:1(n-7)_22:3(n-7)	16:1(n-7)_20:3(n-7)	18:0_22:1(n-7)
18:2(n-6)_18:2(n-7)								P-18:1(n-10)_22:3(n-7)	16:1(n-10)_20:3(n-7)	18:0_22:2(n-7)
18:2(n-7)_18:2(n-7)								P-18:1(n-7)_22:3(n-9)	16:1(n-7)_20:3(n-9)	18:0_22:3(n-7)
18:2(n-7)_20:2(n-7)								P-18:1(n-7)_22:4(n-6)	16:1(n-7)_20:4(n-6)	18:0_22:4(n-7)
18:2(n-6)_20:3(n-7)								P-18:1(n-7)_22:5(n-3)	16:1(n-7)_20:5(n-3)	18:1(n-7)_18:1(n-7)
18:2(n-7)_20:3(n-7)								P-18:1(n-7)_22:5(n-6)	16:1(n-7)_22:0	18:1(n-7)_18:1(n-9)
18:2(n-7)_20:4								P-18:1(n-7)_22:6	16:1(n-7)_22:1(n-7)	18:1(n-7)_18:1(n-10)
18:2(n-7)_22:5(n-3)								P-18:1(n-7)_23:1	16:1(n-7)_22:3(n-9)	18:1(n-7)_18:2(n-6)
18:2(n-7)_22:6								P-18:1(n-7)_23:2	16:1(n-7)_22:4(n-6)	18:1(n-7)_18:2(n-7)
20:2(n-7)_20:3(n-7)								P-18:1(n-7)_23:3	16:1(n-7)_22:5(n-3)	18:1(n-9)_18:2(n-7)
20:2(n-7)_20:4(n-6)								P-18:1(n-7)_24:1(n-7)	16:1(n-7)_22:5(n-6)	18:1(n-7)_19:1
20:2(n-7)_22:5								P-18:1(n-7)_24:2	16:1(n-7)_22:6(n-3)	18:1(n-7)_20:0
20:2(n-7)_22:6								P-18:1(n-7)_24:3	16:1(n-7)_24:0	18:1(n-7)_20:1(n-7)
20:3(n-7)_20:3(n-7)								P-18:1(n-7)_24:4(n-6)	16:1(n-7)_24:1	18:1(n-9)_20:1(n-7)
20:3(n-7)_20:4								P-18:1(n-7)_24:5(n-6)	16:1(n-7)_24:4(n-6)	18:1(n-7)_20:2(n-7)
20:3(n-7)_20:5(n-3)								P-18:1(n-7)_24:6(n-3)	16:1(n-7)_24:5(n-6)	18:1(n-9)_20:2(n-7)
20:3(n-7)_22:5(n-3)								P-18:2(n-7)_18:1	16:1(n-7)_24:6	18:1(n-7)_20:3(n-7)
20:3(n-7)_22:6								P-18:2(n-7)_20:4(n-6)	16:1(n-7)_26:0	18:1(n-7)_20:3(n-9)
								P-18:2(n-7)_22:5(n-3)	16:1(n-7)_26:2	18:1(n-7)_20:4(n-6)
								P-20:2(n-7)_18:1	16:2(n-7)_18:1(n-7)	18:1(n-7)_20:5(n-3)
								P-20:2(n-7)_20:1	16:2(n-7)_18:1(n-9)	18:1_22:1(n-7)
									16:2(n-9)_18:1(n-7)	18:1(n-7)_22:1
									16:2(n-7)_20:4	18:1_22:2(n-7)
									16:3(n-6)_18:1(n-7)	18:1(n-7)_22:3(n-9)
									17:0_18:1(n-7)	18:1(n-7)_22:4(n-6)
									17:1_18:1(n-7)	18:1(n-7)_22:5(n-3)
									18:0_18:1(n-7)	18:1(n-7)_22:5(n-6)
									18:0_18:2(n-7)	18:1(n-7)_22:6(n-3)
									18:0_18:3(n-7)	18:1(n-7)_24:0
									18:0_20:1(n-7)	18:1(n-7)_24:1(n-9)
									18:0_20:2(n-7)	18:1(n-9)_24:1(n-7)
									18:0_20:3(n-7)	18:1(n-7)_24:3
									18:0_22:3(n-7)	18:1(n-7)_24:5
									18:1(n-7)_18:1(n-7)	18:2(n-6)_18:2(n-7)
									18:1(n-7)_18:1(n-9)	18:2(n-6)_20:1(n-7)
									18:1(n-7)_18:1(n-10)	18:2(n-7)_22:6
									18:1(n-7)_18:2(n-6)	18:3(n-7)_22:2
									18:1(n-7)_18:2(n-7)	20:1(n-7)_20:4
									18:1(n-9)_18:2(n-7)	20:1_22:3(n-7)
									18:1(n-10)_18:2(n-7)
									18:1(n-7)_18:2(n-10)
									18:1(n-7)_18:3(n-3)
									18:1(n-7)_18:3(n-6)
									18:1_18:3(n-7)
									18:1(n-7)_19:1
									18:1(n-7)_20:0
									18:1(n-7)_20:1(n-7)
									18:1(n-7)_20:1(n-9)
									18:1(n-7)_20:1(n-10)
									18:1(n-9)_20:1(n-7)
									18:1(n-10)_20:1(n-7)
									18:1(n-7)_20:2(n-6)
									18:1(n-7)_20:2(n-7)
									18:1(n-9)_20:2(n-7)
									18:1(n-7)_20:3(n-6)
									18:1(n-7)_20:3(n-7)
									18:1(n-9)_20:3(n-7)
									18:1(n-7)_20:3(n-9)
									18:1(n-7)_20:4(n-6)
									18:1(n-7)_20:5(n-3)
									18:1(n-7)_21:1
									18:1(n-7)_22:0
									18:1(n-7)_22:1
									18:1_22:1(n-7)
									18:1(n-7)_22:3(n-9)
									18:1(n-7)_22:4(n-6)
									18:1(n-7)_22:5(n-3)
									18:1(n-7)_22:5(n-6)
									18:1(n-7)_22:6(n-3)
									18:1(n-7)_24:0
									18:1_24:1(n-7)
									18:1(n-7)_24:1
									18:1(n-7)_24:2
									18:1(n-7)_24:3
									18:1(n-7)_24:5(n-6)
									18:1(n-7)_26:1
									18:2(n-6)_18:2(n-7)
									18:2(n-6)_20:1(n-7)
									18:2(n-6)_20:2(n-7)
									18:2(n-7)_20:4(n-6)
									18:2(n-7)_22:5
									18:2(n-7)_22:6
									18:3(n-7)_20:2
									18:3(n-7)_20:3
									19:1_20:1(n-7)
									20:1(n-7)_20:4(n-6)
									20:1(n-7)_22:5(n-3)
									20:1(n-7)_26:1
									20:2(n-7)_20:4

## Sheet: Unique n-9 molecular species
Total: 27	Total: 2	Total: 5	Total: 2	Total: 2	Total: 0	Total: 35	Total: 0	Total: 59	Total: 84	Total: 64	Total: 14	Total: 34	Total: 16
BMP	LPC	LPE	LPG	LPI	LPS	O-PC	P-PC	P-PE	PC	PE	PG	PI	PS
14:0_18:1(n-9)	20:3(n-9)	20:2(n-9)	18:1(n-9)	18:1(n-9)		O-14:0_18:1(n-9)		P-15:0_18:1(n-9)	12:0_18:1(n-9)	14:0_18:1(n-9)	16:0_18:1(n-9)	16:0_18:1(n-9)	16:0_18:1(n-9)
16:0_18:1(n-9)	22:3(n-9)	20:3(n-9)	20:3(n-9)	20:3(n-9)		O-16:0_16:1(n-9)		P-16:0_18:1(n-9)	14:0_16:1(n-9)	15:0_18:1(n-9)	16:1(n-7)_18:1(n-9)	16:0_20:3(n-9)	16:1(n-9)_18:0
16:1(n-7)_18:1(n-9)		22:3(n-9)				O-16:0_18:1(n-9)		P-16:0_20:1(n-9)	14:0_16:2(n-9)	16:0_16:1(n-9)	18:1(n-7)_18:1(n-9)	16:1(n-7)_18:1(n-9)	16:1(n-7)_18:1(n-9)
16:1(n-9)_18:1		24:3(n-9)				O-16:0_20:1(n-9)		P-16:0_20:2(n-9)	14:0_18:1(n-9)	16:0_18:1(n-9)	18:1(n-9)_20:1	16:1(n-9)_18:1	17:0_18:1(n-9)
16:1(n-7)_20:3(n-9)		24:4(n-9)				O-16:0_20:3(n-9)		P-16:0_20:3(n-9)	14:1(n-9)_16:0	16:0_20:1(n-9)	18:1(n-9)_20:2	16:1(n-10)_18:1(n-9)	18:0_18:1(n-9)
16:2(n-9)_18:1(n-9)						O-16:0_22:3(n-9)		P-16:0_22:1(n-9)	14:1(n-9)_16:1(n-7)	16:0_20:3(n-9)	18:1_20:2(n-9)	17:0_18:1(n-9)	18:0_20:3(n-9)
17:1_18:1(n-9)						O-16:0_24:1(n-9)		P-16:0_22:2(n-9)	14:1(n-10)_18:1(n-9)	16:0_22:3(n-9)	18:1(n-7)_20:3(n-9)	17:0_20:3(n-9)	18:0_22:3(n-9)
18:0_18:1(n-9)						O-16:0_24:2(n-9)		P-16:0_22:3(n-9)	15:0_16:1(n-9)	16:0_24:3(n-9)	18:1(n-9)_20:3(n-7)	17:1_18:1(n-9)	18:0_24:3(n-9)
18:1(n-7)_18:1(n-9)						O-16:0_24:3(n-9)		P-16:0_22:4(n-9)	15:0_18:1(n-9)	16:1(n-7)_16:1(n-9)	18:1(n-9)_20:3(n-9)	18:0_18:1(n-9)	18:1(n-7)_18:1(n-9)
18:1(n-9)_18:1(n-9)						O-17:0_18:1(n-9)		P-16:0_24:2(n-9)	16:0_16:1(n-9)	16:1(n-9)_18:0	18:1(n-9)_20:4	18:0_20:2(n-9)	18:1(n-9)_18:1(n-9)
18:1(n-9)_18:1(n-10)						O-18:0_18:1(n-9)		P-16:0_24:3(n-9)	16:0_16:2(n-9)	16:1(n-7)_18:1(n-9)	18:1(n-9)_22:3(n-9)	18:0_20:3(n-9)	18:1(n-9)_19:1
18:1(n-9)_18:2(n-7)						O-18:0_20:3(n-9)		P-16:0_24:4(n-9)	16:0_18:1(n-9)	16:1(n-9)_18:1(n-9)	18:1(n-9)_22:4(n-6)	18:0_22:2(n-9)	18:1(n-9)_20:4(n-6)
18:1_18:2(n-9)						O-18:1(n-9)_14:0		P-17:0_18:1(n-9)	16:0_18:2(n-9)	16:1(n-10)_18:1(n-9)	18:1(n-9)_22:6(n-3)	18:0_22:3(n-9)	18:1(n-9)_22:5(n-3)
18:1(n-9)_20:1(n-9)						O-18:1(n-9)_15:0		P-17:0_20:1(n-9)	16:0_20:1(n-9)	16:2(n-9)_18:1(n-9)	20:3(n-9)_22:5	18:1(n-7)_18:1(n-9)	18:1(n-9)_22:6
18:1(n-9)_20:2(n-7)						O-18:1(n-9)_16:0		P-17:0_20:2(n-9)	16:0_20:3(n-9)	17:0_18:1(n-9)		18:1(n-9)_18:1(n-10)	18:1(n-9)_24:0
18:1(n-9)_20:2(n-9)						O-18:1(n-9)_16:1(n-7)		P-17:0_20:3(n-9)	16:0_22:1(n-9)	17:1_18:1(n-9)		18:1(n-9)_18:2(n-6)	18:1_24:1(n-9)
18:1(n-9)_20:3(n-7)						O-18:1(n-9)_16:1(n-10)		P-17:0_22:3(n-9)	16:0_22:2(n-9)	18:0_18:1(n-9)		18:1(n-9)_18:2(n-7)
18:1(n-9)_20:3(n-9)						O-18:1(n-9)_18:0		P-18:0_18:1(n-9)	16:0_22:3(n-9)	18:0_20:1(n-9)		18:1(n-9)_18:2(n-10)
18:1(n-9)_20:4(n-6)						O-18:1(n-7)_18:1(n-9)		P-18:0_20:1(n-9)	16:0_24:1(n-9)	18:0_20:2(n-9)		18:1(n-9)_18:3
18:1(n-9)_20:5(n-3)						O-18:1(n-9)_18:1(n-7)		P-18:0_20:2(n-9)	16:0_24:2(n-9)	18:0_20:3(n-9)		18:1(n-9)_19:3
18:1(n-9)_21:4						O-18:1(n-9)_18:1(n-9)		P-18:0_20:3(n-9)	16:0_24:3(n-9)	18:0_22:1(n-9)		18:1(n-9)_20:1(n-9)
18:1(n-9)_22:4						O-18:1(n-9)_18:2(n-6)		P-18:0_22:1(n-9)	16:1(n-7)_16:1(n-9)	18:0_22:2(n-9)		18:1(n-9)_20:2(n-9)
18:1(n-9)_22:5(n-3)						O-18:1(n-7)_20:1(n-9)		P-18:0_22:2(n-9)	16:1(n-7)_16:2(n-9)	18:0_22:3(n-9)		18:1(n-9)_20:3(n-7)
18:1(n-9)_22:5(n-6)						O-18:1(n-9)_20:1(n-7)		P-18:0_22:3(n-9)	16:1(n-9)_16:2(n-9)	18:0_24:2(n-9)		18:1(n-7)_20:3(n-9)
18:1(n-9)_22:6(n-3)						O-18:1(n-9)_20:3(n-6)		P-18:0_24:1(n-9)	16:1(n-10)_16:2(n-9)	18:0_24:3(n-9)		18:1(n-9)_20:3(n-9)
20:3(n-9)_22:6						O-18:1(n-9)_20:3(n-9)		P-18:0_24:2(n-9)	16:1(n-7)_18:1(n-9)	18:0_24:4(n-9)		18:1(n-10)_20:3(n-9)
22:4(n-9)_22:6						O-18:1(n-9)_20:4(n-6)		P-18:0_24:3(n-9)	16:1(n-9)_18:1(n-9)	18:1(n-7)_18:1(n-9)		18:1(n-9)_20:4(n-6)
						O-18:1(n-9)_22:3(n-9)		P-18:0_24:4(n-9)	16:1(n-10)_18:1(n-9)	18:1(n-9)_18:1(n-10)		18:1(n-9)_20:5(n-3)
						O-18:1(n-9)_22:4(n-6)		P-18:1(n-9)_14:0	16:1(n-7)_18:2(n-9)	18:1(n-9)_18:2(n-6)		18:1(n-9)_21:3
						O-18:1(n-9)_22:5(n-3)		P-18:1(n-9)_15:0	16:1(n-7)_20:3(n-9)	18:1(n-9)_18:2(n-7)		18:1(n-9)_22:3(n-9)
						O-18:1(n-9)_22:6(n-3)		P-18:1(n-9)_16:0	16:1(n-9)_20:4(n-6)	18:1(n-9)_18:2(n-9)		18:1(n-9)_22:4(n-6)
						O-18:1(n-9)_24:3(n-9)		P-18:1(n-9)_16:1(n-7)	16:1(n-7)_22:3(n-9)	18:1(n-9)_19:0		18:1(n-9)_22:5(n-3)
						O-20:0_18:1(n-9)		P-18:1(n-9)_16:1(n-10)	16:2(n-7)_18:1(n-9)	18:1(n-9)_19:1		18:1(n-9)_22:6(n-3)
						O-22:0_18:1(n-9)		P-18:1(n-7)_18:1(n-9)	16:2(n-9)_18:1(n-7)	18:1(n-9)_20:0		20:1(n-9)_20:4(n-6)
						O-24:0_18:1(n-9)		P-18:1(n-9)_18:1(n-7)	16:2(n-9)_18:1(n-9)	18:1_20:1(n-9)
								P-18:1(n-9)_18:1(n-9)	17:0_18:1(n-9)	18:1(n-9)_20:1(n-7)
								P-18:1(n-10)_18:1(n-9)	17:1_18:1(n-9)	18:1(n-9)_20:2(n-7)
								P-18:1(n-9)_20:0	18:0_18:1(n-9)	18:1(n-9)_20:2(n-9)
								P-18:1(n-9)_20:1(n-9)	18:0_20:1(n-9)	18:1(n-7)_20:3(n-9)
								P-18:1(n-7)_20:3(n-9)	18:0_20:2(n-9)	18:1(n-9)_20:3(n-9)
								P-18:1(n-9)_20:3(n-9)	18:0_20:3(n-9)	18:1(n-9)_20:4(n-6)
								P-18:1(n-9)_20:4(n-6)	18:0_22:1(n-9)	18:1(n-9)_20:5(n-3)
								P-18:1(n-9)_20:5(n-3)	18:0_22:3(n-9)	18:1(n-9)_21:3
								P-18:1(n-9)_21:3	18:0_24:3(n-9)	18:1(n-9)_22:0
								P-18:1_22:1(n-9)	18:1(n-7)_18:1(n-9)	18:1(n-9)_22:1
								P-18:1(n-9)_22:1	18:1(n-9)_18:1(n-10)	18:1_22:1(n-9)
								P-18:1(n-9)_22:2(n-10)	18:1(n-9)_18:2(n-6)	18:1(n-9)_22:2
								P-18:1(n-10)_22:2(n-9)	18:1(n-9)_18:2(n-7)	18:1_22:2(n-9)
								P-18:1(n-7)_22:3(n-9)	18:1(n-9)_18:2(n-10)	18:1(n-7)_22:3(n-9)
								P-18:1(n-9)_22:3(n-9)	18:1(n-9)_18:3(n-6)	18:1(n-9)_22:3(n-9)
								P-18:1(n-9)_22:4(n-6)	18:1(n-9)_19:0	18:1(n-9)_22:4(n-6)
								P-18:1(n-9)_22:5(n-3)	18:1(n-9)_19:1	18:1(n-9)_22:5(n-3)
								P-18:1(n-9)_22:6(n-3)	18:1(n-9)_20:0	18:1(n-9)_22:5(n-6)
								P-18:1(n-9)_24:3	18:1(n-7)_20:1(n-9)	18:1(n-9)_24:0
								P-18:1_24:3(n-9)	18:1(n-9)_20:1(n-7)	18:1(n-7)_24:1(n-9)
								P-18:1(n-9)_24:4	18:1(n-9)_20:1(n-9)	18:1(n-9)_24:1(n-7)
								P-18:1(n-9)_24:6	18:1(n-9)_20:2(n-7)	18:1(n-9)_24:2(n-9)
								P-19:1_18:1(n-9)	18:1(n-9)_20:2(n-9)	18:1(n-9)_24:3
								P-20:0_18:1(n-9)	18:1(n-9)_20:3(n-6)	18:1_24:3(n-9)
									18:1(n-9)_20:3(n-7)	18:1(n-9)_26:0
									18:1(n-7)_20:3(n-9)	18:1(n-9)_26:1
									18:1(n-9)_20:3(n-9)	18:2(n-9)_20:4
									18:1(n-9)_20:4(n-6)	20:1(n-9)_20:4(n-6)
									18:1(n-9)_20:5(n-3)	20:2(n-9)_22:2
									18:1(n-9)_22:0
									18:1(n-9)_22:1
									18:1_22:1(n-9)
									18:1(n-9)_22:2(n-9)
									18:1(n-7)_22:3(n-9)
									18:1(n-9)_22:3(n-9)
									18:1(n-9)_22:4(n-6)
									18:1(n-9)_22:5(n-3)
									18:1(n-9)_22:5(n-6)
									18:1(n-9)_22:6(n-3)
									18:1(n-9)_24:0
									18:1(n-9)_24:1
									18:1_24:1(n-9)
									18:1(n-9)_24:2
									18:1_24:2(n-9)
									18:1(n-9)_24:3(n-9)
									18:1(n-9)_24:6(n-3)
									18:1(n-9)_26:0
									18:1(n-9)_26:1
									18:1(n-9)_26:2

## Sheet: Unique n-10 molecular species
Total: 39	Total: 4	Total: 8	Total: 2	Total: 2	Total: 1	Total: 27	Total: 1	Total: 55	Total: 96	Total: 53	Total: 15	Total: 37	Total: 20
BMP	LPC	LPE	LPG	LPI	LPS	O-PC	P-PC	P-PE	PC	PE	PG	PI	PS
14:0_18:1(n-10)	14:1(n-10)	14:1(n-10)	18:1(n-10)	16:1(n-10)	16:1(n-10)	O-12:0_16:1(n-10)	P-16:0_16:1(n-10)	P-16:0_14:1(n-10)	12:0_16:1(n-10)	14:1(n-10)_16:1(n-7)	14:0_18:1(n-10)	16:0_16:1(n-10)	14:1(n-10)_18:0
14:1(n-10)_18:1	16:1(n-10)	16:1(n-10)	20:1(n-10)	18:1(n-10)		O-14:0_16:1(n-10)		P-16:0_16:1(n-10)	14:0_14:1(n-10)	14:1(n-10)_18:0	16:0_16:1(n-10)	16:0_18:1(n-10)	16:0_16:1(n-10)
16:0_16:1(n-10)	18:1(n-10)	18:1(n-10)				O-15:0_16:1(n-10)		P-16:0_18:2(n-10)	14:0_16:1(n-10)	14:1(n-10)_18:1	16:0_18:1(n-10)	16:0_18:2(n-10)	16:0_18:1(n-10)
16:0_18:1(n-10)	20:1(n-10)	18:2(n-10)				O-16:0_14:1(n-10)		P-16:0_20:1(n-10)	14:0_18:1(n-10)	16:0_16:1(n-10)	16:1(n-7)_16:1(n-10)	16:1(n-7)_16:1(n-10)	16:1(n-10)_17:0
16:0_20:1(n-10)		20:1(n-10)				O-16:0_16:1(n-10)		P-16:0_20:2(n-10)	14:1(n-10)_15:0	16:0_22:2(n-10)	16:1(n-10)_18:1(n-7)	16:1(n-10)_18:0	16:1(n-10)_18:0
16:1(n-7)_16:1(n-10)		20:2(n-10)				O-16:0_18:1(n-10)		P-16:0_22:1(n-10)	14:1(n-10)_16:0	16:1(n-7)_16:1(n-10)	16:1(n-10)_22:5	16:1(n-7)_18:1(n-10)	16:1_18:1(n-10)
16:1(n-10)_18:0		22:1(n-10)				O-16:0_20:1(n-10)		P-16:0_22:2(n-10)	14:1(n-10)_16:1(n-7)	16:1(n-10)_17:1	18:1(n-7)_18:1(n-10)	16:1(n-10)_18:1(n-7)	16:1(n-10)_18:1
16:1(n-7)_18:1(n-10)		22:2(n-10)				O-16:0_22:1(n-10)		P-16:1(n-10)_20:4(n-6)	14:1(n-10)_16:1(n-10)	16:1(n-7)_18:1(n-10)	18:1(n-10)_20:1(n-10)	16:1(n-10)_18:1(n-9)	16:1(n-10)_22:0
16:1(n-10)_18:1(n-7)						O-16:1(n-10)_16:0		P-16:1(n-10)_22:6	14:1(n-10)_16:2	16:1(n-10)_18:1(n-7)	18:1_20:2(n-10)	16:1(n-10)_18:1(n-10)	16:1(n-10)_24:0
16:1(n-10)_18:1(n-10)						O-16:1(n-10)_16:1(n-7)		P-17:0_18:1(n-10)	14:1(n-10)_18:1(n-7)	16:1(n-10)_18:1(n-9)	18:1(n-10)_20:2	16:1(n-10)_20:4	16:1(n-10)_24:1
16:1(n-10)_18:2(n-7)						O-16:1(n-7)_16:1(n-10)		P-17:0_20:2(n-10)	14:1(n-10)_18:1(n-9)	16:1(n-10)_18:2(n-6)	18:1(n-10)_20:3	17:0_18:1(n-10)	18:0_18:1(n-10)
16:1(n-7)_18:2(n-10)						O-16:1(n-10)_20:4		P-17:0_22:1(n-10)	14:1(n-10)_18:2	16:1(n-10)_19:1	18:1(n-10)_20:4	17:0_18:2(n-10)	18:0_18:2(n-10)
16:1(n-10)_20:3(n-7)						O-17:0_16:1(n-10)		P-17:0_22:2(n-10)	14:1(n-10)_20:4	16:1(n-10)_20:1	18:1(n-10)_22:4	17:1_18:1(n-10)	18:0_20:1(n-10)
16:1(n-10)_20:4						O-17:1_16:1(n-10)		P-18:0_14:1(n-10)	15:0_16:1(n-10)	16:1(n-10)_20:2	18:1(n-10)_22:6	18:0_18:1(n-10)	18:0_20:2(n-10)
16:1(n-10)_22:5(n-3)						O-18:0_16:1(n-10)		P-18:0_18:1(n-10)	15:0_18:1(n-10)	16:1(n-10)_20:4	18:2(n-10)_22:6	18:0_18:2(n-10)	18:0_22:2(n-10)
16:1(n-10)_22:6						O-18:0_18:1(n-10)		P-18:0_20:1(n-10)	16:0_16:1(n-10)	16:1(n-10)_20:5(n-3)		18:0_20:1(n-10)	18:1(n-10)_18:1(n-10)
16:2_18:1(n-10)						O-18:1(n-10)_14:0		P-18:0_20:2(n-10)	16:0_18:1(n-10)	16:1(n-10)_22:0		18:0_20:2(n-10)	18:1(n-10)_20:4
17:1_18:1(n-10)						O-18:1_14:1(n-10)		P-18:0_22:2(n-10)	16:0_18:2(n-10)	16:1(n-10)_22:1		18:1(n-7)_18:1(n-10)	18:1(n-10)_22:5
17:1_20:2(n-10)						O-18:1(n-10)_16:0		P-18:0_24:1(n-10)	16:0_20:1(n-10)	16:1(n-10)_22:5		18:1(n-9)_18:1(n-10)	18:1(n-10)_22:6
18:0_18:1(n-10)						O-18:1(n-10)_16:1(n-7)		P-18:1(n-10)_14:0	16:0_22:1(n-10)	16:1(n-10)_22:6		18:1(n-7)_18:2(n-10)	18:1_24:1(n-10)
18:0_20:1(n-10)						O-18:1(n-7)_16:1(n-10)		P-18:1(n-10)_16:1(n-7)	16:0_24:1(n-10)	16:1(n-10)_24:0		18:1(n-9)_18:2(n-10)
18:1(n-7)_18:1(n-10)						O-18:1(n-9)_16:1(n-10)		P-18:1(n-7)_16:1(n-10)	16:1(n-7)_16:1(n-10)	16:1(n-10)_24:1		18:1(n-10)_18:2(n-10)
18:1(n-9)_18:1(n-10)						O-18:1(n-10)_18:0		P-18:1(n-9)_16:1(n-10)	16:1(n-10)_16:2(n-7)	16:1(n-10)_24:2		18:1(n-10)_18:3
18:1(n-10)_18:2(n-7)						O-18:1(n-7)_18:1(n-10)		P-18:1(n-10)_16:1(n-10)	16:1(n-10)_16:2(n-9)	16:1(n-10)_26:0		18:1(n-10)_19:3
18:1_18:2(n-10)						O-18:1(n-10)_18:1(n-10)		P-18:1(n-10)_17:1	16:1(n-10)_17:0	16:2_18:1(n-10)		18:1(n-10)_20:1(n-10)
18:1(n-10)_19:2						O-18:1(n-10)_20:4		P-18:1(n-10)_18:1(n-7)	16:1(n-10)_17:1	16:2(n-10)_18:1		18:1(n-10)_20:2(n-7)
18:1(n-10)_20:1(n-10)						O-18:1(n-10)_22:6		P-18:1(n-7)_18:1(n-10)	16:1(n-10)_18:0	17:0_18:1(n-10)		18:1(n-10)_20:2(n-10)
18:1(n-10)_20:2(n-7)								P-18:1(n-10)_18:1(n-9)	16:1(n-7)_18:1(n-10)	17:1_18:1(n-10)		18:1(n-10)_20:3(n-7)
18:1_20:2(n-10)								P-18:1(n-10)_18:2	16:1(n-10)_18:1(n-7)	18:0_20:1(n-10)		18:1(n-10)_20:3(n-9)
18:1(n-10)_20:3(n-7)								P-18:1(n-10)_19:1	16:1(n-10)_18:1(n-9)	18:0_20:2(n-10)		18:1(n-10)_20:4(n-6)
18:1(n-10)_20:4								P-18:1(n-10)_20:0	16:1(n-10)_18:2(n-6)	18:0_22:1(n-10)		18:1(n-10)_20:5(n-3)
18:1(n-10)_20:5								P-18:1(n-10)_20:1(n-10)	16:1(n-10)_18:2(n-7)	18:0_22:2(n-10)		18:1(n-10)_21:3
18:1(n-10)_21:3								P-18:1(n-10)_20:2(n-10)	16:1(n-7)_18:2(n-10)	18:0_24:1(n-10)		18:1(n-10)_22:3
18:1(n-10)_22:4								P-18:1(n-10)_20:3	16:1(n-10)_18:2(n-10)	18:1(n-7)_18:1(n-10)		18:1(n-10)_22:5(n-3)
18:1(n-10)_22:5(n-3)								P-18:1(n-10)_20:4(n-6)	16:1(n-10)_18:3(n-6)	18:1(n-9)_18:1(n-10)		18:1(n-10)_22:6
18:1(n-10)_22:6(n-3)								P-18:1(n-10)_20:5(n-3)	16:1(n-10)_19:1	18:1(n-10)_18:2(n-10)		18:2(n-10)_20:4(n-6)
18:2(n-10)_22:6								P-18:1(n-10)_21:1	16:1(n-10)_20:0	18:1(n-10)_19:1		20:1(n-10)_20:4
20:1(n-10)_22:6								P-18:1(n-10)_21:3	16:1(n-10)_20:1(n-7)	18:1(n-10)_20:1(n-10)
20:2(n-10)_22:6								P-18:1_22:1(n-10)	16:1(n-10)_20:2(n-7)	18:1(n-10)_20:2(n-10)
								P-18:1(n-10)_22:1	16:1(n-10)_20:3(n-7)	18:1(n-10)_20:3
								P-18:1(n-9)_22:2(n-10)	16:1(n-10)_20:4(n-6)	18:1(n-10)_20:4
								P-18:1(n-10)_22:2(n-9)	16:1(n-10)_20:5(n-3)	18:1(n-10)_20:5
								P-18:1(n-10)_22:3(n-7)	16:1(n-10)_22:0	18:1_22:1(n-10)
								P-18:1(n-10)_22:4(n-6)	16:1(n-10)_22:1	18:1(n-10)_22:1
								P-18:1(n-10)_22:5(n-3)	16:1(n-10)_22:2	18:1(n-10)_22:2
								P-18:1(n-10)_22:6	16:1(n-10)_22:3	18:1_22:2(n-10)
								P-18:1(n-10)_24:1(n-10)	16:1(n-10)_22:4	18:1(n-10)_22:3
								P-18:1(n-10)_24:2	16:1(n-10)_22:5(n-3)	18:1(n-10)_22:4(n-6)
								P-18:1(n-10)_24:3	16:1(n-10)_22:6	18:1(n-10)_22:5(n-3)
								P-18:1(n-10)_24:4(n-6)	16:1(n-10)_24:0	18:1(n-10)_22:6
								P-18:1(n-10)_24:5(n-6)	16:1(n-10)_24:1	18:1(n-10)_24:0
								P-18:1(n-10)_24:6(n-3)	16:1(n-10)_24:2	18:1(n-10)_24:3
								P-18:2(n-10)_18:1	16:1(n-10)_24:3	20:1(n-10)_20:4(n-6)
								P-18:2(n-10)_20:5	16:1(n-10)_26:0
								P-20:0_16:1(n-10)	16:1(n-10)_26:1
									16:1(n-10)_26:2
									16:2_18:1(n-10)
									17:0_18:1(n-10)
									17:1_18:1(n-10)
									18:0_18:1(n-10)
									18:0_18:2(n-10)
									18:0_20:1(n-10)
									18:0_20:2(n-10)
									18:0_22:1(n-10)
									18:0_22:2(n-10)
									18:0_24:1(n-10)
									18:1(n-7)_18:1(n-10)
									18:1(n-9)_18:1(n-10)
									18:1(n-10)_18:2(n-7)
									18:1(n-7)_18:2(n-10)
									18:1(n-9)_18:2(n-10)
									18:1(n-10)_18:3
									18:1(n-10)_19:1
									18:1(n-10)_20:0
									18:1(n-7)_20:1(n-10)
									18:1(n-10)_20:1(n-7)
									18:1(n-10)_20:2(n-6)
									18:1(n-10)_20:2(n-10)
									18:1(n-10)_20:3
									18:1(n-10)_20:4
									18:1(n-10)_20:5(n-3)
									18:1(n-10)_22:1
									18:1_22:1(n-10)
									18:1(n-10)_22:2
									18:1(n-10)_22:3
									18:1(n-10)_22:5(n-3)
									18:1(n-10)_22:6
									18:1(n-10)_24:0
									18:1(n-10)_24:1
									18:1_24:1(n-10)
									18:1(n-10)_24:2(n-6)
									18:1(n-10)_26:0
									18:1(n-10)_26:1
									18:2_18:2(n-10)
									18:2(n-6)_20:1(n-10)
									18:2(n-10)_20:4

## Sheet: All FA
All FA with assigned C=C positions	n-3	n-6	n-7	n-9	n-10
14:1(n-10)	18:3(n-3)	16:3(n-6)	16:1(n-7)	14:1(n-9)	14:1(n-10)
14:1(n-9)	18:4(n-3)	18:2(n-6)	16:2(n-7)	16:1(n-9)	16:1(n-10)
16:1(n-10)	20:3(n-3)	18:3(n-6)	18:1(n-7)	16:2(n-9)	16:2(n-10)
16:1(n-7)	20:4(n-3)	20:2(n-6)	18:2(n-7)	18:1(n-9)	18:1(n-10)
16:1(n-9)	20:5(n-3)	20:3(n-6)	18:3(n-7)	18:2(n-9)	18:2(n-10)
16:2(n-10)	22:3(n-3)	20:4(n-6)	20:1(n-7)	20:1(n-9)	20:1(n-10)
16:2(n-7)	22:4(n-3)	21:4(n-6)	20:2(n-7)	20:2(n-9)	20:2(n-10)
16:2(n-9)	22:5(n-3)	22:2(n-6)	20:3(n-7)	20:3(n-9)	22:1(n-10)
16:3(n-6)	22:6(n-3)	22:3(n-6)	22:1(n-7)	22:1(n-9)	22:2(n-10)
18:1(n-10)	24:3(n-3)	22:4(n-6)	22:2(n-7)	22:2(n-9)	24:1(n-10)
18:1(n-7)	24:4(n-3)	22:5(n-6)	22:3(n-7)	22:3(n-9)	O-16:1(n-10)
18:1(n-9)	24:5(n-3)	24:2(n-6)	22:4(n-7)	22:4(n-9)	O-18:1(n-10)
18:2(n-10)	24:6(n-3)	24:3(n-6)	24:1(n-7)	24:1(n-9)	P-16:1(n-10)
18:2(n-6)	O-18:3(n-3)	24:4(n-6)	O-16:1(n-7)	24:2(n-9)	P-18:1(n-10)
18:2(n-7)	O-20:3(n-3)	24:5(n-6)	O-18:1(n-7)	24:3(n-9)	P-18:2(n-10)
18:2(n-9)	P-18:3(n-3)	O-18:2(n-6)	O-18:2(n-7)	24:4(n-9)
18:3(n-3)	P-20:3(n-3)	P-18:2(n-6)	P-16:1(n-7)	O-18:1(n-9)
18:3(n-6)		P-20:2(n-6)	P-18:1(n-7)	P-18:1(n-9)
18:3(n-7)			P-18:2(n-7)
18:4(n-3)			P-20:2(n-7)
20:1(n-10)
20:1(n-7)
20:1(n-9)
20:2(n-10)
20:2(n-6)
20:2(n-7)
20:2(n-9)
20:3(n-3)
20:3(n-6)
20:3(n-7)
20:3(n-9)
20:4(n-3)
20:4(n-6)
20:5(n-3)
21:4(n-6)
22:1(n-10)
22:1(n-7)
22:1(n-9)
22:2(n-10)
22:2(n-6)
22:2(n-7)
22:2(n-9)
22:3(n-3)
22:3(n-6)
22:3(n-7)
22:3(n-9)
22:4(n-3)
22:4(n-6)
22:4(n-7)
22:4(n-9)
22:5(n-3)
22:5(n-6)
22:6(n-3)
24:1(n-10)
24:1(n-7)
24:1(n-9)
24:2(n-6)
24:2(n-9)
24:3(n-3)
24:3(n-6)
24:3(n-9)
24:4(n-3)
24:4(n-6)
24:4(n-9)
24:5(n-3)
24:5(n-6)
24:6(n-3)
O-16:1(n-10)
O-16:1(n-7)
O-18:1(n-10)
O-18:1(n-7)
O-18:1(n-9)
O-18:2(n-6)
O-18:2(n-7)
O-18:3(n-3)
O-20:3(n-3)
P-16:1(n-10)
P-16:1(n-7)
P-18:1(n-10)
P-18:1(n-7)
P-18:1(n-9)
P-18:2(n-10)
P-18:2(n-6)
P-18:2(n-7)
P-18:3(n-3)
P-20:2(n-6)
P-20:2(n-7)
P-20:3(n-3)

[truncated: 7 more sheets: All FA => bond-type independent, FA per lipid (sub)class, n-3 FA, n-6 FA, n-7 FA, n-9 FA, n-10 FA]
