# Supplementary material for: Computationally unmasking each fatty acyl C=C position in complex lipids by routine LC-MS/MS lipidomics
Source: Nat Commun. 2025 Aug 11;16:7277. doi: 10.1038/s41467-025-61911-x (PMC12340080; doi:10.1038/s41467-025-61911-x)
Supplement: Supplementary file 4 — Supplementary Data 2 [file 41467_2025_61911_MOESM4_ESM.xlsx]

## Sheet: Legend
Supplementary Data 2: List of novel species.
Novel' corresponds to not being present in either the HMDB, RefMet or LMSD database. The database versions available as of March 23rd 2025 were searched for this analysis.
The spreadsheet 'novel species' lists all novel species.
The spreadsheet 'novel species w_o C=C' lists all novel species when omitting the C=C information.

## Sheet: novel species
	Novel Species
1	BMP 14:0_18:1(n-10)
2	BMP 14:0_18:1(n-9)
3	BMP 14:0_18:2(n-6)
4	BMP 14:0_20:4(n-6)
5	BMP 14:0_22:5(n-3)
6	BMP 14:1(n-10)_18:1
7	BMP 16:0_16:1(n-10)
8	BMP 16:0_16:1(n-7)
9	BMP 16:0_18:1(n-10)
10	BMP 16:0_18:1(n-7)
11	BMP 16:0_18:1(n-9)
12	BMP 16:0_18:2(n-6)
13	BMP 16:0_18:3(n-3)
14	BMP 16:0_18:3(n-7)
15	BMP 16:0_20:1(n-10)
16	BMP 16:0_20:3(n-7)
17	BMP 16:0_20:4(n-6)
18	BMP 16:0_20:5(n-3)
19	BMP 16:0_22:4(n-6)
20	BMP 16:0_22:5(n-3)
21	BMP 16:1(n-10)_18:0
22	BMP 16:1(n-10)_18:1(n-10)
23	BMP 16:1(n-10)_18:1(n-7)
24	BMP 16:1(n-10)_18:2(n-7)
25	BMP 16:1(n-10)_20:3(n-7)
26	BMP 16:1(n-10)_20:4
27	BMP 16:1(n-10)_22:5(n-3)
28	BMP 16:1(n-10)_22:6
29	BMP 16:1(n-7)_16:1(n-10)
30	BMP 16:1(n-7)_16:1(n-7)
31	BMP 16:1(n-7)_17:1
32	BMP 16:1(n-7)_18:0
33	BMP 16:1(n-7)_18:1(n-10)
34	BMP 16:1(n-7)_18:1(n-7)
35	BMP 16:1(n-7)_18:1(n-9)
36	BMP 16:1(n-7)_18:2(n-10)
37	BMP 16:1(n-7)_18:2(n-6)
38	BMP 16:1(n-7)_18:2(n-7)
39	BMP 16:1(n-7)_19:1
40	BMP 16:1(n-7)_20:2(n-7)
41	BMP 16:1(n-7)_20:3(n-6)
42	BMP 16:1(n-7)_20:3(n-7)
43	BMP 16:1(n-7)_20:3(n-9)
44	BMP 16:1(n-7)_20:4(n-6)
45	BMP 16:1(n-7)_22:4(n-6)
46	BMP 16:1(n-7)_22:5(n-3)
47	BMP 16:1(n-7)_22:6(n-3)
48	BMP 16:1(n-9)_18:1
49	BMP 16:1_18:3(n-3)
50	BMP 16:1_20:4(n-3)
51	BMP 16:2(n-9)_18:1(n-9)
52	BMP 16:2_18:1(n-10)
53	BMP 16:2_18:1(n-7)
54	BMP 16:2_18:2(n-6)
55	BMP 16:2_22:5(n-3)
56	BMP 17:1_18:1(n-10)
57	BMP 17:1_18:1(n-7)
58	BMP 17:1_18:1(n-9)
59	BMP 17:1_18:2(n-6)
60	BMP 17:1_18:3(n-3)
61	BMP 17:1_20:2(n-10)
62	BMP 17:1_22:5(n-3)
63	BMP 18:0_18:1(n-10)
64	BMP 18:0_18:1(n-9)
65	BMP 18:0_18:2(n-6)
66	BMP 18:0_20:1(n-10)
67	BMP 18:0_20:4(n-3)
68	BMP 18:0_20:4(n-6)
69	BMP 18:1(n-10)_18:2(n-7)
70	BMP 18:1(n-10)_19:2
71	BMP 18:1(n-10)_20:1(n-10)
72	BMP 18:1(n-10)_20:2(n-7)
73	BMP 18:1(n-10)_20:3(n-7)
74	BMP 18:1(n-10)_20:4
75	BMP 18:1(n-10)_20:5
76	BMP 18:1(n-10)_21:3
77	BMP 18:1(n-10)_22:4
78	BMP 18:1(n-10)_22:5(n-3)
79	BMP 18:1(n-10)_22:6(n-3)
80	BMP 18:1(n-7)_18:1(n-10)
81	BMP 18:1(n-7)_18:1(n-7)
82	BMP 18:1(n-7)_18:1(n-9)
83	BMP 18:1(n-7)_18:2(n-6)
84	BMP 18:1(n-7)_18:2(n-7)
85	BMP 18:1(n-7)_18:3
86	BMP 18:1(n-7)_20:2(n-7)
87	BMP 18:1(n-7)_20:3(n-7)
88	BMP 18:1(n-7)_20:4(n-3)
89	BMP 18:1(n-7)_20:4(n-6)
90	BMP 18:1(n-7)_20:5(n-3)
91	BMP 18:1(n-7)_22:4
92	BMP 18:1(n-7)_22:5(n-3)
93	BMP 18:1(n-7)_22:5(n-6)
94	BMP 18:1(n-7)_22:6(n-3)
95	BMP 18:1(n-9)_18:1(n-10)
96	BMP 18:1(n-9)_18:1(n-9)
97	BMP 18:1(n-9)_18:2(n-7)
98	BMP 18:1(n-9)_20:1(n-9)
99	BMP 18:1(n-9)_20:2(n-7)
100	BMP 18:1(n-9)_20:2(n-9)
101	BMP 18:1(n-9)_20:3(n-7)
102	BMP 18:1(n-9)_20:3(n-9)
103	BMP 18:1(n-9)_20:4(n-6)
104	BMP 18:1(n-9)_20:5(n-3)
105	BMP 18:1(n-9)_21:4
106	BMP 18:1(n-9)_22:4
107	BMP 18:1(n-9)_22:5(n-3)
108	BMP 18:1(n-9)_22:5(n-6)
109	BMP 18:1(n-9)_22:6(n-3)
110	BMP 18:1_18:2(n-10)
111	BMP 18:1_18:2(n-9)
112	BMP 18:1_18:3(n-3)
113	BMP 18:1_18:3(n-6)
114	BMP 18:1_18:4(n-3)
115	BMP 18:1_20:1(n-7)
116	BMP 18:1_20:2(n-10)
117	BMP 18:1_20:2(n-6)
118	BMP 18:1_20:3(n-3)
119	BMP 18:1_20:3(n-6)
120	BMP 18:1_22:4(n-3)
121	BMP 18:1_22:4(n-6)
122	BMP 18:2(n-10)_22:6
123	BMP 18:2(n-6)_18:2(n-6)
124	BMP 18:2(n-6)_18:2(n-7)
125	BMP 18:2(n-6)_19:1
126	BMP 18:2(n-6)_20:1
127	BMP 18:2(n-6)_20:2
128	BMP 18:2(n-6)_20:3(n-7)
129	BMP 18:2(n-6)_20:4
130	BMP 18:2(n-6)_20:5(n-3)
131	BMP 18:2(n-6)_21:3
132	BMP 18:2(n-6)_22:4(n-6)
133	BMP 18:2(n-6)_22:5(n-3)
134	BMP 18:2(n-6)_22:6(n-3)
135	BMP 18:2(n-7)_18:2(n-7)
136	BMP 18:2(n-7)_20:2(n-7)
137	BMP 18:2(n-7)_20:3(n-7)
138	BMP 18:2(n-7)_20:4
139	BMP 18:2(n-7)_22:5(n-3)
140	BMP 18:2(n-7)_22:6
141	BMP 18:2_18:3(n-3)
142	BMP 18:2_20:4(n-3)
143	BMP 18:3(n-3)_18:3(n-3)
144	BMP 18:3(n-3)_20:3(n-3)
145	BMP 18:3(n-3)_20:4(n-3)
146	BMP 18:3(n-3)_20:5(n-3)
147	BMP 18:3(n-3)_21:3
148	BMP 18:3(n-3)_22:4(n-3)
149	BMP 18:3(n-3)_22:5(n-3)
150	BMP 18:3(n-3)_22:5(n-6)
151	BMP 18:3(n-3)_22:6(n-3)
152	BMP 18:4(n-3)_22:5(n-3)
153	BMP 18:4(n-3)_22:6
154	BMP 20:1(n-10)_22:6
155	BMP 20:2(n-10)_22:6
156	BMP 20:2(n-7)_20:3(n-7)
157	BMP 20:2(n-7)_20:4(n-6)
158	BMP 20:2(n-7)_22:5
159	BMP 20:2(n-7)_22:6
160	BMP 20:2_20:3(n-6)
161	BMP 20:2_20:5(n-3)
162	BMP 20:2_22:5(n-3)
163	BMP 20:2_22:5(n-6)
164	BMP 20:3(n-3)_22:5(n-3)
165	BMP 20:3(n-3)_22:6
166	BMP 20:3(n-3)_24:6(n-3)
167	BMP 20:3(n-6)_22:5(n-3)
168	BMP 20:3(n-6)_22:6
169	BMP 20:3(n-7)_20:3(n-7)
170	BMP 20:3(n-7)_20:4
171	BMP 20:3(n-7)_20:5(n-3)
172	BMP 20:3(n-7)_22:5(n-3)
173	BMP 20:3(n-7)_22:6
174	BMP 20:3(n-9)_22:6
175	BMP 20:3_22:4(n-6)
176	BMP 20:3_22:5(n-6)
177	BMP 20:4(n-3)_20:5(n-3)
178	BMP 20:4(n-3)_22:5(n-3)
179	BMP 20:4(n-3)_22:6(n-3)
180	BMP 20:4(n-6)_20:5(n-3)
181	BMP 20:4(n-6)_21:3
182	BMP 20:4(n-6)_22:4(n-6)
183	BMP 20:4(n-6)_22:5(n-3)
184	BMP 20:4(n-6)_22:5(n-6)
185	BMP 20:4(n-6)_22:6(n-3)
186	BMP 20:4_20:4(n-6)
187	BMP 20:4_22:4(n-3)
188	BMP 20:5(n-3)_20:5(n-3)
189	BMP 20:5(n-3)_22:4(n-3)
190	BMP 20:5(n-3)_22:5(n-3)
191	BMP 20:5(n-3)_22:5(n-6)
192	BMP 20:5(n-3)_22:6(n-3)
193	BMP 21:3_22:5(n-3)
194	BMP 21:3_22:5(n-6)
195	BMP 22:4(n-3)_22:5(n-3)
196	BMP 22:4(n-3)_22:6
197	BMP 22:4(n-6)_22:5(n-3)
198	BMP 22:4(n-6)_22:5(n-6)
199	BMP 22:4(n-6)_22:6
200	BMP 22:4(n-9)_22:6
201	BMP 22:4_22:4(n-6)
202	BMP 22:5(n-3)_22:5(n-3)
203	BMP 22:5(n-3)_22:5(n-6)
204	BMP 22:5(n-3)_22:6(n-3)
205	BMP 22:5(n-6)_22:6
206	BMP 22:6(n-3)_22:6(n-3)
207	LPC 14:1(n-10)
208	LPC 16:1(n-10)
209	LPC 18:1(n-10)
210	LPC 18:2(n-7)
211	LPC 20:1(n-10)
212	LPC 20:1(n-7)
213	LPC 20:2(n-7)
214	LPC 20:3(n-3)
215	LPC 22:3(n-6)
216	LPC 22:3(n-9)
217	LPC 24:4(n-6)
218	LPC 24:5(n-6)
219	LPE 14:1(n-10)
220	LPE 16:1(n-10)
221	LPE 18:1(n-10)
222	LPE 18:2(n-10)
223	LPE 18:2(n-7)
224	LPE 20:1(n-10)
225	LPE 20:1(n-7)
226	LPE 20:2(n-10)
227	LPE 20:2(n-7)
228	LPE 20:3(n-7)
229	LPE 22:1(n-10)
230	LPE 22:1(n-7)
231	LPE 22:2(n-10)
232	LPE 22:2(n-7)
233	LPE 22:3(n-6)
234	LPE 22:3(n-7)
235	LPE 22:3(n-9)
236	LPE 22:4(n-7)
237	LPE 24:3(n-9)
238	LPE 24:4(n-6)
239	LPE 24:4(n-9)
240	LPE 24:5(n-3)
241	LPE 24:5(n-6)
242	LPG 18:1(n-10)
243	LPG 20:1(n-10)
244	LPG 20:2(n-7)
245	LPG 20:3(n-7)
246	LPG 22:5(n-3)
247	LPI 16:1(n-10)
248	LPI 18:1(n-10)
249	LPI 20:3(n-7)
250	LPS 16:1(n-10)
251	PC 12:0_16:1(n-10)
252	PC 14:0_14:1(n-10)
253	PC 14:0_16:1(n-10)
254	PC 14:0_16:2(n-7)
255	PC 14:0_16:2(n-9)
256	PC 14:0_16:3(n-6)
257	PC 14:0_18:1(n-10)
258	PC 14:1(n-10)_15:0
259	PC 14:1(n-10)_16:0
260	PC 14:1(n-10)_16:1(n-10)
261	PC 14:1(n-10)_16:1(n-7)
262	PC 14:1(n-10)_16:2
263	PC 14:1(n-10)_18:1(n-7)
264	PC 14:1(n-10)_18:1(n-9)
265	PC 14:1(n-10)_18:2
266	PC 14:1(n-10)_20:4
267	PC 14:1(n-9)_16:0
268	PC 14:1(n-9)_16:1(n-7)
269	PC 15:0_16:1(n-10)
270	PC 15:0_18:1(n-10)
271	PC 15:0_18:2(n-7)
272	PC 15:0_20:3(n-3)
273	PC 15:0_22:4(n-3)
274	PC 16:0_16:1(n-10)
275	PC 16:0_16:2(n-7)
276	PC 16:0_16:2(n-9)
277	PC 16:0_16:3(n-6)
278	PC 16:0_18:1(n-10)
279	PC 16:0_18:2(n-10)
280	PC 16:0_18:3(n-7)
281	PC 16:0_20:1(n-10)
282	PC 16:0_20:1(n-7)
283	PC 16:0_20:2(n-7)
284	PC 16:0_20:3(n-3)
285	PC 16:0_20:3(n-7)
286	PC 16:0_22:1(n-10)
287	PC 16:0_22:1(n-7)
288	PC 16:0_22:3(n-3)
289	PC 16:0_22:3(n-6)
290	PC 16:0_22:3(n-7)
291	PC 16:0_22:3(n-9)
292	PC 16:0_22:4(n-3)
293	PC 16:0_24:1(n-10)
294	PC 16:0_24:1(n-7)
295	PC 16:0_24:2(n-6)
296	PC 16:0_24:2(n-9)
297	PC 16:0_24:3(n-3)
298	PC 16:0_24:3(n-6)
299	PC 16:0_24:3(n-9)
300	PC 16:0_24:4(n-3)
301	PC 16:0_24:4(n-6)
302	PC 16:0_24:5(n-3)
303	PC 16:0_24:5(n-6)
304	PC 16:0_24:6(n-3)
305	PC 16:1(n-10)_16:2(n-7)
306	PC 16:1(n-10)_16:2(n-9)
307	PC 16:1(n-10)_17:0
308	PC 16:1(n-10)_17:1
309	PC 16:1(n-10)_18:0
310	PC 16:1(n-10)_18:1(n-7)
311	PC 16:1(n-10)_18:1(n-9)
312	PC 16:1(n-10)_18:2(n-10)
313	PC 16:1(n-10)_18:2(n-6)
314	PC 16:1(n-10)_18:2(n-7)
315	PC 16:1(n-10)_18:3(n-6)
316	PC 16:1(n-10)_19:1
317	PC 16:1(n-10)_20:0
318	PC 16:1(n-10)_20:1(n-7)
319	PC 16:1(n-10)_20:2(n-7)
320	PC 16:1(n-10)_20:3(n-7)
321	PC 16:1(n-10)_20:4(n-6)
322	PC 16:1(n-10)_20:5(n-3)
323	PC 16:1(n-10)_22:0
324	PC 16:1(n-10)_22:1
325	PC 16:1(n-10)_22:2
326	PC 16:1(n-10)_22:3
327	PC 16:1(n-10)_22:4
328	PC 16:1(n-10)_22:5(n-3)
329	PC 16:1(n-10)_22:6
330	PC 16:1(n-10)_24:0
331	PC 16:1(n-10)_24:1
332	PC 16:1(n-10)_24:2
333	PC 16:1(n-10)_24:3
334	PC 16:1(n-10)_26:0
335	PC 16:1(n-10)_26:1
336	PC 16:1(n-10)_26:2
337	PC 16:1(n-7)_16:1(n-10)
338	PC 16:1(n-7)_16:1(n-9)
339	PC 16:1(n-7)_16:2(n-7)
340	PC 16:1(n-7)_16:2(n-9)
341	PC 16:1(n-7)_16:3(n-6)
342	PC 16:1(n-7)_18:1(n-10)
343	PC 16:1(n-7)_18:2(n-10)
344	PC 16:1(n-7)_18:2(n-7)
345	PC 16:1(n-7)_20:1(n-7)
346	PC 16:1(n-7)_20:2(n-7)
347	PC 16:1(n-7)_20:3(n-7)
348	PC 16:1(n-7)_22:1(n-7)
349	PC 16:1(n-7)_22:3(n-9)
350	PC 16:1(n-7)_24:4(n-6)
351	PC 16:1(n-7)_24:5(n-6)
352	PC 16:1(n-7)_24:6
353	PC 16:1(n-7)_26:0
354	PC 16:1(n-7)_26:2
355	PC 16:1(n-9)_16:2(n-9)
356	PC 16:1(n-9)_18:1(n-9)
357	PC 16:1_24:5(n-3)
358	PC 16:1_24:6(n-3)
359	PC 16:2(n-7)_18:1(n-7)
360	PC 16:2(n-7)_18:1(n-9)
361	PC 16:2(n-7)_20:4
362	PC 16:2(n-9)_18:1(n-7)
363	PC 16:2(n-9)_18:1(n-9)
364	PC 16:2_18:1(n-10)
365	PC 16:2_18:2(n-6)
366	PC 16:2_18:3(n-3)
367	PC 16:2_22:4(n-6)
368	PC 16:2_22:5(n-3)
369	PC 16:3(n-6)_18:1(n-7)
370	PC 16:3(n-6)_20:4(n-6)
371	PC 16:3_18:2(n-6)
372	PC 17:0_18:1(n-10)
373	PC 17:0_20:3(n-3)
374	PC 17:1_18:1(n-10)
375	PC 17:1_18:1(n-7)
376	PC 17:1_22:5(n-3)
377	PC 18:0_18:1(n-10)
378	PC 18:0_18:2(n-10)
379	PC 18:0_18:2(n-7)
380	PC 18:0_18:3(n-7)
381	PC 18:0_20:1(n-10)
382	PC 18:0_20:2(n-10)
383	PC 18:0_20:2(n-7)
384	PC 18:0_20:3(n-3)
385	PC 18:0_20:3(n-7)
386	PC 18:0_22:1(n-10)
387	PC 18:0_22:2(n-10)
388	PC 18:0_22:3(n-3)
389	PC 18:0_22:3(n-7)
390	PC 18:0_22:4(n-3)
391	PC 18:0_24:1(n-10)
392	PC 18:0_24:2(n-6)
393	PC 18:0_24:3(n-3)
394	PC 18:0_24:3(n-9)
395	PC 18:0_24:4(n-6)
396	PC 18:0_24:5(n-3)
397	PC 18:0_24:5(n-6)
398	PC 18:0_24:6(n-3)
399	PC 18:1(n-10)_18:2(n-7)
400	PC 18:1(n-10)_18:3
401	PC 18:1(n-10)_19:1
402	PC 18:1(n-10)_20:0
403	PC 18:1(n-10)_20:1(n-7)
404	PC 18:1(n-10)_20:2(n-10)
405	PC 18:1(n-10)_20:2(n-6)
406	PC 18:1(n-10)_20:3
407	PC 18:1(n-10)_20:4
408	PC 18:1(n-10)_20:5(n-3)
409	PC 18:1(n-10)_22:1
410	PC 18:1(n-10)_22:2
411	PC 18:1(n-10)_22:3
412	PC 18:1(n-10)_22:5(n-3)
413	PC 18:1(n-10)_22:6
414	PC 18:1(n-10)_24:0
415	PC 18:1(n-10)_24:1
416	PC 18:1(n-10)_24:2(n-6)
417	PC 18:1(n-10)_26:0
418	PC 18:1(n-10)_26:1
419	PC 18:1(n-7)_18:1(n-10)
420	PC 18:1(n-7)_18:2(n-10)
421	PC 18:1(n-7)_18:2(n-7)
422	PC 18:1(n-7)_19:1
423	PC 18:1(n-7)_20:1(n-10)
424	PC 18:1(n-7)_20:2(n-7)
425	PC 18:1(n-7)_20:3(n-7)
426	PC 18:1(n-7)_21:1
427	PC 18:1(n-7)_22:3(n-9)
428	PC 18:1(n-7)_24:2
429	PC 18:1(n-7)_24:3
430	PC 18:1(n-7)_24:5(n-6)
431	PC 18:1(n-9)_18:1(n-10)
432	PC 18:1(n-9)_18:2(n-10)
433	PC 18:1(n-9)_18:2(n-7)
434	PC 18:1(n-9)_20:1(n-7)
435	PC 18:1(n-9)_20:2(n-7)
436	PC 18:1(n-9)_20:3(n-7)
437	PC 18:1(n-9)_22:3(n-9)
438	PC 18:1(n-9)_24:2
439	PC 18:1(n-9)_24:3(n-9)
440	PC 18:1(n-9)_24:6(n-3)
441	PC 18:1(n-9)_26:0
442	PC 18:1(n-9)_26:1
443	PC 18:1(n-9)_26:2
444	PC 18:1_18:3(n-7)
445	PC 18:1_20:3(n-3)
446	PC 18:1_22:1(n-10)
447	PC 18:1_22:1(n-7)
448	PC 18:1_22:3(n-3)
449	PC 18:1_22:3(n-6)
450	PC 18:1_22:4(n-3)
451	PC 18:1_24:1(n-10)
452	PC 18:1_24:1(n-7)
453	PC 18:1_24:2(n-9)
454	PC 18:1_24:4(n-3)
455	PC 18:1_24:4(n-6)
456	PC 18:1_24:5(n-3)
457	PC 18:2(n-10)_20:4
458	PC 18:2(n-6)_18:2(n-7)
459	PC 18:2(n-6)_20:1(n-10)
460	PC 18:2(n-6)_20:2(n-7)
461	PC 18:2(n-6)_22:3
462	PC 18:2(n-6)_24:1
463	PC 18:2(n-6)_24:2
464	PC 18:2(n-6)_24:3
465	PC 18:2(n-6)_26:0
466	PC 18:2(n-6)_26:1
467	PC 18:2(n-7)_20:4(n-6)
468	PC 18:2(n-7)_22:5
469	PC 18:2(n-7)_22:6
470	PC 18:2_18:2(n-10)
471	PC 18:2_20:3(n-3)
472	PC 18:2_22:4(n-3)
473	PC 18:3(n-3)_20:3(n-3)
474	PC 18:3(n-3)_22:4(n-3)
475	PC 18:3(n-3)_24:5(n-3)
476	PC 18:3(n-7)_20:2
477	PC 18:3(n-7)_20:3
478	PC 19:1_20:1(n-7)
479	PC 20:1(n-7)_20:4(n-6)
480	PC 20:1(n-7)_22:5(n-3)
481	PC 20:1(n-7)_26:1
482	PC 20:1_20:3(n-3)
483	PC 20:2(n-6)_24:1
484	PC 20:2(n-7)_20:4
485	PC 20:2_22:5(n-3)
486	PC 20:3(n-3)_20:3(n-3)
487	PC 20:3(n-3)_20:4(n-3)
488	PC 20:3(n-3)_20:5(n-3)
489	PC 20:3(n-3)_22:5(n-3)
490	PC 20:3(n-3)_22:6
491	PC 20:3(n-3)_24:1
492	PC 20:3(n-3)_24:3
493	PC 20:3(n-6)_22:5
494	PC 20:4(n-3)_22:6
495	PC 20:4(n-6)_22:3
496	PC 20:4(n-6)_24:3
497	PC 20:4(n-6)_24:4(n-6)
498	PC 20:4(n-6)_24:5(n-6)
499	PC 20:4(n-6)_26:0
500	PC 20:4(n-6)_26:2
501	PC 20:4(n-6)_26:5
502	PC 20:4_20:4(n-3)
503	PC 20:5(n-3)_22:3(n-3)
504	PC 20:5(n-3)_22:4(n-3)
505	PC 20:5(n-3)_24:1
506	PC 20:5(n-3)_24:6(n-3)
507	PC 20:5(n-3)_26:0
508	PC 20:5(n-3)_26:1
509	PC 22:0_22:5(n-3)
510	PC 22:1_22:5(n-3)
511	PC 22:4(n-3)_22:5(n-3)
512	PC 22:5(n-3)_22:5(n-3)
513	PC 22:5(n-3)_22:6
514	PC 22:5(n-3)_24:0
515	PC 22:5(n-3)_24:1
516	PC 22:5(n-3)_26:0
517	PC 22:5(n-3)_26:1
518	PC O-12:0_16:1(n-10)
519	PC O-12:0_20:4(n-6)
520	PC O-14:0_16:1(n-10)
521	PC O-14:0_20:5(n-3)
522	PC O-15:0_16:1(n-10)
523	PC O-15:0_16:1(n-7)
524	PC O-15:0_20:5(n-3)
525	PC O-16:0_14:1(n-10)
526	PC O-16:0_16:1(n-10)
527	PC O-16:0_16:1(n-9)
528	PC O-16:0_16:3(n-6)
529	PC O-16:0_18:1(n-10)
530	PC O-16:0_20:1(n-10)
531	PC O-16:0_20:1(n-7)
532	PC O-16:0_20:2(n-7)
533	PC O-16:0_20:3(n-3)
534	PC O-16:0_22:1(n-10)
535	PC O-16:0_22:3(n-9)
536	PC O-16:0_24:1(n-7)
537	PC O-16:0_24:1(n-9)
538	PC O-16:0_24:2(n-9)
539	PC O-16:0_24:3(n-9)
540	PC O-16:0_24:4(n-6)
541	PC O-16:0_24:5(n-3)
542	PC O-16:0_24:5(n-6)
543	PC O-16:0_24:6(n-3)
544	PC O-16:1(n-10)_16:0
545	PC O-16:1(n-10)_16:1(n-7)
546	PC O-16:1(n-10)_20:4
547	PC O-16:1(n-7)_16:0
548	PC O-16:1(n-7)_16:1(n-10)
549	PC O-16:1(n-7)_16:1(n-7)
550	PC O-16:1(n-7)_17:0
551	PC O-16:1(n-7)_18:1(n-7)
552	PC O-16:1(n-7)_22:4(n-6)
553	PC O-16:1(n-7)_22:5
554	PC O-16:1(n-7)_22:6
555	PC O-16:1_20:5(n-3)
556	PC O-17:0_16:1(n-10)
557	PC O-17:0_16:1(n-7)
558	PC O-17:0_18:1(n-7)
559	PC O-17:1_16:1(n-10)
560	PC O-17:1_16:1(n-7)
561	PC O-17:1_20:4(n-6)
562	PC O-18:0_16:1(n-10)
563	PC O-18:0_18:1(n-10)
564	PC O-18:0_18:1(n-7)
565	PC O-18:0_20:1(n-7)
566	PC O-18:0_20:3(n-3)
567	PC O-18:0_24:5(n-3)
568	PC O-18:0_24:5(n-6)
569	PC O-18:0_24:6(n-3)
570	PC O-18:1(n-10)_14:0
571	PC O-18:1(n-10)_16:0
572	PC O-18:1(n-10)_16:1(n-7)
573	PC O-18:1(n-10)_18:0
574	PC O-18:1(n-10)_18:1(n-10)
575	PC O-18:1(n-10)_20:4
576	PC O-18:1(n-10)_22:6
577	PC O-18:1(n-7)_14:0
578	PC O-18:1(n-7)_15:0
579	PC O-18:1(n-7)_16:1(n-10)
580	PC O-18:1(n-7)_16:1(n-7)
581	PC O-18:1(n-7)_18:0
582	PC O-18:1(n-7)_18:1(n-10)
583	PC O-18:1(n-7)_18:1(n-7)
584	PC O-18:1(n-7)_18:1(n-9)
585	PC O-18:1(n-7)_20:1(n-9)
586	PC O-18:1(n-7)_20:3
587	PC O-18:1(n-7)_20:4
588	PC O-18:1(n-7)_22:1
589	PC O-18:1(n-7)_22:3
590	PC O-18:1(n-7)_22:4(n-6)
591	PC O-18:1(n-7)_22:5(n-3)
592	PC O-18:1(n-7)_22:6
593	PC O-18:1(n-7)_24:1(n-7)
594	PC O-18:1(n-7)_24:2
595	PC O-18:1(n-7)_24:3
596	PC O-18:1(n-9)_14:0
597	PC O-18:1(n-9)_15:0
598	PC O-18:1(n-9)_16:1(n-10)
599	PC O-18:1(n-9)_16:1(n-7)
600	PC O-18:1(n-9)_18:0
601	PC O-18:1(n-9)_18:1(n-7)
602	PC O-18:1(n-9)_20:1(n-7)
603	PC O-18:1(n-9)_22:3(n-9)
604	PC O-18:1(n-9)_22:4(n-6)
605	PC O-18:1(n-9)_22:5(n-3)
606	PC O-18:1(n-9)_22:6(n-3)
607	PC O-18:1(n-9)_24:3(n-9)
608	PC O-18:1_14:1(n-10)
609	PC O-18:1_18:3(n-6)
610	PC O-18:1_20:2(n-7)
611	PC O-18:1_20:5(n-3)
612	PC O-18:1_22:5(n-6)
613	PC O-18:1_24:4(n-6)
614	PC O-18:1_24:5(n-3)
615	PC O-18:1_24:5(n-6)
616	PC O-18:1_24:6(n-3)
617	PC O-18:2(n-6)_14:0
618	PC O-18:2(n-6)_16:0
619	PC O-18:2(n-6)_16:1(n-7)
620	PC O-18:2(n-6)_18:1
621	PC O-18:2(n-6)_22:6
622	PC O-18:2(n-7)_16:0
623	PC O-18:3(n-3)_14:0
624	PC O-18:3(n-3)_16:0
625	PC O-18:3(n-3)_16:1
626	PC O-18:3(n-3)_18:3(n-3)
627	PC O-18:3(n-3)_20:3(n-3)
628	PC O-18:3(n-3)_20:4
629	PC O-18:3(n-3)_20:5(n-3)
630	PC O-18:3(n-3)_22:5(n-3)
631	PC O-18:3(n-3)_22:6
632	PC O-20:3(n-3)_20:5(n-3)
633	PC O-22:0_18:1(n-9)
634	PC O-22:0_18:2(n-6)
635	PC O-22:0_20:4(n-6)
636	PC O-22:0_20:5(n-3)
637	PC O-22:0_22:5(n-3)
638	PC O-24:0_18:1(n-9)
639	PC P-16:0_16:1(n-10)
640	PE 14:0_18:1(n-7)
641	PE 14:1(n-10)_16:1(n-7)
642	PE 14:1(n-10)_18:0
643	PE 14:1(n-10)_18:1
644	PE 16:0_16:1(n-10)
645	PE 16:0_16:3(n-6)
646	PE 16:0_18:2(n-7)
647	PE 16:0_20:3(n-3)
648	PE 16:0_20:3(n-7)
649	PE 16:0_20:4(n-3)
650	PE 16:0_22:2(n-10)
651	PE 16:0_22:3(n-9)
652	PE 16:0_24:3(n-9)
653	PE 16:0_24:5(n-6)
654	PE 16:1(n-10)_17:1
655	PE 16:1(n-10)_18:1(n-7)
656	PE 16:1(n-10)_18:1(n-9)
657	PE 16:1(n-10)_18:2(n-6)
658	PE 16:1(n-10)_19:1
659	PE 16:1(n-10)_20:1
660	PE 16:1(n-10)_20:2
661	PE 16:1(n-10)_20:4
662	PE 16:1(n-10)_20:5(n-3)
663	PE 16:1(n-10)_22:0
664	PE 16:1(n-10)_22:1
665	PE 16:1(n-10)_22:5
666	PE 16:1(n-10)_22:6
667	PE 16:1(n-10)_24:0
668	PE 16:1(n-10)_24:1
669	PE 16:1(n-10)_24:2
670	PE 16:1(n-10)_26:0
671	PE 16:1(n-7)_16:1(n-10)
672	PE 16:1(n-7)_16:1(n-9)
673	PE 16:1(n-7)_16:2
674	PE 16:1(n-7)_16:3
675	PE 16:1(n-7)_18:1(n-10)
676	PE 16:1(n-7)_18:1(n-7)
677	PE 16:1(n-7)_18:2(n-7)
678	PE 16:1(n-7)_20:1(n-7)
679	PE 16:1(n-7)_22:3
680	PE 16:1(n-7)_24:0
681	PE 16:1(n-7)_24:1
682	PE 16:1(n-7)_24:2
683	PE 16:1(n-7)_26:1
684	PE 16:1(n-9)_18:0
685	PE 16:1(n-9)_18:1(n-9)
686	PE 16:2(n-10)_18:1
687	PE 16:2(n-7)_18:1
688	PE 16:2(n-9)_18:1(n-9)
689	PE 16:2_18:1(n-10)
690	PE 16:3(n-6)_18:0
691	PE 16:3(n-6)_18:1
692	PE 17:0_18:1(n-10)
693	PE 17:0_22:5(n-3)
694	PE 17:1_18:1(n-10)
695	PE 17:1_18:1(n-7)
696	PE 17:1_22:5(n-3)
697	PE 18:0_18:2(n-7)
698	PE 18:0_18:3(n-7)
699	PE 18:0_20:1(n-10)
700	PE 18:0_20:1(n-7)
701	PE 18:0_20:2(n-10)
702	PE 18:0_20:2(n-7)
703	PE 18:0_20:3(n-3)
704	PE 18:0_20:3(n-7)
705	PE 18:0_20:4(n-3)
706	PE 18:0_22:1(n-10)
707	PE 18:0_22:1(n-7)
708	PE 18:0_22:2(n-10)
709	PE 18:0_22:2(n-7)
710	PE 18:0_22:3(n-3)
711	PE 18:0_22:3(n-6)
712	PE 18:0_22:3(n-7)
713	PE 18:0_22:3(n-9)
714	PE 18:0_22:4(n-3)
715	PE 18:0_22:4(n-7)
716	PE 18:0_22:5(n-3)
717	PE 18:0_24:1(n-10)
718	PE 18:0_24:2(n-9)
719	PE 18:0_24:3(n-9)
720	PE 18:0_24:4(n-3)
721	PE 18:0_24:4(n-6)
722	PE 18:0_24:4(n-9)
723	PE 18:0_24:5(n-3)
724	PE 18:0_24:5(n-6)
725	PE 18:0_24:6(n-3)
726	PE 18:1(n-10)_18:2(n-10)
727	PE 18:1(n-10)_19:1
728	PE 18:1(n-10)_20:1(n-10)
729	PE 18:1(n-10)_20:2(n-10)
730	PE 18:1(n-10)_20:3
731	PE 18:1(n-10)_20:4
732	PE 18:1(n-10)_20:5
733	PE 18:1(n-10)_22:1
734	PE 18:1(n-10)_22:2
735	PE 18:1(n-10)_22:3
736	PE 18:1(n-10)_22:4(n-6)
737	PE 18:1(n-10)_22:5(n-3)
738	PE 18:1(n-10)_22:6
739	PE 18:1(n-10)_24:0
740	PE 18:1(n-10)_24:3
741	PE 18:1(n-7)_18:1(n-10)
742	PE 18:1(n-7)_18:2(n-6)
743	PE 18:1(n-7)_18:2(n-7)
744	PE 18:1(n-7)_19:1
745	PE 18:1(n-7)_20:1(n-7)
746	PE 18:1(n-7)_20:2(n-7)
747	PE 18:1(n-7)_20:3(n-7)
748	PE 18:1(n-7)_22:3(n-9)
749	PE 18:1(n-7)_24:3
750	PE 18:1(n-7)_24:5
751	PE 18:1(n-9)_18:1(n-10)
752	PE 18:1(n-9)_18:2(n-7)
753	PE 18:1(n-9)_20:1(n-7)
754	PE 18:1(n-9)_20:2(n-7)
755	PE 18:1(n-9)_21:3
756	PE 18:1(n-9)_22:3(n-9)
757	PE 18:1(n-9)_22:5(n-3)
758	PE 18:1(n-9)_22:5(n-6)
759	PE 18:1(n-9)_24:1(n-7)
760	PE 18:1(n-9)_24:2(n-9)
761	PE 18:1(n-9)_24:3
762	PE 18:1(n-9)_26:0
763	PE 18:1(n-9)_26:1
764	PE 18:1_20:3(n-3)
765	PE 18:1_22:1(n-10)
766	PE 18:1_22:1(n-7)
767	PE 18:1_22:2(n-10)
768	PE 18:1_22:2(n-7)
769	PE 18:1_22:3(n-3)
770	PE 18:1_24:3(n-3)
771	PE 18:1_24:3(n-9)
772	PE 18:1_24:4(n-6)
773	PE 18:1_24:5(n-3)
774	PE 18:1_24:6(n-3)
775	PE 18:2(n-6)_18:2(n-7)
776	PE 18:2(n-6)_20:1(n-7)
777	PE 18:2(n-6)_22:5(n-3)
778	PE 18:2(n-6)_24:0
779	PE 18:2(n-6)_26:0
780	PE 18:2(n-7)_22:6
781	PE 18:3(n-3)_20:3(n-3)
782	PE 18:3(n-3)_22:5(n-3)
783	PE 18:3(n-7)_22:2
784	PE 19:0_22:5(n-3)
785	PE 19:1_22:5(n-3)
786	PE 20:0_22:5(n-3)
787	PE 20:1(n-10)_20:4(n-6)
788	PE 20:1(n-7)_20:4
789	PE 20:1_22:3(n-7)
790	PE 20:1_22:5(n-3)
791	PE 20:3(n-3)_20:5(n-3)
792	PE 20:3(n-3)_22:5(n-3)
793	PE 20:4(n-3)_20:5(n-3)
794	PE 20:5(n-3)_24:0
795	PE 22:2_22:4(n-3)
796	PE 22:5(n-3)_24:0
797	PE 22:5(n-3)_24:1
798	PE P-14:0_20:4(n-6)
799	PE P-14:0_20:5(n-3)
800	PE P-15:0_20:4(n-6)
801	PE P-15:0_20:5(n-3)
802	PE P-15:0_22:4(n-6)
803	PE P-15:0_22:5(n-3)
804	PE P-16:0_14:1(n-10)
805	PE P-16:0_16:1(n-10)
806	PE P-16:0_18:2(n-10)
807	PE P-16:0_18:2(n-7)
808	PE P-16:0_20:1(n-7)
809	PE P-16:0_20:2(n-10)
810	PE P-16:0_20:2(n-7)
811	PE P-16:0_20:3(n-3)
812	PE P-16:0_20:3(n-7)
813	PE P-16:0_20:4(n-3)
814	PE P-16:0_22:1(n-10)
815	PE P-16:0_22:1(n-7)
816	PE P-16:0_22:2(n-10)
817	PE P-16:0_22:2(n-7)
818	PE P-16:0_22:3(n-3)
819	PE P-16:0_22:3(n-7)
820	PE P-16:0_24:2(n-6)
821	PE P-16:0_24:2(n-9)
822	PE P-16:0_24:4(n-6)
823	PE P-16:0_24:4(n-9)
824	PE P-16:0_24:6(n-3)
825	PE P-16:1(n-10)_20:4(n-6)
826	PE P-16:1(n-10)_22:6
827	PE P-16:1(n-7)_20:4(n-6)
828	PE P-16:1(n-7)_22:6
829	PE P-16:1_20:5(n-3)
830	PE P-17:0_16:1(n-7)
831	PE P-17:0_18:1(n-10)
832	PE P-17:0_18:1(n-7)
833	PE P-17:0_18:1(n-9)
834	PE P-17:0_20:1(n-9)
835	PE P-17:0_20:2(n-10)
836	PE P-17:0_20:2(n-9)
837	PE P-17:0_20:3(n-9)
838	PE P-17:0_20:4(n-6)
839	PE P-17:0_20:5(n-3)
840	PE P-17:0_22:1(n-10)
841	PE P-17:0_22:2(n-10)
842	PE P-17:0_22:3(n-7)
843	PE P-17:0_22:3(n-9)
844	PE P-17:0_22:4(n-6)
845	PE P-17:0_22:5(n-3)
846	PE P-17:0_22:5(n-6)
847	PE P-17:0_22:6(n-3)
848	PE P-17:0_24:4(n-6)
849	PE P-17:0_24:5(n-3)
850	PE P-17:0_24:5(n-6)
851	PE P-17:0_24:6(n-3)
852	PE P-17:1_20:4(n-6)
853	PE P-17:1_20:5(n-3)
854	PE P-18:0_14:1(n-10)
855	PE P-18:0_18:2(n-7)
856	PE P-18:0_20:1(n-10)
857	PE P-18:0_20:2(n-10)
858	PE P-18:0_20:2(n-7)
859	PE P-18:0_20:3(n-7)
860	PE P-18:0_22:1(n-7)
861	PE P-18:0_22:1(n-9)
862	PE P-18:0_22:2(n-10)
863	PE P-18:0_22:3(n-3)
864	PE P-18:0_22:3(n-6)
865	PE P-18:0_22:3(n-7)
866	PE P-18:0_22:3(n-9)
867	PE P-18:0_24:1(n-10)
868	PE P-18:0_24:1(n-7)
869	PE P-18:0_24:1(n-9)
870	PE P-18:0_24:2(n-6)
871	PE P-18:0_24:2(n-9)
872	PE P-18:0_24:3(n-9)
873	PE P-18:0_24:4(n-6)
874	PE P-18:0_24:4(n-9)
875	PE P-18:0_24:5(n-3)
876	PE P-18:0_24:5(n-6)
877	PE P-18:0_24:6(n-3)
878	PE P-18:1(n-10)_14:0
879	PE P-18:1(n-10)_16:1(n-10)
880	PE P-18:1(n-10)_16:1(n-7)
881	PE P-18:1(n-10)_17:1
882	PE P-18:1(n-10)_18:1(n-7)
883	PE P-18:1(n-10)_18:1(n-9)
884	PE P-18:1(n-10)_18:2
885	PE P-18:1(n-10)_19:1
886	PE P-18:1(n-10)_20:0
887	PE P-18:1(n-10)_20:1(n-10)
888	PE P-18:1(n-10)_20:2(n-10)
889	PE P-18:1(n-10)_20:3
890	PE P-18:1(n-10)_20:4(n-6)
891	PE P-18:1(n-10)_20:5(n-3)
892	PE P-18:1(n-10)_21:1
893	PE P-18:1(n-10)_21:3
894	PE P-18:1(n-10)_22:1
895	PE P-18:1(n-10)_22:2(n-9)
896	PE P-18:1(n-10)_22:3(n-7)
897	PE P-18:1(n-10)_22:4(n-6)
898	PE P-18:1(n-10)_22:5(n-3)
899	PE P-18:1(n-10)_22:6
900	PE P-18:1(n-10)_24:1(n-10)
901	PE P-18:1(n-10)_24:2
902	PE P-18:1(n-10)_24:3
903	PE P-18:1(n-10)_24:4(n-6)
904	PE P-18:1(n-10)_24:5(n-6)
905	PE P-18:1(n-10)_24:6(n-3)
906	PE P-18:1(n-7)_14:0
907	PE P-18:1(n-7)_16:1(n-10)
908	PE P-18:1(n-7)_18:1(n-10)
909	PE P-18:1(n-7)_18:2(n-7)
910	PE P-18:1(n-7)_18:3
911	PE P-18:1(n-7)_19:1
912	PE P-18:1(n-7)_20:1(n-7)
913	PE P-18:1(n-7)_20:2(n-7)
914	PE P-18:1(n-7)_20:3(n-7)
915	PE P-18:1(n-7)_20:3(n-9)
916	PE P-18:1(n-7)_20:5(n-3)
917	PE P-18:1(n-7)_21:1
918	PE P-18:1(n-7)_21:2
919	PE P-18:1(n-7)_21:3
920	PE P-18:1(n-7)_22:1(n-7)
921	PE P-18:1(n-7)_22:2(n-7)
922	PE P-18:1(n-7)_22:3(n-7)
923	PE P-18:1(n-7)_22:3(n-9)
924	PE P-18:1(n-7)_22:4(n-6)
925	PE P-18:1(n-7)_22:5(n-3)
926	PE P-18:1(n-7)_22:5(n-6)
927	PE P-18:1(n-7)_23:1
928	PE P-18:1(n-7)_23:2
929	PE P-18:1(n-7)_23:3
930	PE P-18:1(n-7)_24:1(n-7)
931	PE P-18:1(n-7)_24:2
932	PE P-18:1(n-7)_24:3
933	PE P-18:1(n-7)_24:5(n-6)
934	PE P-18:1(n-7)_24:6(n-3)
935	PE P-18:1(n-9)_16:0
936	PE P-18:1(n-9)_16:1(n-10)
937	PE P-18:1(n-9)_16:1(n-7)
938	PE P-18:1(n-9)_18:1(n-7)
939	PE P-18:1(n-9)_21:3
940	PE P-18:1(n-9)_22:1
941	PE P-18:1(n-9)_22:2(n-10)
942	PE P-18:1(n-9)_24:3
943	PE P-18:1(n-9)_24:4
944	PE P-18:1(n-9)_24:6
945	PE P-18:1_18:3(n-3)
946	PE P-18:1_22:1(n-10)
947	PE P-18:1_22:1(n-9)
948	PE P-18:1_24:3(n-9)
949	PE P-18:1_24:4(n-3)
950	PE P-18:1_24:5(n-3)
951	PE P-18:2(n-10)_18:1
952	PE P-18:2(n-10)_20:5
953	PE P-18:2(n-6)_16:0
954	PE P-18:2(n-6)_20:3
955	PE P-18:2(n-6)_22:4
956	PE P-18:2(n-6)_22:5(n-3)
957	PE P-18:2(n-6)_22:6
958	PE P-18:2(n-7)_18:1
959	PE P-18:2(n-7)_20:4(n-6)
960	PE P-18:2(n-7)_22:5(n-3)
961	PE P-18:3(n-3)_18:1
962	PE P-18:3(n-3)_20:5(n-3)
963	PE P-18:3(n-3)_22:4
964	PE P-18:3(n-3)_22:5(n-3)
965	PE P-19:0_20:4(n-6)
966	PE P-19:0_22:5(n-3)
967	PE P-19:1_18:1(n-9)
968	PE P-19:1_20:4(n-6)
969	PE P-19:1_22:4(n-6)
970	PE P-20:0_16:1(n-10)
971	PE P-20:0_22:5(n-3)
972	PE P-20:1_20:4(n-6)
973	PE P-20:1_22:5(n-3)
974	PE P-20:2(n-6)_22:4
975	PE P-20:2(n-7)_18:1
976	PE P-20:2(n-7)_20:1
977	PE P-20:3(n-3)_20:5(n-3)
978	PE P-20:3(n-3)_22:5(n-3)
979	PE P-21:0_20:4(n-6)
980	PE P-22:0_20:4(n-6)
981	PE P-22:0_20:5(n-3)
982	PE P-22:0_22:5(n-3)
983	PE P-22:1_22:5(n-3)
984	PG 14:0_18:1(n-10)
985	PG 15:0_18:1(n-7)
986	PG 16:0_16:1(n-10)
987	PG 16:0_18:1(n-10)
988	PG 16:0_20:3(n-3)
989	PG 16:0_22:5(n-3)
990	PG 16:1(n-10)_18:1(n-7)
991	PG 16:1(n-10)_22:5
992	PG 16:1(n-7)_16:1(n-10)
993	PG 16:1(n-7)_18:1(n-7)
994	PG 16:1(n-7)_22:5
995	PG 17:0_18:1(n-7)
996	PG 18:0_22:5(n-3)
997	PG 18:1(n-10)_20:1(n-10)
998	PG 18:1(n-10)_20:2
999	PG 18:1(n-10)_20:3
1000	PG 18:1(n-10)_20:4
1001	PG 18:1(n-10)_22:4
1002	PG 18:1(n-10)_22:6
1003	PG 18:1(n-7)_18:1(n-10)
1004	PG 18:1(n-7)_18:2(n-6)
1005	PG 18:1(n-9)_20:3(n-7)
1006	PG 18:1(n-9)_22:3(n-9)
1007	PG 18:1_20:2(n-10)
1008	PG 18:1_20:2(n-7)
1009	PG 18:2(n-10)_22:6
1010	PG 18:2(n-6)_22:5
1011	PG 18:2(n-7)_22:6
1012	PG 20:3(n-7)_22:5(n-6)
1013	PG 20:3(n-9)_22:5
1014	PG 20:3_22:5(n-3)
1015	PI 16:0_16:1(n-10)
1016	PI 16:0_18:1(n-10)
1017	PI 16:0_18:2(n-10)
1018	PI 16:0_18:2(n-7)
1019	PI 16:0_20:3(n-3)
1020	PI 16:0_20:3(n-7)
1021	PI 16:0_24:6(n-3)
1022	PI 16:1(n-10)_18:0
1023	PI 16:1(n-10)_18:1(n-10)
1024	PI 16:1(n-10)_18:1(n-7)
1025	PI 16:1(n-10)_18:1(n-9)
1026	PI 16:1(n-10)_20:4
1027	PI 16:1(n-7)_16:1(n-10)
1028	PI 16:1(n-7)_18:1(n-10)
1029	PI 16:1(n-9)_18:1
1030	PI 17:0_18:1(n-10)
1031	PI 17:0_18:2(n-10)
1032	PI 17:0_20:4(n-3)
1033	PI 17:0_22:5(n-3)
1034	PI 17:1_18:1(n-10)
1035	PI 17:1_18:1(n-7)
1036	PI 18:0_18:1(n-10)
1037	PI 18:0_18:1(n-7)
1038	PI 18:0_18:2(n-10)
1039	PI 18:0_18:2(n-7)
1040	PI 18:0_20:1(n-10)
1041	PI 18:0_20:2(n-10)
1042	PI 18:0_20:2(n-7)
1043	PI 18:0_20:3(n-3)
1044	PI 18:0_20:3(n-7)
1045	PI 18:0_22:3(n-9)
1046	PI 18:0_22:4(n-3)
1047	PI 18:0_22:5(n-3)
1048	PI 18:0_24:5(n-3)
1049	PI 18:0_24:5(n-6)
1050	PI 18:0_24:6(n-3)
1051	PI 18:1(n-10)_18:2(n-10)
1052	PI 18:1(n-10)_18:3
1053	PI 18:1(n-10)_19:3
1054	PI 18:1(n-10)_20:1(n-10)
1055	PI 18:1(n-10)_20:2(n-10)
1056	PI 18:1(n-10)_20:2(n-7)
1057	PI 18:1(n-10)_20:3(n-7)
1058	PI 18:1(n-10)_20:3(n-9)
1059	PI 18:1(n-10)_20:4(n-6)
1060	PI 18:1(n-10)_20:5(n-3)
1061	PI 18:1(n-10)_21:3
1062	PI 18:1(n-10)_22:3
1063	PI 18:1(n-10)_22:5(n-3)
1064	PI 18:1(n-10)_22:6
1065	PI 18:1(n-7)_18:1(n-10)
1066	PI 18:1(n-7)_18:1(n-7)
1067	PI 18:1(n-7)_18:1(n-9)
1068	PI 18:1(n-7)_18:2(n-10)
1069	PI 18:1(n-7)_18:2(n-6)
1070	PI 18:1(n-7)_18:2(n-7)
1071	PI 18:1(n-7)_18:3(n-7)
1072	PI 18:1(n-7)_19:3
1073	PI 18:1(n-7)_20:2(n-7)
1074	PI 18:1(n-7)_20:3(n-3)
1075	PI 18:1(n-7)_20:3(n-7)
1076	PI 18:1(n-7)_20:5(n-3)
1077	PI 18:1(n-7)_22:3
1078	PI 18:1(n-7)_22:4(n-6)
1079	PI 18:1(n-7)_22:5(n-3)
1080	PI 18:1(n-7)_22:6
1081	PI 18:1(n-9)_18:1(n-10)
1082	PI 18:1(n-9)_18:2(n-10)
1083	PI 18:1(n-9)_18:2(n-7)
1084	PI 18:1(n-9)_19:3
1085	PI 18:1(n-9)_20:3(n-7)
1086	PI 18:1(n-9)_21:3
1087	PI 18:1(n-9)_22:3(n-9)
1088	PI 18:1(n-9)_22:5(n-3)
1089	PI 18:1_20:1(n-7)
1090	PI 18:1_22:5(n-6)
1091	PI 18:1_24:6(n-3)
1092	PI 18:2(n-10)_20:4(n-6)
1093	PI 18:2(n-7)_20:4
1094	PI 18:3(n-3)_20:3(n-3)
1095	PI 18:3(n-3)_22:5(n-3)
1096	PI 20:1(n-10)_20:4
1097	PI 20:3(n-3)_20:4
1098	PI 20:3(n-3)_20:5(n-3)
1099	PI 20:4_20:4(n-3)
1100	PS 14:1(n-10)_18:0
1101	PS 16:0_16:1(n-10)
1102	PS 16:0_18:1(n-10)
1103	PS 16:0_22:5(n-3)
1104	PS 16:1(n-10)_17:0
1105	PS 16:1(n-10)_18:0
1106	PS 16:1(n-10)_18:1
1107	PS 16:1(n-10)_22:0
1108	PS 16:1(n-10)_24:0
1109	PS 16:1(n-10)_24:1
1110	PS 16:1(n-7)_18:1(n-7)
1111	PS 16:1(n-9)_18:0
1112	PS 16:1_18:1(n-10)
1113	PS 16:2(n-7)_18:0
1114	PS 17:0_18:1(n-7)
1115	PS 17:0_22:5(n-3)
1116	PS 18:0_18:1(n-10)
1117	PS 18:0_18:2(n-10)
1118	PS 18:0_18:2(n-7)
1119	PS 18:0_20:1(n-10)
1120	PS 18:0_20:2(n-10)
1121	PS 18:0_20:3(n-3)
1122	PS 18:0_20:3(n-7)
1123	PS 18:0_21:4(n-6)
1124	PS 18:0_22:2(n-10)
1125	PS 18:0_22:3(n-9)
1126	PS 18:0_22:4(n-3)
1127	PS 18:0_24:3(n-9)
1128	PS 18:0_24:4(n-6)
1129	PS 18:0_24:5(n-3)
1130	PS 18:0_24:5(n-6)
1131	PS 18:0_24:6(n-3)
1132	PS 18:1(n-10)_18:1(n-10)
1133	PS 18:1(n-10)_20:4
1134	PS 18:1(n-10)_22:5
1135	PS 18:1(n-10)_22:6
1136	PS 18:1(n-7)_18:1(n-9)
1137	PS 18:1(n-7)_18:2(n-6)
1138	PS 18:1(n-7)_22:5(n-3)
1139	PS 18:1(n-9)_22:5(n-3)
1140	PS 18:1(n-9)_24:0
1141	PS 18:1_24:1(n-10)
1142	PS 18:1_24:1(n-9)
1143	PS 18:1_24:3(n-3)
1144	PS 18:2(n-6)_24:0
1145	PS 20:0_22:5(n-3)

## Sheet: novel species w_o C=C
	Novel species
1	BMP 14:0_18:1
2	BMP 14:0_18:2
3	BMP 14:0_20:4
4	BMP 14:0_22:5
5	BMP 14:1_18:1
6	BMP 16:1_17:1
7	BMP 16:1_19:1
8	BMP 16:2_18:1
9	BMP 16:2_18:2
10	BMP 16:2_22:5
11	BMP 17:1_18:1
12	BMP 17:1_18:2
13	BMP 17:1_18:3
14	BMP 17:1_20:2
15	BMP 17:1_22:5
16	BMP 18:1_18:4
17	BMP 18:1_19:2
18	BMP 18:1_21:3
19	BMP 18:1_21:4
20	BMP 18:2_19:1
21	BMP 18:2_21:3
22	BMP 18:3_21:3
23	BMP 18:4_22:5
24	BMP 18:4_22:6
25	BMP 20:3_24:6
26	BMP 20:4_21:3
27	BMP 21:3_22:5
28	PC 14:1_16:2
29	PC 16:1_24:2
30	PC 16:1_24:3
31	PC 16:1_24:5
32	PC 16:2_20:4
33	PC 16:2_22:5
34	PC 16:3_20:4
35	PC 18:0_24:3
36	PC 18:1_24:3
37	PC 18:1_24:5
38	PC 18:2_24:3
39	PC 18:3_24:5
40	PC 20:3_24:3
41	PC 20:4_24:3
42	PC 20:4_24:5
43	PC 20:4_26:5
44	PC 20:5_22:3
45	PC 20:5_24:6
46	PC O-15:0_16:1
47	PC O-16:0_16:3
48	PC O-16:0_24:2
49	PC O-16:0_24:3
50	PC O-16:0_24:5
51	PC O-16:0_24:6
52	PC O-18:0_24:5
53	PC O-18:0_24:6
54	PC O-18:1_24:3
55	PC O-18:1_24:5
56	PC O-18:1_24:6
57	PC O-20:3_20:5
58	PE 16:0_16:3
59	PE 16:0_24:3
60	PE 16:1_16:2
61	PE 16:1_16:3
62	PE 16:1_24:2
63	PE 16:3_18:0
64	PE 16:3_18:1
65	PE 18:1_24:3
66	PE 19:1_22:5
67	PE P-15:0_20:5
68	PE P-17:0_22:1
69	PE P-17:0_22:2
70	PE P-17:0_24:4
71	PE P-17:0_24:5
72	PE P-17:0_24:6
73	PE P-17:1_20:5
74	PE P-18:0_24:3
75	PE P-18:1_21:2
76	PE P-18:1_23:2
77	PE P-18:1_24:3
78	PE P-18:3_20:5
79	PE P-19:0_22:5
80	PE P-19:1_18:1
81	PE P-19:1_20:4
82	PE P-19:1_22:4
83	PE P-20:3_20:5
84	PE P-21:0_20:4
85	PI 16:0_24:6
86	PI 18:1_24:6
87	PS 16:2_18:0
