# Supplementary material for: Computationally unmasking each fatty acyl C=C position in complex lipids by routine LC-MS/MS lipidomics
Source: Nat Commun. 2025 Aug 11;16:7277. doi: 10.1038/s41467-025-61911-x (PMC12340080; doi:10.1038/s41467-025-61911-x)
Supplement: Supplementary file 5 — Supplementary Data 3 [file 41467_2025_61911_MOESM5_ESM.xlsx]

## Sheet: Legend
Supplementary Data 3: Comparison of lipid identifications at the ω-position level between LC=CL and three orthogonal methods PB, EAD, and OzID.
The PB identifications for the lipid classes PC and PE were reported in Zhang, W. et al. Online photochemical derivatization enables comprehensive mass spectrometric analysis of unsaturated phospholipid isomers. Nat. Commun. 10, 79 (2019).
The PB identifications for the lipid class PI were reported in Xia, T., Ren, H., Zhang, W. & Xia, Y. Lipidome-wide characterization of phosphatidylinositols and phosphatidylglycerols on C=C location level. Anal. Chim. Acta 1128, 107–115 (2020).
The OzID identifications for the lipid classes PC, PE and PI were reported in Ross D. H. et al. LipidOz enables automated elucidation of lipid carbon–carbon double bond positions from ozone-induced dissociation mass spectrometry data. Commun. Chem. 6, 74 (2023).

## Sheet: PC
Sum Composition	LC=CL						EAD		PB		OzID
	n-annotation	weighted RT /min	automated	overlapping annotation (LC=CL & EAD)	overlapping annotation (LC=CL & PB)	overlapping annotation (LC=CL & OzID)	n-annotation	comment	delta-annotation	n-annotation	n-annotation	comment
PC 30:1	PC 12:0_18:1(n-9)	20.74	YES					lacking MS/MS evidence
	PC 14:0_16:1(n-7)	20.74	YES	YES			PC 14:0_16:1(n-7)
	PC 14:0_16:1(n-9)	21.23	YES					lacking MS/MS evidence
									PC 14:1(Δ9)_16:0	PC 14:1(n-5)_16:0
PC 32:1	PC 14:0/18:1(n-9)	25.8	NO		YES			ambiguous, minor coeluting species	PC 14:0_18:1(Δ9)	PC 14:0_18:1(n-9)
	PC 16:0/16:1(n-7)	25.8	YES	YES	YES	YES	PC 16:0/16:1(n-7)		PC 16:0_16:1(Δ9)	PC 16:0_16:1(n-7)	PC 16:0_16:1(n-7)
									PC 14:0_18:1(Δ11)	PC 14:0_18:1(n-7)
PC 32:2	PC 14:0/18:2(n-6)	22.04	YES	YES	YES		PC 14:0/18:2(n-6)		PC 14:0_18:2(Δ9, 12)	PC 14:0_18:2(n-6)
	PC 16:0_16:2(n-7)	22.85	YES		NO			lacking MS/MS evidence	PC 16:0_16:2(Δ8, 11)	PC 16:0_16:2(n-5)
	PC 16:1(n-7)/16:1(n-7)	21.68	YES	YES	YES	N/A	PC 16:1(n-7)/16:1(n-7)		PC 16:1(Δ9)_16:1(Δ9)	PC 16:1(n-7)_16:1(n-7)	PC 16:1_16:1	n-6 and n-7 were reported in this species, without information in which combinations
	PC 16:1(n-7)_16:1(n-9)	22.05	YES					lacking MS/MS evidence
									PC 14:1(Δ9)_18:1(Δ9)	PC 14:1(n-5)_18:1(n-9)
									PC 14:1(Δ9)_18:1(Δ11)	PC 14:1(n-5)_18:1(n-7)
PC 33:1	PC 15:0_18:1(n-7)	28.32	YES		YES			lacking C=C evidence	PC 15:0_18:1(Δ11)	PC 15:0_18:1(n-7)
	PC 15:0/18:1(n-9)	28.73	NO	YES	YES		PC 15:0/18:1(n-9)	ambiguous, coelution	PC 15:0_18:1(Δ9)	PC 15:0_18:1(n-9)
	PC 16:0_17:1(n-9)	28.73	YES	with EAD evidence added to RT-DB	NO	NO	PC 16:0_17:1(n-9)	ambiguous, coelution	PC 16:0_17:1(Δ9)	PC 16:0_17:1(n-8)
PC 33:2	PC 15:0/18:2(n-6)	24.57	NO	YES	YES		PC 15:0/18:2(n-6,9)		PC 15:0_18:2(Δ9, 12)	PC 15:0_18:2(n-6)
									PC 15:0_18:2(Δ6, 9)	PC 15:0_18:2(n-9)
PC 34:1	PC 16:0/18:1(n-7)	31.72	YES	YES	YES		PC 16:0/18:1(n-7)		PC 16:0_18:1(Δ11)	PC 16:0_18:1(n-7)
	PC 16:0/18:1(n-9)	32.09	YES	YES	YES	YES	PC 16:0/18:1(n-9)		PC 16:0_18:1(Δ9)	PC 16:0_18:1(n-9)	PC 16:0_18:1(n-9)
PC 34:2	PC 16:0/18:2(n-6)	27.45	YES	YES	YES	YES	PC 16:0/18:2(n-6) & PC 18:2(n-6)/16:0		PC 16:0_18:2(Δ9, 12)	PC 16:0_18:2(n-6)	PC 16:0_18:2(n-6)
	PC 16:0/18:2(n-9)	28.43	YES					lacking MS/MS evidence
	PC 16:1(n-7)_18:1(n-7)	28.44	YES	YES	YES		PC 16:1(n-7)_18:1(n-7)		PC 16:1(Δ9)_18:1(Δ11)	PC 16:1(n-7)_18:1(n-7)
									PC 16:1(Δ9)_18:1(Δ9)	PC 16:1(n-7)_18:1(n-9)
PC 34:3	PC 16:1(n-7)/18:2(n-6)	23.05	YES	YES	YES	N/A	PC 16:1/18:2(n-6)	C=C assignment of other chain ambiguous, 16:1(n-7)?	PC 16:1(Δ9)_18:2(Δ9, Δ12)	PC 16:1(n-7)_18:2(n-6)	PC 16:1_18:2	n-7 and n-9 were reported in this species, without information which chains or in which combinations
	PC 16:1(n-9)/18:2(n-6)	23.56	YES					ambiguous, coelution
	PC 16:1(n-10)/18:2(n-7)	24.14	YES					ambiguous, coelution
	PC 16:0/18:3(n-3)	23.99	YES	YES			PC 16:0/18:3(n-3,6,9)
	PC 16:0/18:3(n-6)	24.84	YES	YES	YES		PC 16:0/18:3(n-6,9,12)		PC 16:0_18:3(Δ6, 9, 12)	PC 16:0_18:3(n-6)
									PC 14:0_20:3(Δ8, 11, 14)	PC 14:0_20:3(n-6)
PC 34:4	PC 14:0/20:4(n-6)	21.94	YES	YES	YES		PC 14:0/20:4(n-6,9,12,15)		PC 14:0_20:4(Δ5, 8, 11, 14)	PC 14:0_20:4(n-6)
	PC 16:0_18:4(n-3)	21.99	YES					lacking MS/MS evidence
	PC 16:2_18:2(n-6)	22	YES					lacking MS/MS evidence
PC 35:1	PC 17:0_18:1(n-7)	35.51	YES		YES			lacking C=C evidence	PC 17:0_18:1(Δ11)	PC 17:0_18:1(n-7)
	PC 17:0/18:1(n-9)	35.84	YES		YES	YES		lacking C=C evidence	PC 17:0_18:1(Δ9)	PC 17:0_18:1(n-9)	PC 17:0_18:1(n-9)
									PC 16:0_19:1(Δ9)	PC 16:0_19:1(n-10)
PC 35:2	PC 17:0/18:2(n-6)	30.76	YES	YES	YES		PC 17:0/18:2(n-6) & PC 18:2(n-6)/17:0		PC 17:0_18:2(Δ9, Δ12)	PC 17:0_18:2(n-6)
	PC 17:1_18:1(n-7)	29.56	YES		YES			lacking MS/MS evidence	PC 17:1(Δ9)_18:1(Δ11)	PC 17:1(n-8)_18:1(n-7)
	PC 17:1_18:1(n-9)	29.97	YES		YES			lacking MS/MS evidence	PC 17:1(Δ9)_18:1(Δ9)	PC 17:1(n-8)_18:1(n-9)
									PC 18:0_17:2(Δ9, Δ12)	PC 18:0_17:2(n-5)
PC 35:3	PC 17:1/18:2(n-6)	25.82	YES	YES			PC 17:1/18:2(n-6)	C=C assignment of other chain ambiguous, 17:1(n-7)?
	PC 15:0_20:3(n-6)	26.3992	YES	YES	YES		PC 15:0_20:3(n-6)		PC 15:0_20:3(Δ8, 11, 14)	PC 15:0_20:3(n-6)
PC 35:4	PC 15:0/20:4(n-6)	24.44	YES	YES	YES		PC 15:0/20:4(n-6)		PC 15:0_20:4(Δ5, 8, 11, 14)	PC 15:0_20:4(n-6)
PC 36:1	PC 18:0/18:1(n-7)	39.79	YES	YES	YES	YES	PC 18:0/18:1(n-7)		PC 18:0_18:1(Δ11)	PC 18:0_18:1(n-7)	PC 18:0_18:1(n-7)
	PC 18:0/18:1(n-9)	40.29	YES	YES	YES	YES	PC 18:0/18:1(n-9)		PC 18:0_18:1(Δ9)	PC 18:0_18:1(n-9)	PC 18:0_18:1(n-9)
									PC 18:0_18:1(Δ10)	PC 18:0_18:1(n-8)
PC 36:2	PC 16:0/20:2(n-6)	33.56	YES					lacking MS/MS evidence
	PC 18:0/18:2(n-6)	34.53	YES	YES	YES		PC 18:0/18:2(n-6)		PC 18:0_18:2(Δ9, 12)	PC 18:0_18:2(n-6)
	PC 18:1(n-9)/18:1(n-9)	33.56	YES	YES	YES	N/A	PC 18:1(n-9)/18:1(n-9)	ambiguous	PC 18:1(Δ9)_18:1(Δ9)	PC 18:1(n-9)_18:1(n-9)	PC 18:1_18:1	n-6, n-9 and n-10 were reported in this species, without information in which combinations
	PC 18:1(n-7)/18:1(n-7)	32.7938	YES	YES	YES		PC 18:1(n-7)/18:1(n-7)	ambiguous	PC 18:1(Δ11)_18:1(Δ11)	PC 18:1(n-7)_18:1(n-7)
PC 36:3	PC 16:0/20:3(n-6)	29.56	YES	YES	YES	YES	PC 16:0/20:3(n-6)		PC 16:0_20:3(Δ8, 11, 14)	PC 16:0_20:3(n-6)	PC 16:0_20:3(n-6)
	PC 16:0/20:3(n-9)	31.7903	YES	YES			PC 16:0/20:3(n-9)
	PC 18:0_18:3(n-3)	29.57	YES
	PC 18:1(n-7)/18:2(n-6)	28.38	YES	YES	YES		PC 18:1(n-7)/18:2(n-6)	C=C assignment to chains ambiguous	PC 18:1(Δ11)_18:2(Δ9, 12)	PC 18:1(n-7)_18:2(n-6)
	PC 18:1(n-9)/18:2(n-6)	28.68	YES	YES	YES	YES	PC 18:1(n-9)/18:2(n-6)	C=C assignment to chains ambiguous	PC 18:1(Δ9)_18:2(Δ9, 12)	PC 18:1(n-9)_18:2(n-6)	PC 18:1(n-9)_18:2(n-6)
	PC 18:1(n-9)/18:2(n-7)	29.56	YES					ambiguous, minor coeluting species
PC 36:4	PC 16:0/20:4(n-6)	27.26	YES	YES	YES	YES	PC 16:0/20:4(n-6)		PC 16:0_20:4(Δ5, 8, 11, 14)	PC 16:0_20:4(n-6)	PC 16:0_20:4(n-6)
	PC 16:1(n-7)_20:3(n-6)	24.51	YES					lacking MS/MS evidence
	PC 18:1(n-7)_18:3(n-3)	24.52	YES					lacking MS/MS evidence
	PC 18:2(n-6)/18:2(n-6)	24.52	YES	YES	YES	YES	PC 18:2(n-6)/18:2(n-6)		PC 18:2(Δ9, 12)_18:2(Δ9, 12)	PC 18:2(n-6)_18:2(n-6)	PC 18:2(n-6)_18:2(n-6)
PC 36:5	PC 16:0/20:5(n-3)	23.99	YES	YES	YES		PC 16:0/20:5(n-3)		PC 16:0_20:5(Δ5, 8, 11, 14, 17)	PC 16:0_20:5(n-3)
	PC 16:1(n-7)/20:4(n-6)	22.92	YES	YES	NO	NO	PC 16:1(n-7)/20:4(n-6)	C=C assignment to chains ambiguous	PC 16:1(Δ9)_20:4(Δ8, 11, 14, 17)	PC 16:1(n-7)_20:4(n-3)	PC 16:1_20:4(n-3)	n-6,9 and 12 were assigned at db_idx 2,3 and 4, therefore we assume here that n-3 was detected in 20:4, even though there is no further evidence for this in the OzID data
	PC 18:3(n-3)/18:2	21.63	YES	YES		NO	PC 18:3(n-3)/18:2(n-6)	C=C assignment to chains ambiguous			PC 18:2_18:3(n-7)	n-10 and 12 were assigned at db_idx 2 and 3, therefore we assume here that n-7 was detected in 18:3, even though there is no further evidence for this in the OzID data
PC 36:6	PC 14:0/22:6(n-3)	21.28	NO					lacking C=C evidence
PC 37:1	PC 18:1(n-9)_19:0	44.46	YES	YES			PC 18:1(n-9)_19:0
PC 37:2	PC 19:0/18:2(n-6)	38.84	YES	YES			PC 19:0/18:2(n-6)
PC 37:3	PC 18:2(n-6)_19:1	31.67	YES	YES			PC 18:2(n-6)_19:1	no C=C evidence for other chain
	PC 17:0_20:3(n-6)	34.0118	YES	with EAD evidence added to RT-DB	YES		PC 17:0_20:3(n-6)		PC 17:0_20:3(Δ8, 11, 14)	PC 17:0_20:3(n-6)
									PC 16:0_21:3(Δ9, 12, 15)	PC 16:0_21:3(n-6)
PC 37:4	PC 17:0/20:4(n-6)	30.59	YES	YES	YES		PC 17:0/20:4(n-6)		PC 17:0_20:4(Δ5, 8, 11, 14)	PC 17:0_20:4(n-6)
PC 37:5	PC 17:0_20:5(n-3)	26.97	YES					lacking C=C evidence
									PC 15:0_22:5(Δ4, 7, 10, 13, 16)	PC 15:0_22:5(n-6)
	PC 17:1_20:4(n-6)	25.6191	YES	YES	YES		PC 17:1(n-9)_20:4(n-6)	evidence for n-9 ambiguous	PC 17:1(Δ9)_20:4(Δ5, 8, 11, 14)	PC 17:1(n-8)_20:4(n-6)
PC 37:6	PC 15:0/22:6(n-3)	23.71	YES	with EAD evidence added to RT-DB			PC 15:0/22:6(n-3)
PC 38:1	PC 16:0_22:1(n-9)	46.59	NO					lacking MS/MS evidence
	PC 18:0/20:1(n-9)	46.69	YES		YES			lacking C=C evidence	PC 18:0_20:1(Δ11)	PC 18:0_20:1(n-9)
	PC 18:1(n-9)_20:0	47.18	YES					lacking C=C evidence
									PC 18:0_20:1(Δ9)	PC 18:0_20:1(n-11)
PC 38:2	PC 16:0_22:2(n-6)	41.47	YES					lacking MS/MS evidence
	PC 18:0/20:2(n-6)	42.08	YES	YES	YES		PC 18:0/20:2(n-6)		PC 18:0_20:2(Δ11, 14)	PC 18:0_20:2(n-6)
	PC 18:1(n-9)_20:1(n-9)	41.29	YES					lacking C=C evidence
	PC 18:2(n-6)_20:0	43.39	YES	YES			PC 18:2(n-6)_20:0
PC 38:3	PC 18:0/20:3(n-6)	37.25	YES	YES	YES	YES	PC 18:0/20:3(n-6)		PC 18:0_20:3(Δ8, 11, 14)	PC 18:0_20:3(n-6)	PC 18:0_20:3(n-6)
	PC 18:0_20:3(n-9)	39.9877	YES	YES			PC 18:0_20:3(n-9)
PC 38:4	PC 16:0/22:4(n-6)	32.11	YES	YES	YES		PC 16:0/22:4(n-6)		PC 16:0_22:4(Δ7, 10, 13, 16)	PC 16:0_22:4(n-6)
	PC 18:0/20:4(n-6)	34.32	YES	YES	YES	YES	PC 18:0/20:4(n-6)		PC 18:0_20:4(Δ5, 8, 11, 14)	PC 18:0_20:4(n-6)	PC 18:0_20:4(n-6)
	PC 18:1/20:3(n-6)	31.6813	YES	YES			PC 18:1/20:3(n-6)	C=C assignment of other chain ambiguous
PC 38:5	PC 16:0/22:5(n-3)	28.07	YES	YES			PC 16:0/22:5(n-3)
	PC 16:0/22:5(n-6)	30.17	YES	YES	YES		PC 16:0/22:5(n-6)	ambiguous, coelution	PC 16:0_22:5(Δ4, 7, 10, 13, 16)	PC 16:0_22:5(n-6)
	PC 18:0/20:5(n-3)	30.17	YES	YES			PC 18:0/20:5(n-3)
	PC 18:1(n-7)/20:4(n-6)	28.07	YES	YES			PC 18:1_20:4(n-6)	C=C assignment of other chain ambiguous
	PC 18:1(n-9)/20:4(n-6)	28.47	YES	YES
PC 38:6	PC 16:0/22:6(n-3)	26.4	YES	YES	YES	YES	PC 16:0/22:6(n-3)		PC 16:0_22:6(Δ4, 7, 10, 13, 16, 19)	PC 16:0_22:6(n-3)	PC 16:0_22:6(n-3)
	PC 18:1(n-10)_20:5(n-3)	25.3014	YES	YES			PC 18:1_20:5(n-3)	C=C assignment of other chain ambiguous
	PC 18:2(n-6)/20:4(n-6)	24.35	YES	YES		NO	PC 18:2(n-6)/20:4(n-6)	ambiguous if both are n-6			PC 18:2(n-10)_20:4(n-3)
PC 38:7	PC 16:1(n-7)_22:6	22.18	YES	YES			PC 16:1(n-7)_22:6(n-3)
	PC 16:1(n-10)_22:6	22.62	YES					lacking C=C evidence
	PC 18:2/20:5(n-3)	21.42	YES	YES			PC 18:2(n-6)/20:5(n-3)	ambiguous assignment to chains
	PC 18:3(n-3)_20:4	21.4	YES					ambiguous, minor coeluting species
PC 39:3									PC 18:0_21:3(Δ9, 12, 15)	PC 18:0_21:3(n-6)
									PC 18:0_21:3(Δ6, 9, 12)	PC 18:0_21:3(n-9)
PC 39:5	PC 19:1_20:4(n-6)	31.58	YES					lacking MS/MS evidence
PC 39:6	PC 17:0_22:6(n-3)	29.58	NO	YES			PC 17:0_22:6(n-3)
PC 40:2	PC 18:2(n-6)_22:0	48.4	YES					lacking C=C evidence
PC 40:3	PC 18:0_22:3(n-9)	45.42	YES					lacking MS/MS evidence
PC 40:4	PC 18:0/22:4(n-6)	40.19	YES	YES	YES		PC 18:0/22:4(n-6)		PC 18:0_22:4(Δ7, 10, 13, 16)	PC 18:0_22:4(n-6)
	PC 20:0_20:4(n-6)	43.16	YES	YES	YES		PC 20:0_20:4(n-6)		PC 20:0_20:4(Δ5, 8, 11, 14)	PC 20:0_20:4(n-6)
PC 40:5	PC 18:0/22:5(n-3)	35.22	YES	YES			PC 18:0/22:5(n-3)
	PC 18:0/22:5(n-6)	37.93	YES	YES	YES		PC 18:0/22:5(n-6)		PC 18:0_22:5(Δ4, 7, 10, 13, 16)	PC 18:0_22:5(n-6)
	PC 20:1(n-7)_20:4(n-6)	35.22	NO					lacking MS/MS evidence
	PC 18:1_22:4(n-6)	34.61	YES	YES	YES		PC 18:1_22:4(n-6)	other chain ambiguous	PC 18:1(Δ9)_22:4(Δ7, 10, 13, 16)	PC 18:1(n-9)_22:4(n-6)
									PC 18:1(Δ11)_22:4(Δ7, 10, 13, 16)	PC 18:1(n-7)_22:4(n-6)
PC 40:6	PC 18:0/22:6(n-3)	33.19	YES	YES	YES		PC 18:0/22:6(n-3)		PC 18:0_22:6(Δ4, 7, 10, 13, 16, 19)	PC 18:0_22:6(n-3)
	PC 18:1_22:5(n-3)	30.1603	YES	YES			PC 18:1(n-7)_22:5(n-3)	ambiguous if n-7
PC 40:7	PC 18:1(n-7)/22:6(n-3)	27.17	YES	YES			PC 18:1_22:6(n-3)	C=C assignment of other chain ambiguous
	PC 18:1(n-9)/22:6(n-3)	27.48	YES
	PC 20:2_20:5(n-3)	26.15	YES					lacking MS/MS evidence
	PC 20:3(n-6)/20:4(n-6)	26.1	YES	YES			PC 20:3(n-6)/20:4(n-6)	ambiguous if both are n-6
PC 40:8	PC 18:2(n-6)_22:6	23.38	YES	YES			PC 18:2(n-6)_22:6(n-3)	very low evidence
	PC 20:4(n-6)/20:4(n-6)	23.9	YES	with EAD evidence added to RT-DB			PC 20:4(n-6)/20:4(n-6)	very low evidence
PC 42:8	PC 20:4(n-6)_22:4(n-6)	28.1948	YES	YES			PC 20:4(n-6)_22:4(n-6)	very low evidence
PC 42:10	PC 20:4(n-6)_22:6	23.14	YES					lacking MS/MS evidence
PC-O 32:1	PC O-16:0/16:1(n-7)	29.54	YES					lacking MS/MS evidence
	PC O-16:0/16:1(n-9)	30.33	YES					lacking MS/MS evidence
									PC-O 16:1(Δ10)_16:0	PC-O 16:1(n-6)_16:0
									PC-O 16:1(Δ12)_16:0	PC-O 16:1(n-4)_16:0
PC-O 32:3									PC-O 16:0_18:3(Δ6, 9, 12)	PC-O 16:0_18:3(n-6)
PC-O 34:1	PC O-16:0/18:1(n-9)	36.92	YES					lacking MS/MS evidence
	PC O-18:1(n-9)/16:0	36.49	YES	YES			PC O-18:1(n-9)/16:0	very low evidence
PC-O 34:2	PC O-16:0/18:2(n-6)	31.52	YES	YES			PC O-16:0/18:2(n-6)
	PC P-16:0/18:1(n-9)	35.77	YES	YES			PC P-16:0/18:1(n-9)
PC O-34:3	PC P-16:0/18:2(n-6)	30.6	YES	with EAD evidence added to RT-DB			PC P-16:0/18:2(n-6)
PC-O 36:1	PC O-18:0/18:1(n-9)	45.29	YES	YES			PC O-18:0/18:1(n-9)	very low evidence
PC-O 36:2	PC O-18:0/18:2(n-6)	39.78	YES	YES			PC O-18:0/18:2(n-6)
	PC O-18:1(n-9)/18:1(n-9)	38.22	YES	YES			PC O-18:1(n-9)/18:1(n-9)
PC-O 36:3	PC O-16:0/20:3(n-6)	33.96	YES	YES			PC O-16:0/20:3(n-6)
	PC O-18:1(n-9)/18:2(n-6)	32.65	YES	YES			PC O-18:1(n-9)/18:2(n-6)
	PC P-18:0/18:2(n-6)	38.45	YES	with EAD evidence added to RT-DB			PC P-18:0/18:2(n-6)
PC-O 36:4	PC O-16:0/20:4(n-6)	31.3	YES	YES			PC O-16:0/20:4(n-6)
PC-O 36:5	PC O-16:0/20:5(n-3)	27.21	YES					lacking MS/MS evidence
	PC P-16:0/20:4(n-6)	30.25	YES	YES			PC P-16:0/20:4(n-6)
PC-O 36:6	PC P-16:0/20:5(n-3)	26.4	YES					lacking MS/MS evidence
PC-O 37:4	PC O-17:0/20:4(n-6)	35.12	YES	YES			PC O-17:0/20:4(n-6)
PC-O 37:5	PC O-17:1/20:4(n-6)	28.9883	YES	YES			PC O-17:1(n-7)/20:4(n-6)	ambiguous if n-7 and assignment to chains
PC-O 38:2	PC O-20:0/18:2(n-6)	46.91	YES	YES	YES		PC O-20:0/18:2(n-6)		PC-O 20:0_18:2(Δ9, 12)	PC-O 20:0_18:2(n-6)
									PC-O 20:0_18:2(Δ6, 9)	PC-O 20:0_18:2(n-9)
PC-O 38:3	PC O-18:0/20:3(n-6)	40.05	YES	with EAD evidence added to RT-DB			PC O-18:0/20:3(n-6)
PC-O 38:4	PC O-16:0/22:4(n-6)	36.76	YES	YES			PC O-16:0/22:4(n-6)
	PC O-18:0/20:4(n-6)	39.46	YES	YES			PC O-18:0/20:4(n-6)
	PC O-18:1(n-9)/20:3(n-6)	35.09	YES	YES			PC O-18:1(n-9)/20:3(n-6)
PC-O 38:5	PC O-16:0/22:5(n-6)	34.52	YES
	PC O-18:0/20:5(n-3)	34.37	YES
	PC O-18:1(n-9)/20:4(n-6)	32.32	YES	YES			PC O-18:1/20:4(n-6)	C=C assignment of other chain ambiguous
	PC P-16:0/22:4(n-6)	35.61	YES	with EAD evidence added to RT-DB			PC P-16:0/22:4(n-6)
	PC P-18:0/20:4(n-6)	38.06	YES	with EAD evidence added to RT-DB			PC P-18:0/20:4(n-6)
PC-O 38:6	PC P-16:0/22:5(n-3)	31.15	YES	YES			PC P-16:0/22:5(n-3)	ambiguous, coelution
	PC P-16:0/22:5(n-6)	33.38	YES	with EAD evidence added to RT-DB			PC P-16:0/22:5(n-6)
	PC O-16:0/22:6(n-3)	30.11	NO	YES			PC O-16:0/22:6(n-3)
	PC O-18:1/20:5(n-3)	28.38	YES					lacking MS/MS evidence
	PC P-18:1/20:4(n-6)	32.98	YES	with EAD evidence added to RT-DB			PC P-18:1/20:4(n-6)	ambiguous, coelution
PC O-38:7	PC P-16:0/22:6(n-3)	29.11	NO	YES			PC P-16:0/22:6(n-3)
PC-O 40:4	PC O-18:0/22:4(n-6)	45.13	YES	YES			PC O-18:0/22:4(n-6)
	PC O-20:0/20:4(n-6)	46.75	YES	YES			PC O-20:0/20:4(n-6)
PC-O 40:5	PC O-18:1(n-9)/22:4(n-6)	38.04	YES	YES			PC O-18:1/22:4(n-6)	C=C assignment of other chain ambiguous
	PC O-20:1/20:4(n-6)	40.04	YES	with EAD evidence added to RT-DB			PC O-20:1/20:4(n-6)	C=C assignment of other chain ambiguous
PC-O 40:6	PC O-18:0/22:6(n-3)	37.91	NO	YES			PC O-18:0/22:6(n-3)
	PC O-18:1(n-9)/22:5(n-3)	33.17	YES	YES			PC O-18:1/22:5(n-3)
	PC O-18:1/22:5(n-6)	35.63	YES	YES			PC O-18:1/22:5(n-6)	very low evidence
	PC O-20:2/20:4(n-6)	33.98	YES	with EAD evidence added to RT-DB			PC O-20:2/20:4(n-6)
PC-O 40:7	PC O-18:1(n-9)/22:6(n-3)	31.11	YES	YES			PC O-18:1(n-9)/22:6(n-3)
PC-O 42:3	PC O-24:1/18:2(n-6)	50.22	YES	with EAD evidence added to RT-DB			PC O-24:1/18:2(n-6)
PC-O 42:4	PC O-22:0/20:4(n-6)	50.09	YES	YES			PC O-22:0/20:4(n-6)
	PC O-24:2/18:2(n-6)	47.81	YES	with EAD evidence added to RT-DB			PC O-24:2/18:2(n-6)
PC-O 42:5	PC O-22:1/20:4(n-6)	46.73	YES	with EAD evidence added to RT-DB			PC O-22:1/20:4(n-6)
PC-O 42:6	PC O-22:2/20:4(n-6)	41.98	YES	with EAD evidence added to RT-DB			PC O-22:2/20:4(n-6)
PC-O 44:4	PC O-24:0/20:4(n-6)	52.27	YES	with EAD evidence added to RT-DB			PC O-24:0/20:4(n-6)
PC-O 44:5	PC O-24:1/20:4(n-6)	49.99	YES	with EAD evidence added to RT-DB			PC O-24:1/20:4(n-6)
PC-O 44:6	PC O-24:2/20:4(n-6)	47.73	YES	with EAD evidence added to RT-DB			PC O-24:2/20:4(n-6)

## Sheet: PE
Sum Composition	LC=CL						EAD		PB		OzID
	n-annotation	weighted RT /min	automated	overlapping annotation (LC=CL & EAD)	overlapping annotation (LC=CL & PB)	overlapping annotation (LC=CL & OzID)	n-annotation	comment	delta-annotation	n-annotation	n-annotation	comment
PE 34:1	PE 16:0_18:1(n-7)	33.68	YES		YES			lacking MS/MS evidence	PE 16:0_18:1(Δ11)	PE 16:0_18:1(n-7)
	PE 16:0/18:1(n-9)	34.08	YES		YES	YES		lacking MS/MS evidence	PE 16:0_18:1(Δ9)	PE 16:0_18:1(n-9)	PE 16:0_18:1(n-9)
PE 34:2	PE 16:0/18:2(n-6)	29.14	YES		YES	NO		lacking MS/MS evidence	PE 16:0_18:2(Δ9, 12)	PE 16:0_18:2(n-6)	PE 16:0_18:2(n-10)
									PE 16:1(Δ9)_18:1(Δ9)	PE 16:1(n-7)_18:1(n-9)
									PE 16:1(Δ9)_18:1(Δ11)	PE 16:1(n-7)_18:1(n-7)
PE 36:1	PE 18:0/18:1(n-9)	42.64	YES		YES	YES		lacking MS/MS evidence	PE 18:0_18:1(Δ9)	PE 18:0_18:1(n-9)	PE 18:0_18:1(n-9)
									PE 18:0_18:1(Δ11)	PE 18:0_18:1(n-7)	PE 18:0_18:1(n-6)
PE 36:2	PE 16:0_20:2(n-6)	35.52	YES		YES			lacking MS/MS evidence	PE 16:0_20:2(Δ11, 14)	PE 16:0_20:2(n-6)
	PE 18:0/18:2(n-6)	36.64	YES	YES	YES	NO	PE 18:0/18:2(n-6)		PE 18:0_18:2(Δ9, 12)	PE 18:0_18:2(n-6)	PE 18:0_18:2(n-10)
	PE 18:1_18:1(n-9)	35.95	YES		YES			lacking MS/MS evidence	PE 18:1(Δ9)_18:1(Δ9)	PE 18:1(n-9)_18:1(n-9)
									PE 18:1(Δ11)_18:1(Δ11)	PE 18:1(n-7)_18:1(n-7)
PE 36:3	PE 16:0/20:3(n-6)	31.31	YES		YES			lacking MS/MS evidence	PE 16:0_20:3(Δ8, 11, 14)	PE 16:0_20:3(n-6)
	PE 18:1(n-7)_18:2(n-6)	30.06	YES		YES			lacking MS/MS evidence	PE 18:1(Δ11)_18:2(Δ9, 12)	PE 18:1(n-7)_18:2(n-6)
	PE 18:1(n-9)/18:2(n-6)	30.39	YES		YES			lacking MS/MS evidence	PE 18:1(Δ9)_18:2 (Δ9, 12)	PE 18:1(n-9)_18:2(n-6)
PE 36:4	PE 16:0/20:4(n-6)	28.98	YES		YES	YES		lacking MS/MS evidence	PE 16:0_20:4(Δ5, 8, 11, 14)	PE 16:0_20:4(n-6)	PE 16:0_20:4(n-6)
	PE 18:2(n-6)/18:2(n-7)	25.91	YES		YES			lacking MS/MS evidence	PE 18:2(Δ9, 12)_18:2(Δ9, 12)	PE 18:2(n-6)_18:2(n-6)
									PE 18:1(Δ9)_18:3(Δ9, 12, 15)	PE 18:1(n-9)_18:3(n-3)
									PE 18:1(Δ11)_18:3(Δ9, 12, 15)	PE 18:1(n-7)_18:3(n-3)
PE 36:5	PE 16:0/20:5(n-3)	25.32	YES					lacking MS/MS evidence
									PE 16:1(Δ9)_20:4(Δ5, 8, 11, 14)	PE 16:1(n-7)_20:4(n-6)
PE 37:4									PE 17:0_20:4(Δ5, 8, 11, 14)	PE 17:0_20:4(n-6)
PE 38:1									PE 18:0_20:1(Δ11)	PE 18:0_20:1(n-9)
PE 38:2									PE 18:0_20:2(Δ8, 11)	PE 18:0_20:2(n-9)
PE 38:3	PE 18:0/20:3(n-6)	39.38	YES		YES			lacking MS/MS evidence	PE 18:0_20:3(Δ8, 11, 14)	PE 18:0_20:3(n-6)
PE 38:4	PE 18:0/20:4(n-6)	36.46	YES		YES	YES		lacking MS/MS evidence	PE 18:0_20:4(Δ5, 8, 11, 14)	PE 18:0_20:4(n-6)	PE 18:0_20:4(n-6)
									PE 16:0_22:4(Δ7, 10, 13, 16)	PE 16:0_22:4(n-6)
PE 38:5	PE 16:0_22:5(n-3)	31.93	YES					lacking MS/MS evidence
	PE 16:0_22:5(n-6)	29.74	YES		YES			lacking MS/MS evidence	PE 16:0_22:5(Δ7, 10, 13, 16)	PE 16:0_22:5(n-6)
	PE 18:0_20:5(n-3)	31.93	YES		NO			lacking MS/MS evidence	PE 18:0_20:5(Δ5, 8, 11, 14)	PE 18:0_20:5(n-6)
	PE 18:1(n-7)_20:4(n-6)	29.74	YES		YES			lacking MS/MS evidence	PE 18:1(Δ11)_20:4(Δ5, 8, 11, 14)	PE 18:1(n-7)_20:4(n-6)
	PE 18:1(n-9)/20:4(n-6)	30.19	YES		YES			lacking MS/MS evidence	PE 18:1(Δ9)_20:4(Δ5, 8, 11, 14)	PE 18:1(n-9)_20:4(n-6)
PE 38:6	PE 16:0/22:6(n-3)	27.96	YES	YES	YES		PE 16:0/22:6(n-3)	very low evidence	PE 16:0_22:6(Δ4, 7, 10, 13, 16, 19)	PE 16:0_22:6(n-3)
									PE 18:2(Δ9, 12)_20:4(Δ8, 11, 14, 17)	PE 18:2(n-6)_20:4(n-3)
PE 40:2									PE 18:0_22:2(Δ10, 13)	PE 18:0_22:2(n-9)
PE 40:3									PE 18:0_22:3(Δ7, 10, 13)	PE 18:0_22:3(n-9)
PE 40:4	PE 18:0_22:4(n-6)	42.52	YES		YES			lacking MS/MS evidence	PE 18:0_22:4(Δ7, 10, 13, 16)	PE 18:0_22:4(n-6)
PE 40:5	PE 18:0_22:5(n-3)	37.29	YES					lacking MS/MS evidence
	PE 18:0_22:5(n-6)	40.15	YES		YES			lacking MS/MS evidence	PE 18:0_22:5(Δ4, 7, 10, 13, 16)	PE 18:0_22:5(n-6)
PE 40:6	PE 18:0/22:6(n-3)	35.15	YES		YES			lacking MS/MS evidence	PE 18:0_22:6(Δ4, 7, 10, 13, 16, 19)	PE 18:0_22:6(n-3)
									PE 20:2(Δ8, 11)_20:4(Δ8, 11, 14, 17)	PE 20:2(n-9)_20:4(n-3)
PE 40:7	PE 18:1_22:6(n-3)	29.14	NO					lacking MS/MS evidence
PE-O 34:2	PE P-16:0/18:1(n-9)	38.21	YES					lacking MS/MS evidence
	PE P-18:1(n-9)/16:0	38.21	YES					lacking MS/MS evidence
PE-O 34:3	PE P-16:0/18:2(n-6)	32.66	YES	YES			PE P-16:0/18:2(n-6)	very low evidence
PE-O 36:2	PE P-18:0/18:1(n-9)	46.02	YES			YES		lacking MS/MS evidence			PE P-18:0_18:1(n-9)
									PE-O 18:0_18:2(Δ9, 12)	PE-O 18:0_18:2(n-6)
PE-O 36:3	PE P-18:0/18:2(n-6)	41.01	YES	YES		NO	PE P-18:0/18:2(n-6)	very low evidence			PE P-18:0_18:2(n-10)
				YES			PE P-18:1(n-6)/18:1	very low evidence
PE-O 36:4	PE P-16:0/20:3(n-6)	35.17	YES					lacking MS/MS evidence
	PE P-18:1/18:2(n-6)	34.02	YES					lacking MS/MS evidence
	PE P-18:2(n-6)/18:1	34.01	YES					lacking MS/MS evidence
PE-O 36:5	PE P-16:0/20:4(n-6)	32.35	YES			YES		lacking MS/MS evidence			PE P-16:0_20:4(n-6)
PE-O 36:6	PE P-16:0/20:5(n-3)	28.22	YES					lacking MS/MS evidence
PE-O 37:5	PE P-17:0/20:4(n-6)	35.91	YES					lacking MS/MS evidence
PE-O 38:4	PE P-18:0/20:3(n-6)	43.82	YES					lacking MS/MS evidence
PE-O 38:5	PE P-16:0/22:4(n-6)	37.98	YES					lacking MS/MS evidence
	PE P-18:0/20:4(n-6)	40.57	YES	YES		YES	PE P-18:0/20:4(n-6)	very low evidence			PE P-18:0_20:4(n-6)
PE-O 38:6	PE P-16:0/22:5(n-3)	33.19	YES					lacking MS/MS evidence
	PE P-16:0/22:5(n-6)	35.55	YES					lacking MS/MS evidence
	PE P-18:0/20:5(n-3)	35.55	YES					lacking MS/MS evidence
	PE P-18:1(n-7)/20:4(n-6)	33.2	YES	YES			PE P-18:1/20:4(n-6)	very low evidence
	PE P-18:1(n-9)/20:4(n-6)	33.57	YES
PE-O 38:7	PE P-16:0/22:6(n-3)	31.09	YES	YES			PE P-16:0/22:6(n-3)	lacking MS/MS evidence
	PE P-18:1(n-9)/20:5(n-3)	29.28	YES					lacking MS/MS evidence
	PE P-18:2(n-6)/20:4(n-6)	28.6	YES					lacking MS/MS evidence
PE-O 40:3									PE-O 20:0_20:3(Δ5, 8, 11)	PE-O 20:0_20:3(n-9)
PE-O 40:4	PE P-18:0/22:3(n-9)	48.41	YES					lacking MS/MS evidence
									PE-O 18:0_22:4(Δ7, 10, 13, 16)	PE-O 18:0_22:4(n-6)
									PE-O 20:0_20:4(Δ8, 11, 14, 17)	PE-O 20:0_20:4(n-3)
PE-O 40:5	PE P-18:0/22:4(n-6)	45.75	YES					lacking MS/MS evidence
	PE P-20:0/20:4(n-6)	47.18	YES					lacking MS/MS evidence
									PE-O 18:0_22:5(Δ4, 7, 10, 13, 16)	PE-O 18:0_22:5(n-6)
PE-O 40:6	PE P-18:0/22:5(n-3)	41.46	YES					lacking MS/MS evidence
	PE P-18:0/22:5(n-6)	44.12	YES					lacking MS/MS evidence
	PE P-18:1(n-9)/22:4(n-6)	39.43	YES					lacking MS/MS evidence
PE-O 40:7	PE P-18:0/22:6(n-3)	39.04	YES	YES			PE P-18:0/22:6(n-3)	very low evidence
PE-O 40:8	PE P-18:1(n-7)/22:6(n-3)	31.97	YES					lacking MS/MS evidence
	PE P-18:1(n-9)/22:6(n-3)	32.32	YES					lacking MS/MS evidence
PE-O 42:5	PE P-22:0/20:4(n-6)	50.32	YES					lacking MS/MS evidence
PE-O 42:6	PE P-22:0/22:6(n-3)	46.39	NO					lacking MS/MS evidence

## Sheet: PI
Sum Composition	LC=CL						EAD		PB		OzID
	n-annotation	weighted RT /min	automated	overlapping annotation (LC=CL & EAD)	overlapping annotation (LC=CL & PB)	overlapping annotation (LC=CL & OzID)	n-annotation	comment	delta-annotation	n-annotation	n-annotation	comment
PI 32:1	PI 16:0/16:1(n-7)	21.35	YES		YES			lacking MS/MS evidence	PI 16:0_16:1(Δ9)	PI 16:0_16:1(n-7)
									PI 16:0_16:1(Δ7)	PI 16:0_16:1(n-9)
									PI 14:0_18:1(Δ9)	PI 14:0_18:1(n-9)
									PI 14:0_18:1(Δ11)	PI 14:0_18:1(n-7)
PI 34:1	PI 16:0/18:1(n-7)	25.87	YES		YES			lacking MS/MS evidence	PI 16:0_18:1(Δ11)	PI 16:0_18:1(n-7)
	PI 16:0/18:1(n-9)	26.24	YES		YES			lacking MS/MS evidence	PI 16:0_18:1(Δ9)	PI 16:0_18:1(n-9)
	PI 18:0/16:1(n-7)	26.57	YES		YES			lacking MS/MS evidence	PI 16:1(Δ9)_18:0	PI 16:1(n-7)_18:0
									PI 16:1(Δ7)_18:0	PI 16:1(n-9)_18:0
PI 34:2	PI 16:0/18:2(n-6)	22.66	YES		YES			lacking MS/MS evidence	PI 16:0_18:2(Δ9 ,12)	PI 16:0_18:2(n-6)
									PI 16:1(Δ9) _18:1(Δ9)	PI 16:1(n-7) _18:1(n-9)
									PI 16:1(Δ9) _18:1(Δ11)	PI 16:1(n-7) _18:1(n-7)
									PI 16:1(Δ7) _18:1(Δ9)	PI 16:1(n-9) _18:1(n-9)
									PI 16:1(Δ7) _18:1(Δ11)	PI 16:1(n-9) _18:1(n-7)
PI 35:1									PI 16:0_19:1(Δ9)	PI 16:0_19:1(n-10)
									PI 17:0_18:1(Δ9)	PI 17:0_18:1(n-9)
									PI 17:1(Δ9)_18:0	PI 17:1(n-8)_18:0
PI 35:2	PI 17:0_18:2(n-6)	25.23	YES		YES			lacking MS/MS evidence	PI 17:0_18:2(Δ9 ,12)	PI 17:0_18:2(n-6)
									PI 16:0_19:2(Δ10 ,13)	PI 16:0_19:2(n-6)
PI 36:1	PI 18:0_18:1(n-7)	32.32	YES		YES			lacking MS/MS evidence	PI 18:0_18:1(Δ11)	PI 18:0_18:1(n-7)
	PI 18:0/18:1(n-9)	32.74	YES		YES			lacking MS/MS evidence	PI 18:0_18:1(Δ9)	PI 18:0_18:1(n-9)
PI 36:2	PI 18:0/18:2(n-6)	28.17	YES		YES	NO		lacking MS/MS evidence	PI 18:0_18:2(Δ9,12)	PI 18:0_18:2(n-6)	PI 18:0_18:2(n-10)
									PI 18:1(Δ9)_18:1(Δ9)	PI 18:1(n-9)_18:1(n-9)
									PI 18:1(Δ11)_18:1(Δ11)	PI 18:1(n-7)_18:1(n-7)
									PI 18:1(Δ9)_18:1(Δ11)	PI 18:1(n-9)_18:1(n-7)
									PI 16:0_20:2(Δ11,14)	PI 16:0_20:2(n-6)
PI 36:3	PI 18:1(n-7)/18:2(n-6)	23.32	YES		YES			lacking MS/MS evidence	PI 18:1(Δ11)_18:2(Δ9,12)	PI 18:1(n-7)_18:2(n-6)
	PI 18:1(n-9)/18:2(n-6)	23.72	NO		YES			lacking MS/MS evidence	PI 18:1(Δ9)_18:2(Δ9,12)	PI 18:1(n-9)_18:2(n-6)
	PI 16:0_20:3(n-6)	24.32	YES		YES			lacking MS/MS evidence	PI 16:0_20:3(Δ8,11,14)	PI 16:0_20:3(n-6)
									PI 18:0_18:3(Δ6,9,12)	PI 18:0_18:3(n-6)
PI 36:4	PI 16:0/20:4(n-6)	22.64	YES		YES			lacking MS/MS evidence	PI 16:0_20:4(Δ5,8,11,14)	PI 16:0_20:4(n-6)
									PI 18:2(Δ9,12)_18:2(Δ9,12)	PI 18:2(n-6)_18:2(n-6)
PI 37:2									PI 18:0_19:2(Δ9, 12)	PI 18:0_19:2(n-7)
									PI 18:2(Δ9, 12)_19:0	PI 18:2(n-6)_19:0
									PI 16:0_21:2(Δ11,14)	PI 16:0_21:2(n-7)
PI 37:3									PI 16:0_21:3(Δ9,12,15)	PI 16:0_21:3(n-6)
PI 37:4	PI 17:0/20:4(n-6)	25.23	YES		YES			lacking MS/MS evidence	PI 17:0_20:4(Δ5,8,11,14)	PI 17:0_20:4(n-6)
									PI 16:0_21:4(Δ6,9,12,15)	PI 16:0_21:4(n-6)
									PI 15:0_22:4(Δ7, 10, 13, 16)	PI 15:0_22:4(n-6)
PI 38:1									PI 18:0_20:1(Δ7)	PI 18:0_20:1(n-13)
PI 38:2	PI 18:0_20:2(n-6)	34.1	NO		YES			lacking MS/MS evidence	PI 18:0_20:2(Δ11,14)	PI 18:0_20:2(n-6)
									PI 18:0_20:2(Δ8,11)	PI 18:0_20:2(n-9)
PI 38:3	PI 18:0/20:3(n-6)	30.31	YES		YES			lacking MS/MS evidence	PI 18:0_20:3(Δ8,11,14)	PI 18:0_20:3(n-6)
	PI 18:0_20:3(n-9)	32.52	YES					lacking MS/MS evidence
PI 38:4	PI 18:0/20:4(n-6)	28.14	YES		YES	YES		lacking MS/MS evidence	PI 18:0_20:4(Δ5,8,11,14)	PI 18:0_20:4(n-6)	PI 18:0_20:4(n-6)
									PI 16:0_22:4(Δ7, 10, 13, 16)	PI 16:0_22:4(n-6)
PI 38:5	PI 16:0_22:5(n-3)	23.21	YES		YES			lacking MS/MS evidence	PI 16:0_22:5(Δ7,10,13,16,19)	PI 16:0_22:5(n-3)
	PI 18:0_20:5(n-3)	24.79	YES		YES			lacking MS/MS evidence	PI 18:0_20:5(Δ5,8,11,14,17)	PI 18:0_20:5(n-3)
	PI 18:1(n-7)/20:4(n-6)	23.29	YES		YES			lacking MS/MS evidence	PI 18:1(Δ11)_20:4(Δ5,8,11,14)	PI 18:1(n-7)_20:4(n-6)
	PI 18:1(n-9)/20:4(n-6)	23.67	YES		YES			lacking MS/MS evidence	PI 18:1(Δ9)_20:4(Δ5,8,11,14)	PI 18:1(n-9)_20:4(n-6)
PI 38:6	PI 16:0/22:6(n-3)	21.95	NO					lacking MS/MS evidence
PI 39:2									PI 18:0_21:2(Δ9,12)	PI 18:0_21:2(n-9)
PI 40:4	PI 18:0/22:4(n-6)	32.79	YES		YES			lacking MS/MS evidence	PI 18:0_22:4(Δ7, 10, 13, 16)	PI 18:0_22:4(n-6)
PI 40:5	PI 18:0/22:5(n-3)	28.8	YES		YES			lacking MS/MS evidence	PI 18:0_22:5(Δ7, 10, 13, 16, 19)	PI 18:0_22:5(n-3)
	PI 18:0_22:5(n-6)	31.02	YES					lacking MS/MS evidence
PI 40:6	PI 18:0_22:6(n-3)	27.26	YES		YES			lacking MS/MS evidence	PI 18:0_22:6(Δ4, 7, 10, 13, 16, 19)	PI 18:0_22:6(n-3)
