# Supplementary material for: Computationally unmasking each fatty acyl C=C position in complex lipids by routine LC-MS/MS lipidomics
Source: Nat Commun. 2025 Aug 11;16:7277. doi: 10.1038/s41467-025-61911-x (PMC12340080; doi:10.1038/s41467-025-61911-x)
Supplement: Supplementary file 6 — Supplementary Data 4 [file 41467_2025_61911_MOESM6_ESM.xlsx]

## Sheet: Legend
Supplementary Data 4: Result of manual curation at the example of RT-DB B30a.
Entries reflect the output of unlabeled molecular species with ω-positions assigned by the LC=CL RT-DB generator.
"Removed" indicates that a labeled identification was manually deleted in the LDA GUI, for either being an FP or a coeluting species.
"Reintegration" indicates, that a peak of a labeled identification was manually reintegrated in the LDA GUI, resulting in a different RT.
This analysis was performed without distinguishing between PG and BMP species.

## Sheet: PC
Name		dbs	mol. species	C	H	N	O	P	mass(form[CHO2] name[HCOO])	tR (min)	Removed	Reintegration	Comment
28	:	1	14:0_14:1(n-10)	36	70	1	8	1	720.482	11.8066
30	:	1	14:0_16:1(n-7)	38	74	1	8	1	748.513	13.1797
30	:	1	14:0_16:1(n-9)	38	74	1	8	1	748.513	13.4607
30	:	1	14:0_16:1(n-10)	38	74	1	8	1	748.513	13.5025		TRUE
30	:	1	14:0_16:1(n-10)	38	74	1	8	1	748.513	13.6628
30	:	1	14:1(n-10)_16:0	38	74	1	8	1	748.513	14.2174
30	:	1	14:1(n-10)_16:0	38	74	1	8	1	748.513	14.3122
30	:	2	14:0_16:2(n-10)	38	72	1	8	1	746.498	13.7157	TRUE		FP
30	:	2	14:1(n-10)_16:1	38	72	1	8	1	746.498	12.0598		TRUE
30	:	2	14:1(n-10)_16:1	38	72	1	8	1	746.498	12.1767
30	:	2	14:1(n-10)_16:1(n-10)	38	72	1	8	1	746.498	12.5
31	:	1	15:0_16:1(n-7)	39	76	1	8	1	762.529	14.5996
31	:	1	15:0_16:1(n-10)	39	76	1	8	1	762.529	14.6233
31	:	1	15:0_16:1(n-10)	39	76	1	8	1	762.529	15.1741
32	:	1	14:0_18:1(n-7)	40	78	1	8	1	776.545	16.1034
32	:	1	14:0_18:1(n-9)	40	78	1	8	1	776.545	16.3103
32	:	1	14:0_18:1(n-10)	40	78	1	8	1	776.545	16.4205
32	:	1	16:0_16:1(n-7)	40	78	1	8	1	776.545	16.3349
32	:	1	16:0_16:1(n-7)	40	78	1	8	1	776.545	16.666		TRUE
32	:	1	16:0_16:1(n-9)	40	78	1	8	1	776.545	16.6782
32	:	1	16:0_16:1(n-9)	40	78	1	8	1	776.545	16.8122
32	:	1	16:0_16:1(n-10)	40	78	1	8	1	776.545	16.8725
32	:	1	16:0_16:1(n-7)	40	78	1	8	1	776.545	16.955		TRUE
32	:	1	16:0_16:1(n-10)	40	78	1	8	1	776.545	17.0434
32	:	2	14:0_18:2(n-6)	40	76	1	8	1	774.529	13.952
32	:	2	14:1(n-10)_18:1	40	76	1	8	1	774.529	14.7862
32	:	2	16:0_16:2(n-7)	40	76	1	8	1	774.529	14.736	TRUE		coelution
32	:	2	16:0_16:2(n-9)	40	76	1	8	1	774.529	15.5793
32	:	2	16:1_16:1(n-7)	40	76	1	8	1	774.529	13.5015		TRUE
32	:	2	16:1(n-7)_16:1(n-7)	40	76	1	8	1	774.529	13.692
32	:	2	16:1(n-7)_16:1(n-9)	40	76	1	8	1	774.529	13.9745
32	:	2	16:1(n-7)_16:1(n-10)	40	76	1	8	1	774.529	14.1568
32	:	2	16:1_16:1(n-7)	40	76	1	8	1	774.529	14.3927
32	:	2	16:1_16:1(n-10)	40	76	1	8	1	774.529	14.4211
32	:	2	16:1_16:1(n-9)	40	76	1	8	1	774.529	14.4401
32	:	2	16:1_16:1(n-10)	40	76	1	8	1	774.529	14.6119
32	:	2	16:1(n-7)_16:1(n-10)	40	76	1	8	1	774.529	14.7604
32	:	2	16:1_16:1(n-10)	40	76	1	8	1	774.529	15.2632
32	:	3	14:0_18:3(n-3)	40	74	1	8	1	772.513	12.2665
32	:	3	16:1(n-7)_16:2	40	74	1	8	1	772.513	13.0455
32	:	3	16:1(n-10)_16:2	40	74	1	8	1	772.513	13.4399
33	:	1	15:0_18:1(n-7)	41	80	1	8	1	790.56	17.3777		TRUE
33	:	1	15:0_18:1(n-7)	41	80	1	8	1	790.56	17.5622		TRUE
33	:	1	15:0_18:1(n-7)	41	80	1	8	1	790.56	18.1062
33	:	1	15:0_18:1(n-9)	41	80	1	8	1	790.56	18.348
33	:	1	15:0_18:1(n-10)	41	80	1	8	1	790.56	18.4589
33	:	1	16:1(n-7)_17:0	41	80	1	8	1	790.56	17.3777		TRUE
33	:	1	16:1(n-7)_17:0	41	80	1	8	1	790.56	17.5622		TRUE
33	:	1	16:1(n-7)_17:0	41	80	1	8	1	790.56	17.7667
33	:	1	16:1(n-10)_17:0	41	80	1	8	1	790.56	18.4589	TRUE		coelution
33	:	1	16:1(n-7)_17:0	41	80	1	8	1	790.56	18.5313
33	:	1	16:1(n-10)_17:0	41	80	1	8	1	790.56	19.0612		TRUE
33	:	1	16:1(n-10)_17:0	41	80	1	8	1	790.56	19.2517
33	:	2	15:0_18:2(n-6)	41	78	1	8	1	788.545	15.5161
33	:	2	15:0_18:2(n-7)	41	78	1	8	1	788.545	15.5218
33	:	2	16:1(n-7)_17:1	41	78	1	8	1	788.545	15.0125		TRUE
33	:	2	16:1(n-7)_17:1	41	78	1	8	1	788.545	15.1984
33	:	2	16:1(n-7)_17:1	41	78	1	8	1	788.545	15.3714		TRUE
33	:	2	16:1(n-7)_17:1	41	78	1	8	1	788.545	15.5218	TRUE		coelution
33	:	2	16:1(n-10)_17:1	41	78	1	8	1	788.545	15.7622
33	:	2	16:1(n-7)_17:1	41	78	1	8	1	788.545	15.7681
33	:	2	16:1(n-10)_17:1	41	78	1	8	1	788.545	16.0375		TRUE
33	:	2	16:1(n-10)_17:1	41	78	1	8	1	788.545	16.3234
33	:	3	15:0_18:3(n-3)	41	76	1	8	1	786.529	13.4719
34	:	1	16:0_18:1(n-7)	42	82	1	8	1	804.576	20.2222
34	:	1	16:0_18:1(n-9)	42	82	1	8	1	804.576	20.2261		TRUE
34	:	1	16:0_18:1(n-9)	42	82	1	8	1	804.576	20.504
34	:	1	16:0_18:1(n-10)	42	82	1	8	1	804.576	20.6158
34	:	1	16:1(n-7)_18:0	42	82	1	8	1	804.576	20.6969
34	:	1	16:1(n-10)_18:0	42	82	1	8	1	804.576	21.4399
34	:	2	16:0_18:2(n-6)	42	80	1	8	1	802.56	17.4802
34	:	2	16:0_18:2(n-7)	42	80	1	8	1	802.56	17.5295	TRUE		coelution
34	:	2	16:0_18:2(n-7)	42	80	1	8	1	802.56	17.7988		TRUE
34	:	2	16:0_18:2(n-7)	42	80	1	8	1	802.56	17.9667
34	:	2	16:0_18:2(n-9)	42	80	1	8	1	802.56	18.1631
34	:	2	16:0_18:2(n-7)	42	80	1	8	1	802.56	18.1868	TRUE		coelution
34	:	2	16:0_18:2(n-10)	42	80	1	8	1	802.56	18.6374
34	:	2	16:0_18:2(n-10)	42	80	1	8	1	802.56	18.8906
34	:	2	16:1(n-7)_18:1(n-7)	42	80	1	8	1	802.56	16.8421
34	:	2	16:1(n-7)_18:1(n-9)	42	80	1	8	1	802.56	17.0557
34	:	2	16:1(n-7)_18:1(n-7)	42	80	1	8	1	802.56	17.1476		TRUE
34	:	2	16:1_18:1(n-10)	42	80	1	8	1	802.56	17.2166
34	:	2	16:1_18:1(n-7)	42	80	1	8	1	802.56	17.2598	TRUE		coelution
34	:	2	16:1(n-7)_18:1	42	80	1	8	1	802.56	17.2598	TRUE		coelution
34	:	2	16:1(n-9)_18:1	42	80	1	8	1	802.56	17.4472
34	:	2	16:1_18:1(n-9)	42	80	1	8	1	802.56	17.4472
34	:	2	16:1(n-10)_18:1	42	80	1	8	1	802.56	17.468		TRUE
34	:	2	16:1_18:1(n-7)	42	80	1	8	1	802.56	17.5295
34	:	2	16:1(n-7)_18:1	42	80	1	8	1	802.56	17.5295	TRUE		coelution
34	:	2	16:1(n-10)_18:1	42	80	1	8	1	802.56	17.7056
34	:	2	16:1_18:1(n-9)	42	80	1	8	1	802.56	17.7256
34	:	2	16:1(n-7)_18:1	42	80	1	8	1	802.56	17.7988		TRUE
34	:	2	16:1(n-7)_18:1	42	80	1	8	1	802.56	18.1868
34	:	2	16:1_18:1(n-9)	42	80	1	8	1	802.56	18.1631	TRUE		coelution
34	:	2	16:1_18:1(n-9)	42	80	1	8	1	802.56	18.5754
34	:	2	16:1(n-10)_18:1	42	80	1	8	1	802.56	18.8906	TRUE		coelution
34	:	3	16:0_18:3(n-3)	42	78	1	8	1	800.545	14.9519
34	:	3	16:0_18:3(n-3)	42	78	1	8	1	800.545	15.3818
34	:	3	16:0_18:3(n-6)	42	78	1	8	1	800.545	15.4403
34	:	3	16:0_18:3(n-6)	42	78	1	8	1	800.545	15.6795
34	:	3	16:0_18:3(n-7)	42	78	1	8	1	800.545	15.9503
34	:	3	16:0_18:3(n-7)	42	78	1	8	1	800.545	16.1365
34	:	3	16:1(n-7)_18:2	42	78	1	8	1	800.545	14.2523
34	:	3	16:1(n-7)_18:2(n-6)	42	78	1	8	1	800.545	14.4913
34	:	3	16:1(n-7)_18:2(n-7)	42	78	1	8	1	800.545	14.5975
34	:	3	16:1_18:2(n-6)	42	78	1	8	1	800.545	14.7736
34	:	3	16:1_18:2(n-7)	42	78	1	8	1	800.545	14.9154
34	:	3	16:1(n-7)_18:2	42	78	1	8	1	800.545	14.9154
34	:	3	16:1(n-7)_18:2(n-7)	42	78	1	8	1	800.545	14.9165
34	:	3	16:1(n-10)_18:2	42	78	1	8	1	800.545	14.9596
34	:	3	16:1_18:2(n-6)	42	78	1	8	1	800.545	14.9685
34	:	3	16:1(n-7)_18:2(n-7)	42	78	1	8	1	800.545	15.0308	TRUE		coelution
34	:	3	16:1_18:2(n-7)	42	78	1	8	1	800.545	15.0971
34	:	3	16:1(n-7)_18:2	42	78	1	8	1	800.545	15.0971
34	:	3	16:1(n-10)_18:2	42	78	1	8	1	800.545	15.1048
34	:	3	16:1(n-10)_18:2(n-10)	42	78	1	8	1	800.545	15.4501
34	:	3	16:1(n-7)_18:2	42	78	1	8	1	800.545	15.5464
34	:	3	16:1_18:2(n-10)	42	78	1	8	1	800.545	15.5745
34	:	3	16:1(n-10)_18:2	42	78	1	8	1	800.545	15.5745
34	:	3	16:1(n-10)_18:2(n-10)	42	78	1	8	1	800.545	15.9994
34	:	3	16:1(n-7)_18:2(n-7)	42	78	1	8	1	800.545	16.8422	TRUE		FP
34	:	3	16:2(n-7)_18:1(n-7)	42	78	1	8	1	800.545	15.0308
34	:	3	16:2_18:1(n-7)	42	78	1	8	1	800.545	15.9503
34	:	3	16:2(n-9)_18:1(n-9)	42	78	1	8	1	800.545	16.1401
34	:	3	16:2_18:1(n-10)	42	78	1	8	1	800.545	16.2837
34	:	3	16:2(n-7)_18:1(n-7)	42	78	1	8	1	800.545	16.8422	TRUE		FP
34	:	3	16:2(n-10)_18:1	42	78	1	8	1	800.545	17.7507	TRUE		FP
34	:	4	14:0_20:4(n-6)	42	76	1	8	1	798.529	13.7983
34	:	4	16:0_18:4(n-3)	42	76	1	8	1	798.529	13.5441
34	:	4	16:0_18:4(n-3)	42	76	1	8	1	798.529	13.7259
34	:	4	16:1_18:3(n-3)	42	76	1	8	1	798.529	12.7316
34	:	4	16:1_18:3(n-3)	42	76	1	8	1	798.529	12.9646
34	:	4	16:1_18:3(n-3)	42	76	1	8	1	798.529	13.1182
34	:	4	16:2_18:2(n-6)	42	76	1	8	1	798.529	13.7983
34	:	5	14:0_20:5(n-3)	42	74	1	8	1	796.513	12.2534
35	:	1	17:0_18:1(n-7)	43	84	1	8	1	818.592	21.2968
35	:	1	17:0_18:1(n-7)	43	84	1	8	1	818.592	21.592
35	:	1	17:0_18:1(n-9)	43	84	1	8	1	818.592	21.9357
35	:	1	17:0_18:1(n-7)	43	84	1	8	1	818.592	22.3357
35	:	1	17:0_18:1(n-9)	43	84	1	8	1	818.592	22.674
35	:	1	17:0_18:1(n-10)	43	84	1	8	1	818.592	22.8476
35	:	2	16:1(n-10)_19:1	43	82	1	8	1	816.576	19.6583
35	:	2	16:1(n-10)_19:1	43	82	1	8	1	816.576	20.0148
35	:	2	17:0_18:2(n-6)	43	82	1	8	1	816.576	18.883
35	:	2	17:0_18:2(n-6)	43	82	1	8	1	816.576	19.6703
35	:	2	17:1_18:1(n-9)	43	82	1	8	1	816.576	18.8648		TRUE
35	:	2	17:1_18:1(n-7)	43	82	1	8	1	816.576	18.9189
35	:	2	17:1_18:1(n-10)	43	82	1	8	1	816.576	19.0634		TRUE
35	:	2	17:1_18:1(n-9)	43	82	1	8	1	816.576	19.1437
35	:	2	17:1_18:1(n-10)	43	82	1	8	1	816.576	19.3041
35	:	2	17:1_18:1(n-9)	43	82	1	8	1	816.576	19.8512
35	:	2	17:1_18:1(n-10)	43	82	1	8	1	816.576	20.0148
35	:	3	17:1_18:2(n-6)	43	80	1	8	1	814.56	16.1518
35	:	4	17:1_18:3(n-3)	43	78	1	8	1	812.545	14.0084
36	:	1	16:0_20:1(n-7)	44	86	1	8	1	832.607	24.1046
36	:	1	16:0_20:1(n-9)	44	86	1	8	1	832.607	24.2418
36	:	1	16:0_20:1(n-10)	44	86	1	8	1	832.607	24.3041
36	:	1	16:1(n-7)_20:0	44	86	1	8	1	832.607	24.718
36	:	1	18:0_18:1(n-7)	44	86	1	8	1	832.607	24.3257
36	:	1	18:0_18:1(n-10)	44	86	1	8	1	832.607	24.5556		TRUE
36	:	1	18:0_18:1(n-9)	44	86	1	8	1	832.607	24.5861
36	:	1	18:0_18:1(n-10)	44	86	1	8	1	832.607	24.7125
36	:	1	18:0_18:1(n-7)	44	86	1	8	1	832.607	24.718
36	:	1	18:0_18:1(n-10)	44	86	1	8	1	832.607	24.92		TRUE
36	:	2	16:0_20:2(n-6)	44	84	1	8	1	830.592	21.2311
36	:	2	16:0_20:2(n-7)	44	84	1	8	1	830.592	21.3108
36	:	2	16:1(n-7)_20:1(n-7)	44	84	1	8	1	830.592	21.059			edited RT
36	:	2	16:1(n-7)_20:1(n-7)	44	84	1	8	1	830.592	21.331			edited RT
36	:	2	16:1(n-10)_20:1	44	84	1	8	1	830.592	21.6478
36	:	2	18:0_18:2(n-6)	44	84	1	8	1	830.592	21.8326
36	:	2	18:0_18:2(n-7)	44	84	1	8	1	830.592	21.9923
36	:	2	18:0_18:2(n-7)	44	84	1	8	1	830.592	22.4763
36	:	2	18:0_18:2(n-10)	44	84	1	8	1	830.592	23.2169
36	:	2	18:0_18:2(n-7)	44	84	1	8	1	830.592	24.3288	TRUE		FP
36	:	2	18:1(n-7)_18:1(n-7)	44	84	1	8	1	830.592	20.7247
36	:	2	18:1(n-7)_18:1(n-9)	44	84	1	8	1	830.592	20.9864
36	:	2	18:1(n-7)_18:1(n-7)	44	84	1	8	1	830.592	21.059	TRUE		coelution
36	:	2	18:1_18:1(n-10)	44	84	1	8	1	830.592	21.1779
36	:	2	18:1_18:1(n-9)	44	84	1	8	1	830.592	21.2405
36	:	2	18:1_18:1(n-7)	44	84	1	8	1	830.592	21.3108	TRUE		coelution
36	:	2	18:1(n-7)_18:1(n-7)	44	84	1	8	1	830.592	21.331	TRUE		coelution
36	:	2	18:1_18:1(n-10)	44	84	1	8	1	830.592	21.4061
36	:	2	18:1_18:1(n-10)	44	84	1	8	1	830.592	21.6478
36	:	2	18:1_18:1(n-7)	44	84	1	8	1	830.592	21.6867
36	:	2	18:1_18:1(n-9)	44	84	1	8	1	830.592	21.6953
36	:	2	18:1_18:1(n-9)	44	84	1	8	1	830.592	21.9702
36	:	2	18:1(n-7)_18:1	44	84	1	8	1	830.592	21.9913	TRUE		coelution
36	:	2	18:1_18:1(n-7)	44	84	1	8	1	830.592	22.4763	TRUE		FP
36	:	3	16:0_20:3(n-3)	44	82	1	8	1	828.576	18.451
36	:	3	16:0_20:3(n-6)	44	82	1	8	1	828.576	18.6367
36	:	3	16:0_20:3(n-6)	44	82	1	8	1	828.576	18.8552
36	:	3	16:0_20:3(n-3)	44	82	1	8	1	828.576	18.9404
36	:	3	16:0_20:3(n-7)	44	82	1	8	1	828.576	19.1642
36	:	3	16:0_20:3(n-9)	44	82	1	8	1	828.576	19.8878
36	:	3	16:0_20:3(n-9)	44	82	1	8	1	828.576	20.212
36	:	3	16:1(n-7)_20:2(n-7)	44	82	1	8	1	828.576	17.9202
36	:	3	16:1(n-10)_20:2	44	82	1	8	1	828.576	18.58
36	:	3	16:1(n-10)_20:2	44	82	1	8	1	828.576	18.9937
36	:	3	18:0_18:3(n-3)	44	82	1	8	1	828.576	18.9404
36	:	3	18:0_18:3(n-3)	44	82	1	8	1	828.576	19.1388
36	:	3	18:0_18:3(n-7)	44	82	1	8	1	828.576	19.4208
36	:	3	18:0_18:3(n-3)	44	82	1	8	1	828.576	19.5225
36	:	3	18:1_18:2(n-6)	44	82	1	8	1	828.576	17.8292
36	:	3	18:1(n-7)_18:2	44	82	1	8	1	828.576	17.9689
36	:	3	18:1(n-7)_18:2(n-7)	44	82	1	8	1	828.576	18.1385
36	:	3	18:1(n-9)_18:2(n-6)	44	82	1	8	1	828.576	18.1875
36	:	3	18:1_18:2(n-7)	44	82	1	8	1	828.576	18.3372
36	:	3	18:1(n-10)_18:2	44	82	1	8	1	828.576	18.3454
36	:	3	18:1(n-9)_18:2	44	82	1	8	1	828.576	18.3722
36	:	3	18:1_18:2(n-6)	44	82	1	8	1	828.576	18.4133		TRUE
36	:	3	18:1(n-10)_18:2	44	82	1	8	1	828.576	18.6083
36	:	3	18:1_18:2(n-6)	44	82	1	8	1	828.576	18.6083	TRUE		coelution
36	:	3	18:1_18:2(n-7)	44	82	1	8	1	828.576	18.7375	TRUE		coelution
36	:	3	18:1(n-7)_18:2	44	82	1	8	1	828.576	18.7375	TRUE		coelution
36	:	3	18:1(n-9)_18:2	44	82	1	8	1	828.576	18.7888
36	:	3	18:1_18:2(n-6)	44	82	1	8	1	828.576	18.8552	TRUE		coelution
36	:	3	18:1(n-9)_18:2	44	82	1	8	1	828.576	18.953
36	:	3	18:1(n-10)_18:2	44	82	1	8	1	828.576	18.9937
36	:	3	18:1(n-7)_18:2(n-7)	44	82	1	8	1	828.576	19.1642	TRUE		coelution
36	:	3	18:1(n-7)_18:2	44	82	1	8	1	828.576	19.4068
36	:	3	18:1_18:2(n-10)	44	82	1	8	1	828.576	19.4276
36	:	3	18:1(n-9)_18:2	44	82	1	8	1	828.576	19.4803
36	:	3	18:1(n-9)_18:2(n-10)	44	82	1	8	1	828.576	19.604
36	:	3	18:1_18:2(n-7)	44	82	1	8	1	828.576	20.9581	TRUE		FP
36	:	4	16:0_20:4(n-3)	44	80	1	8	1	826.56	16.032
36	:	4	16:0_20:4(n-3)	44	80	1	8	1	826.56	16.221
36	:	4	16:0_20:4(n-3)	44	80	1	8	1	826.56	16.3677
36	:	4	16:0_20:4(n-3)	44	80	1	8	1	826.56	16.6244
36	:	4	16:0_20:4(n-6)	44	80	1	8	1	826.56	17.268
36	:	4	16:1(n-7)_20:3	44	80	1	8	1	826.56	15.5038
36	:	4	16:1(n-10)_20:3	44	80	1	8	1	826.56	16.4037
36	:	4	16:1(n-7)_20:3	44	80	1	8	1	826.56	16.7002
36	:	4	18:1_18:3(n-3)	44	80	1	8	1	826.56	15.3889
36	:	4	18:1_18:3(n-3)	44	80	1	8	1	826.56	15.6021
36	:	4	18:1_18:3(n-3)	44	80	1	8	1	826.56	16.032
36	:	4	18:1(n-10)_18:3	44	80	1	8	1	826.56	16.4037
36	:	4	18:1_18:3(n-7)	44	80	1	8	1	826.56	16.7013
36	:	4	18:2_18:2(n-7)	44	80	1	8	1	826.56	15.5038
36	:	4	18:2_18:2(n-10)	44	80	1	8	1	826.56	16.4037
36	:	5	16:0_20:5(n-3)	44	78	1	8	1	824.545	14.6896
36	:	5	16:0_20:5(n-3)	44	78	1	8	1	824.545	14.963
36	:	5	16:1(n-7)_20:4(n-6)	44	78	1	8	1	824.545	14.3114
36	:	5	16:1_20:4(n-6)	44	78	1	8	1	824.545	14.5772
36	:	5	16:1(n-10)_20:4(n-6)	44	78	1	8	1	824.545	14.751
36	:	6	16:1_20:5(n-3)	44	76	1	8	1	822.529	12.6582
36	:	6	16:1_20:5(n-3)	44	76	1	8	1	822.529	12.8631
36	:	6	16:1_20:5(n-3)	44	76	1	8	1	822.529	12.9994
37	:	2	18:1(n-7)_19:1	45	86	1	8	1	844.607	22.7216
37	:	2	18:1(n-9)_19:1	45	86	1	8	1	844.607	23.0397
37	:	2	18:1(n-10)_19:1	45	86	1	8	1	844.607	23.1769
37	:	3	18:2(n-6)_19:1	45	84	1	8	1	842.592	20.0863
37	:	4	17:0_20:4(n-6)	45	82	1	8	1	840.576	19.459
37	:	5	15:0_22:5(n-3)	45	80	1	8	1	838.56	15.432
37	:	5	17:0_20:5(n-3)	45	80	1	8	1	838.56	16.8197
38	:	1	16:0_22:1(n-7)	46	90	1	8	1	860.639	25.9988
38	:	1	16:0_22:1(n-9)	46	90	1	8	1	860.639	26.0087
38	:	1	16:0_22:1(n-10)	46	90	1	8	1	860.639	26.0267
38	:	1	16:1(n-7)_22:0	46	90	1	8	1	860.639	26.1835
38	:	1	18:0_20:1(n-7)	46	90	1	8	1	860.639	25.9961
38	:	1	18:0_20:1(n-9)	46	90	1	8	1	860.639	26.0087
38	:	1	18:0_20:1(n-10)	46	90	1	8	1	860.639	26.0267
38	:	1	18:1(n-7)_20:0	46	90	1	8	1	860.639	25.9947
38	:	1	18:1(n-10)_20:0	46	90	1	8	1	860.639	26.0332		TRUE
38	:	1	18:1(n-9)_20:0	46	90	1	8	1	860.639	26.14
38	:	1	18:1(n-10)_20:0	46	90	1	8	1	860.639	26.1632
38	:	2	16:0_22:2(n-6)	46	88	1	8	1	858.623	24.8114
38	:	2	16:0_22:2(n-9)	46	88	1	8	1	858.623	25.0881
38	:	2	16:1(n-10)_22:1	46	88	1	8	1	858.623	25.1676
38	:	2	16:1(n-10)_22:1	46	88	1	8	1	858.623	25.3702
38	:	2	18:0_20:2(n-6)	46	88	1	8	1	858.623	24.9946
38	:	2	18:0_20:2(n-7)	46	88	1	8	1	858.623	25.0201
38	:	2	18:0_20:2(n-9)	46	88	1	8	1	858.623	25.1949
38	:	2	18:0_20:2(n-10)	46	88	1	8	1	858.623	25.3702
38	:	2	18:1(n-7)_20:1(n-7)	46	88	1	8	1	858.623	24.5202
38	:	2	18:1_20:1(n-7)	46	88	1	8	1	858.623	24.7038
38	:	2	18:1_20:1(n-10)	46	88	1	8	1	858.623	24.7064
38	:	2	18:1(n-9)_20:1	46	88	1	8	1	858.623	24.7991
38	:	2	18:1_20:1(n-9)	46	88	1	8	1	858.623	24.7991
38	:	2	18:1(n-10)_20:1	46	88	1	8	1	858.623	24.8605
38	:	2	18:1_20:1(n-10)	46	88	1	8	1	858.623	24.8605
38	:	2	18:1(n-9)_20:1	46	88	1	8	1	858.623	25.0881
38	:	2	18:1(n-10)_20:1	46	88	1	8	1	858.623	25.1676
38	:	2	18:1(n-9)_20:1	46	88	1	8	1	858.623	25.1949
38	:	2	18:1(n-10)_20:1	46	88	1	8	1	858.623	25.3702	TRUE		coelution
38	:	2	18:2(n-6)_20:0	46	88	1	8	1	858.623	25.2863
38	:	3	16:0_22:3(n-3)	46	86	1	8	1	856.607	22.3372
38	:	3	16:0_22:3(n-6)	46	86	1	8	1	856.607	22.3464	TRUE		FP
38	:	3	16:0_22:3(n-7)	46	86	1	8	1	856.607	22.5113
38	:	3	16:0_22:3(n-9)	46	86	1	8	1	856.607	23.238
38	:	3	16:0_22:3(n-3)	46	86	1	8	1	856.607	26.0101	TRUE		FP
38	:	3	16:1(n-10)_22:2	46	86	1	8	1	856.607	22.7744
38	:	3	18:0_20:3(n-3)	46	86	1	8	1	856.607	22.7198
38	:	3	18:0_20:3(n-6)	46	86	1	8	1	856.607	22.8912		TRUE
38	:	3	18:0_20:3(n-6)	46	86	1	8	1	856.607	23.0816
38	:	3	18:0_20:3(n-7)	46	86	1	8	1	856.607	23.326
38	:	3	18:0_20:3(n-6)	46	86	1	8	1	856.607	23.5491
38	:	3	18:0_20:3(n-9)	46	86	1	8	1	856.607	24.31
38	:	3	18:0_20:3(n-3)	46	86	1	8	1	856.607	26.0101	TRUE		FP
38	:	3	18:1(n-7)_20:2(n-7)	46	86	1	8	1	856.607	21.7759
38	:	3	18:1_20:2(n-6)	46	86	1	8	1	856.607	21.9699
38	:	3	18:1(n-9)_20:2(n-7)	46	86	1	8	1	856.607	22.0437
38	:	3	18:1(n-10)_20:2	46	86	1	8	1	856.607	22.2304
38	:	3	18:1_20:2(n-6)	46	86	1	8	1	856.607	22.3464	TRUE		FP
38	:	3	18:1(n-9)_20:2	46	86	1	8	1	856.607	22.4698
38	:	3	18:1_20:2(n-9)	46	86	1	8	1	856.607	22.4698
38	:	3	18:1_20:2(n-7)	46	86	1	8	1	856.607	22.5113	TRUE		coelution
38	:	3	18:1(n-7)_20:2	46	86	1	8	1	856.607	22.5113	TRUE		coelution
38	:	3	18:1(n-10)_20:2(n-10)	46	86	1	8	1	856.607	22.7674
38	:	3	18:2(n-6)_20:1	46	86	1	8	1	856.607	21.9699
38	:	3	18:2(n-6)_20:1	46	86	1	8	1	856.607	22.3464	TRUE		FP
38	:	4	16:0_22:4(n-3)	46	84	1	8	1	854.592	19.6433
38	:	4	16:0_22:4(n-3)	46	84	1	8	1	854.592	19.8643
38	:	4	16:0_22:4(n-6)	46	84	1	8	1	854.592	20.0658
38	:	4	16:0_22:4(n-6)	46	84	1	8	1	854.592	20.3109
38	:	4	16:1(n-7)_22:3	46	84	1	8	1	854.592	19.6647
38	:	4	16:1(n-10)_22:3	46	84	1	8	1	854.592	20.3923
38	:	4	18:0_20:4(n-3)	46	84	1	8	1	854.592	20.464
38	:	4	18:0_20:4(n-3)	46	84	1	8	1	854.592	20.9238
38	:	4	18:0_20:4(n-6)	46	84	1	8	1	854.592	21.611
38	:	4	18:1_20:3(n-3)	46	84	1	8	1	854.592	19.2095
38	:	4	18:1(n-7)_20:3(n-6)	46	84	1	8	1	854.592	19.3018
38	:	4	18:1(n-9)_20:3(n-6)	46	84	1	8	1	854.592	19.5296
38	:	4	18:1_20:3(n-3)	46	84	1	8	1	854.592	19.6445	TRUE		coelution
38	:	4	18:1_20:3(n-7)	46	84	1	8	1	854.592	19.663
38	:	4	18:1(n-7)_20:3	46	84	1	8	1	854.592	19.663
38	:	4	18:1(n-10)_20:3	46	84	1	8	1	854.592	19.6874
38	:	4	18:1(n-9)_20:3(n-7)	46	84	1	8	1	854.592	19.8681
38	:	4	18:1(n-7)_20:3	46	84	1	8	1	854.592	20.6233
38	:	4	18:1(n-9)_20:3	46	84	1	8	1	854.592	20.676
38	:	4	18:1_20:3(n-9)	46	84	1	8	1	854.592	20.676
38	:	4	18:1(n-9)_20:3(n-9)	46	84	1	8	1	854.592	20.8559
38	:	4	18:1(n-10)_20:3	46	84	1	8	1	854.592	21.0127
38	:	4	18:2(n-6)_20:2	46	84	1	8	1	854.592	19.048
38	:	5	16:0_22:5(n-3)	46	82	1	8	1	852.576	17.367
38	:	5	16:0_22:5(n-3)	46	82	1	8	1	852.576	17.6228
38	:	5	16:0_22:5(n-3)	46	82	1	8	1	852.576	18.0459		TRUE
38	:	5	16:0_22:5(n-6)	46	82	1	8	1	852.576	18.6407		TRUE
38	:	5	16:0_22:5(n-6)	46	82	1	8	1	852.576	19.1188
38	:	5	18:0_20:5(n-3)	46	82	1	8	1	852.576	18.9902
38	:	5	18:1_20:4(n-3)	46	82	1	8	1	852.576	16.7857
38	:	5	18:1(n-7)_20:4(n-6)	46	82	1	8	1	852.576	17.7552
38	:	5	18:1(n-9)_20:4(n-6)	46	82	1	8	1	852.576	17.9493
38	:	5	18:1(n-10)_20:4	46	82	1	8	1	852.576	18.0797
38	:	5	18:1_20:4(n-6)	46	82	1	8	1	852.576	18.6407
38	:	5	18:1_20:4(n-6)	46	82	1	8	1	852.576	19.1188
38	:	5	18:3(n-7)_20:2	46	82	1	8	1	852.576	17.7483
38	:	6	16:0_22:6(n-3)	46	80	1	8	1	850.56	16.1813
38	:	6	16:0_22:6(n-3)	46	80	1	8	1	850.56	16.492
38	:	6	16:1(n-7)_22:5(n-3)	46	80	1	8	1	850.56	14.5961
38	:	6	16:1_22:5(n-3)	46	80	1	8	1	850.56	14.8673
38	:	6	16:1(n-10)_22:5(n-3)	46	80	1	8	1	850.56	15.0515
38	:	6	18:1_20:5(n-3)	46	80	1	8	1	850.56	15.0539
38	:	6	18:1(n-7)_20:5(n-3)	46	80	1	8	1	850.56	15.3417
38	:	6	18:1(n-9)_20:5(n-3)	46	80	1	8	1	850.56	15.5014
38	:	6	18:1(n-10)_20:5	46	80	1	8	1	850.56	15.6251
38	:	6	18:1_20:5(n-3)	46	80	1	8	1	850.56	16.1813
38	:	6	18:2(n-6)_20:4(n-6)	46	80	1	8	1	850.56	15.1422
38	:	6	18:2(n-7)_20:4	46	80	1	8	1	850.56	15.3339
38	:	6	18:3(n-3)_20:3(n-3)	46	80	1	8	1	850.56	14.1014
38	:	7	16:1(n-7)_22:6(n-3)	46	78	1	8	1	848.545	13.7598
38	:	7	16:1(n-10)_22:6	46	78	1	8	1	848.545	14.1876
38	:	7	16:2_22:5(n-3)	46	78	1	8	1	848.545	13.7623
38	:	7	18:2_20:5(n-3)	46	78	1	8	1	848.545	13.2535
38	:	7	18:2_20:5(n-3)	46	78	1	8	1	848.545	13.6175	TRUE		coelution
38	:	7	18:2_20:5(n-3)	46	78	1	8	1	848.545	13.7623
38	:	7	18:3(n-3)_20:4	46	78	1	8	1	848.545	13.2535
38	:	7	18:3(n-3)_20:4(n-3)	46	78	1	8	1	848.545	16.8713	TRUE		FP
38	:	8	18:3(n-3)_20:5(n-3)	46	76	1	8	1	846.529	11.8533
39	:	5	17:0_22:5(n-3)	47	84	1	8	1	866.592	19.7628
39	:	6	17:1_22:5(n-3)	47	82	1	8	1	864.576	16.2834
40	:	1	16:0_24:1(n-10)	48	94	1	8	1	888.67	26.694
40	:	1	16:0_24:1(n-9)	48	94	1	8	1	888.67	26.6988
40	:	1	16:1(n-7)_24:0	48	94	1	8	1	888.67	26.7959
40	:	1	16:1(n-10)_24:0	48	94	1	8	1	888.67	26.925
40	:	1	18:0_22:1(n-9)	48	94	1	8	1	888.67	26.6988
40	:	1	18:1(n-9)_22:0	48	94	1	8	1	888.67	26.8124
40	:	2	16:0_24:2(n-9)	48	92	1	8	1	886.654	26.1401
40	:	2	16:0_24:2(n-6)	48	92	1	8	1	886.654	26.1587
40	:	2	16:1(n-7)_24:1	48	92	1	8	1	886.654	26.1513
40	:	2	16:1(n-10)_24:1	48	92	1	8	1	886.654	26.2842
40	:	2	18:0_22:2(n-6)	48	92	1	8	1	886.654	26.1573
40	:	2	18:0_22:2(n-10)	48	92	1	8	1	886.654	26.2823
40	:	2	18:1(n-9)_22:1	48	92	1	8	1	886.654	26.1401
40	:	2	18:1_22:1(n-9)	48	92	1	8	1	886.654	26.1401
40	:	2	18:1_22:1(n-7)	48	92	1	8	1	886.654	26.1513
40	:	2	18:1(n-7)_22:1	48	92	1	8	1	886.654	26.1513
40	:	2	18:1(n-9)_22:1	48	92	1	8	1	886.654	26.2566
40	:	2	18:1_22:1(n-10)	48	92	1	8	1	886.654	26.2679
40	:	2	18:1(n-10)_22:1	48	92	1	8	1	886.654	26.2842
40	:	3	16:0_24:3(n-6)	48	90	1	8	1	884.639	25.2762
40	:	3	16:0_24:3(n-9)	48	90	1	8	1	884.639	25.4483
40	:	3	18:0_22:3(n-7)	48	90	1	8	1	884.639	25.5027
40	:	3	18:0_22:3(n-9)	48	90	1	8	1	884.639	25.7353
40	:	3	18:1_22:2(n-6)	48	90	1	8	1	884.639	25.2006
40	:	3	18:1(n-9)_22:2(n-9)	48	90	1	8	1	884.639	25.3544
40	:	3	18:2(n-6)_22:1	48	90	1	8	1	884.639	25.2762
40	:	3	20:1_20:2(n-6)	48	90	1	8	1	884.639	25.2006
40	:	4	16:0_24:4(n-3)	48	88	1	8	1	882.623	23.2204
40	:	4	16:0_24:4(n-6)	48	88	1	8	1	882.623	23.5433
40	:	4	18:0_22:4(n-6)	48	88	1	8	1	882.623	24.1765		TRUE
40	:	4	18:0_22:4(n-6)	48	88	1	8	1	882.623	24.3447
40	:	4	18:1_22:3(n-3)	48	88	1	8	1	882.623	23.2204
40	:	4	18:1(n-7)_22:3	48	88	1	8	1	882.623	23.5608
40	:	4	18:1(n-9)_22:3(n-9)	48	88	1	8	1	882.623	23.8616
40	:	4	20:0_20:4(n-6)	48	88	1	8	1	882.623	25.1846
40	:	5	16:0_24:5(n-3)	48	86	1	8	1	880.607	20.9582
40	:	5	16:0_24:5(n-6)	48	86	1	8	1	880.607	21.5043
40	:	5	16:0_24:5(n-6)	48	86	1	8	1	880.607	21.8268
40	:	5	18:0_22:5(n-3)	48	86	1	8	1	880.607	21.8857
40	:	5	18:0_22:5(n-6)	48	86	1	8	1	880.607	23.3328
40	:	5	18:1_22:4(n-6)	48	86	1	8	1	880.607	20.8447
40	:	5	18:1_22:4(n-6)	48	86	1	8	1	880.607	20.9973
40	:	5	18:1_22:4(n-6)	48	86	1	8	1	880.607	21.5043
40	:	5	20:1(n-7)_20:4(n-6)	48	86	1	8	1	880.607	21.8144
40	:	6	16:0_24:6(n-3)	48	84	1	8	1	878.592	18.8706
40	:	6	16:0_24:6(n-3)	48	84	1	8	1	878.592	19.156
40	:	6	18:0_22:6(n-3)	48	84	1	8	1	878.592	20.7701
40	:	6	18:1(n-9)_22:5	48	84	1	8	1	878.592	18.096		TRUE
40	:	6	18:1(n-7)_22:5	48	84	1	8	1	878.592	18.1385
40	:	6	18:1_22:5(n-3)	48	84	1	8	1	878.592	18.1673
40	:	6	18:1(n-9)_22:5(n-3)	48	84	1	8	1	878.592	18.3326
40	:	6	18:1(n-10)_22:5	48	84	1	8	1	878.592	18.4864
40	:	6	18:1_22:5(n-3)	48	84	1	8	1	878.592	18.8706
40	:	6	18:1_22:5(n-6)	48	84	1	8	1	878.592	19.5938
40	:	6	18:1_22:5(n-3)	48	84	1	8	1	878.592	19.6062	TRUE		coelution
40	:	6	18:1_22:5(n-6)	48	84	1	8	1	878.592	19.7979
40	:	6	20:1_20:5(n-3)	48	84	1	8	1	878.592	19.6062		TRUE
40	:	6	20:2(n-6)_20:4(n-6)	48	84	1	8	1	878.592	18.7635
40	:	7	16:1_24:6(n-3)	48	82	1	8	1	876.576	16.2358
40	:	7	18:1(n-9)_22:6	48	82	1	8	1	876.576	16.9057
40	:	7	18:1_22:6(n-3)	48	82	1	8	1	876.576	16.9226
40	:	7	18:1(n-7)_22:6	48	82	1	8	1	876.576	16.9438
40	:	7	18:1(n-9)_22:6(n-3)	48	82	1	8	1	876.576	17.1257
40	:	7	18:1(n-10)_22:6	48	82	1	8	1	876.576	17.2684
40	:	7	18:2(n-6)_22:5(n-3)	48	82	1	8	1	876.576	15.414
40	:	7	20:2_20:5(n-3)	48	82	1	8	1	876.576	16.2358
40	:	8	18:2(n-6)_22:6	48	80	1	8	1	874.56	14.4068
40	:	8	18:2(n-6)_22:6	48	80	1	8	1	874.56	14.5373
40	:	8	18:3(n-3)_22:5(n-3)	48	80	1	8	1	874.56	13.5119
40	:	8	18:3(n-3)_22:5(n-3)	48	80	1	8	1	874.56	18.0201	TRUE		FP
40	:	8	20:3(n-3)_20:5(n-3)	48	80	1	8	1	874.56	14.0292
40	:	8	20:4_20:4(n-3)	48	80	1	8	1	874.56	14.0728
40	:	9	18:3(n-3)_22:6	48	78	1	8	1	872.545	12.7801
40	:	9	20:4_20:5(n-3)	48	78	1	8	1	872.545	12.9984
40	:	10	20:5(n-3)_20:5(n-3)	48	76	1	8	1	870.529	11.6623
42	:	1	16:1(n-7)_26:0	50	98	1	8	1	916.701	27.136
42	:	1	16:1(n-10)_26:0	50	98	1	8	1	916.701	27.3073
42	:	1	18:0_24:1(n-10)	50	98	1	8	1	916.701	27.1191
42	:	1	18:1(n-7)_24:0	50	98	1	8	1	916.701	27.136
42	:	1	18:1(n-9)_24:0	50	98	1	8	1	916.701	27.2123
42	:	1	18:1(n-10)_24:0	50	98	1	8	1	916.701	27.3073
42	:	2	18:1(n-10)_24:1	50	96	1	8	1	914.686	26.7603
42	:	2	18:1_24:1(n-10)	50	96	1	8	1	914.686	26.7607
42	:	2	18:1(n-9)_24:1	50	96	1	8	1	914.686	26.7666
42	:	2	18:1_24:1(n-9)	50	96	1	8	1	914.686	26.7666
42	:	2	18:2(n-6)_24:0	50	96	1	8	1	914.686	26.9169
42	:	3	16:1(n-10)_26:2	50	94	1	8	1	912.67	26.3178
42	:	3	18:0_24:3(n-9)	50	94	1	8	1	912.67	26.4152
42	:	3	18:1(n-9)_24:2	50	94	1	8	1	912.67	26.2673
42	:	3	18:1_24:2(n-9)	50	94	1	8	1	912.67	26.2673
42	:	3	18:1(n-10)_24:2	50	94	1	8	1	912.67	26.3178
42	:	3	18:1_24:2(n-6)	50	94	1	8	1	912.67	26.336
42	:	3	18:2(n-6)_24:1	50	94	1	8	1	912.67	26.336
42	:	4	18:0_24:4(n-6)	50	92	1	8	1	910.654	25.7984
42	:	4	18:1(n-7)_24:3	50	92	1	8	1	910.654	25.5708
42	:	5	18:0_24:5(n-3)	50	90	1	8	1	908.639	24.7646
42	:	5	18:0_24:5(n-6)	50	90	1	8	1	908.639	25.2155
42	:	5	18:1_24:4(n-6)	50	90	1	8	1	908.639	24.0948
42	:	5	18:2(n-6)_24:3	50	90	1	8	1	908.639	24.0948
42	:	5	20:1_22:4(n-6)	50	90	1	8	1	908.639	24.5622
42	:	5	20:4(n-6)_22:1	50	90	1	8	1	908.639	25.3937
42	:	6	18:0_24:6(n-3)	50	88	1	8	1	906.623	23.2947
42	:	6	18:1_24:5(n-3)	50	88	1	8	1	906.623	21.2462
42	:	6	18:1_24:5(n-3)	50	88	1	8	1	906.623	21.6063
42	:	6	18:1_24:5(n-3)	50	88	1	8	1	906.623	22.2009
42	:	6	18:1_24:5(n-6)	50	88	1	8	1	906.623	22.4698
42	:	6	20:1_22:5(n-3)	50	88	1	8	1	906.623	22.2009
42	:	7	18:1_24:6(n-3)	50	86	1	8	1	904.607	19.6601
42	:	7	18:1(n-9)_24:6(n-3)	50	86	1	8	1	904.607	19.8414
42	:	8	20:4(n-6)_22:4(n-6)	50	84	1	8	1	902.592	17.5327
42	:	9	20:4(n-3)_22:5(n-3)	50	82	1	8	1	900.576	14.3813
42	:	9	20:4_22:5(n-3)	50	82	1	8	1	900.576	15.1122
42	:	10	20:4(n-6)_22:6	50	80	1	8	1	898.56	14.1776
42	:	10	20:5(n-3)_22:5(n-3)	50	80	1	8	1	898.56	13.3107
44	:	1	18:1(n-9)_26:0	52	102	1	8	1	944.733	27.5492
44	:	2	18:1(n-7)_26:1	52	100	1	8	1	942.717	27.1126
44	:	2	18:1(n-9)_26:1	52	100	1	8	1	942.717	27.1727
44	:	2	18:1(n-10)_26:1	52	100	1	8	1	942.717	27.1871
44	:	4	20:4(n-6)_24:0	52	96	1	8	1	938.686	26.8629
44	:	5	20:4(n-6)_24:1	52	94	1	8	1	936.67	26.2928
44	:	5	20:5(n-3)_24:0	52	94	1	8	1	936.67	26.5352
44	:	6	18:3(n-3)_26:3	52	92	1	8	1	934.654	26.4224	TRUE		FP
44	:	6	20:5(n-3)_24:1	52	92	1	8	1	934.654	25.7284
44	:	10	22:5(n-3)_22:5(n-3)	52	84	1	8	1	926.592	15.4466
44	:	11	20:5(n-3)_24:6(n-3)	52	82	1	8	1	924.576	14.2675
44	:	11	22:5(n-3)_22:6	52	82	1	8	1	924.576	14.4886
46	:	4	20:4(n-6)_26:0	54	100	1	8	1	966.717	27.2253
46	:	5	22:5(n-3)_24:0	54	98	1	8	1	964.701	26.8328
46	:	6	20:4(n-6)_26:2	54	96	1	8	1	962.686	26.3309
46	:	6	20:5(n-3)_26:1	54	96	1	8	1	962.686	26.4944
46	:	6	22:5(n-3)_24:1	54	96	1	8	1	962.686	26.298
48	:	5	22:5(n-3)_26:0	56	102	1	8	1	992.733	27.1918
48	:	6	22:5(n-3)_26:1	56	100	1	8	1	990.717	26.7885

## Sheet: PC O-
Name		dbs	mol. species	C	H	N	O	P	mass(form[CHO2] name[HCOO])	tR (min)	Removed	Reintegration	Comment
30	:	1	O-16:0_14:1(n-10)	38	76	1	7	1	734.534	16.3692
30	:	1	O-14:0_16:1(n-10)	38	76	1	7	1	734.534	15.5139
32	:	1	O-18:1(n-7)_14:0	40	80	1	7	1	762.565	18.3612		TRUE
32	:	1	O-18:1(n-7)_14:0	40	80	1	7	1	762.565	18.5301
32	:	1	O-18:1(n-9)_14:0	40	80	1	7	1	762.565	18.6965
32	:	1	O-16:1(n-7)_16:0	40	80	1	7	1	762.565	18.7193
32	:	1	O-14:0_18:1(n-9)	40	80	1	7	1	762.565	18.6992
32	:	1	O-14:0_18:1(n-9)	40	80	1	7	1	762.565	19.0225		TRUE
32	:	1	O-16:0_16:1(n-7)	40	80	1	7	1	762.565	18.9922
32	:	1	O-16:0_16:1(n-7)	40	80	1	7	1	762.565	19.374	TRUE		coelution
32	:	1	O-16:0_16:1(n-10)	40	80	1	7	1	762.565	19.6941
32	:	2	O-18:1_14:1(n-10)	40	78	1	7	1	760.55	16.8537
32	:	2	O-16:1(n-7)_16:1(n-7)	40	78	1	7	1	760.55	15.4951
32	:	2	O-16:1_16:1(n-10)	40	78	1	7	1	760.55	16.0518
32	:	3	O-18:3(n-3)_14:0	40	76	1	7	1	758.534	13.6286
32	:	3	O-16:0_16:3(n-3)	40	76	1	7	1	758.534	19.472	TRUE		FP
34	:	1	O-18:1(n-7)_16:0	42	84	1	7	1	790.597	22.676
34	:	1	O-18:1(n-9)_16:0	42	84	1	7	1	790.597	22.9241
34	:	1	O-18:1(n-10)_16:0	42	84	1	7	1	790.597	23.0258
34	:	1	O-18:1(n-9)_16:0	42	84	1	7	1	790.597	23.1474	TRUE		coelution
34	:	1	O-18:0_16:1(n-10)	42	84	1	7	1	790.597	23.9955
34	:	1	O-16:0_18:1(n-7)	42	84	1	7	1	790.597	22.676
34	:	1	O-16:0_18:1(n-9)	42	84	1	7	1	790.597	23.1535
34	:	1	O-16:0_18:1(n-10)	42	84	1	7	1	790.597	23.3144
34	:	2	O-18:2(n-7)_16:0	42	82	1	7	1	788.581	22.6847	TRUE		FP
34	:	2	O-18:1(n-9)_16:1(n-7)	42	82	1	7	1	788.581	19.5494
34	:	2	O-18:1(n-9)_16:1(n-10)	42	82	1	7	1	788.581	20.246
34	:	2	O-16:0_18:2(n-6)	42	82	1	7	1	788.581	20.1234
34	:	2	O-16:1_18:1(n-7)	42	82	1	7	1	788.581	22.3212	TRUE		FP
34	:	4	O-14:0_20:4(n-6)	42	78	1	7	1	784.55	15.6851
34	:	5	O-14:0_20:5(n-3)	42	76	1	7	1	782.534	13.699
35	:	1	O-17:0_18:1(n-7)	43	86	1	7	1	804.612	24.7182
36	:	1	O-18:1(n-7)_18:0	44	88	1	7	1	818.628	25.6677		TRUE
36	:	1	O-16:0_20:1(n-7)	44	88	1	7	1	818.628	25.6677		TRUE
36	:	1	O-16:0_20:1(n-10)	44	88	1	7	1	818.628	25.676
36	:	1	O-18:0_18:1(n-7)	44	88	1	7	1	818.628	25.6677
36	:	1	O-18:0_18:1(n-9)	44	88	1	7	1	818.628	25.767
36	:	2	O-16:0_20:2(n-6)	44	86	1	7	1	816.612	23.8146
36	:	2	O-18:0_18:2(n-6)	44	86	1	7	1	816.612	24.296
36	:	2	O-18:1(n-7)_18:1(n-7)	44	86	1	7	1	816.612	23.1882
36	:	2	O-18:1(n-7)_18:1(n-7)	44	86	1	7	1	816.612	23.3842
36	:	2	O-18:1(n-9)_18:1	44	86	1	7	1	816.612	23.4742
36	:	2	O-18:1_18:1(n-9)	44	86	1	7	1	816.612	23.4742
36	:	2	O-18:1(n-10)_18:1	44	86	1	7	1	816.612	23.5503
36	:	2	O-18:1(n-9)_18:1(n-9)	44	86	1	7	1	816.612	23.6672
36	:	2	O-18:1(n-10)_18:1(n-10)	44	86	1	7	1	816.612	23.7879
36	:	3	O-16:0_20:3(n-9)	44	84	1	7	1	814.597	22.7641
36	:	5	O-16:0_20:5(n-3)	44	80	1	7	1	810.565	17.1954
36	:	6	O-16:1_20:5(n-3)	44	78	1	7	1	808.55	16.6112	TRUE		FP
38	:	2	O-18:1(n-7)_20:1(n-7)	46	90	1	7	1	844.644	25.7272
38	:	3	O-18:0_20:3(n-3)	46	88	1	7	1	842.628	24.9286
38	:	3	O-18:1_20:2(n-7)	46	88	1	7	1	842.628	24.1745
38	:	3	O-18:1(n-7)_20:2	46	88	1	7	1	842.628	24.3051	TRUE		FP
38	:	3	O-18:1_20:2(n-7)	46	88	1	7	1	842.628	24.3051
38	:	4	O-18:1(n-9)_20:3	46	86	1	7	1	840.612	23.2542
38	:	5	O-18:1(n-9)_20:4	46	84	1	7	1	838.597	20.3848
38	:	7	O-18:3(n-3)_20:4	46	80	1	7	1	834.565	14.8081
38	:	8	O-18:3(n-3)_20:5(n-3)	46	78	1	7	1	832.55	13.0677
38	:	8	O-18:3(n-3)_20:5(n-3)	46	78	1	7	1	832.55	17.5001	TRUE		FP
40	:	1	O-16:0_24:1(n-7)	48	96	1	7	1	874.691	27.0023
40	:	1	O-16:0_24:1(n-9)	48	96	1	7	1	874.691	27.0931
40	:	2	O-18:1(n-7)_22:1	48	94	1	7	1	872.675	26.5681
40	:	4	O-16:0_24:4(n-6)	48	90	1	7	1	868.644	25.3055
40	:	6	O-18:1_22:5(n-3)	48	86	1	7	1	864.612	20.4453		TRUE
40	:	6	O-18:1(n-7)_22:5	48	86	1	7	1	864.612	20.5635
40	:	6	O-18:1_22:5(n-3)	48	86	1	7	1	864.612	20.7196
40	:	7	O-18:1(n-7)_22:6	48	84	1	7	1	862.597	19.3614
40	:	8	O-18:2(n-6)_22:6	48	82	1	7	1	860.581	16.4086
40	:	8	O-18:3(n-3)_22:5(n-3)	48	82	1	7	1	860.581	15.1154
40	:	8	O-18:3(n-3)_22:5(n-3)	48	82	1	7	1	860.581	20.5873	TRUE		FP
40	:	8	O-18:3(n-3)_22:5(n-3)	48	82	1	7	1	860.581	21.0586	TRUE		FP
42	:	2	O-18:1(n-7)_24:1(n-7)	50	98	1	7	1	900.706	26.9978
42	:	2	O-19:0_23:2(n-7)	50	98	1	7	1	900.706	26.997	TRUE		FP
42	:	3	O-18:1(n-7)_24:2	50	96	1	7	1	898.691	26.5918
42	:	3	O-19:0_23:3(n-7)	50	96	1	7	1	898.691	26.5918	TRUE		FP
42	:	4	O-22:0_20:4(n-6)	50	94	1	7	1	896.675	26.6951
42	:	4	O-18:1(n-7)_24:3	50	94	1	7	1	896.675	26.1781
42	:	4	O-19:0_23:4(n-7)	50	94	1	7	1	896.675	26.1768	TRUE		FP
42	:	5	O-18:0_24:5(n-3)	50	92	1	7	1	894.659	25.7905
42	:	6	O-18:0_24:6(n-3)	50	90	1	7	1	892.644	25.1815
42	:	6	O-18:1_24:5(n-3)	50	90	1	7	1	892.644	23.8991
44	:	5	O-22:0_22:5(n-3)	52	96	1	7	1	922.691	26.6817

## Sheet: PC P-
Name		dbs	mol. species	C	H	N	O	P	mass(form[CHO2] name[HCOO])	tR (min)	Removed	Reintegration	Comment
32	:	1	P-18:0_14:1(n-10)	40	78	1	7	1	760.55	16.8537	TRUE		FP
32	:	1	P-16:0_16:1(n-10)	40	78	1	7	1	760.55	16.0518	TRUE		FP
34	:	1	P-18:1(n-7)_16:0	42	82	1	7	1	788.581	22.6847
34	:	1	P-18:0_16:1(n-7)	42	82	1	7	1	788.581	19.5453	TRUE		FP
34	:	1	P-18:0_16:1(n-10)	42	82	1	7	1	788.581	20.2471	TRUE		FP
34	:	1	P-16:0_18:1(n-9)	42	82	1	7	1	788.581	19.5511	TRUE		FP
34	:	1	P-16:0_18:1(n-7)	42	82	1	7	1	788.581	22.3212
36	:	1	P-18:0_18:1(n-10)	44	86	1	7	1	816.612	23.5406	TRUE		FP
36	:	5	P-16:0_20:5(n-3)	44	78	1	7	1	808.55	16.613
38	:	1	P-18:0_20:1(n-7)	46	90	1	7	1	844.644	25.7268	TRUE		FP
38	:	2	P-18:0_20:2(n-7)	46	88	1	7	1	842.628	24.1745	TRUE		FP
38	:	2	P-18:0_20:2(n-7)	46	88	1	7	1	842.628	24.3125	TRUE		FP
40	:	1	P-18:0_22:1(n-7)	48	94	1	7	1	872.675	26.572	TRUE		FP
40	:	5	P-18:0_22:5(n-3)	48	86	1	7	1	864.612	20.4453	TRUE		FP
40	:	5	P-18:0_22:5(n-3)	48	86	1	7	1	864.612	20.7196	TRUE		FP
42	:	5	P-18:0_24:5(n-3)	50	90	1	7	1	892.644	23.8991	TRUE		FP
Evidence for PC P- is provided by a minor fragment, which can only be observed for species of high abundance. Accordingly, LDA makes several suggestions for species of lower abundance, where it also reports the PC O- equivalant. These two subclasses can be manually distinguished by retention time alignment. Thus, several species had to be removed for this subclass.

## Sheet: LPC
Name		dbs	mol. species	C	H	N	O	P	mass(form[CHO2] name[HCOO])	tR (min)	Removed	Reintegration	Comment
16	:	1	16:1(n-7)	24	48	1	7	1	538.315	5.45848
16	:	1	16:1(n-10)	24	48	1	7	1	538.315	5.61868
16	:	1	16:1(n-7)	24	48	1	7	1	538.315	5.63784
16	:	1	16:1(n-10)	24	48	1	7	1	538.315	5.79803
18	:	1	18:1(n-7)	26	52	1	7	1	566.346	6.4019
18	:	1	18:1(n-7)	26	52	1	7	1	566.346	6.62765
18	:	1	18:1(n-10)	26	52	1	7	1	566.346	6.75357
18	:	2	18:2(n-6)	26	50	1	7	1	564.331	5.8014
18	:	2	18:2(n-6)	26	50	1	7	1	564.331	5.98253
18	:	3	18:3(n-3)	26	48	1	7	1	562.315	6.62654		TRUE
20	:	4	20:4(n-6)	28	50	1	7	1	588.331	5.7882

## Sheet: PE
Name		dbs	mol. species	C	H	N	O	P	mass(form[-H] name[-H])	tR (min)	Removed	Reintegration	Comment
30	:	1	14:0_16:1(n-7)	35	68	1	8	1	660.461	13.9348
32	:	1	14:0_18:1(n-7)	37	72	1	8	1	688.492	17.2254
32	:	1	14:0_18:1(n-9)	37	72	1	8	1	688.492	17.4472
32	:	1	16:0_16:1(n-7)	37	72	1	8	1	688.492	17.5627
32	:	1	16:0_16:1(n-9)	37	72	1	8	1	688.492	17.9906
32	:	1	16:0_16:1(n-10)	37	72	1	8	1	688.492	18.2673
32	:	2	14:0_18:2(n-6)	37	70	1	8	1	686.477	14.7965
32	:	2	14:1(n-10)_18:1	37	70	1	8	1	686.477	15.7453
32	:	2	16:1_16:1(n-7)	37	70	1	8	1	686.477	14.3297
32	:	2	16:1(n-7)_16:1(n-7)	37	70	1	8	1	686.477	14.5002
32	:	2	16:1_16:1(n-7)	37	70	1	8	1	686.477	14.8043
32	:	2	16:1(n-7)_16:1(n-10)	37	70	1	8	1	686.477	15.0255
32	:	2	16:1_16:1(n-10)	37	70	1	8	1	686.477	15.3028
32	:	2	16:1_16:1(n-10)	37	70	1	8	1	686.477	15.5139
32	:	2	16:1_16:1(n-7)	37	70	1	8	1	686.477	15.7025
32	:	3	14:0_18:3(n-3)	37	68	1	8	1	684.461	17.6541	TRUE		FP
32	:	3	16:0_16:3(n-3)	37	68	1	8	1	684.461	17.6541	TRUE		FP
32	:	3	16:0_16:3(n-3)	37	68	1	8	1	684.461	17.9456	TRUE		FP
33	:	1	15:0_18:1(n-9)	38	74	1	8	1	702.508	19.5768
33	:	1	16:1(n-7)_17:0	38	74	1	8	1	702.508	19.7702
33	:	2	16:1(n-7)_17:1	38	72	1	8	1	700.492	16.2004
33	:	2	16:1(n-10)_17:1	38	72	1	8	1	700.492	16.8252
34	:	1	16:0_18:1(n-7)	39	76	1	8	1	716.524	21.4739
34	:	1	16:0_18:1(n-9)	39	76	1	8	1	716.524	21.78
34	:	1	16:1(n-7)_18:0	39	76	1	8	1	716.524	21.9078
34	:	2	16:0_18:2(n-6)	39	74	1	8	1	714.508	18.7114
34	:	2	16:1(n-7)_18:1(n-7)	39	74	1	8	1	714.508	18.0583
34	:	2	16:1(n-7)_18:1(n-9)	39	74	1	8	1	714.508	18.2712
34	:	2	16:1_18:1(n-10)	39	74	1	8	1	714.508	18.4346
34	:	2	16:1_18:1(n-7)	39	74	1	8	1	714.508	18.4616
34	:	2	16:1(n-7)_18:1	39	74	1	8	1	714.508	18.4616
34	:	2	16:1(n-9)_18:1	39	74	1	8	1	714.508	18.685
34	:	2	16:1_18:1(n-9)	39	74	1	8	1	714.508	18.685
34	:	2	16:1_18:1(n-7)	39	74	1	8	1	714.508	18.7644
34	:	2	16:1(n-7)_18:1	39	74	1	8	1	714.508	18.7644
34	:	2	16:1(n-10)_18:1(n-9)	39	74	1	8	1	714.508	18.962
34	:	2	16:1_18:1(n-9)	39	74	1	8	1	714.508	19.8131
34	:	3	16:0_18:3(n-3)	39	72	1	8	1	712.492	15.9446
34	:	3	16:0_18:3(n-3)	39	72	1	8	1	712.492	16.0665
34	:	3	16:0_18:3(n-3)	39	72	1	8	1	712.492	16.4159
34	:	3	16:0_18:3(n-6)	39	72	1	8	1	712.492	16.7283
34	:	3	16:0_18:3(n-3)	39	72	1	8	1	712.492	22.1905	TRUE		FP
34	:	3	16:1(n-7)_18:2(n-6)	39	72	1	8	1	712.492	15.3804
34	:	3	16:1(n-7)_18:2(n-7)	39	72	1	8	1	712.492	15.5348
34	:	3	16:1_18:2(n-6)	39	72	1	8	1	712.492	15.7141
34	:	3	16:1(n-10)_18:2(n-6)	39	72	1	8	1	712.492	15.9215
34	:	3	16:1(n-10)_18:2	39	72	1	8	1	712.492	16.4549
34	:	3	16:1(n-7)_18:2(n-7)	39	72	1	8	1	712.492	18.0535	TRUE		FP
34	:	3	16:2(n-7)_18:1(n-7)	39	72	1	8	1	712.492	18.0535	TRUE		FP
34	:	3	16:2(n-10)_18:1	39	72	1	8	1	712.492	18.9627
34	:	3	16:3(n-3)_18:0	39	72	1	8	1	712.492	22.1977	TRUE		FP
34	:	4	14:0_20:4(n-6)	39	70	1	8	1	710.477	14.6129
34	:	4	16:1_18:3(n-3)	39	70	1	8	1	710.477	18.0809	TRUE		FP
34	:	4	16:3(n-3)_18:1	39	70	1	8	1	710.477	18.0809	TRUE		FP
34	:	4	16:3(n-3)_18:1	39	70	1	8	1	710.477	18.5957	TRUE		FP
34	:	5	14:0_20:5(n-3)	39	68	1	8	1	708.461	12.8745
35	:	1	17:0_18:1(n-7)	40	78	1	8	1	730.539	23.5224
35	:	1	17:0_18:1(n-9)	40	78	1	8	1	730.539	23.8731
35	:	1	17:0_18:1(n-10)	40	78	1	8	1	730.539	24.0079
35	:	2	16:1(n-7)_19:1	40	76	1	8	1	728.524	20.1132
35	:	2	16:1(n-10)_19:1	40	76	1	8	1	728.524	20.8711
35	:	2	17:0_18:2(n-6)	40	76	1	8	1	728.524	20.8934
35	:	2	17:1_18:1(n-7)	40	76	1	8	1	728.524	20.128
35	:	2	17:1_18:1(n-9)	40	76	1	8	1	728.524	20.3646
35	:	2	17:1_18:1(n-10)	40	76	1	8	1	728.524	20.5179
36	:	1	18:0_18:1(n-7)	41	80	1	8	1	744.555	25.127
36	:	1	18:0_18:1(n-9)	41	80	1	8	1	744.555	25.2691
36	:	2	16:1(n-7)_20:1(n-7)	41	78	1	8	1	742.539	22.1551
36	:	2	18:0_18:2(n-6)	41	78	1	8	1	742.539	23.0248
36	:	2	18:0_18:2(n-7)	41	78	1	8	1	742.539	23.1459
36	:	2	18:1(n-7)_18:1(n-7)	41	78	1	8	1	742.539	21.9421
36	:	2	18:1(n-7)_18:1(n-7)	41	78	1	8	1	742.539	22.1551
36	:	2	18:1_18:1(n-7)	41	78	1	8	1	742.539	22.1699
36	:	2	18:1_18:1(n-9)	41	78	1	8	1	742.539	22.2444
36	:	2	18:1_18:1(n-10)	41	78	1	8	1	742.539	22.381
36	:	2	18:1_18:1(n-9)	41	78	1	8	1	742.539	22.464
36	:	2	18:1_18:1(n-7)	41	78	1	8	1	742.539	22.5209		TRUE
36	:	2	18:1_18:1(n-9)	41	78	1	8	1	742.539	22.6467		TRUE
36	:	2	18:1_18:1(n-10)	41	78	1	8	1	742.539	22.6467
36	:	2	18:1_18:1(n-10)	41	78	1	8	1	742.539	22.9691		TRUE
36	:	3	16:0_20:3(n-3)	41	76	1	8	1	740.524	19.7124
36	:	3	16:0_20:3(n-6)	41	76	1	8	1	740.524	20.0658
36	:	3	16:0_20:3(n-7)	41	76	1	8	1	740.524	20.3637
36	:	3	16:0_20:3(n-9)	41	76	1	8	1	740.524	21.4302
36	:	3	16:1(n-10)_20:2	41	76	1	8	1	740.524	19.7723
36	:	3	16:1(n-7)_20:2	41	76	1	8	1	740.524	19.9528
36	:	3	18:0_18:3(n-3)	41	76	1	8	1	740.524	20.3602
36	:	3	18:0_18:3(n-3)	41	76	1	8	1	740.524	20.7527
36	:	3	18:0_18:3(n-6)	41	76	1	8	1	740.524	21.1064
36	:	3	18:0_18:3(n-7)	41	76	1	8	1	740.524	21.5928
36	:	3	18:0_18:3(n-3)	41	76	1	8	1	740.524	25.5408	TRUE		FP
36	:	3	18:1(n-9)_18:2	41	76	1	8	1	740.524	19.142		TRUE
36	:	3	18:1(n-7)_18:2	41	76	1	8	1	740.524	19.1974
36	:	3	18:1_18:2(n-6)	41	76	1	8	1	740.524	19.2214
36	:	3	18:1_18:2(n-7)	41	76	1	8	1	740.524	19.4038		TRUE
36	:	3	18:1(n-7)_18:2	41	76	1	8	1	740.524	19.4038		TRUE
36	:	3	18:1(n-9)_18:2	41	76	1	8	1	740.524	19.406
36	:	3	18:1_18:2(n-6)	41	76	1	8	1	740.524	19.4132
36	:	3	18:1_18:2(n-7)	41	76	1	8	1	740.524	19.5566
36	:	3	18:1(n-10)_18:2	41	76	1	8	1	740.524	19.5669
36	:	3	18:1(n-9)_18:2	41	76	1	8	1	740.524	19.6008
36	:	3	18:1(n-10)_18:2	41	76	1	8	1	740.524	19.762
36	:	3	18:1(n-7)_18:2(n-7)	41	76	1	8	1	740.524	19.9479
36	:	3	18:1_18:2(n-6)	41	76	1	8	1	740.524	20.0658
36	:	3	18:1(n-9)_18:2(n-9)	41	76	1	8	1	740.524	20.2005
36	:	3	18:1(n-10)_18:2(n-10)	41	76	1	8	1	740.524	20.4323
36	:	3	18:1_18:2(n-10)	41	76	1	8	1	740.524	20.6609
36	:	3	18:1_18:2(n-10)	41	76	1	8	1	740.524	20.8334
36	:	3	18:1_18:2(n-10)	41	76	1	8	1	740.524	22.4123	TRUE		FP
36	:	3	18:1_18:2(n-9)	41	76	1	8	1	740.524	22.5066	TRUE		FP
36	:	4	16:0_20:4(n-3)	41	74	1	8	1	738.508	17.125		TRUE
36	:	4	16:0_20:4(n-3)	41	74	1	8	1	738.508	17.3381
36	:	4	16:0_20:4(n-6)	41	74	1	8	1	738.508	18.4887
36	:	4	16:1(n-7)_20:3	41	74	1	8	1	738.508	17.8744
36	:	4	18:0_18:4(n-3)	41	74	1	8	1	738.508	23.2137	TRUE		FP
36	:	4	18:0_18:4(n-3)	41	74	1	8	1	738.508	23.3171	TRUE		FP
36	:	4	18:1_18:3(n-3)	41	74	1	8	1	738.508	16.3733
36	:	4	18:1_18:3(n-3)	41	74	1	8	1	738.508	16.653
36	:	4	18:1_18:3(n-3)	41	74	1	8	1	738.508	17.0956		TRUE
36	:	4	18:1_18:3(n-3)	41	74	1	8	1	738.508	22.0612	TRUE		FP
36	:	4	18:1_18:3(n-3)	41	74	1	8	1	738.508	22.7021	TRUE		FP
36	:	4	18:1_18:3(n-3)	41	74	1	8	1	738.508	23.2137	TRUE		FP
36	:	4	18:1_18:3(n-3)	41	74	1	8	1	738.508	23.3171	TRUE		FP
36	:	4	18:1_18:3(n-3)	41	74	1	8	1	738.508	23.5348	TRUE		FP
36	:	5	16:0_20:5(n-3)	41	72	1	8	1	736.492	15.9281
36	:	5	16:1(n-7)_20:4	41	72	1	8	1	736.492	15.1816
36	:	5	16:1(n-10)_20:4	41	72	1	8	1	736.492	15.6449
36	:	6	16:1_20:5(n-3)	41	70	1	8	1	734.477	13.327
36	:	6	16:1_20:5(n-3)	41	70	1	8	1	734.477	13.5441
36	:	6	16:1(n-10)_20:5(n-3)	41	70	1	8	1	734.477	13.7063
37	:	1	18:1(n-9)_19:0	42	82	1	8	1	758.571	25.7413
37	:	1	18:1(n-9)_19:0	42	82	1	8	1	758.571	25.9428
37	:	2	18:1(n-9)_19:1	42	80	1	8	1	756.555	24.168
37	:	2	18:1(n-10)_19:1	42	80	1	8	1	756.555	24.284
37	:	3	18:3(n-3)_19:0	42	78	1	8	1	754.539	25.8712	TRUE		FP
37	:	4	17:0_20:4(n-6)	42	76	1	8	1	752.524	20.6828
37	:	5	17:0_20:5(n-3)	42	74	1	8	1	750.508	18.0025
37	:	5	17:1_20:4(n-6)	42	74	1	8	1	750.508	17.0341
37	:	6	17:1_20:5(n-3)	42	72	1	8	1	748.492	14.6952
38	:	1	16:1(n-10)_22:0	43	84	1	8	1	772.586	26.539
38	:	1	18:0_20:1(n-7)	43	84	1	8	1	772.586	26.2461
38	:	1	18:0_20:1(n-9)	43	84	1	8	1	772.586	26.2896
38	:	1	18:0_20:1(n-10)	43	84	1	8	1	772.586	26.3125
38	:	1	18:1(n-9)_20:0	43	84	1	8	1	772.586	26.2908
38	:	1	18:1(n-9)_20:0	43	84	1	8	1	772.586	26.4196
38	:	2	16:1(n-10)_22:1	43	82	1	8	1	770.571	25.7911
38	:	2	18:0_20:2(n-6)	43	82	1	8	1	770.571	25.5098
38	:	2	18:0_20:2(n-7)	43	82	1	8	1	770.571	25.5481
38	:	2	18:0_20:2(n-9)	43	82	1	8	1	770.571	25.6831
38	:	2	18:0_20:2(n-10)	43	82	1	8	1	770.571	25.7899
38	:	2	18:0_20:2(n-9)	43	82	1	8	1	770.571	25.8483
38	:	2	18:1(n-7)_20:1(n-7)	43	82	1	8	1	770.571	25.2234
38	:	2	18:1_20:1(n-9)	43	82	1	8	1	770.571	25.2608
38	:	2	18:1_20:1(n-10)	43	82	1	8	1	770.571	25.3064
38	:	2	18:1_20:1(n-7)	43	82	1	8	1	770.571	25.3305
38	:	2	18:1(n-7)_20:1	43	82	1	8	1	770.571	25.3305
38	:	2	18:1(n-9)_20:1	43	82	1	8	1	770.571	25.3837
38	:	2	18:1_20:1(n-9)	43	82	1	8	1	770.571	25.3837
38	:	2	18:1(n-10)_20:1	43	82	1	8	1	770.571	25.4276
38	:	2	18:1_20:1(n-10)	43	82	1	8	1	770.571	25.4276
38	:	2	18:1(n-7)_20:1	43	82	1	8	1	770.571	25.5538
38	:	2	18:1(n-9)_20:1	43	82	1	8	1	770.571	25.5732
38	:	2	18:1(n-10)_20:1	43	82	1	8	1	770.571	25.6342
38	:	2	18:1(n-9)_20:1	43	82	1	8	1	770.571	25.6831
38	:	2	18:1(n-10)_20:1	43	82	1	8	1	770.571	25.7911
38	:	2	18:2(n-6)_20:0	43	82	1	8	1	770.571	25.7158
38	:	3	18:0_20:3(n-3)	43	80	1	8	1	768.555	23.8662
38	:	3	18:0_20:3(n-6)	43	80	1	8	1	768.555	24.022		TRUE
38	:	3	18:0_20:3(n-6)	43	80	1	8	1	768.555	24.1895
38	:	3	18:0_20:3(n-7)	43	80	1	8	1	768.555	24.2654		TRUE
38	:	3	18:0_20:3(n-7)	43	80	1	8	1	768.555	24.428
38	:	3	18:0_20:3(n-6)	43	80	1	8	1	768.555	24.5921
38	:	3	18:0_20:3(n-9)	43	80	1	8	1	768.555	25.1044
38	:	3	18:1(n-7)_20:2(n-7)	43	80	1	8	1	768.555	22.9651
38	:	3	18:1_20:2(n-7)	43	80	1	8	1	768.555	23.1747
38	:	3	18:1(n-9)_20:2	43	80	1	8	1	768.555	23.2678
38	:	3	18:1_20:2(n-7)	43	80	1	8	1	768.555	23.3899
38	:	3	18:1(n-7)_20:2	43	80	1	8	1	768.555	23.3899
38	:	3	18:1(n-10)_20:2	43	80	1	8	1	768.555	23.4227
38	:	3	18:1(n-9)_20:2(n-9)	43	80	1	8	1	768.555	23.6615
38	:	3	18:1(n-10)_20:2(n-10)	43	80	1	8	1	768.555	23.841
38	:	3	18:1(n-10)_20:2(n-10)	43	80	1	8	1	768.555	23.9657
38	:	3	18:1(n-10)_20:2	43	80	1	8	1	768.555	24.1113
38	:	4	16:1(n-7)_22:3	43	78	1	8	1	766.539	21.0265
38	:	4	18:0_20:4(n-3)	43	78	1	8	1	766.539	21.6743
38	:	4	18:0_20:4(n-3)	43	78	1	8	1	766.539	22.1129
38	:	4	18:0_20:4(n-6)	43	78	1	8	1	766.539	22.8041
38	:	4	18:1(n-7)_20:3	43	78	1	8	1	766.539	20.5095
38	:	4	18:1(n-9)_20:3	43	78	1	8	1	766.539	20.7469
38	:	4	18:1(n-10)_20:3	43	78	1	8	1	766.539	20.9084
38	:	4	18:1(n-7)_20:3(n-7)	43	78	1	8	1	766.539	21.0265
38	:	4	18:1(n-7)_20:3	43	78	1	8	1	766.539	21.8118
38	:	4	18:1(n-9)_20:3	43	78	1	8	1	766.539	21.8659
38	:	4	18:1_20:3(n-9)	43	78	1	8	1	766.539	21.8659
38	:	4	18:1(n-9)_20:3(n-9)	43	78	1	8	1	766.539	22.0708
38	:	4	18:1(n-10)_20:3	43	78	1	8	1	766.539	22.202
38	:	5	16:0_22:5(n-3)	43	76	1	8	1	764.524	18.8365
38	:	5	16:0_22:5(n-6)	43	76	1	8	1	764.524	20.329
38	:	5	18:0_20:5(n-3)	43	76	1	8	1	764.524	20.2032
38	:	5	18:1(n-7)_20:4	43	76	1	8	1	764.524	18.7167		TRUE
38	:	5	18:1(n-7)_20:4(n-6)	43	76	1	8	1	764.524	18.9659
38	:	5	18:1(n-9)_20:4(n-6)	43	76	1	8	1	764.524	19.1686
38	:	5	18:1(n-10)_20:4	43	76	1	8	1	764.524	19.3041
38	:	5	18:1_20:4(n-6)	43	76	1	8	1	764.524	19.7923
38	:	5	18:1_20:4(n-6)	43	76	1	8	1	764.524	20.329
38	:	6	16:1(n-7)_22:5	43	74	1	8	1	762.508	15.5168
38	:	6	16:1(n-10)_22:5	43	74	1	8	1	762.508	15.9869
38	:	6	18:1(n-9)_20:5	43	74	1	8	1	762.508	16.3282		TRUE
38	:	6	18:1_20:5(n-3)	43	74	1	8	1	762.508	16.3677
38	:	6	18:1(n-9)_20:5(n-3)	43	74	1	8	1	762.508	16.5275
38	:	6	18:1(n-10)_20:5	43	74	1	8	1	762.508	16.6624
38	:	6	18:1_20:5(n-3)	43	74	1	8	1	762.508	17.0915
38	:	6	18:1_20:5(n-3)	43	74	1	8	1	762.508	17.6708	TRUE		FP
38	:	6	18:2(n-6)_20:4	43	74	1	8	1	762.508	16.1146
38	:	7	16:1(n-10)_22:6	43	72	1	8	1	760.492	15.0293
39	:	4	19:0_20:4(n-6)	44	80	1	8	1	780.555	24.6965
39	:	5	17:0_22:5(n-3)	44	78	1	8	1	778.539	20.2089
39	:	5	17:0_22:5(n-3)	44	78	1	8	1	778.539	20.975
39	:	6	17:1_22:5(n-3)	44	76	1	8	1	776.524	17.2122
40	:	1	16:1(n-7)_24:0	45	88	1	8	1	800.617	26.9215
40	:	1	16:1(n-10)_24:0	45	88	1	8	1	800.617	27.0387
40	:	1	18:0_22:1(n-10)	45	88	1	8	1	800.617	26.8455
40	:	1	18:0_22:1(n-9)	45	88	1	8	1	800.617	26.8695		TRUE
40	:	1	18:1(n-9)_22:0	45	88	1	8	1	800.617	26.9265
40	:	2	16:1(n-7)_24:1	45	86	1	8	1	798.602	26.3715
40	:	2	16:1(n-10)_24:1	45	86	1	8	1	798.602	26.4884
40	:	2	18:0_22:2(n-7)	45	86	1	8	1	798.602	26.3715
40	:	2	18:0_22:2(n-6)	45	86	1	8	1	798.602	26.4172
40	:	2	18:0_22:2(n-9)	45	86	1	8	1	798.602	26.4612
40	:	2	18:0_22:2(n-10)	45	86	1	8	1	798.602	26.4884
40	:	2	18:1_22:1(n-10)	45	86	1	8	1	798.602	26.3705
40	:	2	18:1(n-10)_22:1	45	86	1	8	1	798.602	26.3715
40	:	2	18:1(n-7)_22:1	45	86	1	8	1	798.602	26.3715
40	:	2	18:1_22:1(n-7)	45	86	1	8	1	798.602	26.3757
40	:	2	18:1(n-9)_22:1	45	86	1	8	1	798.602	26.4656
40	:	2	18:1_22:1(n-9)	45	86	1	8	1	798.602	26.4656
40	:	2	18:1(n-10)_22:1	45	86	1	8	1	798.602	26.4884
40	:	2	18:2(n-6)_22:0	45	86	1	8	1	798.602	26.5612
40	:	3	16:0_24:3(n-9)	45	84	1	8	1	796.586	25.767
40	:	3	16:1(n-7)_24:2	45	84	1	8	1	796.586	25.623
40	:	3	16:1(n-10)_24:2	45	84	1	8	1	796.586	25.801
40	:	3	18:0_22:3(n-6)	45	84	1	8	1	796.586	25.8482
40	:	3	18:0_22:3(n-7)	45	84	1	8	1	796.586	25.8627
40	:	3	18:0_22:3(n-9)	45	84	1	8	1	796.586	26.0356
40	:	3	18:1_22:2(n-7)	45	84	1	8	1	796.586	25.6208
40	:	3	18:1(n-10)_22:2	45	84	1	8	1	796.586	25.6747
40	:	3	18:1_22:2(n-10)	45	84	1	8	1	796.586	25.6747
40	:	3	18:1(n-9)_22:2	45	84	1	8	1	796.586	25.773
40	:	3	18:1_22:2(n-9)	45	84	1	8	1	796.586	25.773
40	:	3	18:1(n-10)_22:2	45	84	1	8	1	796.586	25.801
40	:	3	18:1_22:2(n-10)	45	84	1	8	1	796.586	25.801
40	:	4	18:0_22:4(n-3)	45	82	1	8	1	794.571	24.85
40	:	4	18:0_22:4(n-6)	45	82	1	8	1	794.571	25.1095
40	:	4	18:1(n-7)_22:3	45	82	1	8	1	794.571	24.6082
40	:	4	18:1(n-9)_22:3	45	82	1	8	1	794.571	24.8077
40	:	4	18:1_22:3(n-9)	45	82	1	8	1	794.571	24.8077
40	:	4	18:1(n-10)_22:3	45	82	1	8	1	794.571	24.8829
40	:	4	18:1_22:3(n-3)	45	82	1	8	1	794.571	26.3425	TRUE		FP
40	:	4	18:3(n-3)_22:1	45	82	1	8	1	794.571	26.3425	TRUE		FP
40	:	5	16:0_24:5(n-6)	45	80	1	8	1	792.555	23.0306
40	:	5	18:0_22:5(n-3)	45	80	1	8	1	792.555	22.8086
40	:	5	18:0_22:5(n-3)	45	80	1	8	1	792.555	23.0434	TRUE		FP
40	:	5	18:1(n-7)_22:4	45	80	1	8	1	792.555	21.9134
40	:	5	18:1_22:4(n-6)	45	80	1	8	1	792.555	21.9986
40	:	5	18:1(n-9)_22:4(n-6)	45	80	1	8	1	792.555	22.185
40	:	5	18:1(n-10)_22:4	45	80	1	8	1	792.555	22.3293
40	:	5	18:1_22:4(n-6)	45	80	1	8	1	792.555	23.1042
40	:	5	20:1(n-7)_20:4	45	80	1	8	1	792.555	22.9652
40	:	5	20:1_20:4(n-6)	45	80	1	8	1	792.555	23.0666
40	:	5	20:1(n-10)_20:4	45	80	1	8	1	792.555	23.192
40	:	6	18:0_22:6(n-3)	45	78	1	8	1	790.539	21.9423
40	:	6	18:1(n-7)_22:5	45	78	1	8	1	790.539	19.3201
40	:	6	18:1_22:5(n-3)	45	78	1	8	1	790.539	19.3413
40	:	6	18:1(n-9)_22:5	45	78	1	8	1	790.539	19.377		TRUE
40	:	6	18:1(n-9)_22:5(n-3)	45	78	1	8	1	790.539	19.5345
40	:	6	18:1(n-10)_22:5(n-3)	45	78	1	8	1	790.539	19.6948
40	:	6	18:1_22:5(n-3)	45	78	1	8	1	790.539	20.0479
40	:	6	18:1_22:5(n-6)	45	78	1	8	1	790.539	20.8486
40	:	6	18:1_22:5(n-6)	45	78	1	8	1	790.539	21.0095
40	:	6	20:2_20:4(n-6)	45	78	1	8	1	790.539	20.8486
40	:	7	18:1(n-7)_22:6	45	76	1	8	1	788.524	18.1397
40	:	7	18:1(n-10)_22:6	45	76	1	8	1	788.524	18.3155		TRUE
40	:	7	18:1(n-10)_22:6	45	76	1	8	1	788.524	18.4864
40	:	7	18:2(n-6)_22:5	45	76	1	8	1	788.524	16.4649
40	:	8	18:2(n-6)_22:6	45	74	1	8	1	786.508	15.4392
40	:	8	18:3(n-3)_22:5(n-3)	45	74	1	8	1	786.508	14.265
40	:	8	18:3(n-3)_22:5(n-3)	45	74	1	8	1	786.508	19.3273	TRUE		FP
40	:	8	20:3(n-3)_20:5(n-3)	45	74	1	8	1	786.508	14.8587
40	:	9	18:3(n-3)_22:6	45	72	1	8	1	784.492	13.4582
40	:	9	18:3(n-3)_22:6	45	72	1	8	1	784.492	18.2032	TRUE		FP
40	:	9	18:3(n-3)_22:6	45	72	1	8	1	784.492	18.6265	TRUE		FP
41	:	5	19:0_22:5(n-3)	46	82	1	8	1	806.571	24.8299
41	:	6	19:1_22:5(n-3)	46	80	1	8	1	804.555	21.3811
42	:	1	16:1(n-10)_26:0	47	92	1	8	1	828.649	27.3865
42	:	1	18:1(n-7)_24:0	47	92	1	8	1	828.649	27.2197
42	:	1	18:1(n-9)_24:0	47	92	1	8	1	828.649	27.299
42	:	2	16:1(n-7)_26:1	47	90	1	8	1	826.633	26.8457
42	:	2	18:0_24:2(n-9)	47	90	1	8	1	826.633	26.9032
42	:	2	18:1_24:1(n-7)	47	90	1	8	1	826.633	26.8479
42	:	2	18:1(n-7)_24:1	47	90	1	8	1	826.633	26.8479
42	:	2	18:1(n-9)_24:1	47	90	1	8	1	826.633	26.9032
42	:	2	18:1_24:1(n-9)	47	90	1	8	1	826.633	26.9032
42	:	2	18:2(n-6)_24:0	47	90	1	8	1	826.633	27.0187
42	:	3	18:0_24:3(n-9)	47	88	1	8	1	824.617	26.5967
42	:	3	18:1(n-9)_24:2(n-9)	47	88	1	8	1	824.617	26.4656
42	:	4	18:0_24:4(n-3)	47	86	1	8	1	822.602	26.0166
42	:	4	18:0_24:4(n-9)	47	86	1	8	1	822.602	26.3066
42	:	4	18:1(n-7)_24:3	47	86	1	8	1	822.602	25.9034
42	:	4	18:1(n-9)_24:3	47	86	1	8	1	822.602	25.9693
42	:	4	18:1_24:3(n-9)	47	86	1	8	1	822.602	25.9693
42	:	4	18:1(n-10)_24:3	47	86	1	8	1	822.602	26.0108
42	:	4	20:2(n-9)_22:2	47	86	1	8	1	822.602	26.2997
42	:	4	20:4(n-6)_22:0	47	86	1	8	1	822.602	26.5028
42	:	5	18:0_24:5(n-3)	47	84	1	8	1	820.586	25.3553
42	:	5	18:0_24:5(n-6)	47	84	1	8	1	820.586	25.6384
42	:	5	20:0_22:5(n-3)	47	84	1	8	1	820.586	25.6885
42	:	6	18:0_24:6(n-3)	47	82	1	8	1	818.571	24.3624
42	:	6	18:1_24:5(n-3)	47	82	1	8	1	818.571	22.7484
42	:	6	20:1_22:5(n-3)	47	82	1	8	1	818.571	23.3417
42	:	7	18:1_24:6(n-3)	47	80	1	8	1	816.555	21.0081
42	:	10	20:5(n-3)_22:5(n-3)	47	74	1	8	1	810.508	14.0491
44	:	1	18:1(n-9)_26:0	49	96	1	8	1	856.68	27.6079
44	:	2	18:1(n-9)_26:1	49	94	1	8	1	854.664	27.2585
44	:	2	18:2(n-6)_26:0	49	94	1	8	1	854.664	27.353
44	:	5	20:5(n-3)_24:0	49	88	1	8	1	848.617	26.6823
44	:	6	22:2_22:4(n-3)	49	86	1	8	1	846.602	24.8287
46	:	5	22:5(n-3)_24:0	51	92	1	8	1	876.649	26.9441
46	:	6	22:5(n-3)_24:1	51	90	1	8	1	874.633	26.4755

## Sheet: PE P-
Name		dbs	mol. species	C	H	N	O	P	mass(form[-H] name[-H])	tR (min)	Removed	Reintegration	Comment
32	:	1	P-18:1(n-7)_14:0	37	72	1	7	1	672.497	19.5101
32	:	1	P-18:1(n-9)_14:0	37	72	1	7	1	672.497	19.7251
32	:	1	P-18:1(n-10)_14:0	37	72	1	7	1	672.497	19.8719
32	:	1	P-18:0_14:1(n-10)	37	72	1	7	1	672.497	21.6298
32	:	1	P-16:0_16:1(n-7)	37	72	1	7	1	672.497	19.8491
32	:	1	P-16:0_16:1(n-10)	37	72	1	7	1	672.497	20.3175		TRUE
32	:	1	P-16:0_16:1(n-10)	37	72	1	7	1	672.497	20.5354
34	:	1	P-18:1(n-7)_16:0	39	76	1	7	1	700.529	23.4378		TRUE
34	:	1	P-18:1(n-7)_16:0	39	76	1	7	1	700.529	23.6514
34	:	1	P-18:1(n-9)_16:0	39	76	1	7	1	700.529	23.9519
34	:	1	P-18:0_16:1(n-7)	39	76	1	7	1	700.529	24.0586
34	:	1	P-16:0_18:1(n-7)	39	76	1	7	1	700.529	23.6514
34	:	1	P-16:0_18:1(n-9)	39	76	1	7	1	700.529	23.9519
34	:	2	P-18:1(n-7)_16:1(n-7)	39	74	1	7	1	698.513	20.2991
34	:	2	P-18:1_16:1(n-7)	39	74	1	7	1	698.513	20.4817
34	:	2	P-18:1(n-10)_16:1	39	74	1	7	1	698.513	20.6681
34	:	2	P-18:1(n-7)_16:1(n-10)	39	74	1	7	1	698.513	20.9953
34	:	2	P-18:1(n-9)_16:1(n-10)	39	74	1	7	1	698.513	21.1777
34	:	2	P-18:1(n-10)_16:1	39	74	1	7	1	698.513	22.3483	TRUE		FP
34	:	2	P-16:0_18:2(n-10)	39	74	1	7	1	698.513	22.3483	TRUE		FP
34	:	2	P-16:1(n-10)_18:1	39	74	1	7	1	698.513	22.3536	TRUE		FP
34	:	2	P-16:2(n-10)_18:0	39	74	1	7	1	698.513	22.3536	TRUE		FP
34	:	3	P-18:3(n-3)_16:0	39	72	1	7	1	696.497	23.7189	TRUE		FP
34	:	3	P-16:0_18:3(n-3)	39	72	1	7	1	696.497	23.7189	TRUE		FP
34	:	4	P-14:0_20:4(n-6)	39	70	1	7	1	694.482	16.3688
34	:	5	P-14:0_20:5(n-3)	39	68	1	7	1	692.466	14.2191
35	:	1	P-17:0_18:1(n-9)	40	78	1	7	1	714.544	24.958
35	:	1	P-17:0_18:1(n-10)	40	78	1	7	1	714.544	25.0473
35	:	1	P-17:0_18:1(n-7)	40	78	1	7	1	714.544	25.1948
35	:	1	P-17:0_18:1(n-9)	40	78	1	7	1	714.544	25.321
35	:	1	P-17:0_18:1(n-10)	40	78	1	7	1	714.544	25.3829
35	:	4	P-15:0_20:4(n-6)	40	72	1	7	1	708.497	18.4708
35	:	5	P-15:0_20:5(n-3)	40	70	1	7	1	706.482	15.8823
36	:	1	P-20:0_16:1(n-10)	41	80	1	7	1	728.56	26.2005
36	:	1	P-16:0_20:1(n-9)	41	80	1	7	1	728.56	25.8705
36	:	1	P-16:0_20:1(n-10)	41	80	1	7	1	728.56	25.9037
36	:	1	P-16:0_20:1(n-10)	41	80	1	7	1	728.56	26.2005	TRUE		coelution
36	:	1	P-18:0_18:1(n-7)	41	80	1	7	1	728.56	25.9019
36	:	1	P-18:0_18:1(n-9)	41	80	1	7	1	728.56	25.9773
36	:	1	P-18:0_18:1(n-10)	41	80	1	7	1	728.56	26.0161
36	:	1	P-18:0_18:1(n-10)	41	80	1	7	1	728.56	26.2005	TRUE		coelution
36	:	2	P-16:0_20:2(n-6)	41	78	1	7	1	726.544	24.5383
36	:	2	P-16:0_20:2(n-7)	41	78	1	7	1	726.544	24.5688
36	:	2	P-16:0_20:2(n-9)	41	78	1	7	1	726.544	24.8787
36	:	2	P-16:0_20:2(n-10)	41	78	1	7	1	726.544	25.0547
36	:	2	P-16:0_20:2(n-9)	41	78	1	7	1	726.544	25.1524
36	:	2	P-18:0_18:2(n-6)	41	78	1	7	1	726.544	24.8767
36	:	2	P-18:0_18:2(n-7)	41	78	1	7	1	726.544	24.9583
36	:	2	P-18:1(n-7)_18:1(n-7)	41	78	1	7	1	726.544	24.0661
36	:	2	P-18:1(n-7)_18:1	41	78	1	7	1	726.544	24.247
36	:	2	P-18:1(n-9)_18:1	41	78	1	7	1	726.544	24.3119
36	:	2	P-18:1_18:1(n-9)	41	78	1	7	1	726.544	24.3119
36	:	2	P-18:1_18:1(n-10)	41	78	1	7	1	726.544	24.431
36	:	2	P-18:1(n-10)_18:1	41	78	1	7	1	726.544	24.4343
36	:	2	P-18:1(n-9)_18:1	41	78	1	7	1	726.544	24.4615
36	:	2	P-18:1_18:1(n-9)	41	78	1	7	1	726.544	24.4615
36	:	2	P-18:1(n-10)_18:1(n-9)	41	78	1	7	1	726.544	24.5924
36	:	2	P-18:1(n-9)_18:1(n-9)	41	78	1	7	1	726.544	24.8793	TRUE		coelution
36	:	3	P-20:3(n-7)_16:0	41	76	1	7	1	724.529	21.3624	TRUE		FP
36	:	3	P-18:3(n-7)_18:0	41	76	1	7	1	724.529	21.5325	TRUE		FP
36	:	3	P-18:2(n-7)_18:1	41	76	1	7	1	724.529	21.5325	TRUE		FP
36	:	3	P-18:2(n-6)_18:1	41	76	1	7	1	724.529	21.5941
36	:	3	P-18:2(n-7)_18:1	41	76	1	7	1	724.529	21.6985
36	:	3	P-18:2(n-10)_18:1	41	76	1	7	1	724.529	22.8094
36	:	3	P-18:2(n-10)_18:1	41	76	1	7	1	724.529	23.1014
36	:	3	P-16:0_20:3(n-3)	41	76	1	7	1	724.529	21.948
36	:	3	P-16:0_20:3(n-6)	41	76	1	7	1	724.529	22.2232
36	:	3	P-16:0_20:3(n-7)	41	76	1	7	1	724.529	22.4854
36	:	3	P-16:0_20:3(n-6)	41	76	1	7	1	724.529	22.7184
36	:	3	P-16:0_20:3(n-9)	41	76	1	7	1	724.529	23.5437
36	:	3	P-18:0_18:3(n-7)	41	76	1	7	1	724.529	21.5325
36	:	3	P-18:0_18:3(n-3)	41	76	1	7	1	724.529	22.526
36	:	3	P-18:1(n-7)_18:2(n-6)	41	76	1	7	1	724.529	21.3816
36	:	3	P-18:1_18:2(n-7)	41	76	1	7	1	724.529	21.5325
36	:	3	P-18:1(n-7)_18:2	41	76	1	7	1	724.529	21.5325
36	:	3	P-18:1_18:2(n-6)	41	76	1	7	1	724.529	21.5941
36	:	3	P-18:1(n-10)_18:2	41	76	1	7	1	724.529	21.7452
36	:	3	P-18:1(n-10)_18:2	41	76	1	7	1	724.529	21.9262
36	:	3	P-18:1(n-10)_18:2	41	76	1	7	1	724.529	23.1014
36	:	4	P-18:3(n-3)_18:1	41	74	1	7	1	722.513	18.8261
36	:	4	P-16:0_20:4(n-3)	41	74	1	7	1	722.513	19.5337
36	:	4	P-16:0_20:4(n-3)	41	74	1	7	1	722.513	20.0072
36	:	4	P-16:0_20:4(n-6)	41	74	1	7	1	722.513	20.6535
36	:	4	P-18:1_18:3(n-3)	41	74	1	7	1	722.513	18.8261
36	:	4	P-18:1(n-7)_18:3	41	74	1	7	1	722.513	19.8687
36	:	5	P-16:0_20:5(n-3)	41	72	1	7	1	720.497	17.7269		TRUE
36	:	5	P-16:0_20:5(n-3)	41	72	1	7	1	720.497	17.9523
36	:	5	P-16:0_20:5(n-3)	41	72	1	7	1	720.497	18.323
36	:	5	P-16:1(n-7)_20:4(n-6)	41	72	1	7	1	720.497	17.0212
36	:	5	P-16:1(n-10)_20:4(n-6)	41	72	1	7	1	720.497	17.5832
36	:	6	P-16:1_20:5(n-3)	41	70	1	7	1	718.482	14.7203
36	:	6	P-16:1_20:5(n-3)	41	70	1	7	1	718.482	15.1798
37	:	2	P-17:0_20:2(n-10)	42	80	1	7	1	740.56	25.6128
37	:	2	P-17:0_20:2(n-10)	42	80	1	7	1	740.56	25.8235
37	:	2	P-18:1(n-10)_19:1	42	80	1	7	1	740.56	25.6128
37	:	3	P-17:0_20:3(n-9)	42	78	1	7	1	738.544	25.1145
37	:	4	P-15:0_22:4(n-6)	42	76	1	7	1	736.529	21.5488
37	:	4	P-17:0_20:4(n-6)	42	76	1	7	1	736.529	22.0216
37	:	4	P-17:0_20:4(n-6)	42	76	1	7	1	736.529	22.2289
37	:	4	P-17:0_20:4(n-6)	42	76	1	7	1	736.529	22.582		TRUE
37	:	4	P-17:0_20:4(n-6)	42	76	1	7	1	736.529	22.7756
37	:	5	P-15:0_22:5(n-3)	42	74	1	7	1	734.513	18.8536
37	:	5	P-17:0_20:5(n-3)	42	74	1	7	1	734.513	19.3589
37	:	5	P-17:0_20:5(n-3)	42	74	1	7	1	734.513	19.574
37	:	5	P-17:0_20:5(n-3)	42	74	1	7	1	734.513	20.141
37	:	5	P-17:1_20:4(n-6)	42	74	1	7	1	734.513	19.1494
37	:	6	P-17:1_20:5(n-3)	42	72	1	7	1	732.497	16.458
38	:	1	P-16:0_22:1(n-7)	43	84	1	7	1	756.591	26.6103
38	:	1	P-16:0_22:1(n-9)	43	84	1	7	1	756.591	26.6539
38	:	1	P-16:0_22:1(n-10)	43	84	1	7	1	756.591	26.6595
38	:	1	P-18:0_20:1(n-7)	43	84	1	7	1	756.591	26.6073
38	:	1	P-18:0_20:1(n-9)	43	84	1	7	1	756.591	26.6539
38	:	1	P-18:0_20:1(n-10)	43	84	1	7	1	756.591	26.6595
38	:	1	P-18:1(n-7)_20:0	43	84	1	7	1	756.591	26.6103
38	:	2	P-16:0_22:2(n-6)	43	82	1	7	1	754.576	26.108
38	:	2	P-16:0_22:2(n-7)	43	82	1	7	1	754.576	26.1297		TRUE
38	:	2	P-16:0_22:2(n-10)	43	82	1	7	1	754.576	26.1469
38	:	2	P-16:0_22:2(n-9)	43	82	1	7	1	754.576	26.1855
38	:	2	P-18:0_20:2(n-6)	43	82	1	7	1	754.576	26.1109
38	:	2	P-18:0_20:2(n-7)	43	82	1	7	1	754.576	26.1327
38	:	2	P-18:0_20:2(n-9)	43	82	1	7	1	754.576	26.1855
38	:	2	P-18:0_20:2(n-10)	43	82	1	7	1	754.576	26.2842
38	:	2	P-18:0_20:2(n-9)	43	82	1	7	1	754.576	26.3484
38	:	2	P-18:1(n-7)_20:1(n-7)	43	82	1	7	1	754.576	25.9466
38	:	2	P-18:1(n-7)_20:1	43	82	1	7	1	754.576	25.9741
38	:	2	P-18:1_20:1(n-7)	43	82	1	7	1	754.576	25.9823
38	:	2	P-18:1(n-9)_20:1	43	82	1	7	1	754.576	26.0111
38	:	2	P-18:1_20:1(n-9)	43	82	1	7	1	754.576	26.0111
38	:	2	P-18:1_20:1(n-10)	43	82	1	7	1	754.576	26.0471
38	:	2	P-18:1(n-10)_20:1	43	82	1	7	1	754.576	26.0471
38	:	2	P-18:1(n-7)_20:1	43	82	1	7	1	754.576	26.1327
38	:	2	P-18:1(n-10)_20:1	43	82	1	7	1	754.576	26.1469	TRUE		coelution
38	:	2	P-18:1_20:1(n-10)	43	82	1	7	1	754.576	26.1482	TRUE		coelution
38	:	2	P-18:1(n-9)_20:1	43	82	1	7	1	754.576	26.197	TRUE		coelution
38	:	2	P-18:1(n-10)_20:1	43	82	1	7	1	754.576	26.2842	TRUE		coelution
38	:	3	P-20:3(n-7)_18:0	43	80	1	7	1	752.56	24.8465	TRUE		FP
38	:	3	P-20:3(n-7)_18:0	43	80	1	7	1	752.56	25.0593	TRUE		FP
38	:	3	P-20:2(n-7)_18:1	43	80	1	7	1	752.56	23.8155
38	:	3	P-20:2(n-7)_18:1	43	80	1	7	1	752.56	24.8372
38	:	3	P-20:2(n-10)_18:1	43	80	1	7	1	752.56	25.6157	TRUE		FP
38	:	3	P-16:0_22:3(n-6)	43	80	1	7	1	752.56	25.1699
38	:	3	P-16:0_22:3(n-7)	43	80	1	7	1	752.56	25.2123
38	:	3	P-16:0_22:3(n-9)	43	80	1	7	1	752.56	25.4846
38	:	3	P-18:0_20:3(n-3)	43	80	1	7	1	752.56	25.328
38	:	3	P-18:0_20:3(n-6)	43	80	1	7	1	752.56	25.4296
38	:	3	P-18:0_20:3(n-7)	43	80	1	7	1	752.56	25.5367
38	:	3	P-18:0_20:3(n-6)	43	80	1	7	1	752.56	25.6058
38	:	3	P-18:0_20:3(n-9)	43	80	1	7	1	752.56	25.8483
38	:	3	P-18:1(n-7)_20:2(n-7)	43	80	1	7	1	752.56	24.8401
38	:	3	P-18:1(n-10)_20:2	43	80	1	7	1	752.56	25.0647
38	:	3	P-18:1(n-7)_20:2	43	80	1	7	1	752.56	25.2123	TRUE		coelution
38	:	3	P-18:1_20:2(n-10)	43	80	1	7	1	752.56	25.2497
38	:	3	P-18:1(n-10)_20:2	43	80	1	7	1	752.56	25.2505
38	:	3	P-18:1_20:2(n-10)	43	80	1	7	1	752.56	25.3773
38	:	3	P-18:1(n-10)_20:2	43	80	1	7	1	752.56	25.6157	TRUE		FP
38	:	3	P-18:2(n-10)_20:1	43	80	1	7	1	752.56	25.6157	TRUE		FP
38	:	4	P-20:3(n-10)_18:1	43	78	1	7	1	750.544	24.1699	TRUE		FP
38	:	4	P-16:0_22:4(n-6)	43	78	1	7	1	750.544	23.5948
38	:	4	P-16:0_22:4(n-9)	43	78	1	7	1	750.544	24.9198
38	:	4	P-18:0_20:4(n-6)	43	78	1	7	1	750.544	24.6726
38	:	4	P-18:0_20:4(n-6)	43	78	1	7	1	750.544	24.8422
38	:	4	P-18:1(n-7)_20:3	43	78	1	7	1	750.544	22.5558
38	:	4	P-18:1(n-9)_20:3	43	78	1	7	1	750.544	22.847
38	:	4	P-18:1(n-7)_20:3(n-7)	43	78	1	7	1	750.544	22.897
38	:	4	P-18:1(n-10)_20:3	43	78	1	7	1	750.544	22.9795
38	:	4	P-18:1(n-7)_20:3	43	78	1	7	1	750.544	23.0664
38	:	4	P-18:1(n-10)_20:3	43	78	1	7	1	750.544	23.322
38	:	4	P-18:1(n-10)_20:3	43	78	1	7	1	750.544	23.4685
38	:	4	P-18:1(n-7)_20:3	43	78	1	7	1	750.544	23.8043
38	:	4	P-18:1_20:3(n-9)	43	78	1	7	1	750.544	23.9378
38	:	4	P-18:1(n-9)_20:3(n-9)	43	78	1	7	1	750.544	24.0597
38	:	4	P-18:1(n-10)_20:3	43	78	1	7	1	750.544	24.1699
38	:	5	P-22:4(n-7)_16:1(n-7)	43	76	1	7	1	748.529	18.9979	TRUE		FP
38	:	5	P-16:0_22:5(n-3)	43	76	1	7	1	748.529	20.9806
38	:	5	P-16:0_22:5(n-6)	43	76	1	7	1	748.529	22.388
38	:	5	P-18:0_20:5(n-3)	43	76	1	7	1	748.529	22.2796
38	:	5	P-18:1(n-7)_20:4(n-6)	43	76	1	7	1	748.529	21.0709
38	:	5	P-18:1(n-9)_20:4	43	76	1	7	1	748.529	21.2688
38	:	5	P-18:1_20:4(n-6)	43	76	1	7	1	748.529	21.2708
38	:	5	P-18:1(n-7)_20:4	43	76	1	7	1	748.529	21.3475		TRUE
38	:	5	P-18:1(n-10)_20:4(n-6)	43	76	1	7	1	748.529	21.4233
38	:	5	P-18:1_20:4(n-6)	43	76	1	7	1	748.529	21.8725
38	:	5	P-18:1(n-9)_20:4	43	76	1	7	1	748.529	22.016
38	:	5	P-18:1_20:4(n-6)	43	76	1	7	1	748.529	22.386
38	:	6	P-16:0_22:6(n-3)	43	74	1	7	1	746.513	19.7292
38	:	6	P-18:1(n-7)_20:5(n-3)	43	74	1	7	1	746.513	18.4138
38	:	6	P-18:1(n-10)_20:5	43	74	1	7	1	746.513	18.5473		TRUE
38	:	6	P-18:1_20:5(n-3)	43	74	1	7	1	746.513	18.5821
38	:	6	P-18:1(n-9)_20:5	43	74	1	7	1	746.513	18.5874
38	:	6	P-18:1(n-10)_20:5(n-3)	43	74	1	7	1	746.513	18.7463
38	:	6	P-18:1_20:5(n-3)	43	74	1	7	1	746.513	19.1904
38	:	6	P-18:2(n-6)_20:4	43	74	1	7	1	746.513	18.1314
38	:	6	P-18:2_20:4(n-6)	43	74	1	7	1	746.513	18.308
38	:	6	P-18:2(n-7)_20:4	43	74	1	7	1	746.513	18.4106
38	:	8	P-18:3(n-3)_20:5(n-3)	43	70	1	7	1	742.482	13.6148
39	:	1	P-17:0_22:1(n-10)	44	86	1	7	1	770.607	26.8907
39	:	2	P-18:1(n-10)_21:1	44	84	1	7	1	768.591	26.439
39	:	3	P-17:0_22:3(n-9)	44	82	1	7	1	766.576	25.8869
39	:	3	P-17:0_22:3(n-7)	44	82	1	7	1	766.576	25.895
39	:	3	P-17:0_22:3(n-9)	44	82	1	7	1	766.576	26.0565
39	:	3	P-18:1(n-7)_21:2	44	82	1	7	1	766.576	25.7251
39	:	3	P-18:1(n-7)_21:2	44	82	1	7	1	766.576	25.8972
39	:	4	P-17:0_22:4(n-6)	44	80	1	7	1	764.56	24.7152
39	:	4	P-17:0_22:4(n-6)	44	80	1	7	1	764.56	24.8304
39	:	4	P-17:0_22:4(n-6)	44	80	1	7	1	764.56	25.1253
39	:	4	P-18:1(n-7)_21:3	44	80	1	7	1	764.56	24.6698
39	:	4	P-18:1(n-10)_21:3	44	80	1	7	1	764.56	24.9204
39	:	4	P-19:0_20:4(n-6)	44	80	1	7	1	764.56	25.3691
39	:	4	P-19:0_20:4(n-6)	44	80	1	7	1	764.56	25.6331
39	:	5	P-21:5(n-3)_18:0	44	78	1	7	1	762.544	23.0584	TRUE		FP
39	:	5	P-17:0_22:5(n-3)	44	78	1	7	1	762.544	23.0491
39	:	5	P-17:0_22:5(n-6)	44	78	1	7	1	762.544	24.3525
39	:	5	P-19:1_20:4(n-6)	44	78	1	7	1	762.544	23.1119
39	:	6	P-17:0_22:6(n-3)	44	76	1	7	1	760.529	21.8686
40	:	1	P-18:0_22:1(n-7)	45	88	1	7	1	784.623	27.0396
40	:	1	P-18:0_22:1(n-9)	45	88	1	7	1	784.623	27.0918
40	:	2	P-22:1(n-7)_18:1	45	86	1	7	1	782.607	26.3008	TRUE		FP
40	:	2	P-16:0_24:2(n-6)	45	86	1	7	1	782.607	26.7186
40	:	2	P-18:0_22:2(n-7)	45	86	1	7	1	782.607	26.3008	TRUE		FP
40	:	2	P-18:0_22:2(n-6)	45	86	1	7	1	782.607	26.7176
40	:	2	P-18:0_22:2(n-9)	45	86	1	7	1	782.607	26.7437
40	:	2	P-18:0_22:2(n-10)	45	86	1	7	1	782.607	26.7771
40	:	2	P-18:1(n-7)_22:1	45	86	1	7	1	782.607	26.3008	TRUE		FP
40	:	2	P-18:1(n-7)_22:1(n-7)	45	86	1	7	1	782.607	26.6508
40	:	2	P-18:1(n-9)_22:1	45	86	1	7	1	782.607	26.7391
40	:	2	P-18:1(n-10)_22:1	45	86	1	7	1	782.607	26.7789
40	:	2	P-18:1_22:1(n-10)	45	86	1	7	1	782.607	26.7798
40	:	2	P-20:1(n-7)_20:1	45	86	1	7	1	782.607	26.3008	TRUE		FP
40	:	3	P-22:2(n-7)_18:1	45	84	1	7	1	780.591	26.1835	TRUE		FP
40	:	3	P-20:2(n-7)_20:1	45	84	1	7	1	780.591	26.1835		TRUE
40	:	3	P-16:0_24:3(n-9)	45	84	1	7	1	780.591	26.3066
40	:	3	P-18:0_22:3(n-3)	45	84	1	7	1	780.591	26.2901
40	:	3	P-18:0_22:3(n-7)	45	84	1	7	1	780.591	26.3072
40	:	3	P-18:0_22:3(n-6)	45	84	1	7	1	780.591	26.3108
40	:	3	P-18:0_22:3(n-9)	45	84	1	7	1	780.591	26.4489
40	:	3	P-18:1(n-7)_22:2(n-7)	45	84	1	7	1	780.591	26.1585
40	:	3	P-18:1(n-10)_22:2(n-10)	45	84	1	7	1	780.591	26.2675
40	:	4	P-24:4(n-3)_16:0	45	82	1	7	1	778.576	25.4916	TRUE		FP
40	:	4	P-22:4(n-3)_18:0	45	82	1	7	1	778.576	25.4916	TRUE		FP
40	:	4	P-16:0_24:4(n-3)	45	82	1	7	1	778.576	25.4916	TRUE		FP
40	:	4	P-16:0_24:4(n-6)	45	82	1	7	1	778.576	25.5896
40	:	4	P-16:0_24:4(n-9)	45	82	1	7	1	778.576	25.8975
40	:	4	P-18:0_22:4(n-3)	45	82	1	7	1	778.576	25.7137
40	:	4	P-18:0_22:4(n-6)	45	82	1	7	1	778.576	25.8482
40	:	4	P-18:0_22:4(n-6)	45	82	1	7	1	778.576	26.1573
40	:	4	P-18:1(n-7)_22:3(n-7)	45	82	1	7	1	778.576	25.3649
40	:	4	P-18:1(n-10)_22:3	45	82	1	7	1	778.576	25.5095
40	:	4	P-18:1(n-7)_22:3	45	82	1	7	1	778.576	25.5878
40	:	4	P-18:1(n-9)_22:3	45	82	1	7	1	778.576	25.6619
40	:	4	P-18:1_22:3(n-9)	45	82	1	7	1	778.576	25.6619
40	:	4	P-18:1(n-10)_22:3	45	82	1	7	1	778.576	25.7092
40	:	4	P-20:0_20:4(n-6)	45	82	1	7	1	778.576	26.1553
40	:	5	P-16:0_24:5(n-6)	45	80	1	7	1	776.56	24.7725
40	:	5	P-18:0_22:5(n-3)	45	80	1	7	1	776.56	24.8287
40	:	5	P-18:0_22:5(n-6)	45	80	1	7	1	776.56	25.4831
40	:	5	P-18:1(n-7)_22:4	45	80	1	7	1	776.56	23.9107
40	:	5	P-18:1(n-10)_22:4	45	80	1	7	1	776.56	23.9512
40	:	5	P-18:1_22:4(n-6)	45	80	1	7	1	776.56	23.9819
40	:	5	P-18:1(n-10)_22:4	45	80	1	7	1	776.56	24.1225		TRUE
40	:	5	P-18:1_22:4(n-6)	45	80	1	7	1	776.56	24.132
40	:	5	P-18:1(n-9)_22:4	45	80	1	7	1	776.56	24.1437
40	:	5	P-18:1(n-7)_22:4	45	80	1	7	1	776.56	24.2182	TRUE		FP
40	:	5	P-18:1(n-10)_22:4	45	80	1	7	1	776.56	24.2641
40	:	5	P-18:1_22:4(n-6)	45	80	1	7	1	776.56	24.2715
40	:	5	P-18:1_22:4(n-6)	45	80	1	7	1	776.56	24.5921
40	:	5	P-18:1_22:4(n-6)	45	80	1	7	1	776.56	24.8875
40	:	5	P-20:1_20:4(n-6)	45	80	1	7	1	776.56	24.8875
40	:	6	P-24:5(n-6)_16:1	45	78	1	7	1	774.544	22.841	TRUE		FP
40	:	6	P-24:5(n-6)_16:1	45	78	1	7	1	774.544	22.9923	TRUE		FP
40	:	6	P-16:0_24:6(n-3)	45	78	1	7	1	774.544	22.406
40	:	6	P-18:0_22:6(n-3)	45	78	1	7	1	774.544	23.8883
40	:	6	P-18:1(n-7)_22:5(n-3)	45	78	1	7	1	774.544	21.4111
40	:	6	P-18:1(n-9)_22:5(n-3)	45	78	1	7	1	774.544	21.6192
40	:	6	P-18:1(n-10)_22:5(n-3)	45	78	1	7	1	774.544	21.7698
40	:	6	P-18:1_22:5(n-3)	45	78	1	7	1	774.544	22.1711
40	:	6	P-18:1_22:5(n-3)	45	78	1	7	1	774.544	22.6081
40	:	6	P-18:1_22:5(n-6)	45	78	1	7	1	774.544	22.8401
40	:	6	P-18:1_22:5(n-6)	45	78	1	7	1	774.544	22.9911
40	:	6	P-18:1_22:5(n-6)	45	78	1	7	1	774.544	23.1798
40	:	6	P-18:2(n-6)_22:4	45	78	1	7	1	774.544	21.2368
40	:	7	P-18:1(n-7)_22:6	45	76	1	7	1	772.529	20.1779
40	:	7	P-18:1(n-9)_22:6	45	76	1	7	1	772.529	20.3873
40	:	7	P-18:1(n-10)_22:6	45	76	1	7	1	772.529	20.541
40	:	7	P-18:2(n-6)_22:5(n-3)	45	76	1	7	1	772.529	18.5393
40	:	7	P-18:2_22:5(n-3)	45	76	1	7	1	772.529	18.6865
40	:	8	P-18:2(n-6)_22:6	45	74	1	7	1	770.513	17.268
40	:	8	P-18:3(n-3)_22:5(n-3)	45	74	1	7	1	770.513	15.8832
41	:	4	P-21:0_20:4(n-6)	46	84	1	7	1	792.591	26.5107
41	:	4	P-17:0_24:4(n-6)	46	84	1	7	1	792.591	26.1278
41	:	4	P-18:1(n-7)_23:3	46	84	1	7	1	792.591	25.9466
41	:	4	P-19:0_22:4(n-7)	46	84	1	7	1	792.591	25.9452	TRUE		FP
41	:	5	P-17:0_24:5(n-3)	46	82	1	7	1	790.576	25.4401
41	:	5	P-17:0_24:5(n-6)	46	82	1	7	1	790.576	25.6493
41	:	5	P-19:0_22:5(n-3)	46	82	1	7	1	790.576	25.4401
41	:	5	P-19:0_22:5(n-3)	46	82	1	7	1	790.576	25.6997
41	:	6	P-23:6(n-3)_18:0	46	80	1	7	1	788.56	24.3404	TRUE		FP
41	:	6	P-17:0_24:6(n-3)	46	80	1	7	1	788.56	23.7056
41	:	6	P-17:0_24:6(n-3)	46	80	1	7	1	788.56	24.339
42	:	1	P-18:0_24:1(n-10)	47	92	1	7	1	812.654	27.4161
42	:	1	P-18:0_24:1(n-9)	47	92	1	7	1	812.654	27.4242
42	:	2	P-18:1(n-7)_24:1(n-7)	47	90	1	7	1	810.638	27.0431
42	:	2	P-18:1(n-10)_24:1(n-10)	47	90	1	7	1	810.638	27.1351
42	:	3	P-22:2(n-7)_20:1	47	88	1	7	1	808.623	26.694	TRUE		FP
42	:	3	P-18:0_24:3(n-9)	47	88	1	7	1	808.623	26.8723
42	:	3	P-18:1(n-7)_24:2	47	88	1	7	1	808.623	26.694
42	:	3	P-18:1(n-10)_24:2	47	88	1	7	1	808.623	26.7783
42	:	3	P-20:2(n-7)_22:1	47	88	1	7	1	808.623	26.694	TRUE		FP
42	:	4	P-22:0_20:4(n-6)	47	86	1	7	1	806.607	26.7696
42	:	4	P-18:0_24:4(n-6)	47	86	1	7	1	806.607	26.4704
42	:	4	P-18:0_24:4(n-9)	47	86	1	7	1	806.607	26.631
42	:	4	P-18:1(n-7)_24:3	47	86	1	7	1	806.607	26.3209
42	:	4	P-18:1_24:3(n-9)	47	86	1	7	1	806.607	26.3771
42	:	4	P-18:1(n-10)_24:3	47	86	1	7	1	806.607	26.4214
42	:	4	P-20:0_22:4(n-6)	47	86	1	7	1	806.607	26.6081
42	:	5	P-22:0_20:5(n-3)	47	84	1	7	1	804.591	26.4244
42	:	5	P-18:0_24:5(n-3)	47	84	1	7	1	804.591	25.9731
42	:	5	P-18:0_24:5(n-6)	47	84	1	7	1	804.591	26.1447
42	:	5	P-18:1(n-10)_24:4(n-6)	47	84	1	7	1	804.591	25.7733
42	:	5	P-18:1(n-9)_24:4	47	84	1	7	1	804.591	26.0165
42	:	5	P-20:0_22:5(n-3)	47	84	1	7	1	804.591	26.1786
42	:	6	P-24:5(n-6)_18:1	47	82	1	7	1	802.576	25.1004	TRUE		FP
42	:	6	P-18:0_24:6(n-3)	47	82	1	7	1	802.576	25.4623
42	:	6	P-18:1_24:5(n-3)	47	82	1	7	1	802.576	24.505
42	:	6	P-18:1_24:5(n-3)	47	82	1	7	1	802.576	24.6338
42	:	6	P-18:1_24:5(n-6)	47	82	1	7	1	802.576	25.075
42	:	6	P-18:1(n-10)_24:5	47	82	1	7	1	802.576	25.1676
42	:	6	P-20:1_22:5(n-3)	47	82	1	7	1	802.576	24.9916
42	:	7	P-18:1(n-7)_24:6(n-3)	47	80	1	7	1	800.56	22.8141
42	:	7	P-18:1_24:6(n-3)	47	80	1	7	1	800.56	22.9849
42	:	7	P-18:1(n-9)_24:6	47	80	1	7	1	800.56	23.0739
42	:	7	P-18:1(n-10)_24:6(n-3)	47	80	1	7	1	800.56	23.1825
42	:	8	P-24:5_18:3(n-7)	47	78	1	7	1	798.544	18.0639	TRUE		FP
42	:	8	P-20:3(n-3)_22:5(n-3)	47	78	1	7	1	798.544	19.6232
44	:	5	P-22:0_22:5(n-3)	49	88	1	7	1	832.623	26.7561
44	:	6	P-22:1_22:5(n-3)	49	86	1	7	1	830.607	26.2074

## Sheet: LPE
Name		dbs	mol. species	C	H	N	O	P	mass(form[-H] name[-H])	tR (min)	Removed	Reintegration	Comment
16	:	1	16:1(n-7)	21	42	1	7	1	450.263	5.60158
16	:	1	16:1(n-10)	21	42	1	7	1	450.263	5.76255
18	:	1	18:1(n-7)	23	46	1	7	1	478.294	6.59062
18	:	1	18:1(n-10)	23	46	1	7	1	478.294	6.72516
18	:	1	18:1(n-7)	23	46	1	7	1	478.294	6.79784
18	:	1	18:1(n-10)	23	46	1	7	1	478.294	6.93207
18	:	2	18:2(n-6)	23	44	1	7	1	476.278	5.95337
20	:	3	20:3(n-9)	25	46	1	7	1	502.294	6.64642
20	:	4	20:4(n-6)	25	44	1	7	1	500.278	5.94293
20	:	4	20:4(n-6)	25	44	1	7	1	500.278	6.09551
20	:	5	20:5(n-3)	25	42	1	7	1	498.263	5.40733
20	:	5	20:5(n-3)	25	42	1	7	1	498.263	5.52423
22	:	4	22:4(n-6)	27	48	1	7	1	528.31	6.76094
22	:	5	22:5(n-3)	27	46	1	7	1	526.294	6.11862
22	:	5	22:5(n-3)	27	46	1	7	1	526.294	6.28433
22	:	6	22:6(n-3)	27	44	1	7	1	524.278	5.83861

## Sheet: PS
Name		dbs	mol. species	C	H	N	O	P	mass(form[-H] name[-H])	tR (min)	Removed	Reintegration	Comment
32	:	1	14:1(n-10)_18:0	38	72	1	10	1	732.482	15.2265
32	:	1	16:0_16:1(n-7)	38	72	1	10	1	732.482	13.9176
32	:	1	16:0_16:1(n-10)	38	72	1	10	1	732.482	14.4383
33	:	1	16:1(n-7)_17:0	39	74	1	10	1	746.498	15.5177
33	:	1	16:1(n-10)_17:0	39	74	1	10	1	746.498	16.1215
34	:	1	16:0_18:1(n-9)	40	76	1	10	1	760.513	17.2518
34	:	1	16:0_18:1(n-10)	40	76	1	10	1	760.513	17.3318
34	:	1	16:1(n-7)_18:0	40	76	1	10	1	760.513	17.4621
34	:	1	16:1(n-9)_18:0	40	76	1	10	1	760.513	17.9042
34	:	1	16:1(n-10)_18:0	40	76	1	10	1	760.513	17.9063		TRUE
34	:	1	16:1(n-10)_18:0	40	76	1	10	1	760.513	18.1426
34	:	1	16:1(n-10)_18:0	40	76	1	10	1	760.513	18.6633		TRUE
34	:	2	16:0_18:2(n-6)	40	74	1	10	1	758.498	14.5719		TRUE
34	:	2	16:0_18:2(n-6)	40	74	1	10	1	758.498	14.7389
34	:	2	16:1(n-7)_18:1(n-7)	40	74	1	10	1	758.498	14.4127
34	:	2	16:1_18:1(n-10)	40	74	1	10	1	758.498	14.5594
34	:	2	16:1(n-10)_18:1	40	74	1	10	1	758.498	14.9312
34	:	2	16:1(n-10)_18:1	40	74	1	10	1	758.498	15.338
34	:	2	16:1(n-10)_18:1	40	74	1	10	1	758.498	15.7758
35	:	1	17:0_18:1(n-9)	41	78	1	10	1	774.529	19.406
35	:	2	17:0_18:2(n-6)	41	76	1	10	1	772.513	16.4874
36	:	1	18:0_18:1(n-7)	42	80	1	10	1	788.545	21.1929
36	:	1	18:0_18:1(n-10)	42	80	1	10	1	788.545	21.4765		TRUE
36	:	1	18:0_18:1(n-9)	42	80	1	10	1	788.545	21.5217
36	:	1	18:0_18:1(n-10)	42	80	1	10	1	788.545	21.6993
36	:	2	18:0_18:2(n-6)	42	78	1	10	1	786.529	18.3403		TRUE
36	:	2	18:0_18:2(n-6)	42	78	1	10	1	786.529	18.5624
36	:	2	18:0_18:2(n-7)	42	78	1	10	1	786.529	18.77
36	:	2	18:0_18:2(n-10)	42	78	1	10	1	786.529	20.0121
36	:	2	18:0_18:2(n-9)	42	78	1	10	1	786.529	21.5569	TRUE		FP
36	:	2	18:1_18:1(n-9)	42	78	1	10	1	786.529	17.7133
36	:	2	18:1(n-9)_18:1(n-10)	42	78	1	10	1	786.529	17.9196
36	:	2	18:1(n-9)_18:1(n-10)	42	78	1	10	1	786.529	18.1393
36	:	2	18:1_18:1(n-9)	42	78	1	10	1	786.529	18.4823	TRUE		coelution
36	:	2	18:1_18:1(n-9)	42	78	1	10	1	786.529	18.7101	TRUE		coelution
36	:	3	16:0_20:3(n-6)	42	76	1	10	1	784.513	15.748
36	:	3	18:0_18:3(n-3)	42	76	1	10	1	784.513	16.0378
36	:	3	18:0_18:3(n-3)	42	76	1	10	1	784.513	16.39
36	:	3	18:0_18:3(n-6)	42	76	1	10	1	784.513	16.7226
36	:	3	18:0_18:3(n-3)	42	76	1	10	1	784.513	21.7737	TRUE		FP
36	:	3	18:1_18:2(n-6)	42	76	1	10	1	784.513	15.2695
36	:	3	18:1_18:2(n-6)	42	76	1	10	1	784.513	15.7456
36	:	4	16:0_20:4(n-6)	42	74	1	10	1	782.498	14.6243
36	:	5	16:0_20:5(n-3)	42	72	1	10	1	780.482	12.9314
37	:	5	17:0_20:5(n-3)	43	74	1	10	1	794.498	14.294
38	:	1	16:1(n-10)_22:0	44	84	1	10	1	816.576	25.5354
38	:	1	18:0_20:1(n-10)	44	84	1	10	1	816.576	24.9204
38	:	2	18:0_20:2(n-6)	44	82	1	10	1	814.56	22.189
38	:	2	18:0_20:2(n-10)	44	82	1	10	1	814.56	23.0952
38	:	3	18:0_20:3(n-3)	44	80	1	10	1	812.545	19.5214
38	:	3	18:0_20:3(n-6)	44	80	1	10	1	812.545	19.895
38	:	3	18:0_20:3(n-7)	44	80	1	10	1	812.545	20.2389
38	:	4	18:0_20:4(n-3)	44	78	1	10	1	810.529	17.2756
38	:	4	18:0_20:4(n-6)	44	78	1	10	1	810.529	18.419
38	:	4	18:1(n-7)_20:3	44	78	1	10	1	810.529	21.203	TRUE		FP
38	:	5	16:0_22:5(n-3)	44	76	1	10	1	808.513	14.8557
38	:	5	18:0_20:5(n-3)	44	76	1	10	1	808.513	15.9622
38	:	5	18:1_20:4(n-6)	44	76	1	10	1	808.513	15.131
38	:	5	18:1(n-10)_20:4	44	76	1	10	1	808.513	15.2408
38	:	5	18:1(n-7)_20:4	44	76	1	10	1	808.513	17.717	TRUE		FP
38	:	5	18:1(n-9)_20:4	44	76	1	10	1	808.513	17.9794	TRUE		FP
38	:	6	16:0_22:6(n-3)	44	74	1	10	1	806.498	14.0505
38	:	6	18:1_20:5(n-3)	44	74	1	10	1	806.498	13.3331
39	:	2	18:0_21:2(n-10)	45	84	1	10	1	828.576	18.0612	TRUE		FP
40	:	1	16:1(n-10)_24:0	46	88	1	10	1	844.607	26.494
40	:	2	16:1(n-10)_24:1	46	86	1	10	1	842.592	25.4678
40	:	2	18:0_22:2(n-10)	46	86	1	10	1	842.592	25.4668
40	:	4	18:0_22:4(n-3)	46	82	1	10	1	838.56	20.8398
40	:	4	18:0_22:4(n-6)	46	82	1	10	1	838.56	21.3102
40	:	4	18:0_22:4(n-6)	46	82	1	10	1	838.56	21.6274
40	:	5	18:0_22:5(n-3)	46	80	1	10	1	836.545	18.7126
40	:	5	18:0_22:5(n-6)	46	80	1	10	1	836.545	20.223
40	:	5	18:1_22:4(n-6)	46	80	1	10	1	836.545	17.7663
40	:	6	18:0_22:6(n-3)	46	78	1	10	1	834.529	17.4368		TRUE
40	:	6	18:0_22:6(n-3)	46	78	1	10	1	834.529	17.6004
40	:	6	18:1(n-7)_22:5	46	78	1	10	1	834.529	15.232
40	:	6	18:1(n-9)_22:5(n-3)	46	78	1	10	1	834.529	15.4101
40	:	6	18:1_22:5(n-3)	46	78	1	10	1	834.529	16.0143
40	:	7	18:1(n-7)_22:6	46	76	1	10	1	832.513	14.3816
40	:	7	18:1(n-9)_22:6	46	76	1	10	1	832.513	14.5537
42	:	1	18:1(n-9)_24:0	48	92	1	10	1	872.639	26.9032
42	:	2	18:1_24:1(n-10)	48	90	1	10	1	870.623	26.2652
42	:	2	18:1_24:1(n-9)	48	90	1	10	1	870.623	26.2839
42	:	2	18:2(n-6)_24:0	48	90	1	10	1	870.623	26.5148
42	:	3	18:0_24:3(n-9)	48	88	1	10	1	868.607	25.6989
42	:	4	18:0_24:4(n-6)	48	86	1	10	1	866.592	24.2922
42	:	5	18:0_24:5(n-3)	48	84	1	10	1	864.576	21.8743
42	:	5	18:0_24:5(n-6)	48	84	1	10	1	864.576	22.5648		TRUE
42	:	5	18:0_24:5(n-6)	48	84	1	10	1	864.576	22.7525
42	:	5	20:0_22:5(n-3)	48	84	1	10	1	864.576	22.8883
42	:	6	18:0_24:6(n-3)	48	82	1	10	1	862.56	20.2201
42	:	7	20:3_22:4(n-6)	48	80	1	10	1	860.545	21.3172

## Sheet: LPS
Name		dbs	mol. species	C	H	N	O	P	mass(form[-H] name[-H])	tR (min)	Removed	Reintegration	Comment

[truncated: 4 more sheets: PI, LPI, PG, LPG]
