# Supplementary material for: Computationally unmasking each fatty acyl C=C position in complex lipids by routine LC-MS/MS lipidomics
Source: Nat Commun. 2025 Aug 11;16:7277. doi: 10.1038/s41467-025-61911-x (PMC12340080; doi:10.1038/s41467-025-61911-x)
Supplement: Supplementary file 7 — Supplementary Data 5 [file 41467_2025_61911_MOESM7_ESM.xlsx]

## Sheet: Legend
Supplementary Data 5: RT mapping values as depicted in Supplementary Fig. 15.
For each RT mapping, lipid molecular species with assigned ω-positions are listed that were detected in both measurement batches.
"RT Target DB /min" refers to the relevant RT-entry in the respective target RT-DB, i.e. the RT-DB whose RTs are predicted based on the original RT-DB.
"RT Original DB /min" refers to the relevant RT-entry in the respective original RT-DB, i.e. the original RT-DB that needs to be mapped to the new chromatographic conditions.
"Predicted RT /min" refers to the predicted RT values for the target RT-DB.
"RT differences (original - target) /min" refers to the difference between the RT-values original to the target RT-DB.
"RT Error /min" refers to the RT prediction error (target - predicted).
"Absolute RT Error /min" refers to the absolute RT prediction error.
This analysis was performed without distinguishing between PG and BMP species.

## Sheet: RTDB_A30_to_B30a
Lipid Class	Lipid Molecular Species	RT Target DB /min	RT Original DB /min	Predicted RT /min	RT differences (original - target) /min	RT Error /min	Absolute RT Error /min
LPC	16:1(n-10)	5.61868	5.65769	5.6085	0.0390091	0.0101819	0.0101819
LPC	16:1(n-10)	5.79803	5.84716	5.79409	0.0491257	0.00394726	0.00394726
LPC	16:1(n-7)	5.45848	5.5097	5.46354	0.0512171	-0.00505829	0.00505829
LPC	16:1(n-7)	5.63784	5.69032	5.64046	0.0524783	-0.00261879	0.00261879
LPC	18:1(n-10)	6.75357	6.82101	6.74798	0.0674396	0.00558376	0.00558376
LPC	18:1(n-7)	6.4019	6.46994	6.40409	0.0680389	-0.00219107	0.00219107
LPC	18:1(n-7)	6.62765	6.70174	6.63115	0.0740943	-0.00350475	0.00350475
LPC	18:2(n-6)	5.8014	5.84946	5.79634	0.0480661	0.005054	0.005054
LPC	18:2(n-6)	5.98253	6.04044	5.9834	0.0579128	-0.000874043	0.000874043
LPC	20:4(n-6)	5.7882	5.84006	5.78713	0.0518537	0.00107384	0.00107384
LPE	16:1(n-10)	5.76255	5.81292	5.75979	0.0503736	0.00275421	0.00275421
LPE	16:1(n-7)	5.60158	5.65657	5.60662	0.0549889	-0.00504303	0.00504303
LPE	18:1(n-10)	6.72516	6.78975	6.71676	0.0645971	0.0083952	0.0083952
LPE	18:1(n-10)	6.93207	7.0066	6.92895	0.0745335	0.00311995	0.00311995
LPE	18:1(n-7)	6.59062	6.65561	6.58544	0.0649834	0.00518227	0.00518227
LPE	18:1(n-7)	6.79784	6.87493	6.80011	0.0770831	-0.00226593	0.00226593
LPE	18:2(n-6)	5.95337	6.01304	5.95586	0.0596724	-0.00248718	0.00248718
LPE	20:3(n-9)	6.64642	6.70784	6.63658	0.0614214	0.0098381	0.0098381
LPE	20:4(n-6)	5.94293	5.99959	5.94268	0.0566645	0.000253677	0.000253677
LPE	20:4(n-6)	6.09551	6.15617	6.09614	0.0606551	-0.000624657	0.000624657
LPE	20:5(n-3)	5.40733	5.44974	5.404	0.0424027	0.00333452	0.00333452
LPE	20:5(n-3)	5.52423	5.57504	5.52675	0.050808	-0.00252104	0.00252104
LPE	22:4(n-6)	6.76094	6.8347	6.76075	0.0737662	0.000186443	0.000186443
LPE	22:5(n-3)	6.11862	6.18055	6.12003	0.0619254	-0.00140905	0.00140905
LPE	22:5(n-3)	6.28433	6.35021	6.28629	0.0658798	-0.00196505	0.00196505
LPE	22:6(n-3)	5.83861	5.89153	5.8368	0.0529227	0.00180435	0.00180435
LPG	18:1(n-10)	6.22174	6.28479	6.22349	0.0630441	-0.00174284	0.00174284
LPI	18:1(n-10)	6.20005	6.26042	6.19664	0.0603709	0.00340462	0.00340462
LPI	18:1(n-9)	6.1633	6.22147	6.15859	0.0581717	0.00471258	0.00471258
LPI	20:3(n-9)	5.9504	5.99816	5.94061	0.0477514	0.00979853	0.00979853
LPI	20:4(n-6)	5.37166	5.41782	5.3737	0.0461602	-0.00203896	0.00203896
PC O-	O-14:0_16:1(n-10)	15.5139	15.9374	15.4939	0.42346	0.0200396	0.0200396
PC O-	O-14:0_18:1(n-9)	18.6992	19.2359	18.6785	0.53673	0.0206833	0.0206833
PC O-	O-14:0_20:4(n-6)	15.6851	16.1124	15.6602	0.427262	0.0249796	0.0249796
PC O-	O-14:0_20:5(n-3)	13.699	14.0371	13.6997	0.338109	-0.000652313	0.000652313
PC O-	O-16:0_14:1(n-10)	16.3692	16.8456	16.3484	0.476387	0.0207787	0.0207787
PC O-	O-16:0_16:1(n-10)	19.6941	20.2394	19.6776	0.545229	0.0165424	0.0165424
PC O-	O-16:0_16:1(n-7)	18.9922	19.545	18.9859	0.552778	0.00631714	0.00631714
PC O-	O-16:0_18:1(n-10)	23.3144	23.8763	23.3175	0.56192	-0.00309372	0.00309372
PC O-	O-16:0_18:1(n-7)	22.676	23.2423	22.6766	0.566332	-0.000646591	0.000646591
PC O-	O-16:0_18:1(n-9)	23.1535	23.7053	23.1397	0.551804	0.0137844	0.0137844
PC O-	O-16:0_18:2(n-6)	20.1234	20.6893	20.1274	0.565891	-0.00398636	0.00398636
PC O-	O-16:0_20:1(n-10)	25.676	25.871	25.684	0.194946	-0.00797081	0.00797081
PC O-	O-16:0_20:2(n-6)	23.8146	24.3198	23.8067	0.505163	0.00798225	0.00798225
PC O-	O-16:0_20:5(n-3)	17.1954	17.7356	17.1944	0.540211	0.000932693	0.000932693
PC O-	O-16:0_24:1(n-7)	27.0023	27.0829	26.9933	0.0805817	0.00903702	0.00903702
PC O-	O-16:1(n-7)_16:0	18.7193	19.2796	18.7219	0.56028	-0.00263596	0.00263596
PC O-	O-16:1(n-7)_16:1(n-7)	15.4951	15.9434	15.4996	0.448329	-0.00453663	0.00453663
PC O-	O-16:1_16:1(n-10)	16.0518	16.5329	16.0562	0.481096	-0.00445175	0.00445175
PC O-	O-17:0_18:1(n-7)	24.7182	25.0797	24.7173	0.361502	0.00087738	0.00087738
PC O-	O-18:0_16:1(n-10)	23.9955	24.4804	23.993	0.484926	0.0024929	0.0024929
PC O-	O-18:0_18:1(n-7)	25.6677	25.8549	25.665	0.187166	0.00269699	0.00269699
PC O-	O-18:0_18:1(n-9)	25.767	25.9361	25.7603	0.169075	0.00672531	0.00672531
PC O-	O-18:0_18:2(n-6)	24.296	24.7575	24.3232	0.461508	-0.0272255	0.0272255
PC O-	O-18:0_20:3(n-3)	24.9286	25.2377	24.9127	0.309044	0.0158939	0.0158939
PC O-	O-18:0_24:5(n-3)	25.7905	25.9526	25.7795	0.162054	0.0110435	0.0110435
PC O-	O-18:0_24:6(n-3)	25.1815	25.4328	25.1539	0.251287	0.027607	0.027607
PC O-	O-18:1(n-10)_16:0	23.0258	23.5867	23.0192	0.560946	0.00660515	0.00660515
PC O-	O-18:1(n-10)_18:1	23.5503	24.0677	23.5235	0.517319	0.0268593	0.0268593
PC O-	O-18:1(n-10)_18:1(n-10)	23.7879	24.2701	23.7499	0.482227	0.0379887	0.0379887
PC O-	O-18:1(n-7)_14:0	18.5301	19.1028	18.5461	0.572775	-0.0160389	0.0160389
PC O-	O-18:1(n-7)_16:0	22.676	23.2456	22.6798	0.569553	-0.00382423	0.00382423
PC O-	O-18:1(n-7)_18:1(n-7)	23.1882	23.7544	23.1902	0.566111	-0.00193787	0.00193787
PC O-	O-18:1(n-7)_22:1	26.5681	26.6672	26.5649	0.0990829	0.00321388	0.00321388
PC O-	O-18:1(n-7)_22:5	20.5635	21.122	20.5601	0.558498	0.00341415	0.00341415
PC O-	O-18:1(n-7)_22:6	19.3614	19.9253	19.3643	0.563889	-0.00296021	0.00296021
PC O-	O-18:1(n-7)_24:1(n-7)	26.9978	27.0681	26.9783	0.0703735	0.0194893	0.0194893
PC O-	O-18:1(n-7)_24:2	26.5918	26.6907	26.5895	0.0988884	0.00229073	0.00229073
PC O-	O-18:1(n-7)_24:3	26.1781	26.3088	26.1811	0.130779	-0.00307846	0.00307846
PC O-	O-18:1(n-9)_14:0	18.6965	19.2317	18.6743	0.535236	0.0221558	0.0221558
PC O-	O-18:1(n-9)_16:0	22.9241	23.473	22.9051	0.548908	0.0189648	0.0189648
PC O-	O-18:1(n-9)_16:1(n-7)	19.5494	20.1015	19.54	0.552181	0.00931931	0.00931931
PC O-	O-18:1(n-9)_18:1	23.4742	23.9871	23.4358	0.512924	0.0384159	0.0384159
PC O-	O-18:1(n-9)_18:1(n-9)	23.6672	24.1638	23.63	0.496574	0.0372391	0.0372391
PC O-	O-18:1_14:1(n-10)	16.8537	17.3776	16.8495	0.523933	0.00418472	0.00418472
PC O-	O-18:1_20:2(n-7)	24.3076	24.7633	24.3302	0.455667	-0.0225811	0.0225811
PC O-	O-18:1_22:5(n-3)	20.7196	21.2736	20.7115	0.554022	0.00808144	0.00808144
PC O-	O-18:1_24:5(n-3)	23.8991	24.4194	23.9217	0.520302	-0.0226154	0.0226154
PC O-	O-18:2(n-6)_22:6	16.4086	16.8948	16.3944	0.486259	0.0141182	0.0141182
PC O-	O-18:3(n-3)_14:0	13.6286	13.9528	13.62	0.324185	0.00861263	0.00861263
PC O-	O-18:3(n-3)_20:4	14.8081	15.195	14.7891	0.386868	0.0189972	0.0189972
PC O-	O-18:3(n-3)_20:5(n-3)	13.0677	13.3499	13.0485	0.28218	0.0192471	0.0192471
PC O-	O-18:3(n-3)_22:5(n-3)	15.1154	15.5316	15.1077	0.416226	0.00766182	0.00766182
PC O-	O-22:0_20:4(n-6)	26.6951	26.7944	26.6975	0.0992718	-0.00234795	0.00234795
PC O-	O-22:0_22:5(n-3)	26.6817	26.7795	26.682	0.0977421	-0.000268936	0.000268936
PC	14:0_14:1(n-10)	11.8066	12.0222	11.7855	0.215617	0.0211372	0.0211372
PC	14:0_16:1(n-10)	13.6628	13.9867	13.652	0.323838	0.0108232	0.0108232
PC	14:0_16:1(n-7)	13.1797	13.4958	13.1871	0.316089	-0.00737095	0.00737095
PC	14:0_16:1(n-9)	13.4607	13.7945	13.4703	0.33383	-0.00959015	0.00959015
PC	14:0_18:1(n-10)	16.4205	16.909	16.4077	0.488518	0.0127792	0.0127792
PC	14:0_18:1(n-7)	16.1034	16.5879	16.1077	0.484501	-0.00429916	0.00429916
PC	14:0_18:1(n-9)	16.3103	16.7836	16.2905	0.473251	0.0198364	0.0198364
PC	14:0_18:2(n-6)	13.952	14.2973	13.945	0.345323	0.00693417	0.00693417
PC	14:0_18:3(n-3)	12.2665	12.5203	12.2588	0.253784	0.00770855	0.00770855
PC	14:0_20:4(n-6)	13.7983	14.1432	13.7998	0.344883	-0.00147152	0.00147152
PC	14:0_20:5(n-3)	12.2534	12.5064	12.2456	0.252988	0.00783157	0.00783157
PC	14:1(n-10)_16:0	14.2174	14.552	14.1846	0.334588	0.032794	0.032794
PC	14:1(n-10)_16:0	14.3122	14.6795	14.3044	0.367354	0.00776672	0.00776672
PC	14:1(n-10)_16:1(n-10)	12.5	12.7641	12.4908	0.264023	0.00919914	0.00919914
PC	15:0_16:1(n-10)	14.6233	15.0064	14.6115	0.383084	0.0117903	0.0117903
PC	15:0_16:1(n-10)	15.1741	15.5915	15.1647	0.417437	0.00941849	0.00941849
PC	15:0_16:1(n-7)	14.5996	14.9951	14.6009	0.395511	-0.00130749	0.00130749
PC	15:0_18:1(n-10)	18.4589	19.0063	18.4501	0.547417	0.00883865	0.00883865
PC	15:0_18:1(n-7)	18.1062	18.6713	18.1169	0.565166	-0.0107822	0.0107822
PC	15:0_18:1(n-9)	18.348	18.8877	18.332	0.539703	0.0159435	0.0159435
PC	15:0_18:2(n-6)	15.5161	15.9468	15.5028	0.43065	0.0133066	0.0133066
PC	15:0_18:3(n-3)	13.4719	13.794	13.4697	0.322029	0.0021801	0.0021801
PC	15:0_22:5(n-3)	15.432	15.8816	15.4408	0.449623	-0.00881863	0.00881863
PC	16:0_16:1(n-10)	16.8725	17.3972	16.8682	0.524691	0.00432205	0.00432205
PC	16:0_16:1(n-10)	17.0434	17.5661	17.0303	0.52268	0.0131359	0.0131359
PC	16:0_16:1(n-7)	16.3349	16.8446	16.3475	0.509739	-0.0126362	0.0126362
PC	16:0_16:1(n-9)	16.6782	17.1746	16.657	0.496395	0.021183	0.021183
PC	16:0_16:1(n-9)	16.8122	17.319	16.7937	0.506809	0.0184898	0.0184898
PC	16:0_16:2(n-9)	15.5793	16.0004	15.5539	0.421177	0.0254145	0.0254145
PC	16:0_18:1(n-10)	20.6158	21.1887	20.6267	0.572836	-0.0108547	0.0108547
PC	16:0_18:1(n-7)	20.2222	20.7887	20.2268	0.5665	-0.00462532	0.00462532
PC	16:0_18:1(n-9)	20.504	21.0207	20.4589	0.516735	0.0451221	0.0451221
PC	16:0_18:2(n-6)	17.4802	18.0271	17.4795	0.546864	0.000650406	0.000650406
PC	16:0_18:2(n-9)	18.1631	18.6951	18.1405	0.531961	0.0225754	0.0225754
PC	16:0_18:3(n-3)	14.9519	15.3691	14.9536	0.41717	-0.00167847	0.00167847
PC	16:0_18:3(n-6)	15.4403	15.8816	15.4408	0.441392	-0.000587463	0.000587463
PC	16:0_18:3(n-6)	15.6795	16.1234	15.6706	0.443891	0.00891972	0.00891972
PC	16:0_18:3(n-7)	15.9503	16.4366	15.9604	0.486251	-0.0100412	0.0100412
PC	16:0_18:3(n-7)	16.1365	16.6037	16.1204	0.467216	0.0160942	0.0160942
PC	16:0_18:4(n-3)	13.5441	13.874	13.5455	0.329838	-0.00133133	0.00133133
PC	16:0_20:1(n-10)	24.3041	24.7757	24.3453	0.471661	-0.0411949	0.0411949
PC	16:0_20:1(n-7)	24.1046	24.6089	24.1449	0.504333	-0.0403137	0.0403137
PC	16:0_20:1(n-9)	24.2418	24.7068	24.2621	0.46504	-0.0203266	0.0203266
PC	16:0_20:2(n-6)	21.2311	21.7959	21.2328	0.564764	-0.00172424	0.00172424
PC	16:0_20:2(n-7)	21.31	21.8914	21.3283	0.581417	-0.0183125	0.0183125
PC	16:0_20:3(n-3)	18.451	19.0034	18.4472	0.552406	0.00383377	0.00383377
PC	16:0_20:3(n-3)	18.9404	19.511	18.9521	0.570543	-0.0116329	0.0116329
PC	16:0_20:3(n-6)	18.8552	19.414	18.8557	0.558887	-0.000509262	0.000509262
PC	16:0_20:3(n-7)	19.1642	19.7423	19.1822	0.578169	-0.0180492	0.0180492
PC	16:0_20:3(n-9)	19.8878	20.4333	19.8713	0.545509	0.0164185	0.0164185
PC	16:0_20:3(n-9)	20.212	20.765	20.2031	0.552948	0.00893211	0.00893211
PC	16:0_20:4(n-3)	16.032	16.5103	16.0351	0.478289	-0.003088	0.003088
PC	16:0_20:4(n-3)	16.221	16.7144	16.2258	0.493319	-0.00480461	0.00480461
PC	16:0_20:4(n-3)	16.3677	16.8662	16.3677	0.498533	-1.90735e-05	1.90735e-05
PC	16:0_20:4(n-3)	16.6244	17.1378	16.6223	0.513346	0.00211143	0.00211143
PC	16:0_20:4(n-6)	17.268	17.8177	17.2744	0.549671	-0.00641251	0.00641251
PC	16:0_20:5(n-3)	14.6896	15.0835	14.6841	0.393986	0.00544071	0.00544071
PC	16:0_20:5(n-3)	14.963	15.3746	14.9588	0.411591	0.00419712	0.00419712
PC	16:0_22:1(n-10)	26.0267	26.18	26.0386	0.153336	-0.011879	0.011879
PC	16:0_22:1(n-9)	26.0087	26.1535	26.0089	0.144785	-0.000141144	0.000141144
PC	16:0_22:2(n-6)	24.8114	25.1489	24.8029	0.337467	0.00857353	0.00857353
PC	16:0_22:2(n-9)	25.0881	25.3436	25.0438	0.255585	0.0442009	0.0442009
PC	16:0_22:3(n-3)	22.3372	22.9044	22.3424	0.56716	-0.0051899	0.0051899
PC	16:0_22:3(n-9)	23.238	23.7903	23.2274	0.552326	0.0105553	0.0105553
PC	16:0_22:4(n-3)	19.6433	20.2102	19.6485	0.566849	-0.00512314	0.00512314
PC	16:0_22:4(n-6)	20.0658	20.629	20.067	0.56321	-0.00128555	0.00128555
PC	16:0_22:4(n-6)	20.3109	20.8714	20.3095	0.56045	0.00140381	0.00140381
PC	16:0_22:5(n-3)	17.367	17.9204	17.3749	0.553453	-0.00791931	0.00791931
PC	16:0_22:5(n-3)	17.6228	18.1741	17.6244	0.551331	-0.00161362	0.00161362
PC	16:0_22:5(n-6)	19.1188	19.6728	19.113	0.554018	0.00575256	0.00575256
PC	16:0_22:6(n-3)	16.1813	16.6665	16.1812	0.485249	0.000106812	0.000106812
PC	16:0_22:6(n-3)	16.492	16.99	16.4835	0.497978	0.00848961	0.00848961
PC	16:0_24:1(n-10)	26.694	26.7891	26.692	0.0951176	0.0019989	0.0019989
PC	16:0_24:1(n-9)	26.6988	26.7987	26.702	0.099987	-0.00322151	0.00322151
PC	16:0_24:2(n-6)	26.1587	26.2918	26.1625	0.133095	-0.0037365	0.0037365
PC	16:0_24:2(n-9)	26.1401	26.2728	26.1415	0.132719	-0.00144958	0.00144958
PC	16:0_24:3(n-6)	25.2762	25.5184	25.2592	0.24222	0.0170403	0.0170403
PC	16:0_24:4(n-6)	23.5433	24.0619	23.5171	0.518547	0.0261955	0.0261955
PC	16:0_24:5(n-3)	20.9582	21.5114	20.9488	0.553179	0.00938606	0.00938606
PC	16:0_24:5(n-6)	21.5043	22.0905	21.5275	0.586254	-0.0232849	0.0232849
PC	16:0_24:6(n-3)	18.8706	19.4273	18.8689	0.556768	0.00168228	0.00168228
PC	16:0_24:6(n-3)	19.156	19.7321	19.172	0.576063	-0.015995	0.015995
PC	16:1(n-10)_16:2	13.4399	13.7444	13.4229	0.304528	0.0170517	0.0170517
PC	16:1(n-10)_17:0	19.2517	19.813	19.2526	0.56134	-0.000888824	0.000888824
PC	16:1(n-10)_17:1	15.7622	16.206	15.7489	0.443895	0.0132923	0.0132923
PC	16:1(n-10)_17:1	16.3234	16.8285	16.3324	0.505074	-0.00902939	0.00902939
PC	16:1(n-10)_18:0	21.4399	22.0098	21.4467	0.569889	-0.00681496	0.00681496
PC	16:1(n-10)_18:1(n-9)	17.7156	18.2676	17.7167	0.552032	-0.00116539	0.00116539
PC	16:1(n-10)_18:2	14.9596	15.3631	14.9479	0.403463	0.0117083	0.0117083
PC	16:1(n-10)_18:2	15.1048	15.5229	15.0994	0.418026	0.00542641	0.00542641
PC	16:1(n-10)_18:2(n-10)	15.9994	16.5151	16.0396	0.51562	-0.0401163	0.0401163
PC	16:1(n-10)_19:1	19.6583	20.2158	19.654	0.55747	0.00426483	0.00426483
PC	16:1(n-10)_19:1	20.0148	20.6025	20.0406	0.58778	-0.0258503	0.0258503
PC	16:1(n-10)_20:1	21.6478	22.2508	21.6883	0.602997	-0.040453	0.040453
PC	16:1(n-10)_20:2	18.58	19.1264	18.5695	0.546385	0.0104694	0.0104694
PC	16:1(n-10)_20:2	18.9937	19.5338	18.9748	0.540144	0.0188904	0.0188904
PC	16:1(n-10)_20:3	16.4037	16.8784	16.3791	0.474667	0.0246429	0.0246429
PC	16:1(n-10)_20:4(n-6)	14.751	15.1426	14.7397	0.391609	0.0112495	0.0112495
PC	16:1(n-10)_22:1	25.1676	25.4121	25.1284	0.244518	0.0391865	0.0391865
PC	16:1(n-10)_22:1	25.3702	25.5765	25.3302	0.206253	0.0400391	0.0400391
PC	16:1(n-10)_22:3	20.3923	20.9493	20.3875	0.556999	0.00484657	0.00484657
PC	16:1(n-10)_22:6	14.1876	14.5407	14.174	0.353015	0.0136843	0.0136843
PC	16:1(n-10)_24:0	26.925	27.0101	26.9192	0.0851574	0.00578308	0.00578308
PC	16:1(n-10)_24:1	26.2842	26.4224	26.3047	0.138264	-0.0205059	0.0205059
PC	16:1(n-10)_26:0	27.3073	27.3618	27.275	0.0545559	0.03232	0.03232
PC	16:1(n-10)_26:2	26.3178	26.4524	26.3369	0.134552	-0.0190983	0.0190983
PC	16:1(n-7)_16:1(n-10)	14.1568	14.518	14.1527	0.361219	0.0041151	0.0041151
PC	16:1(n-7)_16:1(n-7)	13.692	14.0382	13.7007	0.346223	-0.00870609	0.00870609
PC	16:1(n-7)_16:1(n-9)	13.9745	14.3203	13.9667	0.345826	0.0077734	0.0077734
PC	16:1(n-7)_16:2	13.0455	13.3517	13.0502	0.306236	-0.00472069	0.00472069
PC	16:1(n-7)_17:0	17.7667	18.3236	17.7721	0.556942	-0.00546074	0.00546074
PC	16:1(n-7)_17:0	18.5313	19.1028	18.5461	0.571499	-0.0147629	0.0147629
PC	16:1(n-7)_17:1	15.1984	15.636	15.2069	0.437556	-0.00853539	0.00853539
PC	16:1(n-7)_17:1	15.7681	16.2654	15.8049	0.497283	-0.036829	0.036829
PC	16:1(n-7)_18:0	20.6969	21.2726	20.7105	0.575668	-0.013567	0.013567
PC	16:1(n-7)_18:1	18.1868	18.735	18.1802	0.548166	0.0066185	0.0066185
PC	16:1(n-7)_18:1(n-7)	16.8421	17.3779	16.8498	0.535872	-0.00773811	0.00773811
PC	16:1(n-7)_18:1(n-9)	17.0557	17.5904	17.0537	0.534725	0.00193977	0.00193977
PC	16:1(n-7)_18:2	14.9154	15.3395	14.9256	0.424109	-0.01021	0.01021
PC	16:1(n-7)_18:2	15.0971	15.5044	15.0819	0.407291	0.0152311	0.0152311
PC	16:1(n-7)_18:2	15.5464	16.0292	15.5812	0.482843	-0.0348206	0.0348206
PC	16:1(n-7)_18:2(n-6)	14.4913	14.8738	14.4868	0.382454	0.00446796	0.00446796
PC	16:1(n-7)_18:2(n-7)	14.5975	15.0008	14.6062	0.403241	-0.00869942	0.00869942
PC	16:1(n-7)_18:2(n-7)	14.9165	15.3378	14.9239	0.4213	-0.00749588	0.00749588
PC	16:1(n-7)_20:0	24.718	25.0888	24.7286	0.370834	-0.0106068	0.0106068
PC	16:1(n-7)_20:2(n-7)	17.9202	18.4901	17.937	0.569834	-0.0167885	0.0167885
PC	16:1(n-7)_20:3	15.5038	15.9444	15.5006	0.440633	0.00320911	0.00320911
PC	16:1(n-7)_20:4(n-6)	14.3114	14.69	14.3143	0.378612	-0.00285149	0.00285149
PC	16:1(n-7)_22:0	26.1835	26.3177	26.1909	0.134249	-0.00739861	0.00739861
PC	16:1(n-7)_22:5(n-3)	14.5961	14.9916	14.5976	0.395481	-0.00148869	0.00148869
PC	16:1(n-7)_22:6(n-3)	13.7598	14.1084	13.7669	0.348598	-0.00715446	0.00715446
PC	16:1(n-7)_24:0	26.7959	26.9008	26.8073	0.104891	-0.0113468	0.0113468
PC	16:1(n-7)_24:1	26.1513	26.2833	26.1531	0.132082	-0.00187683	0.00187683
PC	16:1_16:1(n-10)	14.4211	14.7821	14.4007	0.361	0.0203638	0.0203638
PC	16:1_16:1(n-10)	14.6119	14.9846	14.591	0.372648	0.0209284	0.0209284
PC	16:1_16:1(n-10)	15.2632	15.693	15.2612	0.429815	0.00195694	0.00195694
PC	16:1_16:1(n-7)	14.3927	14.7809	14.3996	0.388283	-0.00698948	0.00698948
PC	16:1_16:1(n-7)	14.736	15.1588	14.755	0.422828	-0.0190353	0.0190353
PC	16:1_16:1(n-9)	14.4401	14.8008	14.4183	0.360641	0.0218563	0.0218563
PC	16:1_18:1(n-10)	17.2166	17.7549	17.2133	0.538332	0.00333595	0.00333595
PC	16:1_18:1(n-9)	18.5754	19.1306	18.5737	0.555204	0.00167084	0.00167084
PC	16:1_18:2(n-6)	14.7736	15.1733	14.7686	0.399681	0.00494194	0.00494194
PC	16:1_18:2(n-6)	14.9685	15.3807	14.9646	0.412153	0.0039587	0.0039587
PC	16:1_18:2(n-7)	14.9154	15.3395	14.9256	0.424109	-0.01021	0.01021
PC	16:1_18:2(n-7)	15.0971	15.5044	15.0819	0.407291	0.0152311	0.0152311
PC	16:1_18:3(n-3)	12.7316	13.0182	12.7329	0.286627	-0.00127506	0.00127506
PC	16:1_18:3(n-3)	12.9646	13.2622	12.9651	0.29763	-0.000507355	0.000507355
PC	16:1_18:3(n-3)	13.1182	13.4208	13.1159	0.302615	0.00233269	0.00233269
PC	16:1_20:4(n-6)	14.5772	14.9734	14.5805	0.396149	-0.00324059	0.00324059
PC	16:1_20:5(n-3)	12.6582	12.9386	12.6571	0.280389	0.00116158	0.00116158
PC	16:1_20:5(n-3)	12.8631	13.1544	12.8625	0.291348	0.000544548	0.000544548
PC	16:1_22:5(n-3)	14.8673	15.2723	14.8621	0.405002	0.00521088	0.00521088
PC	16:2(n-9)_18:1(n-9)	16.1401	16.5839	16.104	0.443846	0.0360966	0.0360966
PC	16:2_18:1(n-7)	15.9503	16.4366	15.966	0.486248	-0.0156841	0.0156841
PC	16:2_18:2(n-6)	13.7983	14.1432	13.7998	0.344883	-0.00147152	0.00147152
PC	16:2_22:5(n-3)	13.7623	14.1108	13.7693	0.348548	-0.00696468	0.00696468
PC	17:0_18:1(n-10)	22.8476	23.4022	22.8347	0.554607	0.0128937	0.0128937
PC	17:0_18:1(n-7)	21.2968	21.8857	21.3226	0.588833	-0.0257301	0.0257301
PC	17:0_18:1(n-7)	21.592	22.1614	21.5986	0.569391	-0.00657845	0.00657845
PC	17:0_18:1(n-7)	22.3357	22.9103	22.3483	0.574669	-0.0126667	0.0126667
PC	17:0_18:1(n-9)	21.9357	22.487	21.9252	0.551292	0.0104599	0.0104599
PC	17:0_18:1(n-9)	22.674	23.2266	22.6611	0.552641	0.0128269	0.0128269
PC	17:0_18:2(n-6)	18.883	19.4427	18.8841	0.559639	-0.00110435	0.00110435
PC	17:0_18:2(n-6)	19.6703	20.236	19.6742	0.565613	-0.00384712	0.00384712
PC	17:0_20:4(n-6)	19.459	20.034	19.4727	0.574934	-0.0136242	0.0136242
PC	17:0_20:5(n-3)	16.8197	17.354	16.827	0.534296	-0.00728607	0.00728607
PC	17:0_22:5(n-3)	19.7628	20.3279	19.766	0.565088	-0.0032177	0.0032177
PC	17:1_18:1(n-10)	19.3041	19.8674	19.3067	0.563269	-0.00257683	0.00257683
PC	17:1_18:1(n-10)	20.0148	20.6025	20.0406	0.58778	-0.0258503	0.0258503
PC	17:1_18:1(n-7)	18.9189	19.4834	18.9247	0.564501	-0.00574112	0.00574112
PC	17:1_18:1(n-9)	19.1437	19.7005	19.1406	0.556831	0.00308037	0.00308037
PC	17:1_18:1(n-9)	19.8512	20.4018	19.8399	0.550629	0.0112877	0.0112877
PC	17:1_18:2(n-6)	16.1518	16.6408	16.1572	0.489044	-0.00537872	0.00537872
PC	17:1_18:3(n-3)	14.0084	14.3701	14.0136	0.361688	-0.00516891	0.00516891
PC	17:1_22:5(n-3)	16.2834	16.7682	16.2761	0.484745	0.00732613	0.00732613
PC	18:0_18:1(n-10)	24.7125	25.0554	24.6873	0.342831	0.0252361	0.0252361
PC	18:0_18:1(n-7)	24.3257	24.7832	24.3543	0.457556	-0.0286694	0.0286694
PC	18:0_18:1(n-7)	24.718	25.0888	24.7286	0.370834	-0.0106068	0.0106068
PC	18:0_18:1(n-9)	24.5861	24.9537	24.5622	0.36759	0.0238972	0.0238972
PC	18:0_18:2(n-6)	21.8326	22.3995	21.8375	0.566965	-0.00493431	0.00493431
PC	18:0_18:2(n-7)	21.9923	22.5866	22.025	0.594276	-0.0327587	0.0327587
PC	18:0_18:3(n-3)	18.9404	19.511	18.9521	0.570543	-0.0116329	0.0116329
PC	18:0_18:3(n-3)	19.1388	19.7083	19.1484	0.569527	-0.00957489	0.00957489
PC	18:0_18:3(n-3)	19.5225	20.0903	19.5289	0.567799	-0.00632668	0.00632668
PC	18:0_18:3(n-7)	19.4208	19.975	19.4168	0.554167	0.00407982	0.00407982
PC	18:0_20:1(n-10)	26.0267	26.18	26.0386	0.153336	-0.011879	0.011879
PC	18:0_20:1(n-7)	25.9961	26.1418	25.9958	0.145781	0.000305176	0.000305176
PC	18:0_20:1(n-9)	26.0087	26.1535	26.0089	0.144785	-0.000141144	0.000141144
PC	18:0_20:2(n-10)	25.3702	25.5765	25.3302	0.206253	0.0400391	0.0400391
PC	18:0_20:2(n-6)	24.9946	25.2834	24.9694	0.288797	0.0252628	0.0252628
PC	18:0_20:2(n-7)	25.0201	25.3138	25.007	0.293777	0.0130615	0.0130615
PC	18:0_20:3(n-3)	22.7198	23.2855	22.7192	0.565681	0.000579834	0.000579834
PC	18:0_20:3(n-6)	23.0816	23.6553	23.0887	0.573776	-0.00712776	0.00712776
PC	18:0_20:3(n-6)	23.5491	24.0822	23.5394	0.533077	0.00966072	0.00966072
PC	18:0_20:3(n-7)	23.326	23.8879	23.3297	0.561916	-0.00374794	0.00374794
PC	18:0_20:3(n-9)	24.31	24.7569	24.3225	0.446875	-0.0124645	0.0124645
PC	18:0_20:4(n-3)	20.464	21.0238	20.4619	0.55983	0.00202942	0.00202942
PC	18:0_20:4(n-6)	21.611	22.1797	21.617	0.568708	-0.00594711	0.00594711
PC	18:0_20:5(n-3)	18.9902	19.5617	19.0025	0.571447	-0.0122623	0.0122623
PC	18:0_22:1(n-9)	26.6988	26.7987	26.702	0.099987	-0.00322151	0.00322151
PC	18:0_22:2(n-6)	26.1573	26.2918	26.1625	0.134516	-0.00515747	0.00515747
PC	18:0_22:3(n-7)	25.5027	25.7032	25.4839	0.200499	0.0187626	0.0187626
PC	18:0_22:3(n-9)	25.7353	25.8966	25.7141	0.161259	0.021225	0.021225
PC	18:0_22:4(n-6)	24.3447	24.787	24.3589	0.442297	-0.014204	0.014204
PC	18:0_22:5(n-3)	21.8857	22.4517	21.8899	0.566055	-0.00419617	0.00419617
PC	18:0_22:5(n-6)	23.3328	23.8968	23.3391	0.563986	-0.00634003	0.00634003
PC	18:0_22:6(n-3)	20.7701	21.3255	20.7633	0.555372	0.00682259	0.00682259
PC	18:0_24:1(n-10)	27.1191	27.202	27.114	0.0829239	0.00512886	0.00512886
PC	18:0_24:3(n-9)	26.4152	26.5227	26.4122	0.107494	0.00301743	0.00301743
PC	18:0_24:4(n-6)	25.7984	25.9641	25.7928	0.165676	0.00558281	0.00558281
PC	18:0_24:5(n-3)	24.7646	25.0996	24.7419	0.334955	0.0227451	0.0227451
PC	18:0_24:5(n-6)	25.2155	25.4522	25.1779	0.236712	0.0376759	0.0376759
PC	18:0_24:6(n-3)	23.2947	23.8335	23.2725	0.538794	0.0222301	0.0222301
PC	18:1(n-10)_18:2	18.3454	18.9093	18.3535	0.563902	-0.00814056	0.00814056
PC	18:1(n-10)_18:2	18.58	19.1264	18.5695	0.546385	0.0104694	0.0104694
PC	18:1(n-10)_18:2	18.9937	19.5338	18.9748	0.540144	0.0188904	0.0188904
PC	18:1(n-10)_18:3	16.4037	16.8784	16.3791	0.474667	0.0246429	0.0246429
PC	18:1(n-10)_19:1	23.1769	23.747	23.1826	0.57007	-0.00566101	0.00566101
PC	18:1(n-10)_20:0	26.1632	26.3128	26.1855	0.149622	-0.0222988	0.0222988
PC	18:1(n-10)_20:1	24.8605	25.1731	24.8328	0.312639	0.0276661	0.0276661
PC	18:1(n-10)_20:1	25.1676	25.4121	25.1284	0.244518	0.0391865	0.0391865
PC	18:1(n-10)_20:2	22.2304	22.7992	22.2377	0.568832	-0.00728226	0.00728226
PC	18:1(n-10)_20:3	19.6874	20.2446	19.6828	0.557194	0.00458336	0.00458336
PC	18:1(n-10)_20:3	21.0127	21.5673	21.0046	0.554535	0.00814247	0.00814247
PC	18:1(n-10)_20:4	18.0797	18.6323	18.0781	0.552559	0.00156403	0.00156403
PC	18:1(n-10)_20:5	15.6251	16.0552	15.6058	0.430088	0.0192347	0.0192347
PC	18:1(n-10)_22:1	26.2842	26.4224	26.3047	0.138264	-0.0205059	0.0205059
PC	18:1(n-10)_22:6	17.2684	17.8084	17.2654	0.53998	0.00305367	0.00305367
PC	18:1(n-10)_24:0	27.3073	27.3618	27.275	0.0545559	0.03232	0.03232
PC	18:1(n-10)_24:1	26.7603	26.8588	26.764	0.0984478	-0.00367737	0.00367737
PC	18:1(n-10)_24:2	26.3178	26.4524	26.3369	0.134552	-0.0190983	0.0190983
PC	18:1(n-7)_18:1(n-7)	20.7247	21.3004	20.7383	0.575722	-0.0135727	0.0135727
PC	18:1(n-7)_18:1(n-9)	20.9864	21.5566	20.9939	0.57019	-0.00753403	0.00753403
PC	18:1(n-7)_18:2	17.9689	18.5307	17.9773	0.561722	-0.00834656	0.00834656
PC	18:1(n-7)_18:2	19.4068	19.9774	19.4163	0.570612	-0.00949097	0.00949097
PC	18:1(n-7)_18:2(n-7)	18.1385	18.7037	18.1491	0.565222	-0.0106297	0.0106297
PC	18:1(n-7)_19:1	22.7216	23.2973	22.7309	0.575722	-0.00930977	0.00930977
PC	18:1(n-7)_20:1(n-7)	24.5202	24.9294	24.5324	0.409241	-0.0122738	0.0122738
PC	18:1(n-7)_20:2(n-7)	21.7759	22.3545	21.7923	0.578617	-0.0164299	0.0164299
PC	18:1(n-7)_20:3	19.3019	19.8744	19.3137	0.572529	-0.0118084	0.0118084
PC	18:1(n-7)_20:3	19.663	20.2227	19.6609	0.559664	0.00208282	0.00208282
PC	18:1(n-7)_20:3	20.6233	21.1895	20.6275	0.566221	-0.00423813	0.00423813
PC	18:1(n-7)_20:4(n-6)	17.7552	18.3127	17.7613	0.55748	-0.00611496	0.00611496
PC	18:1(n-7)_20:5(n-3)	15.3417	15.7744	15.3387	0.432656	0.00301266	0.00301266
PC	18:1(n-7)_22:1	26.1513	26.2833	26.1531	0.132082	-0.00187683	0.00187683
PC	18:1(n-7)_22:3	23.5608	24.128	23.5901	0.567167	-0.0292702	0.0292702
PC	18:1(n-7)_22:5(n-3)	18.1529	18.7124	18.1578	0.559549	-0.00490189	0.00490189
PC	18:1(n-7)_22:6	16.9438	17.4736	16.9413	0.529861	0.00242996	0.00242996
PC	18:1(n-7)_24:3	25.5708	25.774	25.5689	0.203165	0.00191307	0.00191307
PC	18:1(n-7)_26:1	27.1126	27.1893	27.1011	0.0767498	0.0114384	0.0114384
PC	18:1(n-9)_18:1(n-10)	21.2092	21.7621	21.1991	0.552893	0.0101089	0.0101089
PC	18:1(n-9)_18:2	18.3722	18.9108	18.355	0.538601	0.017168	0.017168
PC	18:1(n-9)_18:2	18.953	19.4958	18.937	0.542753	0.0160732	0.0160732
PC	18:1(n-9)_18:2	19.4803	20.0145	19.4533	0.53422	0.0270271	0.0270271
PC	18:1(n-9)_18:2(n-10)	19.604	20.1699	19.6082	0.565861	-0.0042057	0.0042057
PC	18:1(n-9)_18:2(n-6)	18.1875	18.7398	18.185	0.552362	0.00245285	0.00245285
PC	18:1(n-9)_19:1	23.0397	23.5867	23.0192	0.547026	0.020525	0.020525
PC	18:1(n-9)_20:0	26.14	26.2879	26.1582	0.147903	-0.0181541	0.0181541
PC	18:1(n-9)_20:1	24.7991	25.1137	24.7594	0.314575	0.0397911	0.0397911
PC	18:1(n-9)_20:1	25.0881	25.3436	25.0438	0.255585	0.0442009	0.0442009
PC	18:1(n-9)_20:1	25.1949	25.4461	25.1703	0.251167	0.0246391	0.0246391
PC	18:1(n-9)_20:2(n-9)	22.4698	23.0197	22.4569	0.549944	0.0128937	0.0128937
PC	18:1(n-9)_20:3	20.676	21.2219	20.6599	0.545952	0.0160732	0.0160732
PC	18:1(n-9)_20:3(n-6)	19.5296	20.0937	19.5322	0.56414	-0.00265884	0.00265884
PC	18:1(n-9)_20:3(n-7)	19.8681	20.4157	19.8538	0.547613	0.0143089	0.0143089
PC	18:1(n-9)_20:3(n-9)	20.8559	21.4158	20.8534	0.559931	0.0024395	0.0024395
PC	18:1(n-9)_20:4(n-6)	17.9493	18.5012	17.9481	0.551962	0.00117683	0.00117683
PC	18:1(n-9)_20:5(n-3)	15.5014	15.9355	15.4921	0.434147	0.00926304	0.00926304
PC	18:1(n-9)_22:1	26.1401	26.2767	26.1458	0.13662	-0.00574493	0.00574493
PC	18:1(n-9)_22:1	26.2566	26.3753	26.2536	0.118732	0.00291824	0.00291824
PC	18:1(n-9)_22:3(n-9)	23.8616	24.3304	23.8188	0.468851	0.0427265	0.0427265
PC	18:1(n-9)_22:5(n-3)	18.3326	18.8893	18.3337	0.556726	-0.00107002	0.00107002
PC	18:1(n-9)_22:6	16.9057	17.4231	16.893	0.517403	0.0127621	0.0127621
PC	18:1(n-9)_22:6(n-3)	17.1257	17.656	17.1172	0.530245	0.0085659	0.0085659
PC	18:1(n-9)_24:0	27.2123	27.302	27.2148	0.0897274	-0.00251389	0.00251389
PC	18:1(n-9)_24:1	26.7666	26.8496	26.7546	0.0830574	0.0119972	0.0119972
PC	18:1(n-9)_24:2	26.2673	26.3858	26.2651	0.118481	0.00227165	0.00227165
PC	18:1_18:1(n-10)	21.4061	21.959	21.3959	0.552879	0.0102253	0.0102253
PC	18:1_18:1(n-9)	21.9702	22.5231	21.9614	0.55283	0.0088253	0.0088253
PC	18:1_18:2(n-10)	19.4276	19.9857	19.4246	0.558147	0.00300407	0.00300407
PC	18:1_18:2(n-6)	17.8292	18.3843	17.8322	0.555025	-0.00292969	0.00292969
PC	18:1_18:2(n-7)	18.3372	18.9058	18.35	0.568609	-0.012867	0.012867
PC	18:1_18:3(n-3)	15.3889	15.831	15.3927	0.442164	-0.00378799	0.00378799
PC	18:1_18:3(n-3)	15.6021	16.0334	15.5851	0.431287	0.016942	0.016942
PC	18:1_18:3(n-3)	16.032	16.5103	16.0351	0.478289	-0.003088	0.003088
PC	18:1_18:3(n-7)	16.7013	17.2167	16.708	0.515333	-0.00670624	0.00670624
PC	18:1_20:1(n-10)	24.7064	25.0354	24.6627	0.329073	0.0436382	0.0436382
PC	18:1_20:1(n-10)	24.8605	25.1731	24.8328	0.312639	0.0276661	0.0276661
PC	18:1_20:1(n-7)	24.7038	25.0587	24.6914	0.354889	0.0124073	0.0124073
PC	18:1_20:1(n-9)	24.7991	25.1137	24.7594	0.314575	0.0397911	0.0397911
PC	18:1_20:2(n-6)	21.9699	22.5469	21.9853	0.577038	-0.01544	0.01544
PC	18:1_20:3(n-3)	19.2095	19.7822	19.2219	0.57267	-0.0123596	0.0123596
PC	18:1_20:3(n-7)	19.663	20.2227	19.6609	0.559664	0.00208282	0.00208282
PC	18:1_20:3(n-9)	20.676	21.2219	20.6599	0.545952	0.0160732	0.0160732
PC	18:1_20:4(n-3)	16.7857	17.3033	16.7788	0.517653	0.00685883	0.00685883
PC	18:1_20:4(n-6)	19.1188	19.6728	19.113	0.554018	0.00575256	0.00575256
PC	18:1_20:5(n-3)	16.1813	16.6665	16.1812	0.485249	0.000106812	0.000106812
PC	18:1_22:1(n-7)	26.1513	26.2833	26.1531	0.132082	-0.00187683	0.00187683
PC	18:1_22:1(n-9)	26.1401	26.2767	26.1458	0.13662	-0.00574493	0.00574493
PC	18:1_22:4(n-6)	21.5043	22.0905	21.5275	0.586254	-0.0232849	0.0232849
PC	18:1_22:5(n-3)	18.8706	19.4273	18.8689	0.556768	0.00168228	0.00168228
PC	18:1_22:5(n-6)	19.7979	20.3759	19.814	0.577961	-0.016058	0.016058
PC	18:1_22:6(n-3)	16.9226	17.4638	16.932	0.541294	-0.00940323	0.00940323
PC	18:1_24:1(n-10)	26.7607	26.8588	26.764	0.098114	-0.00334358	0.00334358
PC	18:1_24:1(n-9)	26.7666	26.8496	26.7546	0.0830574	0.0119972	0.0119972
PC	18:1_24:2(n-6)	26.336	26.4516	26.3361	0.115631	-0.000120163	0.000120163
PC	18:1_24:2(n-9)	26.2673	26.3858	26.2651	0.118481	0.00227165	0.00227165
PC	18:1_24:4(n-6)	24.0948	24.6162	24.1536	0.521408	-0.0587845	0.0587845
PC	18:1_24:5(n-3)	21.6063	22.1741	21.6114	0.567837	-0.00505829	0.00505829
PC	18:1_24:5(n-6)	22.4698	23.0203	22.4575	0.550489	0.0123539	0.0123539
PC	18:1_24:6(n-3)	19.6601	20.2041	19.6424	0.54402	0.0176964	0.0176964
PC	18:2(n-6)_19:1	20.0863	20.6579	20.096	0.571627	-0.00971031	0.00971031
PC	18:2(n-6)_20:0	25.2863	25.5328	25.2768	0.246489	0.00953674	0.00953674
PC	18:2(n-6)_20:1	21.9699	22.547	21.9854	0.577065	-0.0154667	0.0154667
PC	18:2(n-6)_20:2	19.048	19.6005	19.0411	0.552521	0.00687218	0.00687218
PC	18:2(n-6)_22:1	25.2762	25.528	25.2709	0.251789	0.00531197	0.00531197
PC	18:2(n-6)_22:5(n-3)	15.414	15.8547	15.4152	0.44071	-0.00119781	0.00119781
PC	18:2(n-6)_22:6	14.4068	14.7792	14.398	0.372405	0.00878239	0.00878239
PC	18:2(n-6)_22:6	14.5373	14.9274	14.5373	0.390115	4.1008e-05	4.1008e-05
PC	18:2(n-6)_24:0	26.9169	26.9991	26.9079	0.0821934	0.00897598	0.00897598
PC	18:2(n-6)_24:1	26.336	26.4516	26.3361	0.115631	-0.000120163	0.000120163
PC	18:2(n-6)_24:3	24.0948	24.6162	24.1536	0.521408	-0.0587845	0.0587845
PC	18:2(n-7)_20:4	15.3339	15.768	15.3327	0.434129	0.00123692	0.00123692
PC	18:2_18:2(n-10)	16.4037	16.8784	16.3791	0.474667	0.0246429	0.0246429
PC	18:2_20:5(n-3)	13.2535	13.555	13.2433	0.301519	0.0102119	0.0102119
PC	18:2_20:5(n-3)	13.7623	14.1108	13.7693	0.348548	-0.00696468	0.00696468
PC	18:3(n-3)_20:3(n-3)	14.1014	14.4631	14.1011	0.361757	0.000283241	0.000283241
PC	18:3(n-3)_20:4	13.2535	13.555	13.2433	0.301519	0.0102119	0.0102119
PC	18:3(n-3)_20:5(n-3)	11.8533	12.0714	11.8321	0.21804	0.0212173	0.0212173
PC	18:3(n-3)_22:5(n-3)	13.5119	13.8277	13.5017	0.315766	0.0102472	0.0102472
PC	18:3(n-3)_22:6	12.7801	13.0687	12.7809	0.288589	-0.00082016	0.00082016
PC	20:0_20:4(n-6)	25.1846	25.4386	25.161	0.253971	0.0235786	0.0235786
PC	20:1_20:5(n-3)	19.3384	19.8642	19.3035	0.525751	0.0349274	0.0349274
PC	20:1_22:4(n-6)	24.5622	24.953	24.5613	0.390739	0.000905991	0.000905991
PC	20:2(n-6)_20:4(n-6)	18.7635	19.3227	18.7649	0.559277	-0.00139809	0.00139809
PC	20:2_20:5(n-3)	16.2358	16.7129	16.2245	0.477045	0.0113697	0.0113697
PC	20:3(n-3)_20:5(n-3)	14.0292	14.4089	14.0501	0.379752	-0.0209389	0.0209389
PC	20:4(n-3)_22:5(n-3)	14.3813	14.7557	14.3759	0.374399	0.00535774	0.00535774
PC	20:4(n-6)_24:0	26.8629	26.9402	26.8477	0.0773563	0.0151577	0.0151577
PC	20:4(n-6)_24:1	26.2928	26.4043	26.2851	0.11154	0.00767517	0.00767517
PC	20:4_20:4(n-3)	14.0728	14.4329	14.0726	0.360026	0.000208855	0.000208855
PC	20:4_20:5(n-3)	12.9984	13.2898	12.9913	0.291357	0.0071125	0.0071125
PC	20:4_22:5(n-3)	15.1122	15.5374	15.1133	0.425225	-0.00104427	0.00104427
PC	20:5(n-3)_20:5(n-3)	11.6623	11.8702	11.6413	0.207878	0.0210295	0.0210295
PC	20:5(n-3)_22:5(n-3)	13.3107	13.6174	13.3025	0.306663	0.00827503	0.00827503
PC	20:5(n-3)_24:0	26.5352	26.6381	26.5344	0.102934	0.000822067	0.000822067
PC	20:5(n-3)_24:1	25.7284	25.894	25.711	0.165514	0.0174198	0.0174198
PC	20:5(n-3)_26:1	26.4944	26.5884	26.4819	0.0940094	0.0124626	0.0124626
PC	22:5(n-3)_22:5(n-3)	15.4466	15.8919	15.4506	0.445336	-0.0040369	0.0040369
PC	22:5(n-3)_22:6	14.4886	14.8784	14.4912	0.389785	-0.00258541	0.00258541
PC	22:5(n-3)_24:0	26.8328	26.9081	26.8147	0.0752563	0.0180912	0.0180912
PC	22:5(n-3)_24:1	26.298	26.4041	26.2848	0.106094	0.0131416	0.0131416
PC	22:5(n-3)_26:0	27.1918	27.2611	27.1735	0.0692654	0.0182457	0.0182457
PC	22:5(n-3)_26:1	26.7885	26.8767	26.7825	0.0881538	0.00607681	0.00607681
PE	14:0_16:1(n-7)	13.9348	14.2926	13.9345	0.357827	0.000271797	0.000271797
PE	14:0_18:1(n-7)	17.2254	17.7856	17.247	0.560165	-0.0216007	0.0216007
PE	14:0_18:1(n-9)	17.4472	17.9898	17.4465	0.542604	0.000675201	0.000675201
PE	14:0_18:2(n-6)	14.7965	15.1916	14.7869	0.395085	0.00955963	0.00955963
PE	14:0_20:4(n-6)	14.6129	15.008	14.6112	0.395038	0.00167179	0.00167179
PE	14:0_20:5(n-3)	12.8745	13.1661	12.8719	0.291557	0.00261021	0.00261021
PE	14:1(n-10)_18:1	15.7453	16.2117	15.7597	0.466396	-0.0144377	0.0144377
PE	15:0_18:1(n-9)	19.5768	20.1519	19.5813	0.575058	-0.00444603	0.00444603
PE	16:0_16:1(n-10)	18.2673	18.8357	18.277	0.568422	-0.00963593	0.00963593
PE	16:0_16:1(n-7)	17.5627	18.1333	17.5871	0.57061	-0.0243587	0.0243587
PE	16:0_16:1(n-9)	17.9906	18.5586	18.0044	0.567984	-0.0138073	0.0138073
PE	16:0_18:1(n-7)	21.4739	22.0544	21.4861	0.580553	-0.0122509	0.0122509
PE	16:0_18:1(n-9)	21.78	22.3445	21.7759	0.564445	0.00415993	0.00415993
PE	16:0_18:2(n-6)	18.7114	19.2867	18.7213	0.575352	-0.00995445	0.00995445
PE	16:0_18:3(n-3)	15.9446	16.4245	15.9576	0.47987	-0.0129108	0.0129108
PE	16:0_18:3(n-3)	16.0665	16.5443	16.0685	0.477798	-0.00196838	0.00196838
PE	16:0_18:3(n-3)	16.4159	16.9053	16.4038	0.489454	0.0120926	0.0120926
PE	16:0_18:3(n-6)	16.7283	17.2487	16.7283	0.52035	3.8147e-05	3.8147e-05
PE	16:0_20:3(n-3)	19.7124	20.2776	19.7073	0.565187	0.00514412	0.00514412
PE	16:0_20:3(n-6)	20.0658	20.6459	20.077	0.580168	-0.011219	0.011219
PE	16:0_20:3(n-9)	21.4302	21.9981	21.4298	0.567896	0.000391006	0.000391006
PE	16:0_20:4(n-3)	17.3381	17.885	17.3441	0.54697	-0.00601578	0.00601578
PE	16:0_20:4(n-6)	18.4887	19.0601	18.4978	0.571308	-0.00905418	0.00905418
PE	16:0_20:5(n-3)	15.9281	16.4075	15.9418	0.479462	-0.0137463	0.0137463
PE	16:0_22:5(n-3)	18.8365	19.4095	18.8426	0.572977	-0.00610161	0.00610161
PE	16:0_22:5(n-6)	20.329	20.8842	20.316	0.555223	0.0129642	0.0129642
PE	16:1(n-10)_17:1	16.8252	17.3267	16.803	0.501472	0.0222836	0.0222836
PE	16:1(n-10)_18:1(n-9)	18.962	19.522	18.9539	0.559933	0.00812721	0.00812721
PE	16:1(n-10)_18:2	16.4549	16.9491	16.4448	0.494188	0.0101528	0.0101528
PE	16:1(n-10)_18:2(n-6)	15.9215	16.3798	15.9161	0.458317	0.00538158	0.00538158
PE	16:1(n-10)_20:2	19.7723	20.3532	19.7831	0.5809	-0.0108089	0.0108089
PE	16:1(n-10)_20:4	15.6449	16.0909	15.6466	0.446018	-0.00170612	0.00170612
PE	16:1(n-10)_20:5(n-3)	13.7063	14.046	13.7025	0.339657	0.00387001	0.00387001
PE	16:1(n-10)_22:0	26.539	26.6555	26.5496	0.116484	-0.0105457	0.0105457
PE	16:1(n-10)_22:1	25.7911	25.9611	25.7862	0.16991	0.00496483	0.00496483
PE	16:1(n-10)_22:5	15.9869	16.469	15.9988	0.482101	-0.0118637	0.0118637
PE	16:1(n-10)_22:6	15.0293	15.4372	15.0229	0.407951	0.00634003	0.00634003
PE	16:1(n-10)_24:0	27.0387	27.1287	27.042	0.0899887	-0.00332642	0.00332642
PE	16:1(n-10)_24:1	26.4884	26.603	26.4937	0.114601	-0.0052948	0.0052948
PE	16:1(n-10)_24:2	25.801	25.9661	25.792	0.165043	0.00909042	0.00909042
PE	16:1(n-10)_26:0	27.3865	27.4275	27.3429	0.0409718	0.0435371	0.0435371
PE	16:1(n-7)_16:1(n-10)	15.0255	15.4415	15.0271	0.415987	-0.00152874	0.00152874
PE	16:1(n-7)_16:1(n-7)	14.5002	14.9027	14.511	0.402474	-0.0107698	0.0107698
PE	16:1(n-7)_17:0	19.7702	20.3464	19.7763	0.576168	-0.00605392	0.00605392
PE	16:1(n-7)_17:1	16.2004	16.6944	16.2075	0.494022	-0.0071125	0.0071125
PE	16:1(n-7)_18:0	21.9078	22.508	21.9389	0.600224	-0.0311413	0.0311413
PE	16:1(n-7)_18:1	18.4616	19.0294	18.4676	0.567831	-0.00603294	0.00603294
PE	16:1(n-7)_18:1(n-7)	18.0583	18.635	18.0796	0.576767	-0.0212803	0.0212803
PE	16:1(n-7)_18:1(n-9)	18.2712	18.8263	18.2677	0.55512	0.00351524	0.00351524
PE	16:1(n-7)_18:2(n-6)	15.3804	15.8252	15.3949	0.444852	-0.0145073	0.0145073
PE	16:1(n-7)_19:1	20.1132	20.707	20.1383	0.593834	-0.025116	0.025116
PE	16:1(n-7)_20:2	19.9528	20.5187	19.9493	0.565914	0.00354576	0.00354576
PE	16:1(n-7)_20:3	17.8744	18.4415	17.8894	0.567112	-0.0150032	0.0150032
PE	16:1(n-7)_20:4	15.1816	15.616	15.1947	0.434456	-0.013134	0.013134
PE	16:1(n-7)_22:5	15.5168	15.9774	15.5395	0.460683	-0.0227757	0.0227757
PE	16:1(n-7)_24:0	26.9215	27.0056	26.9158	0.0841103	0.0056572	0.0056572
PE	16:1(n-7)_24:1	26.3715	26.4918	26.3746	0.120335	-0.00307655	0.00307655
PE	16:1(n-7)_24:2	25.623	25.8432	25.6496	0.220165	-0.0265579	0.0265579
PE	16:1(n-7)_26:1	26.8457	26.934	26.8418	0.0883331	0.00385666	0.00385666
PE	16:1_16:1(n-10)	15.3028	15.729	15.3029	0.426115	-7.72476e-05	7.72476e-05
PE	16:1_16:1(n-10)	15.5139	15.9545	15.5178	0.44062	-0.00392056	0.00392056
PE	16:1_16:1(n-7)	14.8043	15.2149	14.8093	0.4106	-0.00500774	0.00500774
PE	16:1_18:1(n-10)	18.4346	18.9892	18.4281	0.55463	0.00655937	0.00655937
PE	16:1_18:1(n-7)	18.4616	19.0294	18.4676	0.567831	-0.00603294	0.00603294
PE	16:1_18:1(n-9)	19.8131	20.3889	19.8189	0.575802	-0.00583649	0.00583649
PE	16:1_18:2(n-6)	15.7141	16.2111	15.7592	0.496974	-0.0450563	0.0450563
PE	16:1_20:5(n-3)	13.327	13.6408	13.3207	0.313787	0.00636578	0.00636578
PE	16:1_20:5(n-3)	13.5441	13.8852	13.5511	0.341053	-0.00693321	0.00693321
PE	17:0_18:1(n-10)	24.0079	24.4906	23.9915	0.482676	0.0164795	0.0164795
PE	17:0_18:1(n-7)	23.5224	24.0951	23.5499	0.572723	-0.0274963	0.0274963
PE	17:0_18:1(n-9)	23.8731	24.3403	23.8203	0.467239	0.0528278	0.0528278
PE	17:0_18:2(n-6)	20.8934	21.4839	20.9159	0.590508	-0.02248	0.02248
PE	17:0_20:4(n-6)	20.6828	21.2674	20.6995	0.584671	-0.0167789	0.0167789
PE	17:0_20:5(n-3)	18.0025	18.5744	18.02	0.571901	-0.0174503	0.0174503
PE	17:0_22:5(n-3)	20.2089	20.7704	20.2019	0.561445	0.00705528	0.00705528
PE	17:0_22:5(n-3)	20.975	21.5565	20.9884	0.581486	-0.0133972	0.0133972
PE	17:1_18:1(n-10)	20.5179	21.0976	20.5297	0.579685	-0.0117798	0.0117798
PE	17:1_18:1(n-7)	20.128	20.7058	20.1371	0.577831	-0.0091095	0.0091095
PE	17:1_18:1(n-9)	20.3646	20.9256	20.3575	0.561007	0.00709724	0.00709724
PE	17:1_20:4(n-6)	17.0341	17.5627	17.0304	0.528614	0.00368118	0.00368118
PE	17:1_20:5(n-3)	14.6952	15.0835	14.6835	0.388349	0.0117464	0.0117464
PE	17:1_22:5(n-3)	17.2122	17.7604	17.2225	0.548225	-0.0102997	0.0102997
PE	18:0_18:1(n-7)	25.127	25.4147	25.1295	0.287666	-0.00250435	0.00250435
PE	18:0_18:1(n-9)	25.2691	25.5065	25.2439	0.2374	0.025259	0.025259
PE	18:0_18:2(n-6)	23.0248	23.6102	23.0406	0.585411	-0.01577	0.01577
PE	18:0_18:2(n-7)	23.1459	23.724	23.1577	0.578058	-0.0117378	0.0117378
PE	18:0_18:3(n-3)	20.3602	20.9334	20.3653	0.573202	-0.00511169	0.00511169
PE	18:0_18:3(n-3)	20.7527	21.3246	20.7567	0.571894	-0.00397682	0.00397682
PE	18:0_18:3(n-6)	21.1064	21.6945	21.1263	0.588099	-0.0199051	0.0199051
PE	18:0_18:3(n-7)	21.5928	22.1832	21.6276	0.590332	-0.0348072	0.0348072
PE	18:0_20:1(n-10)	26.3125	26.4338	26.312	0.121317	0.000543594	0.000543594
PE	18:0_20:1(n-7)	26.2461	26.3794	26.2529	0.133333	-0.00684547	0.00684547
PE	18:0_20:1(n-9)	26.2896	26.419	26.2959	0.129478	-0.00639153	0.00639153
PE	18:0_20:2(n-10)	25.7899	25.9661	25.792	0.176138	-0.00200462	0.00200462
PE	18:0_20:2(n-6)	25.5098	25.7251	25.51	0.21529	-0.000198364	0.000198364
PE	18:0_20:2(n-7)	25.5481	25.7524	25.5425	0.204279	0.00559235	0.00559235
PE	18:0_20:2(n-9)	25.6831	25.867	25.6774	0.183958	0.00564384	0.00564384
PE	18:0_20:2(n-9)	25.8483	26.0113	25.8436	0.16291	0.00475311	0.00475311
PE	18:0_20:3(n-3)	23.8662	24.3975	23.8849	0.531319	-0.0186806	0.0186806
PE	18:0_20:3(n-6)	24.1895	24.6854	24.2206	0.495996	-0.0311031	0.0311031
PE	18:0_20:3(n-6)	24.5921	24.9825	24.5854	0.390366	0.00668335	0.00668335
PE	18:0_20:3(n-7)	24.428	24.8561	24.4282	0.428057	-0.000228882	0.000228882
PE	18:0_20:3(n-9)	25.1044	25.3612	25.0625	0.256771	0.0419331	0.0419331
PE	18:0_20:4(n-3)	21.6743	22.2473	21.6788	0.572987	-0.0045414	0.0045414
PE	18:0_20:4(n-3)	22.1129	22.6893	22.1193	0.576378	-0.00636673	0.00636673
PE	18:0_20:4(n-6)	22.8041	23.3839	22.8108	0.579742	-0.00668907	0.00668907
PE	18:0_20:5(n-3)	20.2032	20.7713	20.2028	0.568033	0.000463486	0.000463486
PE	18:0_22:1(n-10)	26.8455	26.9425	26.8506	0.0969849	-0.00510597	0.00510597
PE	18:0_22:1(n-9)	26.8695	26.9343	26.8422	0.0648689	0.0273075	0.0273075
PE	18:0_22:2(n-10)	26.4884	26.603	26.4937	0.114601	-0.0052948	0.0052948
PE	18:0_22:2(n-6)	26.4172	26.5226	26.4077	0.10541	0.00953484	0.00953484
PE	18:0_22:2(n-9)	26.4612	26.5731	26.4617	0.11183	-0.000490189	0.000490189
PE	18:0_22:3(n-6)	25.8482	26.0127	25.8452	0.164429	0.00303841	0.00303841
PE	18:0_22:3(n-7)	25.8627	26.0241	25.8582	0.161386	0.00450706	0.00450706
PE	18:0_22:3(n-9)	26.0356	26.1757	26.0288	0.140081	0.00683403	0.00683403
PE	18:0_22:4(n-3)	24.85	25.1682	24.8192	0.31823	0.0308056	0.0308056
PE	18:0_22:4(n-6)	25.1095	25.3765	25.0817	0.266935	0.0278759	0.0278759
PE	18:0_22:5(n-3)	23.0434	23.619	23.0496	0.575569	-0.00614166	0.00614166
PE	18:0_22:6(n-3)	21.9423	22.5195	21.9503	0.577122	-0.00799561	0.00799561
PE	18:0_24:2(n-9)	26.9032	26.9939	26.9038	0.0906925	-0.00056076	0.00056076
PE	18:0_24:3(n-9)	26.5967	26.696	26.5925	0.099369	0.00413704	0.00413704
PE	18:0_24:5(n-3)	25.3553	25.5794	25.3337	0.224104	0.0216236	0.0216236
PE	18:0_24:6(n-3)	24.3624	24.8021	24.3619	0.439734	0.000469208	0.000469208
PE	18:1(n-10)_18:2	19.5669	20.1415	19.5709	0.574671	-0.00404358	0.00404358
PE	18:1(n-10)_18:2	19.762	20.3532	19.7831	0.591202	-0.0211105	0.0211105
PE	18:1(n-10)_18:2(n-10)	20.4323	21.0312	20.4633	0.598907	-0.0309525	0.0309525
PE	18:1(n-10)_19:1	24.284	24.7534	24.3025	0.469395	-0.0185108	0.0185108
PE	18:1(n-10)_20:1	25.4276	25.6518	25.4219	0.224142	0.0057888	0.0057888
PE	18:1(n-10)_20:1	25.6342	25.8365	25.6417	0.202217	-0.00746536	0.00746536
PE	18:1(n-10)_20:2	23.4227	23.9564	23.4012	0.53363	0.0215816	0.0215816
PE	18:1(n-10)_20:2	24.1113	24.5889	24.106	0.477661	0.00527382	0.00527382
PE	18:1(n-10)_20:2(n-10)	23.841	24.3163	23.7933	0.475319	0.0476818	0.0476818
PE	18:1(n-10)_20:2(n-10)	23.9657	24.4574	23.9532	0.49165	0.0125217	0.0125217
PE	18:1(n-10)_20:3	20.9084	21.474	20.906	0.565592	0.00242805	0.00242805
PE	18:1(n-10)_20:3	22.202	22.778	22.2074	0.576019	-0.00536537	0.00536537
PE	18:1(n-10)_20:4	19.3041	19.8653	19.295	0.561237	0.00914955	0.00914955
PE	18:1(n-10)_20:5	16.6624	17.1707	16.654	0.508322	0.00839043	0.00839043
PE	18:1(n-10)_22:1	26.3715	26.4842	26.3664	0.112724	0.00511932	0.00511932
PE	18:1(n-10)_22:1	26.4884	26.603	26.4937	0.114601	-0.0052948	0.0052948
PE	18:1(n-10)_22:2	25.801	25.9661	25.792	0.165043	0.00909042	0.00909042
PE	18:1(n-10)_22:3	24.8829	25.191	24.848	0.308083	0.0349579	0.0349579
PE	18:1(n-10)_22:6	18.4864	19.0464	18.4843	0.559946	0.00210571	0.00210571
PE	18:1(n-7)_18:1(n-7)	21.9421	22.5333	21.9641	0.591223	-0.0220394	0.0220394
PE	18:1(n-7)_18:2(n-6)	19.2094	19.78	19.21	0.570629	-0.000616074	0.000616074
PE	18:1(n-7)_18:2(n-7)	19.9479	20.5233	19.9538	0.575333	-0.0058918	0.0058918
PE	18:1(n-7)_20:1	25.3305	25.5714	25.3239	0.240944	0.0065937	0.0065937
PE	18:1(n-7)_20:1	25.5538	25.7524	25.5425	0.198557	0.0113144	0.0113144
PE	18:1(n-7)_20:1(n-7)	25.2234	25.4822	25.2137	0.258778	0.00972748	0.00972748
PE	18:1(n-7)_20:2	23.3899	23.9413	23.3852	0.551449	0.00468445	0.00468445
PE	18:1(n-7)_20:2(n-7)	22.9651	23.5273	22.9559	0.562164	0.00917625	0.00917625
PE	18:1(n-7)_20:3	20.5095	21.0917	20.5238	0.582224	-0.0143166	0.0143166
PE	18:1(n-7)_20:3	21.8118	22.3947	21.826	0.582945	-0.0142231	0.0142231
PE	18:1(n-7)_20:4(n-6)	18.9659	19.5473	18.979	0.5814	-0.0130997	0.0130997
PE	18:1(n-7)_22:1	26.3715	26.4918	26.3746	0.120335	-0.00307655	0.00307655
PE	18:1(n-7)_22:3	24.6082	24.9908	24.5958	0.382555	0.0123997	0.0123997
PE	18:1(n-7)_22:5(n-3)	19.3307	19.9008	19.3303	0.570068	0.000429153	0.000429153
PE	18:1(n-7)_24:0	27.2197	27.2961	27.2115	0.0763874	0.00818443	0.00818443
PE	18:1(n-7)_24:1	26.8479	26.938	26.846	0.0901108	0.00193214	0.00193214
PE	18:1(n-9)_18:1(n-10)	22.4225	22.9907	22.4183	0.568153	0.00423431	0.00423431
PE	18:1(n-9)_18:2	19.6008	20.1558	19.5852	0.555061	0.0155449	0.0155449
PE	18:1(n-9)_19:0	25.7413	25.9204	25.7393	0.179083	0.00196457	0.00196457
PE	18:1(n-9)_19:0	25.9428	26.0976	25.9414	0.154833	0.00140953	0.00140953
PE	18:1(n-9)_19:1	24.168	24.6349	24.1602	0.46689	0.00772858	0.00772858
PE	18:1(n-9)_20:0	26.2908	26.4186	26.2955	0.127748	-0.00462532	0.00462532
PE	18:1(n-9)_20:1	25.3837	25.5982	25.3566	0.214468	0.0270653	0.0270653
PE	18:1(n-9)_20:1	25.5732	25.7642	25.5566	0.191029	0.0166302	0.0166302
PE	18:1(n-9)_20:1	25.6831	25.867	25.6774	0.183958	0.00564384	0.00564384
PE	18:1(n-9)_20:2	23.2678	23.8189	23.2563	0.551105	0.0114441	0.0114441
PE	18:1(n-9)_20:2(n-9)	23.6615	24.1638	23.6246	0.502335	0.036869	0.036869
PE	18:1(n-9)_20:3	20.7469	21.3018	20.7339	0.554865	0.0130405	0.0130405
PE	18:1(n-9)_20:3	21.8659	22.3992	21.8305	0.533323	0.0354099	0.0354099
PE	18:1(n-9)_20:3(n-9)	22.0708	22.6427	22.073	0.571947	-0.00222206	0.00222206
PE	18:1(n-9)_20:4(n-6)	19.1686	19.7337	19.164	0.565123	0.00462723	0.00462723
PE	18:1(n-9)_20:5(n-3)	16.5275	17.0369	16.5273	0.509342	0.000255585	0.000255585
PE	18:1(n-9)_22:0	26.9265	27.0244	26.9352	0.0979252	-0.00871849	0.00871849
PE	18:1(n-9)_22:1	26.4656	26.5774	26.4663	0.111774	-0.000730515	0.000730515
PE	18:1(n-9)_22:2	25.773	25.931	25.7516	0.158031	0.0213757	0.0213757
PE	18:1(n-9)_22:3	24.8077	25.1285	24.769	0.320761	0.0386925	0.0386925
PE	18:1(n-9)_22:4(n-6)	22.185	22.7488	22.1783	0.56374	0.00668907	0.00668907
PE	18:1(n-9)_22:5(n-3)	19.5345	20.0924	19.5217	0.557859	0.0128193	0.0128193
PE	18:1(n-9)_24:0	27.299	27.3811	27.2967	0.0820942	0.00230789	0.00230789
PE	18:1(n-9)_24:1	26.9032	26.9952	26.9051	0.0919456	-0.00185394	0.00185394
PE	18:1(n-9)_24:2(n-9)	26.4656	26.5774	26.4663	0.111774	-0.000730515	0.000730515
PE	18:1(n-9)_26:0	27.6079	27.6934	27.6069	0.085453	0.000972748	0.000972748
PE	18:1_18:1(n-10)	22.6077	23.1845	22.6111	0.576807	-0.00337029	0.00337029
PE	18:1_18:2(n-10)	20.6609	21.2225	20.6546	0.561569	0.00631332	0.00631332
PE	18:1_18:2(n-10)	20.8334	21.4054	20.8374	0.572031	-0.00406456	0.00406456
PE	18:1_18:2(n-6)	20.0658	20.6459	20.077	0.580168	-0.011219	0.011219
PE	18:1_18:2(n-7)	19.5566	20.129	19.5584	0.572443	-0.00179863	0.00179863
PE	18:1_18:3(n-3)	16.653	17.1775	16.6605	0.52449	-0.00744438	0.00744438
PE	18:1_18:3(n-3)	17.0636	17.6146	17.0807	0.551044	-0.0171528	0.0171528
PE	18:1_20:1(n-10)	25.3064	25.5383	25.2831	0.231939	0.0232315	0.0232315
PE	18:1_20:1(n-10)	25.4276	25.6518	25.4219	0.224142	0.0057888	0.0057888
PE	18:1_20:1(n-7)	25.3305	25.5714	25.3239	0.240944	0.0065937	0.0065937
PE	18:1_20:1(n-9)	25.3837	25.5982	25.3566	0.214468	0.0270653	0.0270653
PE	18:1_20:2(n-7)	23.1747	23.7524	23.1872	0.577721	-0.0124302	0.0124302
PE	18:1_20:2(n-7)	23.3899	23.9413	23.3852	0.551449	0.00468445	0.00468445
PE	18:1_20:3(n-9)	21.8659	22.3992	21.8305	0.533323	0.0354099	0.0354099
PE	18:1_20:4(n-6)	19.7923	20.3627	19.7926	0.570408	-0.000349045	0.000349045
PE	18:1_20:4(n-6)	20.329	20.8842	20.316	0.555223	0.0129642	0.0129642
PE	18:1_20:5(n-3)	16.3677	16.8774	16.3777	0.509697	-0.00998688	0.00998688
PE	18:1_20:5(n-3)	17.0915	17.6467	17.1119	0.555235	-0.0204029	0.0204029
PE	18:1_22:1(n-10)	26.3705	26.4842	26.3664	0.113701	0.00414276	0.00414276
PE	18:1_22:1(n-9)	26.4656	26.5774	26.4663	0.111774	-0.000730515	0.000730515
PE	18:1_22:2(n-10)	25.801	25.9661	25.792	0.165043	0.00909042	0.00909042
PE	18:1_22:2(n-7)	25.6208	25.8399	25.6458	0.219084	-0.0249233	0.0249233
PE	18:1_22:2(n-9)	25.773	25.931	25.7516	0.158031	0.0213757	0.0213757
PE	18:1_22:3(n-9)	24.8077	25.1285	24.769	0.320761	0.0386925	0.0386925
PE	18:1_22:4(n-6)	23.1042	23.7138	23.1471	0.609537	-0.0428677	0.0428677
PE	18:1_22:5(n-3)	20.0479	20.6402	20.0713	0.592337	-0.023365	0.023365
PE	18:1_22:5(n-6)	20.8486	21.4576	20.8896	0.608995	-0.0409889	0.0409889
PE	18:1_22:5(n-6)	21.0095	21.5833	21.0152	0.573748	-0.00563812	0.00563812
PE	18:1_24:1(n-7)	26.8479	26.938	26.846	0.0901108	0.00193214	0.00193214
PE	18:1_24:1(n-9)	26.9032	26.9952	26.9051	0.0919456	-0.00185394	0.00185394
PE	18:1_24:5(n-3)	22.7484	23.3316	22.7582	0.583218	-0.00986862	0.00986862
PE	18:2(n-6)_20:0	25.7158	25.9042	25.7206	0.188374	-0.00477982	0.00477982
PE	18:2(n-6)_20:4	16.1146	16.5934	16.114	0.478874	0.000602722	0.000602722
PE	18:2(n-6)_22:0	26.5612	26.6691	26.564	0.107853	-0.00274467	0.00274467
PE	18:2(n-6)_22:5	16.4649	16.9754	16.4695	0.510517	-0.00454903	0.00454903
PE	18:2(n-6)_22:6	15.4392	15.8783	15.4454	0.439095	-0.00623131	0.00623131
PE	18:2(n-6)_24:0	27.0187	27.109	27.0219	0.0902367	-0.0031662	0.0031662
PE	18:2(n-6)_26:0	27.353	27.45	27.3654	0.0970135	-0.0124092	0.0124092
PE	18:3(n-3)_22:5(n-3)	14.265	14.636	14.2583	0.371061	0.00671387	0.00671387
PE	18:3(n-3)_22:6	13.4582	13.7884	13.4598	0.330115	-0.00157738	0.00157738
PE	19:0_20:4(n-6)	24.6965	25.0436	24.6621	0.347054	0.0344467	0.0344467
PE	19:0_22:5(n-3)	24.8299	25.1576	24.8058	0.327736	0.0240746	0.0240746
PE	19:1_22:5(n-3)	21.3811	21.9439	21.3756	0.562763	0.00551224	0.00551224
PE	20:0_22:5(n-3)	25.6885	25.8679	25.6784	0.17938	0.0100803	0.0100803
PE	20:1(n-10)_20:4	23.192	23.7527	23.1875	0.56069	0.00458908	0.00458908
PE	20:1(n-7)_20:4	22.9652	23.5388	22.9677	0.573668	-0.00253105	0.00253105
PE	20:1_20:4(n-6)	23.0666	23.6093	23.0397	0.542759	0.0269032	0.0269032
PE	20:1_22:5(n-3)	23.3417	23.8839	23.3245	0.542219	0.0171547	0.0171547
PE	20:2_20:4(n-6)	20.8486	21.4291	20.8612	0.580524	-0.0125408	0.0125408
PE	20:3(n-3)_20:5(n-3)	14.8587	15.2706	14.8628	0.411836	-0.00401974	0.00401974
PE	20:5(n-3)_24:0	26.6823	26.7795	26.6805	0.0972137	0.00174904	0.00174904
PE	22:5(n-3)_24:0	26.9441	27.036	26.9471	0.0919437	-0.00306702	0.00306702
PE	22:5(n-3)_24:1	26.4755	26.5749	26.4637	0.0994282	0.0117836	0.0117836
PG	14:0_18:1(n-10)	12.9238	13.2211	12.9126	0.297312	0.0112095	0.0112095
PG	14:0_18:1(n-10)	14.4966	14.8861	14.4834	0.389458	0.0132389	0.0132389
PG	14:0_18:1(n-7)	12.6602	12.9568	12.6625	0.296556	-0.00220108	0.00220108
PG	14:0_18:1(n-7)	14.2467	14.6317	14.2442	0.384983	0.00253105	0.00253105
PG	14:0_18:1(n-9)	12.831	13.1195	12.8163	0.288422	0.0147924	0.0147924
PG	16:0_16:1(n-10)	13.2246	13.5399	13.2154	0.315213	0.00922966	0.00922966
PG	16:0_16:1(n-10)	15.0056	15.4201	14.9886	0.414526	0.0169821	0.0169821
PG	16:0_16:1(n-7)	12.8166	13.1261	12.8226	0.30955	-0.0059824	0.0059824
PG	16:0_16:1(n-7)	14.4806	14.883	14.4805	0.402406	0.000115395	0.000115395
PG	16:0_18:1(n-10)	15.7859	16.3036	15.8216	0.517703	-0.0357332	0.0357332
PG	16:0_18:1(n-10)	16.3292	16.8285	16.3118	0.499287	0.0174084	0.0174084
PG	16:0_18:1(n-10)	18.0973	18.6663	18.1091	0.568989	-0.0118256	0.0118256
PG	16:0_18:1(n-9)	15.6632	16.1169	15.6464	0.453699	0.0167952	0.0167952
PG	16:0_18:1(n-9)	16.2351	16.704	16.1959	0.468962	0.0391693	0.0391693
PG	16:0_18:1(n-9)	17.9941	18.5472	17.9892	0.553114	0.00491524	0.00491524
PG	16:0_18:2(n-6)	13.5346	13.8769	13.5352	0.342313	-0.000611305	0.000611305
PG	16:0_18:2(n-6)	15.3395	15.7869	15.3356	0.447372	0.00393772	0.00393772
PG	16:0_18:3(n-7)	12.5715	12.8639	12.5942	0.292384	-0.0227156	0.0227156
PG	16:0_20:1(n-10)	19.4506	20.046	19.4769	0.595387	-0.0263157	0.0263157
PG	16:0_20:2(n-6)	18.7982	19.3739	18.8056	0.575777	-0.00745392	0.00745392
PG	16:0_20:4(n-6)	13.3882	13.728	13.3941	0.339746	-0.00586224	0.00586224
PG	16:0_20:4(n-6)	15.1673	15.5852	15.1449	0.417938	0.0223303	0.0223303
PG	16:0_20:5(n-3)	11.974	12.2277	11.9763	0.253713	-0.00231171	0.00231171
PG	16:0_22:4(n-6)	15.5248	16.0061	15.5422	0.481304	-0.0174093	0.0174093
PG	16:0_22:5(n-3)	13.6414	13.9866	13.6388	0.34514	0.00264168	0.00264168
PG	16:0_22:6(n-3)	12.9481	13.2479	12.938	0.299802	0.0100927	0.0100927
PG	16:1(n-10)_18:0	16.3292	16.8285	16.3118	0.499287	0.0174084	0.0174084
PG	16:1(n-10)_18:1	15.2898	15.729	15.2809	0.439151	0.00893593	0.00893593
PG	16:1(n-10)_22:6	11.6462	11.8654	11.6355	0.21917	0.0106726	0.0106726
PG	16:1(n-7)_16:1(n-10)	11.5126	11.7354	11.5131	0.222869	-0.000555038	0.000555038
PG	16:1(n-7)_16:1(n-7)	11.2182	11.4322	11.227	0.214058	-0.00888634	0.00888634
PG	16:1(n-7)_18:1	13.5602	13.9067	13.5633	0.346451	-0.00312996	0.00312996
PG	16:1(n-7)_18:1	14.9927	15.4233	14.9916	0.4306	0.00107479	0.00107479
PG	16:1(n-7)_18:1(n-7)	13.1635	13.4934	13.1713	0.329864	-0.00771809	0.00771809
PG	16:1(n-7)_18:1(n-7)	13.5518	13.8925	13.55	0.340709	0.00183964	0.00183964
PG	16:1(n-7)_18:1(n-7)	14.8006	15.2261	14.8048	0.425528	-0.0042448	0.0042448
PG	16:1(n-7)_18:1(n-9)	13.3351	13.6589	13.3286	0.323875	0.00650311	0.00650311
PG	16:1(n-7)_18:1(n-9)	13.7169	14.0808	13.7275	0.363853	-0.0105944	0.0105944
PG	16:1(n-7)_18:2	11.7834	11.9812	11.7446	0.197852	0.0388031	0.0388031
PG	16:1(n-7)_18:2	12.0224	12.2779	12.0235	0.255546	-0.0011158	0.0011158
PG	16:1(n-7)_18:2	12.1187	12.3701	12.1101	0.251409	0.00857544	0.00857544
PG	16:1(n-7)_18:2(n-7)	11.8243	12.0738	11.8317	0.249533	-0.00736809	0.00736809
PG	16:1(n-7)_18:2(n-7)	12.0157	12.2771	12.0227	0.261381	-0.00700092	0.00700092
PG	16:1(n-7)_20:3	12.7101	13.0022	12.7053	0.292021	0.00484467	0.00484467
PG	16:1(n-7)_20:3	13.0897	13.4083	13.0904	0.318616	-0.000677109	0.000677109
PG	16:1(n-7)_20:3(n-7)	12.5531	12.8433	12.5553	0.290195	-0.00224972	0.00224972
PG	16:1(n-7)_20:4	11.6232	11.8593	11.6298	0.236061	-0.00657558	0.00657558
PG	16:1(n-7)_22:5(n-3)	11.8519	12.0918	11.8485	0.239839	0.00339794	0.00339794
PG	16:1(n-9)_18:1	13.5813	13.9083	13.5649	0.327011	0.0163984	0.0163984
PG	16:1_18:1(n-10)	13.4512	13.7826	13.4459	0.331356	0.00534534	0.00534534
PG	16:1_18:1(n-7)	13.5602	13.9067	13.5633	0.346451	-0.00312996	0.00312996
PG	16:1_18:1(n-9)	13.5813	13.9083	13.5649	0.327011	0.0163984	0.0163984
PG	16:1_18:2(n-6)	11.7823	12.0177	11.7789	0.235405	0.00341511	0.00341511
PG	16:1_18:2(n-6)	12.0652	12.3241	12.0669	0.258821	-0.0016098	0.0016098
PG	16:1_18:2(n-7)	11.8276	12.0775	11.8352	0.249977	-0.00759029	0.00759029
PG	16:1_18:2(n-7)	12.0224	12.2771	12.0228	0.254734	-0.000352859	0.000352859
PG	16:1_18:3(n-3)	10.6797	10.8615	10.6872	0.18178	-0.00749874	0.00749874
PG	16:1_20:5(n-3)	10.6235	10.7974	10.6265	0.173897	-0.00299358	0.00299358
PG	16:1_22:5(n-3)	12.0146	12.2622	12.0087	0.247593	0.00588703	0.00588703
PG	16:2_18:1(n-10)	12.8286	13.1358	12.8317	0.307212	-0.00313187	0.00313187
PG	16:2_18:1(n-7)	12.5687	12.8682	12.5789	0.299523	-0.0101547	0.0101547
PG	16:2_18:2(n-6)	11.3099	11.5261	11.3157	0.216199	-0.00577927	0.00577927
PG	16:2_22:5(n-3)	11.3556	11.5531	11.3412	0.197532	0.0144081	0.0144081
PG	17:0_18:1(n-7)	19.9016	20.4832	19.9197	0.581612	-0.0180702	0.0180702
PG	17:1_18:1(n-9)	14.7054	15.098	14.6835	0.392562	0.0218725	0.0218725
PG	17:1_18:2(n-6)	12.8004	13.1091	12.8064	0.308675	-0.00601482	0.00601482
PG	17:1_22:5(n-3)	12.8969	13.2032	12.8956	0.306334	0.00126839	0.00126839
PG	18:0_18:1(n-10)	19.8834	20.4854	19.9219	0.602047	-0.0385208	0.0385208
PG	18:0_18:1(n-9)	19.7251	20.3024	19.7371	0.577312	-0.0119343	0.0119343
PG	18:0_18:2(n-6)	16.7861	17.3409	16.7907	0.554789	-0.0045414	0.0045414
PG	18:0_18:2(n-6)	19.3607	19.9499	19.3796	0.589222	-0.0188904	0.0188904
PG	18:0_20:2(n-6)	22.8997	23.5142	22.9248	0.614504	-0.0250607	0.0250607
PG	18:0_20:4(n-6)	16.5728	17.105	16.5692	0.532278	0.00351143	0.00351143
PG	18:0_22:5(n-3)	16.9338	17.494	16.9363	0.560167	-0.00245476	0.00245476
PG	18:1(n-10)_18:2	14.1876	14.5576	14.1747	0.369986	0.0129147	0.0129147
PG	18:1(n-10)_18:2	14.3234	14.7077	14.3155	0.384267	0.00791264	0.00791264
PG	18:1(n-10)_18:2	14.6176	15.0074	14.5979	0.389793	0.0197029	0.0197029
PG	18:1(n-10)_18:2	14.9881	15.4087	14.9778	0.420633	0.0102739	0.0102739
PG	18:1(n-10)_20:1(n-10)	20.4966	21.0481	20.4819	0.551579	0.014616	0.014616
PG	18:1(n-10)_20:1(n-10)	21.0812	21.6665	21.0997	0.585361	-0.0185623	0.0185623
PG	18:1(n-10)_20:2	17.3375	17.916	17.3499	0.578451	-0.0123558	0.0123558
PG	18:1(n-10)_20:2	18.0911	18.6719	18.1148	0.58087	-0.0237255	0.0237255
PG	18:1(n-10)_20:3	15.392	15.8338	15.3798	0.441778	0.0121727	0.0121727
PG	18:1(n-10)_20:3	16.176	16.6719	16.1659	0.495878	0.0100746	0.0100746
PG	18:1(n-10)_20:4	14.0199	14.3781	14.0065	0.358144	0.0134382	0.0134382
PG	18:1(n-10)_20:5	12.5193	12.7868	12.5021	0.267525	0.0171757	0.0171757
PG	18:1(n-10)_21:3	17.1527	17.7264	17.1617	0.573757	-0.00901222	0.00901222
PG	18:1(n-10)_22:4	15.9642	16.3942	15.9065	0.430011	0.0576935	0.0576935
PG	18:1(n-10)_22:5	15.3656	15.8039	15.3516	0.438267	0.013998	0.013998
PG	18:1(n-10)_22:6	13.5608	13.8859	13.5437	0.325114	0.0170765	0.0170765
PG	18:1(n-7)_18:1(n-10)	16.7064	17.2497	16.7047	0.543295	0.00170326	0.00170326
PG	18:1(n-7)_18:1(n-7)	15.941	16.447	15.9559	0.505976	-0.0148792	0.0148792
PG	18:1(n-7)_18:1(n-7)	16.5193	17.0655	16.5324	0.546202	-0.0130653	0.0130653
PG	18:1(n-7)_18:1(n-7)	18.2721	18.8541	18.2962	0.582027	-0.0240879	0.0240879
PG	18:1(n-7)_18:1(n-9)	16.1539	16.6595	16.1543	0.505592	-0.000476837	0.000476837
PG	18:1(n-7)_18:2	14.3024	14.6982	14.3066	0.395728	-0.00413036	0.00413036
PG	18:1(n-7)_18:2	14.8055	15.2042	14.7841	0.398675	0.0214462	0.0214462
PG	18:1(n-7)_18:2(n-7)	14.0025	14.3937	14.0212	0.391185	-0.0186138	0.0186138
PG	18:1(n-7)_18:2(n-7)	14.3024	14.7164	14.3237	0.413983	-0.0212755	0.0212755
PG	18:1(n-7)_20:3	15.0618	15.5144	15.0779	0.452577	-0.0160856	0.0160856
PG	18:1(n-7)_20:3(n-7)	15.0505	15.512	15.0756	0.461558	-0.0251923	0.0251923
PG	18:1(n-7)_20:4	13.731	14.0941	13.7401	0.363083	-0.00903034	0.00903034
PG	18:1(n-7)_20:4	14.1738	14.5628	14.1796	0.389019	-0.00579262	0.00579262
PG	18:1(n-7)_22:4	15.6705	16.095	15.6258	0.424533	0.0446434	0.0446434
PG	18:1(n-7)_22:5(n-3)	14.0195	14.4021	14.029	0.382592	-0.00949001	0.00949001
PG	18:1(n-9)_18:1(n-10)	16.3338	16.8399	16.3224	0.506121	0.0113678	0.0113678
PG	18:1(n-9)_18:1(n-10)	16.519	17.045	16.5133	0.526054	0.00568962	0.00568962
PG	18:1(n-9)_18:2	14.2205	14.5831	14.1986	0.362599	0.0218916	0.0218916
PG	18:1(n-9)_18:2	14.4974	14.8835	14.481	0.386066	0.0164824	0.0164824
PG	18:1(n-9)_18:2	14.6445	15.0488	14.637	0.404224	0.0075407	0.0075407
PG	18:1(n-9)_18:2	14.7789	15.1821	14.7631	0.403212	0.0157337	0.0157337
PG	18:1(n-9)_18:2	15.0047	15.4195	14.988	0.41478	0.0166969	0.0166969
PG	18:1(n-9)_20:1(n-9)	20.1947	20.7821	20.2183	0.587376	-0.023531	0.023531
PG	18:1(n-9)_20:2	17.9313	18.5133	17.9549	0.581982	-0.0235634	0.0235634
PG	18:1(n-9)_20:3	15.2653	15.699	15.2526	0.433694	0.012743	0.012743
PG	18:1(n-9)_20:3	15.468	15.9043	15.4463	0.436286	0.0216856	0.0216856
PG	18:1(n-9)_20:4	14.3593	14.7336	14.3398	0.374262	0.0194836	0.0194836
PG	18:1(n-9)_20:4(n-6)	13.9169	14.2689	13.9042	0.352033	0.0127001	0.0127001
PG	18:1(n-9)_20:5(n-3)	12.4224	12.6864	12.4075	0.263962	0.0148897	0.0148897
PG	18:1(n-9)_21:4	15.933	16.3603	15.8748	0.427298	0.0582495	0.0582495
PG	18:1(n-9)_22:3(n-9)	19.0579	19.6315	19.0597	0.573599	-0.00177956	0.00177956
PG	18:1(n-9)_22:4(n-6)	16.2148	16.7066	16.1983	0.491776	0.016531	0.016531
PG	18:1(n-9)_22:5(n-3)	14.1973	14.5762	14.1921	0.378892	0.00516987	0.00516987
PG	18:1(n-9)_22:6	13.7265	14.0615	13.7094	0.334984	0.0171366	0.0171366
PG	18:1(n-9)_22:6(n-3)	13.4549	13.7827	13.446	0.327755	0.00895309	0.00895309
PG	18:1_18:1(n-10)	17.1099	17.6712	17.1075	0.561268	0.00235558	0.00235558
PG	18:1_18:1(n-10)	18.6545	19.2295	18.6643	0.574926	-0.00973892	0.00973892
PG	18:1_18:1(n-7)	18.5014	19.0689	18.5073	0.567444	-0.00585175	0.00585175
PG	18:1_18:1(n-9)	16.9573	17.4971	16.9392	0.539732	0.0181103	0.0181103
PG	18:1_18:2(n-10)	14.9881	15.4087	14.9778	0.420633	0.0102739	0.0102739
PG	18:1_18:2(n-6)	14.502	14.9038	14.5001	0.401854	0.00185204	0.00185204
PG	18:1_18:2(n-6)	15.8858	16.3168	15.834	0.431046	0.051755	0.051755
PG	18:1_18:2(n-7)	14.1726	14.5628	14.1796	0.390228	-0.00700188	0.00700188
PG	18:1_18:2(n-7)	14.3024	14.6982	14.3066	0.395728	-0.00413036	0.00413036
PG	18:1_18:2(n-7)	14.4582	14.8775	14.4753	0.419223	-0.0170202	0.0170202
PG	18:1_18:2(n-7)	14.8055	15.2042	14.7841	0.398675	0.0214462	0.0214462
PG	18:1_18:3(n-3)	12.4881	12.7748	12.4908	0.28669	-0.00268555	0.00268555
PG	18:1_18:3(n-6)	12.8752	13.1737	12.8677	0.298517	0.00755405	0.00755405
PG	18:1_18:4(n-3)	11.5905	11.8093	11.5828	0.218829	0.00775337	0.00775337
PG	18:1_20:1(n-10)	20.0612	20.6492	20.086	0.588078	-0.0248642	0.0248642
PG	18:1_20:1(n-10)	20.294	20.8787	20.3141	0.584724	-0.020113	0.020113
PG	18:1_20:2(n-10)	17.8955	18.4773	17.9184	0.581821	-0.0229378	0.0229378
PG	18:1_20:2(n-10)	18.0911	18.6719	18.1148	0.58087	-0.0237255	0.0237255
PG	18:1_20:2(n-6)	17.0861	17.6662	17.1027	0.580065	-0.0165596	0.0165596
PG	18:1_20:2(n-7)	17.8286	18.3909	17.8308	0.562391	-0.00222206	0.00222206
PG	18:1_20:2(n-9)	17.9273	18.5152	17.9568	0.587963	-0.0295677	0.0295677
PG	18:1_20:2(n-9)	18.0431	18.6188	18.0614	0.575647	-0.0182438	0.0182438
PG	18:1_20:3(n-6)	15.038	15.4775	15.0429	0.439452	-0.00491619	0.00491619
PG	18:1_20:3(n-6)	15.5248	16.0061	15.5422	0.481304	-0.0174093	0.0174093
PG	18:1_20:3(n-7)	15.0618	15.5204	15.0836	0.458611	-0.0217991	0.0217991
PG	18:1_20:3(n-7)	15.2377	15.7071	15.2602	0.469406	-0.0225267	0.0225267
PG	18:1_20:4(n-3)	13.2591	13.5901	13.2632	0.331004	-0.00406647	0.00406647
PG	18:1_20:4(n-3)	13.4772	13.7923	13.4551	0.315066	0.0221424	0.0221424
PG	18:1_20:5(n-3)	12.63	12.9158	12.6237	0.285794	0.00626278	0.00626278
PG	18:1_20:5(n-3)	12.7465	13.0519	12.7523	0.305379	-0.00579739	0.00579739
PG	18:2(n-6)_18:2(n-7)	12.6857	12.9745	12.6792	0.28882	0.00651836	0.00651836
PG	18:2(n-6)_20:2	14.7282	15.1387	14.7221	0.410544	0.00608349	0.00608349
PG	18:2(n-6)_20:2	14.8419	15.254	14.8312	0.412089	0.0106697	0.0106697
PG	18:2(n-6)_21:3	14.5601	14.9677	14.5604	0.407574	-0.000278473	0.000278473
PG	18:2(n-6)_22:6	11.8861	12.1277	11.8823	0.241589	0.00379848	0.00379848
PG	18:2(n-6)_22:6	12.0777	12.3381	12.08	0.260368	-0.00231457	0.00231457
PG	18:2(n-7)_18:2(n-7)	12.5521	12.8446	12.5566	0.292459	-0.00443745	0.00443745
PG	18:2(n-7)_20:2	14.8307	15.2861	14.8616	0.455391	-0.0309381	0.0309381
PG	18:2(n-7)_22:6	11.9261	12.1743	11.9261	0.24825	-6.00815e-05	6.00815e-05
PG	18:2_20:2(n-7)	14.8307	15.2861	14.8616	0.455391	-0.0309381	0.0309381
PG	18:2_20:5(n-3)	11.0486	11.2365	11.0422	0.187929	0.00646782	0.00646782
PG	18:2_22:5(n-3)	12.4241	12.6942	12.4149	0.270065	0.00924492	0.00924492
PG	18:2_22:5(n-3)	12.7372	13.0294	12.7311	0.292266	0.00609493	0.00609493
PG	18:2_22:5(n-3)	12.9368	13.2622	12.9516	0.325406	-0.0147829	0.0147829
PG	18:3(n-3)_18:3(n-3)	10.2181	10.3669	10.2179	0.148782	0.000183105	0.000183105
PG	18:3(n-3)_20:4	11.0486	11.2365	11.0422	0.187929	0.00646782	0.00646782
PG	18:3(n-3)_20:4	11.3615	11.5531	11.3412	0.191605	0.0203352	0.0203352
PG	18:3(n-3)_20:4(n-3)	10.6936	10.8659	10.6914	0.172279	0.00223064	0.00223064
PG	18:3(n-3)_20:5(n-3)	10.1699	10.3025	10.1567	0.132596	0.0132513	0.0132513
PG	18:3(n-3)_22:4(n-3)	12.2176	12.4678	12.2019	0.250235	0.015626	0.015626
PG	18:3(n-3)_22:5(n-3)	11.239	11.4415	11.2358	0.202489	0.00319862	0.00319862
PG	18:3(n-3)_22:5(n-3)	11.4804	11.6848	11.4654	0.204347	0.0150633	0.0150633
PG	18:3(n-3)_22:6(n-3)	10.7862	10.9651	10.7853	0.178905	0.000865936	0.000865936
PG	18:4(n-3)_22:5(n-3)	10.5518	10.7109	10.5445	0.159114	0.00726509	0.00726509
PG	20:1(n-10)_22:6	16.4111	16.9147	16.392	0.503546	0.0191708	0.0191708
PG	20:2(n-7)_22:6	14.0025	14.3836	14.0117	0.381083	-0.0091486	0.0091486
PG	20:2_20:5(n-3)	12.9399	13.2604	12.9499	0.320559	-0.0100269	0.0100269
PG	20:2_22:5(n-3)	14.838	15.2467	14.8243	0.40866	0.013711	0.013711
PG	20:3(n-3)_22:5(n-3)	13.0099	13.3201	13.0065	0.310126	0.00341511	0.00341511
PG	20:3(n-7)_22:6	12.6456	12.9495	12.6556	0.303858	-0.00991058	0.00991058
PG	20:3_20:5(n-3)	11.8564	12.0779	11.8355	0.221488	0.0209198	0.0209198
PG	20:3_20:5(n-3)	12.1843	12.4558	12.1906	0.271475	-0.00633621	0.00633621
PG	20:3_22:5(n-3)	13.3331	13.6577	13.3274	0.324605	0.00571251	0.00571251
PG	20:3_22:5(n-3)	13.4867	13.8276	13.4885	0.340923	-0.00185871	0.00185871
PG	20:3_22:5(n-3)	13.9298	14.286	13.9202	0.356195	0.00960541	0.00960541
PG	20:4(n-3)_20:5(n-3)	10.6309	10.8007	10.6296	0.169721	0.00135422	0.00135422
PG	20:4(n-3)_22:5(n-3)	11.8365	12.0686	11.8267	0.232073	0.00977707	0.00977707
PG	20:4(n-3)_22:5(n-3)	11.9824	12.2325	11.9808	0.250104	0.00158787	0.00158787
PG	20:4(n-3)_22:6	11.4483	11.6734	11.4547	0.225148	-0.0063858	0.0063858
PG	20:4(n-3)_22:6(n-3)	11.3352	11.5449	11.3335	0.20978	0.00169945	0.00169945
PG	20:4(n-6)_22:4(n-6)	13.7918	14.1432	13.7862	0.351387	0.00561428	0.00561428
PG	20:4(n-6)_22:6	11.7646	11.9958	11.7583	0.231172	0.0063448	0.0063448
PG	20:4_20:4(n-6)	12.0878	12.3381	12.08	0.250292	0.00776196	0.00776196
PG	20:4_22:4(n-3)	13.4794	13.8329	13.4935	0.353493	-0.0141478	0.0141478
PG	20:4_22:5(n-3)	12.6411	12.9218	12.6294	0.280783	0.0116148	0.0116148
PG	20:5(n-3)_20:5(n-3)	10.1157	10.2648	10.1208	0.149146	-0.00510025	0.00510025
PG	20:5(n-3)_22:4(n-3)	12.1181	12.3628	12.1033	0.244677	0.0148697	0.0148697
PG	20:5(n-3)_22:5(n-3)	11.1609	11.3612	11.1599	0.2003	0.000934601	0.000934601
PG	20:5(n-3)_22:5(n-3)	11.3574	11.5623	11.3498	0.204909	0.00754547	0.00754547
PG	20:5(n-3)_22:6(n-3)	10.7187	10.8972	10.721	0.178438	-0.00227261	0.00227261
PG	20:5(n-3)_22:6(n-3)	10.8777	11.0659	10.8808	0.188242	-0.00307751	0.00307751
PG	21:3_22:5(n-3)	14.6599	15.0779	14.6646	0.418038	-0.00468731	0.00468731
PG	22:4(n-3)_22:5(n-3)	13.7857	14.1343	13.7778	0.348522	0.00793839	0.00793839
PG	22:4(n-3)_22:6	13.0705	13.3817	13.0651	0.311161	0.00545502	0.00545502
PG	22:4(n-6)_22:6	13.3473	13.6661	13.3353	0.318782	0.0119562	0.0119562
PG	22:5(n-3)_22:5(n-3)	12.5379	12.8145	12.5282	0.27655	0.00974655	0.00974655
PG	22:5(n-3)_22:6(n-3)	11.9578	12.2053	11.9552	0.247481	0.00257015	0.00257015
PG	22:5(n-3)_22:6(n-3)	12.1794	12.4321	12.1684	0.252645	0.0110693	0.0110693
PG	22:5(n-6)_22:6	12.6711	12.9613	12.6667	0.290257	0.00435066	0.00435066
PG	22:5_22:5(n-3)	13.3041	13.6408	13.3113	0.336725	-0.00725746	0.00725746
PG	22:6(n-3)_22:6(n-3)	11.4418	11.6481	11.4308	0.206285	0.0110312	0.0110312
PG	22:6_22:6(n-3)	11.6123	11.8354	11.6073	0.22318	0.0049181	0.0049181
PI	16:0_16:1(n-10)	14.1633	14.5237	14.1497	0.360427	0.0135365	0.0135365
PI	16:0_16:1(n-7)	13.6472	13.999	13.6551	0.351811	-0.00796795	0.00796795
PI	16:0_18:1(n-10)	17.0434	17.5886	17.0441	0.545189	-0.000619888	0.000619888
PI	16:0_18:1(n-7)	16.626	17.1632	16.6356	0.53726	-0.00967026	0.00967026
PI	16:0_18:1(n-9)	16.876	17.3831	16.8461	0.507124	0.0298672	0.0298672
PI	16:0_18:2(n-10)	15.5263	15.9772	15.5263	0.450889	-3.91006e-05	3.91006e-05
PI	16:0_18:2(n-6)	14.4398	14.829	14.4393	0.389209	0.000554085	0.000554085
PI	16:0_18:2(n-7)	14.575	14.975	14.5781	0.400001	-0.00308704	0.00308704
PI	16:0_18:2(n-7)	14.9589	15.395	14.9779	0.436179	-0.0190935	0.0190935
PI	16:0_18:3(n-3)	12.7609	13.0519	12.7665	0.290947	-0.00563431	0.00563431
PI	16:0_20:3(n-3)	15.1707	15.6096	15.1813	0.438816	-0.0105734	0.0105734
PI	16:0_20:3(n-6)	15.4453	15.9065	15.4604	0.461208	-0.0151043	0.0151043
PI	16:0_20:3(n-6)	15.866	16.3027	15.8286	0.436615	0.0374565	0.0374565
PI	16:0_20:3(n-7)	15.7163	16.1854	15.7199	0.469132	-0.00357914	0.00357914
PI	16:0_20:3(n-9)	16.6263	17.1238	16.598	0.49748	0.0282555	0.0282555
PI	16:0_20:4(n-3)	13.5668	13.9077	13.5695	0.340919	-0.00271225	0.00271225
PI	16:0_20:4(n-3)	13.8597	14.2183	13.8614	0.358544	-0.00162601	0.00162601
PI	16:0_20:4(n-6)	14.33	14.7146	14.3306	0.384588	-0.000610352	0.000610352
PI	16:0_20:5(n-3)	12.7093	13.001	12.7185	0.291672	-0.00922203	0.00922203
PI	16:0_22:5(n-3)	14.5631	14.9655	14.5691	0.402447	-0.00599003	0.00599003
PI	16:1(n-10)_18:0	17.752	18.3117	17.7477	0.559715	0.00428963	0.00428963
PI	16:1(n-10)_18:1	14.511	14.8861	14.4935	0.375111	0.017477	0.017477
PI	16:1(n-10)_18:1(n-10)	14.6489	15.0235	14.6242	0.374567	0.0246706	0.0246706
PI	16:1(n-7)_18:0	17.055	17.6261	17.0802	0.571054	-0.0252094	0.0252094
PI	16:1(n-7)_18:1	14.27	14.665	14.2835	0.394959	-0.0135393	0.0135393
PI	16:1(n-7)_18:1(n-7)	13.9783	14.3531	13.9885	0.374743	-0.0101404	0.0101404
PI	16:1(n-7)_18:1(n-9)	14.1426	14.513	14.1397	0.370428	0.00296307	0.00296307
PI	16:1(n-7)_20:3	13.932	14.2949	13.9336	0.362933	-0.00161457	0.00161457
PI	16:1(n-7)_20:4(n-6)	12.2593	12.5209	12.2625	0.261623	-0.00326347	0.00326347
PI	16:1_18:1(n-10)	14.2698	14.6441	14.2638	0.374342	0.00599384	0.00599384
PI	16:1_18:1(n-7)	14.2674	14.665	14.2835	0.397551	-0.0161304	0.0161304
PI	16:1_18:1(n-7)	14.4694	14.8719	14.48	0.402423	-0.0105371	0.0105371
PI	16:1_18:1(n-9)	14.5607	14.9236	14.5292	0.362968	0.031456	0.031456
PI	17:0_18:1(n-9)	18.9703	19.5346	18.9693	0.56431	0.00100327	0.00100327
PI	17:0_18:2(n-10)	17.4352	17.985	17.4283	0.549883	0.00683403	0.00683403
PI	17:0_18:2(n-6)	16.1146	16.6122	16.1161	0.497608	-0.00150681	0.00150681
PI	17:0_20:3(n-6)	17.3485	17.8986	17.3442	0.550097	0.00424004	0.00424004
PI	17:0_20:3(n-9)	18.7079	19.2701	18.7035	0.562244	0.0043354	0.0043354
PI	17:0_20:4(n-6)	15.9673	16.4678	15.9818	0.500521	-0.0145073	0.0145073
PI	17:0_20:5(n-3)	14.0084	14.3813	14.0151	0.37289	-0.00671101	0.00671101
PI	17:0_22:5(n-3)	16.2552	16.7652	16.2591	0.51	-0.00389099	0.00389099
PI	17:1_18:1(n-10)	15.8143	16.2923	15.819	0.478043	-0.00472546	0.00472546
PI	17:1_18:1(n-7)	15.4925	15.9656	15.5155	0.473047	-0.0229893	0.0229893
PI	17:1_18:1(n-9)	15.6795	16.1525	15.6893	0.473073	-0.00989246	0.00989246
PI	18:0_18:1(n-10)	21.2758	21.8629	21.2886	0.587116	-0.0127792	0.0127792
PI	18:0_18:1(n-7)	20.7761	21.3794	20.8052	0.603336	-0.0291367	0.0291367
PI	18:0_18:1(n-9)	21.1024	21.6732	21.0989	0.570869	0.00351334	0.00351334
PI	18:0_18:2(n-10)	19.5898	20.1648	19.5969	0.575045	-0.00711823	0.00711823
PI	18:0_18:2(n-6)	18.114	18.6823	18.114	0.568317	-5.53131e-05	5.53131e-05
PI	18:0_18:2(n-7)	18.3485	18.9427	18.3743	0.594166	-0.0258198	0.0258198
PI	18:0_18:2(n-7)	18.8736	19.4666	18.9011	0.593	-0.027462	0.027462
PI	18:0_18:3(n-3)	15.6868	16.1512	15.6881	0.464357	-0.00127316	0.00127316
PI	18:0_20:1(n-10)	24.6294	25.0018	24.6244	0.372372	0.00506592	0.00506592
PI	18:0_20:2(n-10)	22.6877	23.2536	22.6819	0.565851	0.00588226	0.00588226
PI	18:0_20:2(n-6)	21.736	22.3262	21.7531	0.59029	-0.0171642	0.0171642
PI	18:0_20:2(n-7)	21.8174	22.4004	21.8277	0.582947	-0.0102196	0.0102196
PI	18:0_20:2(n-7)	22.0269	22.6207	22.0495	0.593779	-0.0226269	0.0226269
PI	18:0_20:2(n-9)	22.3602	22.9227	22.3533	0.562534	0.00687218	0.00687218
PI	18:0_20:2(n-9)	22.8774	23.4383	22.8625	0.560921	0.0148888	0.0148888
PI	18:0_20:3(n-3)	19.093	19.6744	19.1092	0.581408	-0.0161953	0.0161953
PI	18:0_20:3(n-6)	19.4706	20.0522	19.4852	0.581612	-0.0145855	0.0145855
PI	18:0_20:3(n-6)	19.9739	20.578	20.0066	0.604113	-0.0327549	0.0327549
PI	18:0_20:3(n-7)	19.7986	20.3751	19.8054	0.576557	-0.00681686	0.00681686
PI	18:0_20:3(n-9)	20.8441	21.4102	20.8359	0.566034	0.00819588	0.00819588
PI	18:0_20:4(n-3)	16.8718	17.427	16.8883	0.55513	-0.0164337	0.0164337
PI	18:0_20:4(n-3)	17.3095	17.8756	17.3219	0.566055	-0.0123787	0.0123787
PI	18:0_20:4(n-6)	17.9544	18.5459	17.9787	0.591492	-0.0242348	0.0242348
PI	18:0_20:5(n-3)	15.6077	16.0953	15.6362	0.487603	-0.0285187	0.0285187
PI	18:0_20:5(n-3)	15.8823	16.4132	15.9311	0.530879	-0.0487852	0.0487852
PI	18:0_22:3(n-9)	23.6906	24.1942	23.6351	0.503605	0.0554504	0.0554504
PI	18:0_22:4(n-3)	20.4349	21.013	20.4395	0.578075	-0.00458145	0.00458145
PI	18:0_22:4(n-6)	20.8934	21.4839	20.9097	0.590508	-0.0162163	0.0162163
PI	18:0_22:5(n-3)	18.2925	18.8736	18.3051	0.581066	-0.0125484	0.0125484
PI	18:0_22:5(n-6)	19.8036	20.3909	19.8211	0.587364	-0.0174885	0.0174885
PI	18:0_22:6(n-3)	17.2234	17.7782	17.2275	0.554871	-0.00411034	0.00411034
PI	18:0_24:5(n-3)	21.4488	22.0393	21.4652	0.590578	-0.0164795	0.0164795
PI	18:0_24:6(n-3)	19.8018	20.3785	19.8087	0.576649	-0.00687981	0.00687981
PI	18:1(n-10)_18:2	15.0863	15.5057	15.083	0.4194	0.00330448	0.00330448
PI	18:1(n-10)_18:2	15.2437	15.6773	15.2453	0.433594	-0.00156879	0.00156879
PI	18:1(n-10)_18:2(n-10)	16.2473	16.7363	16.232	0.488951	0.0153389	0.0153389
PI	18:1(n-10)_18:3	14.083	14.4389	14.0695	0.355866	0.0134945	0.0134945
PI	18:1(n-10)_19:3	15.5717	16.0115	15.5583	0.439776	0.0134287	0.0134287
PI	18:1(n-10)_20:2	18.7695	19.338	18.7719	0.568512	-0.0023365	0.0023365
PI	18:1(n-10)_20:2	19.5439	20.1301	19.5624	0.58614	-0.0184994	0.0184994
PI	18:1(n-10)_20:2(n-10)	19.0124	19.5779	19.0127	0.565542	-0.000314713	0.000314713
PI	18:1(n-10)_20:2(n-7)	18.5629	19.143	18.5756	0.580078	-0.0127125	0.0127125
PI	18:1(n-10)_20:3	16.1642	16.6545	16.1556	0.490324	0.00863075	0.00863075
PI	18:1(n-10)_20:3(n-9)	17.4209	17.9673	17.411	0.546318	0.00992203	0.00992203
PI	18:1(n-10)_20:5	13.2293	13.5329	13.2184	0.30361	0.0109224	0.0109224
PI	18:1(n-10)_22:3	20.4609	21.0402	20.4666	0.579281	-0.00570679	0.00570679
PI	18:1(n-10)_22:5(n-3)	15.242	15.6718	15.2401	0.429829	0.00188446	0.00188446
PI	18:1(n-10)_22:6	14.3938	14.7652	14.3786	0.371381	0.0151749	0.0151749
PI	18:1(n-7)_18:1(n-7)	17.0661	17.6371	17.0909	0.571085	-0.024868	0.024868
PI	18:1(n-7)_18:1(n-9)	17.3182	17.8751	17.3214	0.556875	-0.00321388	0.00321388
PI	18:1(n-7)_18:2	14.9432	15.3649	14.9493	0.421675	-0.00607967	0.00607967
PI	18:1(n-7)_18:2(n-10)	15.9222	16.3979	15.9169	0.475664	0.00532436	0.00532436
PI	18:1(n-7)_18:2(n-6)	14.786	15.2061	14.7982	0.420097	-0.0121746	0.0121746
PI	18:1(n-7)_18:2(n-7)	14.9236	15.3613	14.9459	0.437672	-0.0222549	0.0222549
PI	18:1(n-7)_18:2(n-7)	15.3286	15.7754	15.3376	0.446877	-0.00908279	0.00908279
PI	18:1(n-7)_19:3	15.2659	15.7112	15.2772	0.4453	-0.0113249	0.0113249
PI	18:1(n-7)_20:2(n-7)	18.1627	18.7425	18.174	0.579729	-0.0112514	0.0112514
PI	18:1(n-7)_20:3	16.1375	16.6498	16.1512	0.512371	-0.0137291	0.0137291
PI	18:1(n-7)_20:3(n-7)	16.1207	16.6275	16.1303	0.506794	-0.009655	0.009655
PI	18:1(n-7)_20:3(n-9)	17.0629	17.6134	17.068	0.550526	-0.00510979	0.00510979
PI	18:1(n-7)_20:4(n-6)	14.6569	15.0757	14.6739	0.418749	-0.017024	0.017024
PI	18:1(n-7)_22:3	20.0596	20.6422	20.0704	0.582611	-0.0108204	0.0108204
PI	18:1(n-7)_22:5(n-3)	14.9175	15.3483	14.9336	0.430825	-0.0160437	0.0160437
PI	18:1(n-7)_22:6	14.1109	14.4957	14.1232	0.38475	-0.0122957	0.0122957
PI	18:1(n-9)_18:1(n-10)	17.7329	18.2878	17.7242	0.554922	0.00865173	0.00865173
PI	18:1(n-9)_18:2	14.965	15.3634	14.9479	0.398444	0.0170784	0.0170784
PI	18:1(n-9)_18:2	15.1152	15.5219	15.0983	0.406708	0.0168419	0.0168419
PI	18:1(n-9)_18:2(n-10)	16.0944	16.5758	16.0822	0.48144	0.012167	0.012167
PI	18:1(n-9)_18:2(n-7)	15.5222	15.9745	15.5238	0.45224	-0.00157833	0.00157833
PI	18:1(n-9)_18:3	13.9789	14.3257	13.9626	0.346725	0.0163364	0.0163364
PI	18:1(n-9)_19:3	15.4336	15.8815	15.437	0.447935	-0.00347137	0.00347137
PI	18:1(n-9)_20:1(n-9)	21.4244	21.991	21.4169	0.566662	0.00752449	0.00752449
PI	18:1(n-9)_20:3	16.0138	16.4919	16.0042	0.478085	0.00964355	0.00964355
PI	18:1(n-9)_20:3(n-9)	17.2518	17.7841	17.2331	0.532284	0.0186558	0.0186558
PI	18:1(n-9)_20:4(n-6)	14.8252	15.2269	14.818	0.401642	0.00727177	0.00727177
PI	18:1(n-9)_20:5(n-3)	13.1185	13.4211	13.1136	0.302538	0.00496006	0.00496006
PI	18:1(n-9)_22:3(n-9)	20.316	20.8794	20.3064	0.563433	0.00958824	0.00958824
PI	18:1(n-9)_22:4(n-6)	17.3721	17.9201	17.3651	0.54804	0.0069046	0.0069046
PI	18:1(n-9)_22:5(n-3)	15.0892	15.5196	15.0961	0.430326	-0.00689888	0.00689888
PI	18:1_18:1(n-10)	17.9012	18.466	17.8997	0.564837	0.00151825	0.00151825
PI	18:1_18:1(n-7)	18.3485	18.9427	18.3743	0.594166	-0.0258198	0.0258198
PI	18:1_18:2(n-6)	14.9572	15.3807	14.9643	0.423465	-0.00709057	0.00709057
PI	18:1_18:2(n-6)	15.1092	15.5447	15.12	0.435523	-0.0107698	0.0107698
PI	18:1_18:2(n-7)	14.9432	15.3649	14.9493	0.421675	-0.00607967	0.00607967
PI	18:1_18:2(n-7)	15.0902	15.5358	15.1115	0.445661	-0.0213785	0.0213785
PI	18:1_18:3(n-3)	13.1387	13.4656	13.1554	0.326918	-0.0166254	0.0166254
PI	18:1_18:3(n-7)	13.83	14.1825	13.8333	0.352517	-0.0032959	0.0032959
PI	18:1_20:3(n-7)	16.1375	16.6498	16.1512	0.512371	-0.0137291	0.0137291
PI	18:1_20:4(n-6)	15.2468	15.6868	15.2542	0.440027	-0.00745773	0.00745773
PI	18:2(n-10)_20:4(n-6)	13.5931	13.9299	13.5903	0.336808	0.0027771	0.0027771
PI	18:3(n-3)_20:4	11.5089	11.7348	11.5128	0.225916	-0.00392723	0.00392723
PI	19:0_20:4(n-6)	20.1761	20.7496	20.1772	0.573458	-0.00104141	0.00104141
PI	20:1(n-10)_20:4	18.3933	18.9721	18.4039	0.57881	-0.0105686	0.0105686
PI	20:1(n-9)_20:4	18.3129	18.8764	18.3078	0.563437	0.00507736	0.00507736
PI	20:1_20:4(n-6)	18.3273	18.9115	18.3431	0.584209	-0.0157719	0.0157719
PI	20:2(n-6)_20:4(n-6)	15.4435	15.8746	15.4306	0.431129	0.0128889	0.0128889
PI	20:3(n-3)_20:4	13.4672	13.8164	13.4839	0.349137	-0.0166531	0.0166531
PC P-	P-16:0_18:1(n-7)	22.3212	22.8995	22.3376	0.578333	-0.0163898	0.0163898
PC P-	P-16:0_20:5(n-3)	16.613	17.1265	16.6117	0.513489	0.00130844	0.00130844
PC P-	P-18:1(n-7)_16:0	22.6847	23.252	22.6862	0.567335	-0.00151825	0.00151825
PE P-	P-14:0_20:4(n-6)	16.3688	16.8515	16.3535	0.482683	0.0152931	0.0152931
PE P-	P-14:0_20:5(n-3)	14.2191	14.5918	14.2165	0.37266	0.00266361	0.00266361
PE P-	P-15:0_20:4(n-6)	18.4708	19.0308	18.469	0.559969	0.00185013	0.00185013
PE P-	P-15:0_20:5(n-3)	15.8823	16.3678	15.905	0.485496	-0.0226669	0.0226669
PE P-	P-15:0_22:4(n-6)	21.5488	22.1229	21.5546	0.574144	-0.00581169	0.00581169
PE P-	P-15:0_22:5(n-3)	18.8536	19.4151	18.8481	0.561537	0.00540352	0.00540352
PE P-	P-16:0_16:1(n-10)	20.5354	21.1033	20.5354	0.567881	2.09808e-05	2.09808e-05
PE P-	P-16:0_16:1(n-7)	19.8491	20.4253	19.8555	0.576277	-0.00644875	0.00644875
PE P-	P-16:0_18:1(n-7)	23.6514	24.2197	23.686	0.568304	-0.0345707	0.0345707
PE P-	P-16:0_18:1(n-9)	23.9519	24.4275	23.919	0.475546	0.0329494	0.0329494
PE P-	P-16:0_18:2(n-6)	20.957	21.5292	20.9611	0.572247	-0.00418091	0.00418091
PE P-	P-16:0_18:2(n-7)	21.0882	21.6706	21.1024	0.582415	-0.0142384	0.0142384
PE P-	P-16:0_18:2(n-7)	21.6175	22.2069	21.6385	0.589445	-0.0210476	0.0210476
PE P-	P-16:0_18:3(n-3)	18.2021	18.7549	18.1974	0.552851	0.00462914	0.00462914
PE P-	P-16:0_20:1(n-10)	25.9037	26.0733	25.9139	0.169579	-0.0102386	0.0102386
PE P-	P-16:0_20:1(n-9)	25.8705	26.0211	25.8548	0.150599	0.0156956	0.0156956
PE P-	P-16:0_20:2(n-10)	25.0547	25.3332	25.0273	0.278473	0.0274391	0.0274391
PE P-	P-16:0_20:2(n-6)	24.5383	24.9369	24.5285	0.398655	0.00973511	0.00973511
PE P-	P-16:0_20:2(n-7)	24.5688	24.9741	24.5749	0.405277	-0.00611687	0.00611687
PE P-	P-16:0_20:2(n-9)	24.8787	25.1905	24.8473	0.311735	0.0314503	0.0314503
PE P-	P-16:0_20:2(n-9)	25.1524	25.4012	25.1127	0.248787	0.039753	0.039753
PE P-	P-16:0_20:3(n-3)	21.948	22.5251	21.956	0.577126	-0.00797653	0.00797653
PE P-	P-16:0_20:3(n-6)	22.2232	22.8087	22.2378	0.585506	-0.0146065	0.0146065
PE P-	P-16:0_20:3(n-6)	22.7184	23.2981	22.7247	0.57971	-0.00625038	0.00625038
PE P-	P-16:0_20:3(n-7)	22.4854	23.0578	22.485	0.57239	0.000465393	0.000465393
PE P-	P-16:0_20:3(n-9)	23.5437	24.0499	23.5011	0.506235	0.0425529	0.0425529
PE P-	P-16:0_20:4(n-3)	19.5337	20.0846	19.5139	0.550915	0.0197678	0.0197678
PE P-	P-16:0_20:4(n-3)	20.0072	20.5773	20.0081	0.570108	-0.000886917	0.000886917
PE P-	P-16:0_20:4(n-6)	20.6535	21.2326	20.6647	0.579002	-0.0111198	0.0111198
PE P-	P-16:0_20:5(n-3)	17.9523	18.5124	17.9591	0.560112	-0.00674057	0.00674057
PE P-	P-16:0_22:1(n-10)	26.6595	26.7626	26.6627	0.10309	-0.00325584	0.00325584
PE P-	P-16:0_22:1(n-7)	26.6103	26.7193	26.6171	0.109001	-0.00682259	0.00682259
PE P-	P-16:0_22:1(n-9)	26.6539	26.764	26.6643	0.110111	-0.0103531	0.0103531
PE P-	P-16:0_22:2(n-10)	26.1469	26.316	26.1837	0.169046	-0.0367508	0.0367508
PE P-	P-16:0_22:2(n-6)	26.108	26.2575	26.1194	0.149496	-0.0114174	0.0114174
PE P-	P-16:0_22:2(n-9)	26.1855	26.3161	26.1838	0.130562	0.00172424	0.00172424
PE P-	P-16:0_22:3(n-6)	25.1699	25.4386	25.1594	0.268658	0.0105438	0.0105438
PE P-	P-16:0_22:3(n-7)	25.2123	25.4711	25.1999	0.258778	0.0124264	0.0124264
PE P-	P-16:0_22:3(n-9)	25.4846	25.6912	25.4694	0.206583	0.0152245	0.0152245
PE P-	P-16:0_22:4(n-6)	23.5948	24.1146	23.571	0.519817	0.0237789	0.0237789
PE P-	P-16:0_22:5(n-3)	20.9806	21.5509	20.9829	0.570324	-0.00224113	0.00224113
PE P-	P-16:0_22:5(n-6)	22.388	22.9584	22.3863	0.570415	0.00172234	0.00172234
PE P-	P-16:0_22:6(n-3)	19.7292	20.2888	19.7185	0.55961	0.0106888	0.0106888
PE P-	P-16:0_24:3(n-9)	26.3066	26.4247	26.3021	0.118107	0.00450516	0.00450516
PE P-	P-16:0_24:4(n-6)	25.5896	25.7895	25.5864	0.199863	0.00316238	0.00316238
PE P-	P-16:0_24:4(n-9)	25.8975	26.0438	25.8806	0.146301	0.0169163	0.0169163
PE P-	P-16:0_24:5(n-6)	24.7725	25.12	24.7584	0.34758	0.01408	0.01408
PE P-	P-16:0_24:6(n-3)	22.406	22.9782	22.4059	0.572201	9.15527e-05	9.15527e-05
PE P-	P-16:1(n-7)_20:4(n-6)	17.0212	17.5576	17.0254	0.536356	-0.00422096	0.00422096
PE P-	P-16:1_20:5(n-3)	14.7203	15.1229	14.7211	0.402553	-0.0007658	0.0007658
PE P-	P-16:1_20:5(n-3)	15.1798	15.6096	15.1885	0.429731	-0.00867081	0.00867081
PE P-	P-17:0_18:1(n-10)	25.0473	25.3262	25.0185	0.278954	0.0287533	0.0287533
PE P-	P-17:0_18:1(n-10)	25.3829	25.6158	25.3782	0.232918	0.00473022	0.00473022
PE P-	P-17:0_18:1(n-7)	25.1948	25.4656	25.193	0.270721	0.00183868	0.00183868
PE P-	P-17:0_18:1(n-9)	24.958	25.2553	24.9292	0.297359	0.028801	0.028801
PE P-	P-17:0_18:1(n-9)	25.321	25.5521	25.3001	0.231117	0.0208492	0.0208492
PE P-	P-17:0_20:2(n-10)	25.6128	25.8228	25.6257	0.210018	-0.0129032	0.0129032
PE P-	P-17:0_20:2(n-10)	25.8235	25.9847	25.8133	0.161207	0.0102119	0.0102119
PE P-	P-17:0_20:3(n-9)	25.1145	25.3712	25.075	0.256693	0.0394707	0.0394707
PE P-	P-17:0_20:4(n-6)	22.0216	22.5924	22.023	0.570848	-0.00139427	0.00139427
PE P-	P-17:0_20:4(n-6)	22.2289	22.803	22.2321	0.574108	-0.00325394	0.00325394
PE P-	P-17:0_20:4(n-6)	22.7756	23.3377	22.7643	0.562119	0.0112038	0.0112038
PE P-	P-17:0_20:5(n-3)	19.3589	19.924	19.3534	0.565109	0.00544739	0.00544739
PE P-	P-17:0_20:5(n-3)	19.574	20.1415	19.5709	0.567501	0.00312614	0.00312614
PE P-	P-17:0_20:5(n-3)	20.141	20.7036	20.1349	0.562603	0.00612831	0.00612831
PE P-	P-17:0_22:1(n-10)	26.8907	26.9874	26.8971	0.0967007	-0.00636101	0.00636101
PE P-	P-17:0_22:3(n-9)	25.8869	26.0448	25.8817	0.157881	0.00519943	0.00519943
PE P-	P-17:0_22:3(n-9)	26.0565	26.1982	26.0539	0.141714	0.00267029	0.00267029
PE P-	P-17:0_22:4(n-6)	24.7152	25.0741	24.7005	0.3589	0.0147133	0.0147133
PE P-	P-17:0_22:4(n-6)	25.1253	25.392	25.1011	0.26667	0.0242081	0.0242081
PE P-	P-17:0_22:5(n-3)	23.0491	23.6136	23.044	0.564539	0.00502205	0.00502205
PE P-	P-17:0_24:4(n-6)	26.1278	26.2668	26.1297	0.139025	-0.00189781	0.00189781
PE P-	P-17:0_24:5(n-3)	25.4401	25.6208	25.3842	0.180628	0.0559406	0.0559406
PE P-	P-17:0_24:5(n-6)	25.6493	25.839	25.6447	0.189749	0.00456619	0.00456619
PE P-	P-17:0_24:6(n-3)	24.339	24.7754	24.3293	0.436419	0.00969887	0.00969887
PE P-	P-17:1_20:5(n-3)	16.458	16.9655	16.4601	0.507467	-0.00210953	0.00210953
PE P-	P-18:0_14:1(n-10)	21.6298	22.1996	21.6312	0.569786	-0.00139618	0.00139618
PE P-	P-18:0_16:1(n-7)	24.0586	24.5747	24.0892	0.516111	-0.0306931	0.0306931
PE P-	P-18:0_18:1(n-10)	26.0161	26.18	26.0336	0.163982	-0.017561	0.017561
PE P-	P-18:0_18:1(n-7)	25.9019	26.0744	25.9153	0.172504	-0.0133171	0.0133171
PE P-	P-18:0_18:1(n-9)	25.9773	26.1368	25.9854	0.159565	-0.0081234	0.0081234
PE P-	P-18:0_18:2(n-6)	24.8767	25.1981	24.857	0.321394	0.0197773	0.0197773
PE P-	P-18:0_18:2(n-7)	24.9583	25.2775	24.9571	0.319166	0.00119781	0.00119781
PE P-	P-18:0_18:3(n-3)	22.526	23.0965	22.5234	0.570496	0.00258636	0.00258636
PE P-	P-18:0_20:1(n-10)	26.6595	26.7626	26.6627	0.10309	-0.00325584	0.00325584
PE P-	P-18:0_20:1(n-7)	26.6073	26.7193	26.6171	0.112028	-0.00984955	0.00984955
PE P-	P-18:0_20:1(n-9)	26.6539	26.764	26.6643	0.110111	-0.0103531	0.0103531
PE P-	P-18:0_20:2(n-10)	26.2842	26.3995	26.2747	0.115274	0.00946999	0.00946999
PE P-	P-18:0_20:2(n-6)	26.1109	26.2575	26.1194	0.146572	-0.00849342	0.00849342
PE P-	P-18:0_20:2(n-9)	26.1855	26.3161	26.1838	0.130562	0.00172424	0.00172424
PE P-	P-18:0_20:2(n-9)	26.3484	26.4697	26.3507	0.121246	-0.00226974	0.00226974
PE P-	P-18:0_20:3(n-3)	25.328	25.5686	25.3204	0.240564	0.00762367	0.00762367
PE P-	P-18:0_20:3(n-6)	25.4296	25.6599	25.4317	0.230362	-0.00214195	0.00214195
PE P-	P-18:0_20:3(n-6)	25.6058	25.8057	25.6056	0.199877	0.000236511	0.000236511
PE P-	P-18:0_20:3(n-7)	25.5367	25.742	25.5302	0.205278	0.00656319	0.00656319
PE P-	P-18:0_20:3(n-9)	25.8483	26.0059	25.8375	0.157547	0.0108662	0.0108662
PE P-	P-18:0_20:4(n-6)	24.6726	25.0335	24.6494	0.360924	0.0231609	0.0231609
PE P-	P-18:0_20:5(n-3)	22.2796	22.8533	22.282	0.573677	-0.00240707	0.00240707
PE P-	P-18:0_22:1(n-7)	27.0396	27.1179	27.031	0.0783329	0.00854874	0.00854874
PE P-	P-18:0_22:1(n-9)	27.0918	27.1704	27.0845	0.0786343	0.00727654	0.00727654
PE P-	P-18:0_22:2(n-10)	26.7771	26.8741	26.7795	0.097023	-0.00245857	0.00245857
PE P-	P-18:0_22:2(n-6)	26.7176	26.8235	26.7267	0.105867	-0.00904846	0.00904846
PE P-	P-18:0_22:2(n-9)	26.7437	26.8461	26.7503	0.1024	-0.00661469	0.00661469
PE P-	P-18:0_22:3(n-3)	26.2901	26.4146	26.2911	0.124447	-0.000986099	0.000986099
PE P-	P-18:0_22:3(n-6)	26.3108	26.4381	26.3166	0.127352	-0.00584412	0.00584412
PE P-	P-18:0_22:3(n-7)	26.3072	26.4361	26.3144	0.128918	-0.00724411	0.00724411
PE P-	P-18:0_22:3(n-9)	26.4489	26.5606	26.4484	0.111774	0.000431061	0.000431061
PE P-	P-18:0_22:4(n-3)	25.7137	25.8902	25.7043	0.176443	0.00938606	0.00938606
PE P-	P-18:0_22:4(n-6)	25.8482	26.0127	25.8452	0.164429	0.00303841	0.00303841
PE P-	P-18:0_22:4(n-6)	26.1573	26.3003	26.1665	0.14295	-0.00914764	0.00914764
PE P-	P-18:0_22:5(n-3)	24.8287	25.1576	24.8058	0.328955	0.0228558	0.0228558
PE P-	P-18:0_22:5(n-6)	25.4831	25.6928	25.4714	0.209747	0.0117302	0.0117302
PE P-	P-18:0_22:6(n-3)	23.8883	24.4194	23.9098	0.531105	-0.0214748	0.0214748
PE P-	P-18:0_24:1(n-10)	27.4161	27.4819	27.3971	0.0657368	0.0190411	0.0190411
PE P-	P-18:0_24:1(n-9)	27.4242	27.4865	27.4017	0.0623684	0.022438	0.022438
PE P-	P-18:0_24:3(n-9)	26.8723	26.9658	26.8748	0.0935917	-0.00253487	0.00253487
PE P-	P-18:0_24:4(n-6)	26.4704	26.5847	26.4742	0.114317	-0.00377846	0.00377846
PE P-	P-18:0_24:4(n-9)	26.631	26.73	26.6285	0.0990295	0.00255013	0.00255013
PE P-	P-18:0_24:5(n-3)	25.9731	26.1183	25.9646	0.145147	0.00853348	0.00853348
PE P-	P-18:0_24:5(n-6)	26.1447	26.2854	26.1501	0.140614	-0.0053463	0.0053463
PE P-	P-18:0_24:6(n-3)	25.4623	25.6741	25.4488	0.211752	0.013546	0.013546
PE P-	P-18:1(n-10)_14:0	19.8719	20.4399	19.8701	0.568039	0.00173378	0.00173378
PE P-	P-18:1(n-10)_18:1	24.4343	24.8593	24.4323	0.425081	0.00197792	0.00197792
PE P-	P-18:1(n-10)_18:1(n-9)	24.5924	24.9791	24.5812	0.38666	0.0112419	0.0112419
PE P-	P-18:1(n-10)_18:2	21.7452	22.308	21.7394	0.562752	0.00578499	0.00578499
PE P-	P-18:1(n-10)_19:1	25.6128	25.8231	25.626	0.210333	-0.0132713	0.0132713
PE P-	P-18:1(n-10)_20:1	26.0471	26.2137	26.071	0.166552	-0.0238571	0.0238571
PE P-	P-18:1(n-10)_20:2	25.0647	25.3332	25.0273	0.268461	0.0374508	0.0374508
PE P-	P-18:1(n-10)_20:2(n-10)	25.2501	25.4955	25.2302	0.245422	0.0198765	0.0198765
PE P-	P-18:1(n-10)_20:3	22.9795	23.5468	22.9758	0.567301	0.00368881	0.00368881
PE P-	P-18:1(n-10)_20:3	23.322	23.872	23.312	0.550049	0.00994301	0.00994301
PE P-	P-18:1(n-10)_20:3	23.4685	24.0137	23.4623	0.545233	0.00618935	0.00618935
PE P-	P-18:1(n-10)_20:3	24.1699	24.641	24.1675	0.471106	0.00237083	0.00237083
PE P-	P-18:1(n-10)_20:4(n-6)	21.4233	21.9941	21.4258	0.570875	-0.00259018	0.00259018
PE P-	P-18:1(n-10)_20:5(n-3)	18.7463	19.3058	18.7402	0.559525	0.00611496	0.00611496
PE P-	P-18:1(n-10)_21:1	26.439	26.537	26.4231	0.0980015	0.0158939	0.0158939
PE P-	P-18:1(n-10)_21:3	24.9204	25.2185	24.8826	0.298061	0.0377674	0.0377674
PE P-	P-18:1(n-10)_22:1	26.7789	26.8756	26.7811	0.0967178	-0.00221825	0.00221825
PE P-	P-18:1(n-10)_22:3	25.5095	25.7091	25.4909	0.199604	0.0186272	0.0186272
PE P-	P-18:1(n-10)_22:3	25.7092	25.8849	25.6982	0.175694	0.0109882	0.0109882
PE P-	P-18:1(n-10)_22:4	23.9512	24.4243	23.9153	0.473085	0.0358601	0.0358601
PE P-	P-18:1(n-10)_22:4(n-6)	24.2678	24.7346	24.2798	0.466846	-0.0119915	0.0119915
PE P-	P-18:1(n-10)_22:5(n-3)	21.7698	22.3315	21.7629	0.561661	0.00691795	0.00691795
PE P-	P-18:1(n-10)_22:6	20.541	21.1033	20.5354	0.562235	0.00566673	0.00566673
PE P-	P-18:1(n-10)_24:2	26.7783	26.8747	26.7801	0.0963554	-0.0018158	0.0018158
PE P-	P-18:1(n-10)_24:3	26.4214	26.5361	26.4221	0.114664	-0.000703812	0.000703812
PE P-	P-18:1(n-7)_14:0	19.5101	20.0729	19.5023	0.562834	0.00785446	0.00785446
PE P-	P-18:1(n-7)_16:0	23.6514	24.2197	23.686	0.568304	-0.0345707	0.0345707
PE P-	P-18:1(n-7)_16:1(n-10)	20.9953	21.5695	21.0014	0.574209	-0.00611115	0.00611115
PE P-	P-18:1(n-7)_16:1(n-7)	20.2991	20.8757	20.3075	0.576593	-0.00838661	0.00838661
PE P-	P-18:1(n-7)_18:1	24.247	24.7298	24.274	0.482832	-0.0269699	0.0269699
PE P-	P-18:1(n-7)_18:1(n-7)	24.0661	24.5822	24.0981	0.516077	-0.0319633	0.0319633
PE P-	P-18:1(n-7)_18:2(n-6)	21.3816	21.9597	21.3915	0.578089	-0.00980949	0.00980949
PE P-	P-18:1(n-7)_20:0	26.6103	26.7193	26.6171	0.109001	-0.00682259	0.00682259
PE P-	P-18:1(n-7)_20:1	25.9741	26.1252	25.9724	0.151112	0.00172615	0.00172615
PE P-	P-18:1(n-7)_20:1	26.1327	26.2607	26.123	0.128029	0.00971222	0.00971222
PE P-	P-18:1(n-7)_20:1(n-7)	25.9466	26.1027	25.9471	0.156111	-0.000509262	0.000509262
PE P-	P-18:1(n-7)_20:2(n-7)	24.8401	25.1793	24.8331	0.339165	0.00696182	0.00696182
PE P-	P-18:1(n-7)_20:3	23.0664	23.628	23.0588	0.561611	0.00759125	0.00759125
PE P-	P-18:1(n-7)_20:3(n-7)	22.897	23.4652	22.893	0.568222	0.00403595	0.00403595
PE P-	P-18:1(n-7)_20:4(n-6)	21.0709	21.6413	21.0731	0.570375	-0.00222015	0.00222015
PE P-	P-18:1(n-7)_20:5(n-3)	18.4138	18.9798	18.4188	0.566021	-0.00497627	0.00497627
PE P-	P-18:1(n-7)_21:2	25.7251	25.9093	25.7266	0.184277	-0.00150108	0.00150108
PE P-	P-18:1(n-7)_21:3	24.6698	25.0418	24.6599	0.372057	0.0098896	0.0098896
PE P-	P-18:1(n-7)_22:1(n-7)	26.6508	26.7529	26.6525	0.102013	-0.00166702	0.00166702
PE P-	P-18:1(n-7)_22:2(n-7)	26.1585	26.2799	26.144	0.121408	0.0144043	0.0144043
PE P-	P-18:1(n-7)_22:3	25.5878	25.7868	25.5833	0.198997	0.00450516	0.00450516
PE P-	P-18:1(n-7)_22:3(n-7)	25.3649	25.6034	25.3631	0.238529	0.00183487	0.00183487
PE P-	P-18:1(n-7)_22:4	23.9107	24.4451	23.9391	0.534332	-0.0283566	0.0283566
PE P-	P-18:1(n-7)_22:5(n-3)	21.4111	21.9771	21.4088	0.565971	0.0023098	0.0023098
PE P-	P-18:1(n-7)_22:6	20.1779	20.7389	20.1703	0.561001	0.0076046	0.0076046
PE P-	P-18:1(n-7)_23:3	25.9466	26.1008	25.945	0.154222	0.00161552	0.00161552
PE P-	P-18:1(n-7)_24:1(n-7)	27.0431	27.1243	27.0375	0.0811672	0.00558472	0.00558472
PE P-	P-18:1(n-7)_24:3	26.3209	26.4473	26.3265	0.126392	-0.00562859	0.00562859
PE P-	P-18:1(n-9)_14:0	19.7251	20.2853	19.715	0.560165	0.0101433	0.0101433
PE P-	P-18:1(n-9)_16:0	23.9519	24.4275	23.919	0.475546	0.0329494	0.0329494
PE P-	P-18:1(n-9)_16:1(n-10)	21.1777	21.742	21.1738	0.564297	0.00392342	0.00392342
PE P-	P-18:1(n-9)_18:1	24.3119	24.7705	24.3233	0.458519	-0.0113239	0.0113239
PE P-	P-18:1(n-9)_18:1	24.4615	24.8742	24.4506	0.412689	0.0108681	0.0108681
PE P-	P-18:1(n-9)_20:3	22.847	23.3983	22.8253	0.55131	0.0216331	0.0216331
PE P-	P-18:1(n-9)_20:3(n-9)	24.0597	24.53	24.0371	0.470312	0.0225945	0.0225945
PE P-	P-18:1(n-9)_20:4	22.016	22.5732	22.0038	0.557178	0.0121822	0.0121822
PE P-	P-18:1(n-9)_20:4(n-6)	21.2698	21.8339	21.2656	0.564091	0.00416565	0.00416565
PE P-	P-18:1(n-9)_20:5(n-3)	18.5847	19.1364	18.573	0.551632	0.0117321	0.0117321
PE P-	P-18:1(n-9)_22:1	26.7391	26.8461	26.7503	0.10697	-0.0111847	0.0111847
PE P-	P-18:1(n-9)_22:3	25.6619	25.8395	25.6453	0.177612	0.0166111	0.0166111
PE P-	P-18:1(n-9)_22:4(n-6)	24.1378	24.6211	24.1439	0.483269	-0.00611115	0.00611115
PE P-	P-18:1(n-9)_22:5(n-3)	21.6192	22.1829	21.6145	0.56362	0.00475502	0.00475502
PE P-	P-18:1(n-9)_22:6	20.3873	20.9374	20.3693	0.550152	0.017931	0.017931
PE P-	P-18:1_18:1(n-10)	24.431	24.8593	24.4323	0.428379	-0.00131989	0.00131989
PE P-	P-18:1_18:1(n-9)	24.3119	24.7705	24.3233	0.458519	-0.0113239	0.0113239
PE P-	P-18:1_18:1(n-9)	24.4615	24.8742	24.4506	0.412689	0.0108681	0.0108681
PE P-	P-18:1_18:2(n-6)	21.5941	22.1573	21.5889	0.563208	0.00514793	0.00514793
PE P-	P-18:1_18:3(n-3)	18.8261	19.4038	18.837	0.577721	-0.0109081	0.0109081
PE P-	P-18:1_20:1(n-10)	26.0471	26.2137	26.071	0.166552	-0.0238571	0.0238571
PE P-	P-18:1_20:1(n-9)	26.0111	26.172	26.0247	0.16091	-0.0135746	0.0135746
PE P-	P-18:1_20:4(n-6)	21.8725	22.4362	21.8674	0.563696	0.0051403	0.0051403
PE P-	P-18:1_20:4(n-6)	22.386	22.9584	22.3863	0.572382	-0.000244141	0.000244141
PE P-	P-18:1_20:5(n-3)	19.1904	19.7592	19.1893	0.568756	0.0011425	0.0011425
PE P-	P-18:1_22:3(n-9)	25.6619	25.8395	25.6453	0.177612	0.0166111	0.0166111
PE P-	P-18:1_22:4(n-6)	23.9819	24.48	23.9792	0.4981	0.00268936	0.00268936
PE P-	P-18:1_22:4(n-6)	24.5921	24.9622	24.5601	0.370079	0.0320492	0.0320492
PE P-	P-18:1_22:5(n-3)	22.1711	22.7176	22.1474	0.546471	0.0237312	0.0237312
PE P-	P-18:1_22:5(n-3)	22.6081	23.1768	22.6034	0.568727	0.00468826	0.00468826
PE P-	P-18:1_22:5(n-6)	22.8401	23.3972	22.8242	0.55702	0.0159321	0.0159321
PE P-	P-18:1_22:5(n-6)	22.9911	23.5541	22.9832	0.563017	0.00783539	0.00783539
PE P-	P-18:1_24:3(n-9)	26.3771	26.5028	26.3863	0.125639	-0.00921059	0.00921059
PE P-	P-18:1_24:5(n-3)	24.505	24.9034	24.4868	0.398409	0.0181561	0.0181561
PE P-	P-18:1_24:5(n-3)	24.6338	25.0003	24.6077	0.366482	0.0260773	0.0260773
PE P-	P-18:1_24:6(n-3)	22.9849	23.5522	22.9814	0.567303	0.00358582	0.00358582
PE P-	P-18:2(n-10)_18:1	22.8094	23.3994	22.8264	0.59001	-0.0170746	0.0170746
PE P-	P-18:2(n-6)_18:1	21.5941	22.1573	21.5889	0.563208	0.00514793	0.00514793
PE P-	P-18:2(n-6)_20:4	18.1314	18.6879	18.1316	0.556519	-0.000144958	0.000144958
PE P-	P-18:2(n-6)_22:4	21.2368	21.7959	21.2276	0.55909	0.00915527	0.00915527
PE P-	P-18:2(n-6)_22:5(n-3)	18.5393	19.0968	18.534	0.55751	0.00528526	0.00528526
PE P-	P-18:2(n-6)_22:6	17.268	17.8064	17.2674	0.538441	0.000642776	0.000642776
PE P-	P-18:2(n-7)_18:1	21.6985	22.2633	21.6948	0.564751	0.00371552	0.00371552
PE P-	P-18:3(n-3)_18:1	18.8261	19.4038	18.837	0.577721	-0.0109081	0.0109081
PE P-	P-18:3(n-3)_20:5(n-3)	13.6148	13.9307	13.5939	0.315956	0.0208101	0.0208101
PE P-	P-18:3(n-3)_22:5(n-3)	15.8832	16.362	15.8996	0.478764	-0.0163536	0.0163536
PE P-	P-19:0_20:4(n-6)	25.3691	25.5954	25.3533	0.226311	0.0158291	0.0158291
PE P-	P-19:0_20:4(n-6)	25.6331	25.8219	25.6246	0.188835	0.00843239	0.00843239
PE P-	P-19:0_22:5(n-3)	25.4401	25.6214	25.385	0.18128	0.0551472	0.0551472
PE P-	P-19:0_22:5(n-3)	25.6997	25.8733	25.6847	0.17359	0.0149841	0.0149841
PE P-	P-19:1_20:4(n-6)	23.1119	23.677	23.1091	0.565033	0.00280762	0.00280762
PE P-	P-20:0_20:4(n-6)	26.1553	26.295	26.1607	0.139694	-0.00537872	0.00537872
PE P-	P-20:0_22:4(n-6)	26.6081	26.7147	26.6122	0.106569	-0.00413132	0.00413132
PE P-	P-20:0_22:5(n-3)	26.1786	26.3044	26.171	0.125801	0.00760078	0.00760078
PE P-	P-20:1_22:5(n-3)	24.9916	25.2863	24.9682	0.29471	0.0233574	0.0233574
PE P-	P-20:2(n-7)_18:1	23.8155	24.3548	23.8366	0.539333	-0.0210896	0.0210896
PE P-	P-20:2(n-7)_20:1	26.1	26.23	26.0891	0.129999	0.0109444	0.0109444
PE P-	P-20:3(n-3)_22:5(n-3)	19.6232	20.181	19.6105	0.557795	0.0127678	0.0127678
PE P-	P-21:0_20:4(n-6)	26.5107	26.624	26.516	0.113256	-0.00532341	0.00532341
PE P-	P-22:0_20:4(n-6)	26.7696	26.8621	26.767	0.092535	0.0025425	0.0025425
PE P-	P-22:0_20:5(n-3)	26.4244	26.5326	26.4184	0.108213	0.0059967	0.0059967
PE P-	P-22:0_22:5(n-3)	26.7561	26.8469	26.7512	0.0908203	0.00492477	0.00492477
PE P-	P-22:1_22:5(n-3)	26.2074	26.3203	26.1884	0.112932	0.0189476	0.0189476
PS	14:1(n-10)_18:0	15.2265	15.6544	15.2208	0.427904	0.00562477	0.00562477
PS	16:0_16:1(n-10)	14.4383	14.8161	14.4272	0.377746	0.011097	0.011097
PS	16:0_16:1(n-7)	13.9176	14.2926	13.932	0.374989	-0.0144529	0.0144529
PS	16:0_18:1(n-9)	17.2518	17.7841	17.2369	0.532284	0.0149441	0.0149441
PS	16:0_18:2(n-6)	14.7389	15.1394	14.7341	0.400468	0.00482368	0.00482368
PS	16:0_20:5(n-3)	12.9314	13.2355	12.9359	0.30411	-0.00450706	0.00450706
PS	16:0_22:5(n-3)	14.8557	15.2634	14.8517	0.407715	0.00401402	0.00401402
PS	16:1(n-10)_17:0	16.1215	16.605	16.1123	0.48357	0.00918198	0.00918198
PS	16:1(n-10)_18:0	18.1426	18.7172	18.1542	0.574619	-0.0115757	0.0115757
PS	16:1(n-10)_18:1	14.9312	15.3403	14.9245	0.409083	0.00672722	0.00672722
PS	16:1(n-10)_18:1	15.338	15.7788	15.3379	0.440804	0.000166893	0.000166893
PS	16:1(n-10)_22:0	25.5354	25.7413	25.5292	0.205864	0.00617409	0.00617409
PS	16:1(n-10)_24:0	26.494	26.6203	26.4968	0.126358	-0.00285339	0.00285339
PS	16:1(n-10)_24:1	25.4678	25.6816	25.4596	0.213774	0.00816917	0.00816917
PS	16:1(n-7)_17:0	15.5177	15.9712	15.5184	0.453494	-0.000695229	0.000695229
PS	16:1(n-7)_18:0	17.4621	18.0329	17.4809	0.570778	-0.0188007	0.0188007
PS	16:1(n-9)_18:0	17.9042	18.4511	17.8925	0.546871	0.0117397	0.0117397
PS	16:1_18:1(n-10)	14.5594	14.939	14.5439	0.37963	0.0154657	0.0154657
PS	17:0_18:1(n-9)	19.406	19.9632	19.4021	0.557205	0.00390816	0.00390816
PS	17:0_18:2(n-6)	16.4874	16.9979	16.4817	0.510471	0.00569153	0.00569153
PS	18:0_18:1(n-10)	21.6993	22.2679	21.6958	0.568602	0.00349998	0.00349998
PS	18:0_18:1(n-7)	21.1929	21.785	21.2071	0.592056	-0.014204	0.014204
PS	18:0_18:1(n-9)	21.5217	22.0829	21.5087	0.561249	0.0130272	0.0130272
PS	18:0_18:2(n-6)	18.5624	19.1394	18.5716	0.57696	-0.00920486	0.00920486
PS	18:0_18:2(n-7)	18.77	19.3533	18.7856	0.583336	-0.0156059	0.0156059
PS	18:0_18:3(n-3)	16.0378	16.5273	16.0394	0.489538	-0.00164413	0.00164413
PS	18:0_18:3(n-3)	16.39	16.9053	16.3944	0.515249	-0.00433922	0.00433922
PS	18:0_18:3(n-6)	16.7226	17.2657	16.7359	0.543137	-0.0132923	0.0132923
PS	18:0_20:1(n-10)	24.9204	25.2277	24.9023	0.307308	0.0181484	0.0181484
PS	18:0_20:2(n-6)	22.189	22.7746	22.204	0.585629	-0.0150204	0.0150204
PS	18:0_20:3(n-3)	19.5214	20.0846	19.5244	0.563192	-0.00297165	0.00297165
PS	18:0_20:3(n-6)	19.895	20.4811	19.9187	0.586107	-0.0236454	0.0236454
PS	18:0_20:3(n-7)	20.2389	20.8328	20.263	0.593945	-0.0241013	0.0241013
PS	18:0_20:4(n-6)	18.419	18.9912	18.4245	0.572226	-0.00556183	0.00556183
PS	18:0_20:5(n-3)	15.9622	16.4424	15.9599	0.480248	0.00230122	0.00230122
PS	18:0_22:4(n-3)	20.8398	21.4234	20.8439	0.583603	-0.00413895	0.00413895
PS	18:0_22:4(n-6)	21.3102	21.8919	21.3152	0.581699	-0.00503349	0.00503349
PS	18:0_22:5(n-3)	18.7126	19.286	18.718	0.573339	-0.00536919	0.00536919
PS	18:0_22:5(n-6)	20.223	20.8129	20.2435	0.589897	-0.0205193	0.0205193
PS	18:0_22:6(n-3)	17.6004	18.1741	17.6199	0.573709	-0.0194874	0.0194874
PS	18:0_24:3(n-9)	25.6989	25.8644	25.6706	0.16548	0.0282917	0.0282917
PS	18:0_24:4(n-6)	24.2922	24.7578	24.2908	0.465586	0.00143433	0.00143433
PS	18:0_24:5(n-3)	21.8743	22.4574	21.8869	0.58308	-0.0125675	0.0125675
PS	18:0_24:5(n-6)	22.7525	23.3321	22.7477	0.579531	0.004776	0.004776
PS	18:0_24:6(n-3)	20.2201	20.7992	20.2302	0.579145	-0.0100861	0.0100861
PS	18:1(n-10)_20:4	15.2408	15.6641	15.23	0.423345	0.0107594	0.0107594
PS	18:1(n-7)_22:5	15.232	15.6734	15.2388	0.441412	-0.00675583	0.00675583
PS	18:1(n-7)_22:6	14.3816	14.7834	14.3962	0.401809	-0.0146418	0.0146418
PS	18:1(n-9)_18:1(n-10)	17.9196	18.467	17.9081	0.547367	0.0115108	0.0115108
PS	18:1(n-9)_18:1(n-10)	18.1393	18.7208	18.1577	0.581509	-0.0184097	0.0184097
PS	18:1(n-9)_22:5(n-3)	15.4101	15.845	15.4	0.434855	0.0101452	0.0101452
PS	18:1(n-9)_22:6	14.5537	14.9283	14.5337	0.374598	0.0199547	0.0199547
PS	18:1(n-9)_24:0	26.9032	27.0009	26.8957	0.0976295	0.00752831	0.00752831
PS	18:1_18:1(n-9)	17.7133	18.2644	17.7088	0.551041	0.0045681	0.0045681
PS	18:1_18:2(n-6)	15.2695	15.7172	15.2799	0.447653	-0.0103931	0.0103931
PS	18:1_20:5(n-3)	13.3331	13.6585	13.335	0.325429	-0.00191879	0.00191879
PS	18:1_22:4(n-6)	17.7663	18.3298	17.7732	0.563578	-0.00694847	0.00694847
PS	18:1_24:1(n-10)	26.2652	26.4017	26.2634	0.136482	0.00185204	0.00185204
PS	18:1_24:1(n-9)	26.2839	26.4077	26.2698	0.123848	0.0140285	0.0140285
PS	18:2(n-6)_24:0	26.5148	26.6348	26.5122	0.12005	0.0025959	0.0025959

## Sheet: RTDB_A30_to_B30b
Lipid Class	Lipid Molecular Species	RT Target DB /min	RT Original DB /min	Predicted RT /min	RT differences (original - target) /min	RT Error /min	Absolute RT Error /min
LPC	18:1(n-10)	6.67471	6.82101	6.6551	0.1463	0.0196033	0.0196033
LPC	16:1(n-10)	5.5873	5.65769	5.57269	0.0703931	0.0146132	0.0146132
LPC	16:1(n-10)	5.76252	5.84716	5.74897	0.0846395	0.013546	0.013546
LPC	16:1(n-7)	5.44625	5.5097	5.43499	0.0634503	0.0112619	0.0112619
LPC	18:2(n-6)	5.76037	5.84946	5.75112	0.0890985	0.0092473	0.0092473
LPC	16:1(n-7)	5.61172	5.69032	5.60305	0.0786057	0.00867033	0.00867033
LPC	18:1(n-7)	6.3221	6.46994	6.32787	0.147839	-0.00576639	0.00576639
LPC	18:1(n-7)	6.53985	6.70174	6.5438	0.161894	-0.00395489	0.00395489
LPC	20:4(n-6)	5.74436	5.84006	5.74237	0.0957017	0.00198984	0.00198984
LPC	18:2(n-6)	5.92967	6.04044	5.92864	0.110775	0.00102997	0.00102997
LPE	20:5(n-3)	5.5293	5.57504	5.48214	0.0457401	0.0471539	0.0471539
LPE	22:3(n-9)	7.45854	7.64365	7.43155	0.185114	0.0269837	0.0269837
LPE	22:1(n-10)	8.95796	9.19614	8.9362	0.238179	0.0217686	0.0217686
LPE	22:5(n-3)	6.07952	6.18055	6.05934	0.101025	0.0201879	0.0201879
LPE	16:1(n-10)	5.72914	5.81292	5.70956	0.0837822	0.0195775	0.0195775
LPE	20:3(n-9)	6.5676	6.70784	6.54813	0.140248	0.0194631	0.0194631
LPE	20:2(n-10)	7.08502	7.26059	7.06575	0.175567	0.0192776	0.0192776
LPE	20:5(n-3)	5.38141	5.44974	5.36235	0.068326	0.0190558	0.0190558
LPE	20:1(n-10)	7.74008	7.94469	7.72163	0.204608	0.0184536	0.0184536
LPE	20:3(n-6)	6.28128	6.39902	6.26284	0.11774	0.0184402	0.0184402
LPE	18:1(n-10)	6.84375	7.0066	6.82615	0.16285	0.0176039	0.0176039
LPE	18:1(n-10)	6.64141	6.78975	6.62396	0.148341	0.0174532	0.0174532
LPE	16:1(n-7)	5.5772	5.65657	5.56009	0.0793667	0.0171142	0.0171142
LPE	16:1(n-10)	5.89157	5.98937	5.87833	0.0977955	0.013247	0.013247
LPE	22:5(n-3)	6.22952	6.35021	6.21759	0.120685	0.0119362	0.0119362
LPE	22:6(n-3)	5.79605	5.89153	5.78471	0.0954804	0.0113373	0.0113373
LPE	24:5(n-6)	7.12358	7.30977	7.11244	0.186192	0.011137	0.011137
LPE	20:4(n-6)	5.87937	5.99959	5.88809	0.120226	-0.00872612	0.00872612
LPE	20:4(n-6)	6.03011	6.15617	6.03644	0.126059	-0.00632572	0.00632572
LPE	18:1(n-7)	6.50565	6.65561	6.49987	0.149955	0.00578403	0.00578403
LPE	22:4(n-6)	6.83719	7.02387	6.84235	0.186676	-0.00515318	0.00515318
LPE	18:2(n-6)	5.89591	6.01304	5.90093	0.117134	-0.00502014	0.00502014
LPE	22:4(n-6)	6.67009	6.8347	6.66568	0.164615	0.00441027	0.00441027
LPE	18:1(n-7)	6.70568	6.87493	6.70309	0.169244	0.0025897	0.0025897
LPE	22:5(n-6)	6.36725	6.51461	6.36971	0.147356	-0.00245476	0.00245476
LPI	18:1(n-9)	6.10029	6.22147	6.07666	0.121185	0.0236268	0.0236268
LPI	18:1(n-10)	6.13417	6.26042	6.11275	0.126248	0.0214181	0.0214181
LPI	20:4(n-6)	5.3233	5.41782	5.33198	0.0945177	-0.00867414	0.00867414
PC O-	O-18:1(n-10)_18:1(n-10)	23.4711	24.2701	23.3533	0.79903	0.117767	0.117767
PC O-	O-18:1(n-10)_18:1	23.2359	24.0677	23.1258	0.831802	0.110083	0.110083
PC O-	O-18:3(n-3)_22:5(n-3)	14.8894	15.5316	14.7843	0.642201	0.105091	0.105091
PC O-	O-16:0_14:1(n-10)	16.0427	16.8456	15.949	0.802853	0.0936937	0.0936937
PC O-	O-18:3(n-3)_20:5(n-3)	12.8814	13.3499	12.7877	0.468515	0.0936909	0.0936909
PC O-	O-22:0_20:4(n-6)	27.5012	26.7944	27.5886	-0.706837	-0.0873985	0.0873985
PC O-	O-18:0_18:1(n-9)	25.9034	25.9361	25.9787	0.0326195	-0.0752373	0.0752373
PC O-	O-16:0_20:2(n-6)	23.4857	24.3198	23.4121	0.83408	0.0736256	0.0736256
PC O-	O-18:1_14:1(n-10)	16.5154	17.3776	16.4419	0.862152	0.0735512	0.0735512
PC O-	O-16:1_16:1(n-10)	15.7397	16.5329	15.6667	0.793214	0.0730076	0.0730076
PC O-	O-18:0_16:1(n-10)	23.6812	24.4804	23.6117	0.799187	0.0695095	0.0695095
PC O-	O-14:0_16:1(n-10)	15.2079	15.9374	15.1412	0.729511	0.0667067	0.0667067
PC O-	O-16:0_24:5(n-3)	23.101	23.9824	23.0347	0.881401	0.0662708	0.0662708
PC O-	O-16:0_20:1(n-10)	25.7957	25.871	25.8615	0.0752316	-0.0657101	0.0657101
PC O-	O-16:0_20:5(n-3)	16.8468	17.7356	16.7825	0.888767	0.0642815	0.0642815
PC O-	O-18:1(n-10)_16:0	22.694	23.5867	22.6337	0.892721	0.0602779	0.0602779
PC O-	O-18:0_18:1(n-10)	25.9947	25.9771	26.053	-0.0175724	-0.0583096	0.0583096
PC O-	O-18:1(n-7)_22:5	20.2085	21.122	20.1511	0.9135	0.0573826	0.0573826
PC O-	O-16:0_16:1(n-10)	19.3098	20.2394	19.2567	0.929529	0.0531311	0.0531311
PC O-	O-16:0_18:1(n-7)	22.3375	23.2423	22.2893	0.904833	0.0481606	0.0481606
PC O-	O-18:1(n-9)_14:0	18.301	19.2317	18.2544	0.930759	0.0465298	0.0465298
PC O-	O-16:0_18:1(n-10)	22.9695	23.8763	22.9244	0.906809	0.0450649	0.0450649
PC O-	O-18:1(n-7)_16:0	22.3375	23.2456	22.2926	0.908054	0.044899	0.044899
PC O-	O-18:1(n-7)_22:6	18.9818	19.9253	18.9434	0.943527	0.0383778	0.0383778
PC O-	O-18:1(n-10)_18:0	25.8245	25.871	25.8615	0.0464478	-0.0369263	0.0369263
PC O-	O-18:1(n-7)_20:4	19.8255	20.7697	19.7926	0.944166	0.0328541	0.0328541
PC O-	O-16:0_18:2(n-6)	19.7437	20.6893	19.7109	0.945595	0.0327682	0.0327682
PC O-	O-18:1(n-7)_18:1(n-7)	22.8323	23.7544	22.8007	0.922018	0.03162	0.03162
PC O-	O-18:1(n-9)_16:1(n-7)	19.1491	20.1015	19.1189	0.952427	0.0301857	0.0301857
PC O-	O-18:0_18:1(n-7)	25.8537	25.8549	25.8326	0.00122261	0.0210667	0.0210667
PC O-	O-16:1(n-7)_16:1(n-7)	15.1639	15.9434	15.1464	0.779507	0.0174561	0.0174561
PC O-	O-18:1(n-9)_16:0	22.5348	23.473	22.5209	0.938154	0.0139332	0.0139332
PC O-	O-18:0_18:2(n-6)	24.0043	24.7575	23.9953	0.753263	0.00896263	0.00896263
PC O-	O-17:0_18:1(n-9)	24.7116	25.2148	24.7185	0.503216	-0.0068531	0.0068531
PC O-	O-16:0_18:1(n-9)	22.7477	23.7053	22.7516	0.957609	-0.00391006	0.00391006
PC O-	O-18:1(n-7)_22:1	27.3477	26.6672	27.3497	-0.6805	-0.0020504	0.0020504
PC O-	O-16:0_16:1(n-7)	18.564	19.545	18.5658	0.981001	-0.00176048	0.00176048
PC O-	O-16:1(n-7)_16:0	18.3037	19.2796	18.302	0.975807	0.00175667	0.00175667
PC	16:1(n-10)_24:1	26.7686	26.4224	26.882	-0.346186	-0.113398	0.113398
PC	18:1_20:4(n-3)	16.4819	17.3033	16.3721	0.821432	0.109764	0.109764
PC	14:0_18:3(n-3)	12.0895	12.5203	11.9906	0.430829	0.098876	0.098876
PC	14:0_14:1(n-10)	11.619	12.0222	11.5245	0.403224	0.094532	0.094532
PC	18:1(n-9)_20:0	26.5324	26.2879	26.6269	-0.24453	-0.0944443	0.0944443
PC	14:1(n-10)_16:1(n-7)	11.9639	12.3998	11.8761	0.435945	0.0878019	0.0878019
PC	16:1(n-10)_22:1	25.14	25.4121	25.0539	0.272099	0.086092	0.086092
PC	20:3(n-3)_22:5(n-3)	16.0695	16.8833	15.9834	0.813749	0.086092	0.086092
PC	16:0_24:1(n-10)	27.4939	26.7891	27.5788	-0.704836	-0.0848541	0.0848541
PC	20:4_22:5(n-3)	14.8728	15.5374	14.7895	0.664677	0.0832882	0.0832882
PC	18:3(n-3)_22:5(n-3)	13.3183	13.8277	13.2361	0.509402	0.0821714	0.0821714
PC	16:0_24:4(n-6)	23.2015	24.0619	23.1195	0.860308	0.0820484	0.0820484
PC	18:1_18:3(n-3)	15.3071	16.0334	15.2253	0.726319	0.0817614	0.0817614
PC	16:0_22:6(n-3)	16.1628	16.99	16.0813	0.827234	0.0815086	0.0815086
PC	16:0_20:4(n-3)	15.7268	16.5103	15.6465	0.783499	0.0803289	0.0803289
PC	14:0_20:5(n-3)	12.0564	12.5064	11.9773	0.449973	0.0790882	0.0790882
PC	18:1(n-9)_18:2	18.5943	19.4958	18.5169	0.90148	0.0774193	0.0774193
PC	18:3(n-3)_20:4	13.0592	13.555	12.9819	0.495832	0.0772676	0.0772676
PC	18:2_20:5(n-3)	13.0592	13.555	12.9819	0.495832	0.0772676	0.0772676
PC	20:5(n-3)_22:5(n-3)	13.117	13.6174	13.0405	0.500375	0.076581	0.076581
PC	22:5(n-3)_22:5(n-3)	15.1756	15.8919	15.1013	0.716266	0.0743322	0.0743322
PC	18:1_24:5(n-3)	21.2789	22.1741	21.2047	0.895287	0.074131	0.074131
PC	18:1(n-9)_22:3(n-9)	23.4981	24.3304	23.4248	0.832367	0.0732231	0.0732231
PC	16:1_18:3(n-3)	12.5424	13.0182	12.4694	0.475769	0.0730801	0.0730801
PC	14:1(n-10)_16:1(n-10)	12.2944	12.7641	12.2243	0.469694	0.070013	0.070013
PC	17:1_18:2(n-6)	15.8321	16.6408	15.7635	0.808706	0.0685825	0.0685825
PC	18:0_20:1(n-9)	26.3079	26.1535	26.3762	-0.154369	-0.068285	0.068285
PC	16:0_22:1(n-9)	26.3079	26.1535	26.3762	-0.154369	-0.068285	0.068285
PC	16:0_18:2(n-9)	17.7885	18.6951	17.7215	0.906506	0.06703	0.06703
PC	20:2(n-6)_20:4(n-6)	18.4112	19.3227	18.3449	0.911543	0.0662746	0.0662746
PC	14:0_18:1(n-9)	15.9586	16.7836	15.8926	0.82503	0.0659275	0.0659275
PC	15:0_18:2(n-6)	15.2137	15.9468	15.1494	0.733086	0.0642929	0.0642929
PC	16:1_18:2(n-10)	15.1486	15.8743	15.0859	0.725772	0.0626545	0.0626545
PC	16:1(n-10)_18:2	15.1486	15.8743	15.0859	0.725772	0.0626545	0.0626545
PC	16:0_20:3(n-3)	18.0898	19.0034	18.0275	0.913626	0.0623016	0.0623016
PC	16:0_20:4(n-3)	16.0296	16.8662	15.9679	0.836592	0.0617666	0.0617666
PC	16:1(n-10)_17:1	15.4374	16.206	15.3769	0.768686	0.0604429	0.0604429
PC	16:0_18:3(n-6)	15.3646	16.1234	15.3043	0.758795	0.0603304	0.0603304
PC	18:1(n-9)_22:1	26.5459	26.2767	26.6058	-0.269192	-0.0599308	0.0599308
PC	18:1_22:1(n-9)	26.5459	26.2767	26.6058	-0.269192	-0.0599308	0.0599308
PC	18:1(n-10)_22:6	16.9123	17.8084	16.8527	0.896137	0.0596161	0.0596161
PC	18:1_22:5(n-3)	18.5084	19.4273	18.4489	0.918896	0.059557	0.059557
PC	16:0_24:6(n-3)	18.5084	19.4273	18.4489	0.918896	0.059557	0.059557
PC	18:1_18:3(n-3)	15.1071	15.831	15.0479	0.723946	0.0591459	0.0591459
PC	16:0_22:5(n-3)	17.2672	18.1741	17.2081	0.906929	0.0590115	0.0590115
PC	18:0_22:5(n-6)	23.0032	23.8968	22.9455	0.893538	0.0577488	0.0577488
PC	18:1_20:5(n-3)	15.8443	16.6665	15.7867	0.822191	0.0576382	0.0576382
PC	16:0_22:6(n-3)	15.8443	16.6665	15.7867	0.822191	0.0576382	0.0576382
PC	22:5(n-3)_22:6	14.2543	14.8784	14.1966	0.624069	0.0576353	0.0576353
PC	16:1_20:5(n-3)	12.658	13.1544	12.6005	0.496381	0.057539	0.057539
PC	18:1(n-10)_20:3	19.3186	20.2446	19.2619	0.926016	0.0566349	0.0566349
PC	15:0_18:3(n-3)	13.2609	13.794	13.2049	0.53302	0.056057	0.056057
PC	18:1(n-10)_20:4	17.7148	18.6323	17.6594	0.917503	0.0554047	0.0554047
PC	18:3(n-3)_20:5(n-3)	11.6943	12.2654	11.7495	0.571092	-0.055151	0.055151
PC	16:1_18:3(n-3)	12.7587	13.2622	12.7039	0.50352	0.0547733	0.0547733
PC	16:0_22:5(n-3)	17.0157	17.9204	16.961	0.904747	0.0546951	0.0546951
PC	18:1(n-9)_22:6	16.5384	17.4231	16.4848	0.884706	0.0536041	0.0536041
PC	18:2_18:2(n-6)	15.0528	15.7755	14.9992	0.722688	0.0535994	0.0535994
PC	16:0_20:5(n-3)	14.4363	15.0835	14.3829	0.647253	0.0534363	0.0534363
PC	16:0_22:4(n-3)	19.2801	20.2102	19.2275	0.930048	0.0526466	0.0526466
PC	16:0_24:2(n-9)	26.5459	26.2728	26.5985	-0.273092	-0.0526066	0.0526066
PC	16:1_18:3(n-3)	12.9075	13.4208	12.8551	0.513344	0.0523233	0.0523233
PC	18:0_24:6(n-3)	22.9326	23.8335	22.8807	0.900858	0.0519485	0.0519485
PC	18:0_18:1(n-7)	23.9813	24.7832	24.0333	0.801891	-0.0519409	0.0519409
PC	18:0_22:3(n-9)	25.8564	25.8966	25.9074	0.0401287	-0.0510063	0.0510063
PC	20:3(n-3)_20:5(n-3)	13.8195	14.4089	13.7688	0.589391	0.0507727	0.0507727
PC	18:0_18:1(n-9)	24.245	24.9537	24.294	0.708664	-0.0489769	0.0489769
PC	18:0_18:3(n-3)	18.7763	19.7083	18.7279	0.931988	0.04846	0.04846
PC	16:0_18:3(n-3)	14.6873	15.3691	14.6397	0.681776	0.0475636	0.0475636
PC	16:1(n-10)_16:2	13.2056	13.7444	13.1589	0.538859	0.0466528	0.0466528
PC	18:0_22:5(n-3)	21.5292	22.4517	21.483	0.92259	0.0461426	0.0461426
PC	16:2_22:5(n-3)	13.5423	14.1108	13.4966	0.568521	0.0457277	0.0457277
PC	18:2_20:5(n-3)	13.5423	14.1108	13.4966	0.568521	0.0457277	0.0457277
PC	17:0_20:5(n-3)	16.4652	17.354	16.4197	0.888811	0.0454979	0.0454979
PC	18:1_20:3(n-6)	19.6948	20.629	19.6497	0.93413	0.0451698	0.0451698
PC	18:0_20:4(n-3)	20.0964	21.0238	20.0513	0.927425	0.0450916	0.0450916
PC	16:1_16:1(n-10)	14.3382	14.9846	14.2932	0.646345	0.0450611	0.0450611
PC	18:0_20:5(n-3)	18.6272	19.5617	18.5823	0.934448	0.0449104	0.0449104
PC	18:1(n-7)_18:2(n-7)	17.687	18.7037	17.7301	1.01672	-0.0431042	0.0431042
PC	16:1_18:1(n-10)	16.8442	17.7549	16.8011	0.910755	0.0430374	0.0430374
PC	16:0_24:6(n-3)	18.7944	19.7321	18.7514	0.937616	0.0430069	0.0430069
PC	16:0_20:5(n-3)	14.6873	15.3746	14.6447	0.68733	0.0426006	0.0426006
PC	18:2(n-6)_22:6	14.2834	14.9274	14.2413	0.644012	0.0421448	0.0421448
PC	16:1_16:1(n-10)	14.1512	14.7821	14.109	0.630949	0.0421352	0.0421352
PC	16:1(n-7)_20:3	15.1883	15.9444	15.1473	0.756149	0.0409403	0.0409403
PC	18:1(n-10)_19:1	22.8336	23.747	22.7933	0.913366	0.0403004	0.0403004
PC	16:1_16:1(n-10)	14.9667	15.693	14.9267	0.726243	0.0400314	0.0400314
PC	15:0_16:1(n-10)	14.8771	15.5915	14.8373	0.714432	0.0398026	0.0398026
PC	16:0_20:3(n-7)	18.7223	19.7423	18.7616	1.02008	-0.0393848	0.0393848
PC	18:1(n-9)_20:1	24.5122	25.1137	24.551	0.601486	-0.0387974	0.0387974
PC	18:1_20:1(n-9)	24.5122	25.1137	24.551	0.601486	-0.0387974	0.0387974
PC	16:0_24:5(n-3)	20.5827	21.5114	20.5444	0.928617	0.0383358	0.0383358
PC	18:1_20:2(n-6)	21.6176	22.5469	21.5793	0.929316	0.0383301	0.0383301
PC	16:0_16:1(n-10)	16.6573	17.5661	16.6204	0.908817	0.0369053	0.0369053
PC	18:1(n-9)_22:5(n-3)	17.9507	18.8893	17.9142	0.938654	0.0364971	0.0364971
PC	18:1(n-7)_20:2(n-7)	21.4217	22.3545	21.3852	0.932858	0.0364819	0.0364819
PC	16:0_18:1(n-9)	20.0844	21.0207	20.0482	0.93631	0.0362587	0.0362587
PC	16:0_20:1(n-7)	23.7477	24.6089	23.7834	0.861221	-0.0356979	0.0356979
PC	18:1(n-9)_19:1	22.6689	23.5867	22.6337	0.917776	0.035223	0.035223
PC	18:0_20:1(n-10)	26.3906	26.18	26.4253	-0.210533	-0.0347672	0.0347672
PC	18:1_20:1(n-7)	24.4268	25.0587	24.4614	0.631836	-0.0345898	0.0345898
PC	14:0_16:1(n-10)	13.4161	13.9867	13.3827	0.570546	0.0334253	0.0334253
PC	18:1(n-7)_20:1(n-7)	24.2227	24.9294	24.256	0.706741	-0.0333195	0.0333195
PC	18:0_24:4(n-6)	25.9968	25.9641	26.0293	-0.0327511	-0.0325184	0.0325184
PC	16:0_18:4(n-3)	13.3106	13.874	13.2789	0.563417	0.031661	0.031661
PC	18:1_20:1(n-10)	24.4552	25.0354	24.424	0.580204	0.0312653	0.0312653
PC	18:0_20:3(n-6)	22.7329	23.6553	22.7018	0.922436	0.0310745	0.0310745
PC	16:1(n-10)_19:1	19.2639	20.2158	19.2331	0.951876	0.0308151	0.0308151
PC	16:1(n-10)_20:4(n-6)	14.4664	15.1426	14.4362	0.676143	0.03022	0.03022
PC	16:1(n-7)_18:2	15.1915	16.0292	15.2217	0.837766	-0.0301933	0.0301933
PC	16:1(n-7)_22:5(n-3)	14.3297	14.9916	14.2995	0.661862	0.0301905	0.0301905
PC	18:1(n-9)_24:0	28.4113	27.302	28.4412	-1.10926	-0.0298824	0.0298824
PC	16:1(n-10)_20:2	18.1792	19.1264	18.1497	0.947201	0.0294781	0.0294781
PC	18:1(n-10)_18:2	18.1792	19.1264	18.1497	0.947201	0.0294781	0.0294781
PC	14:0_16:1(n-7)	12.8977	13.4958	12.9261	0.59805	-0.0283813	0.0283813
PC	18:1(n-9)_20:3(n-6)	19.1394	20.0937	19.1111	0.954264	0.0283318	0.0283318
PC	18:0_18:1(n-10)	24.428	25.0554	24.4561	0.62735	-0.0280704	0.0280704
PC	16:1(n-7)_18:0	20.2758	21.2726	20.3039	0.996777	-0.0280228	0.0280228
PC	18:1(n-7)_22:6	16.5601	17.4736	16.5325	0.913528	0.0275345	0.0275345
PC	16:1_18:2(n-6)	14.4913	15.1733	14.4639	0.68193	0.0274286	0.0274286
PC	18:1(n-9)_20:1	24.9101	25.3436	24.9364	0.433521	-0.0262527	0.0262527
PC	16:0_22:2(n-9)	24.9101	25.3436	24.9364	0.433521	-0.0262527	0.0262527
PC	16:0_24:5(n-6)	21.4611	22.456	21.4873	0.994875	-0.0261784	0.0261784
PC	20:1_20:4(n-6)	21.4611	22.456	21.4873	0.994875	-0.0261784	0.0261784
PC	17:1_18:1(n-7)	18.48	19.4834	18.5046	1.00345	-0.0246315	0.0246315
PC	18:1_18:1(n-10)	21.0147	21.959	20.9905	0.944326	0.0241222	0.0241222
PC	16:0_20:3(n-3)	18.5084	19.511	18.532	1.00255	-0.0235443	0.0235443
PC	18:0_20:4(n-6)	21.2329	22.1797	21.2103	0.946854	0.0225773	0.0225773
PC	14:1(n-10)_16:0	14.038	14.6795	14.0155	0.6415	0.0225086	0.0225086
PC	16:1(n-7)_18:2	15.1044	15.9209	15.1267	0.816479	-0.0222998	0.0222998
PC	18:1(n-7)_20:3	20.2413	21.1895	20.2196	0.948166	0.0216923	0.0216923
PC	16:0_20:4(n-6)	16.8823	17.8177	16.8616	0.935331	0.0207481	0.0207481
PC	16:1(n-7)_18:1(n-9)	16.6642	17.5904	16.6435	0.926214	0.0206509	0.0206509
PC	16:0_20:2(n-6)	20.8487	21.7959	20.8284	0.947212	0.0203133	0.0203133
PC	16:1(n-7)_18:2(n-6)	14.2124	14.8738	14.1925	0.661383	0.019907	0.019907
PC	16:1(n-7)_16:1(n-7)	13.4104	14.0382	13.43	0.627784	-0.0196009	0.0196009
PC	16:1(n-10)_18:1(n-9)	17.3194	18.2676	17.2998	0.948225	0.0195618	0.0195618
PC	17:1_18:1(n-9)	19.4394	20.4018	19.4199	0.962381	0.0195484	0.0195484
PC	18:1(n-9)_18:2(n-6)	17.7854	18.7398	17.7659	0.954412	0.019537	0.019537
PC	18:1(n-9)_20:4(n-6)	17.5493	18.5012	17.5298	0.951946	0.0194397	0.0194397
PC	18:0_20:3(n-3)	22.3516	23.2855	22.333	0.933865	0.018631	0.018631
PC	16:0_22:4(n-6)	19.6681	20.629	19.6497	0.960869	0.0184307	0.0184307
PC	17:0_18:2(n-6)	19.2713	20.236	19.2533	0.964636	0.0180283	0.0180283
PC	16:1(n-7)_18:1(n-7)	16.4594	17.3779	16.4422	0.918526	0.0171986	0.0171986
PC	16:0_22:4(n-6)	19.9133	20.8714	19.8962	0.958069	0.0171547	0.0171547
PC	16:1(n-7)_22:3	19.4257	20.3908	19.4088	0.965166	0.0168438	0.0168438
PC	17:1_18:1(n-9)	18.7367	19.7005	18.7201	0.963829	0.0165596	0.0165596
PC	16:1(n-7)_20:4(n-6)	14.0414	14.69	14.0251	0.648591	0.0163431	0.0163431
PC	16:0_22:3(n-9)	22.8529	23.7903	22.8369	0.937384	0.0160046	0.0160046
PC	17:0_18:1(n-9)	22.2575	23.2266	22.2734	0.969063	-0.0158558	0.0158558
PC	18:1(n-7)_18:1(n-9)	20.6052	21.5566	20.5897	0.951387	0.0154953	0.0154953
PC	16:0_20:3(n-6)	18.4508	19.414	18.4357	0.963203	0.0151653	0.0151653
PC	17:0_18:1(n-9)	21.5036	22.487	21.5186	0.983412	-0.0150185	0.0150185
PC	16:1(n-10)_22:1	25.3535	25.5765	25.3397	0.222992	0.0137997	0.0137997
PC	18:0_20:2(n-10)	25.3535	25.5765	25.3397	0.222992	0.0137997	0.0137997
PC	18:0_20:3(n-9)	23.9819	24.7569	23.9944	0.775015	-0.0125046	0.0125046
PC	16:1(n-7)_17:0	17.366	18.3236	17.3548	0.957611	0.0111599	0.0111599
PC	15:0_18:1(n-7)	17.687	18.6713	17.698	0.984333	-0.0110283	0.0110283
PC	16:2_18:1(n-7)	15.5917	16.4366	15.5807	0.844899	0.0109167	0.0109167
PC	15:0_16:1(n-7)	14.2919	14.9951	14.3027	0.703202	-0.0108204	0.0108204
PC	16:1(n-7)_16:2	12.779	13.3517	12.7894	0.572692	-0.0104017	0.0104017
PC	16:0_18:2(n-6)	17.0747	18.0271	17.0646	0.952406	0.0100594	0.0100594
PC	16:1_16:1(n-7)	14.4409	15.1588	14.4508	0.717866	-0.00992584	0.00992584
PC	18:1(n-7)_18:2	17.5688	18.5307	17.5589	0.961834	0.00992012	0.00992012
PC	16:1(n-7)_17:1	14.8666	15.636	14.8765	0.769358	-0.00989246	0.00989246
PC	16:0_20:1(n-9)	23.9312	24.7068	23.9215	0.775602	0.00971413	0.00971413
PC	16:0_20:3(n-9)	19.7782	20.765	19.7879	0.986748	-0.00964737	0.00964737
PC	15:0_18:1(n-9)	17.9219	18.8877	17.9125	0.965752	0.00938797	0.00938797
PC	18:1(n-9)_18:1(n-10)	20.8038	21.7621	20.7947	0.958267	0.00909233	0.00909233
PC	18:1(n-7)_19:1	22.354	23.2973	22.345	0.943333	0.00904846	0.00904846
PC	16:0_16:1(n-7)	15.9565	16.8446	15.9482	0.888068	0.00839138	0.00839138
PC	16:1(n-7)_16:1(n-10)	13.8765	14.518	13.8682	0.641492	0.0083065	0.0083065
PC	16:0_18:1(n-10)	20.226	21.1887	20.2188	0.962666	0.00720596	0.00720596
PC	18:0_20:1(n-7)	26.3487	26.1418	26.3546	-0.206831	-0.00592232	0.00592232
PC	16:0_16:2(n-9)	15.2023	16.0004	15.1964	0.798172	0.00584507	0.00584507
PC	17:0_18:1(n-7)	21.9557	22.9103	21.9505	0.954668	0.00515175	0.00515175
PC	16:1(n-10)_17:0	18.8357	19.813	18.8318	0.977364	0.00383759	0.00383759
PC	18:0_22:4(n-6)	24.0426	24.787	24.0389	0.74441	0.00371742	0.00371742
PC	18:2(n-6)_19:1	19.6758	20.6579	19.6791	0.982164	-0.00330544	0.00330544
PC	18:0_18:2(n-6)	21.4336	22.3995	21.4304	0.965881	0.00323486	0.00323486
PC	18:0_24:5(n-6)	25.1263	25.4522	25.1233	0.325916	0.00304794	0.00304794
PC	16:0_18:1(n-7)	19.809	20.7887	19.812	0.979721	-0.00303268	0.00303268
PC	18:1(n-9)_20:3(n-9)	20.4513	21.4158	20.4484	0.964527	0.00286293	0.00286293
PC	16:0_20:1(n-10)	24.025	24.7757	24.0222	0.750767	0.00279808	0.00279808
PC	18:1_20:4(n-6)	18.6953	19.6728	18.6926	0.977509	0.0026741	0.0026741
PC	16:0_22:5(n-6)	18.6953	19.6728	18.6926	0.977509	0.0026741	0.0026741
PC	16:1(n-7)_17:0	18.1243	19.1028	18.1263	0.9785	-0.00196075	0.00196075
PC	16:0_16:1(n-9)	16.3851	17.319	16.3868	0.933857	-0.00168228	0.00168228
PC	16:1(n-10)_18:0	21.0427	22.0098	21.0411	0.96706	0.00167274	0.00167274
PC	17:0_20:4(n-6)	19.05	20.034	19.0516	0.98399	-0.00157547	0.00157547
PC	18:1(n-7)_18:1(n-7)	20.3334	21.3004	20.332	0.966999	0.00143242	0.00143242
PC	16:1(n-7)_18:2(n-7)	14.3084	15.0008	14.3079	0.692349	0.000559807	0.000559807
PE	18:0_22:2(n-10)	27.0654	26.603	27.1503	-0.462358	-0.084938	0.084938
PE	18:1(n-10)_22:1	27.0654	26.603	27.1503	-0.462358	-0.084938	0.084938
PE	16:1(n-10)_24:1	27.0654	26.603	27.1503	-0.462358	-0.084938	0.084938
PE	18:0_20:1(n-9)	26.7308	26.419	26.8135	-0.311775	-0.082716	0.082716
PE	18:0_24:6(n-3)	23.9208	24.8021	23.9971	0.88126	-0.0762482	0.0762482
PE	18:0_20:1(n-10)	26.7652	26.4338	26.8408	-0.331335	-0.0756111	0.0756111
PE	16:0_16:1(n-7)	17.072	18.1333	17.1473	1.06133	-0.0752525	0.0752525
PE	18:1_20:4(n-6)	19.2713	20.3627	19.3462	1.09137	-0.0748978	0.0748978
PE	16:1(n-7)_18:0	21.4397	22.508	21.513	1.06833	-0.0733299	0.0733299
PE	18:0_20:2(n-10)	25.9003	25.9661	25.9724	0.0658264	-0.0721188	0.0721188
PE	16:1(n-7)_17:0	19.259	20.3464	19.3297	1.08739	-0.0707397	0.0707397
PE	18:1(n-9)_22:1	27.0374	26.5774	27.1037	-0.460041	-0.0662727	0.0662727
PE	18:0_22:2(n-9)	27.034	26.5731	27.0959	-0.460905	-0.0618877	0.0618877
PE	18:1_18:3(n-3)	16.2982	17.1775	16.2368	0.879301	0.0614071	0.0614071
PE	18:1_18:2(n-7)	19.0267	19.987	18.9656	0.960333	0.0610695	0.0610695
PE	18:0_20:2(n-9)	25.7282	25.867	25.7889	0.138817	-0.0606823	0.0606823
PE	16:1(n-10)_22:6	14.7314	15.4372	14.671	0.705799	0.0604496	0.0604496
PE	16:1(n-10)_20:4	15.325	16.0909	15.267	0.765985	0.05795	0.05795
PE	16:1(n-10)_24:0	28.0134	27.1287	28.0701	-0.884766	-0.0566406	0.0566406
PE	18:0_22:3(n-9)	26.3078	26.1757	26.3623	-0.132128	-0.0545368	0.0545368
PE	18:0_24:3(n-9)	27.2639	26.696	27.3184	-0.567818	-0.0545082	0.0545082
PE	14:0_16:1(n-7)	13.5822	14.2926	13.6362	0.71035	-0.0539598	0.0539598
PE	16:0_18:1(n-7)	21.0037	22.0544	21.0574	1.05078	-0.0537109	0.0537109
PE	16:1_20:5(n-3)	13.0759	13.6408	13.0234	0.564934	0.0524626	0.0524626
PE	18:1(n-9)_20:1	25.7379	25.867	25.7889	0.129126	-0.0509911	0.0509911
PE	18:2(n-6)_20:4	15.7641	16.5934	15.7135	0.829361	0.0505638	0.0505638
PE	18:1(n-10)_20:5	16.2799	17.1707	16.2306	0.890877	0.0492821	0.0492821
PE	16:1(n-7)_17:1	15.7538	16.6944	15.8028	0.940678	-0.0489883	0.0489883
PE	18:0_18:1(n-9)	25.0873	25.5065	25.1355	0.419283	-0.0482693	0.0482693
PE	18:0_20:3(n-3)	23.4026	24.3975	23.4502	0.994959	-0.0476723	0.0476723
PE	18:0_20:3(n-7)	24.0305	24.8561	24.076	0.825558	-0.0454521	0.0454521
PE	18:0_24:2(n-9)	27.7968	26.9939	27.8421	-0.802826	-0.0453682	0.0453682
PE	17:0_18:2(n-6)	20.4343	21.4839	20.4794	1.04969	-0.0451584	0.0451584
PE	18:1(n-9)_19:1	23.7164	24.6349	23.7616	0.918427	-0.045126	0.045126
PE	18:1(n-9)_20:5(n-3)	16.153	17.0369	16.1085	0.883884	0.0444565	0.0444565
PE	16:0_18:1(n-9)	21.3063	22.3445	21.3494	1.03815	-0.0430965	0.0430965
PE	16:1(n-7)_18:1(n-7)	17.5859	18.635	17.6282	1.0491	-0.0422268	0.0422268
PE	18:1(n-10)_20:1	25.3534	25.6518	25.3952	0.298355	-0.0417385	0.0417385
PE	18:1_20:1(n-10)	25.3534	25.6518	25.3952	0.298355	-0.0417385	0.0417385
PE	17:0_18:1(n-7)	23.0512	24.0951	23.0917	1.04394	-0.0405712	0.0405712
PE	18:1(n-7)_18:1(n-7)	21.4977	22.5333	21.5382	1.03553	-0.0404415	0.0404415
PE	18:0_20:2(n-6)	25.4881	25.7251	25.5283	0.237036	-0.0402298	0.0402298
PE	16:0_18:3(n-3)	15.7103	16.5443	15.6702	0.834076	0.0400887	0.0400887
PE	18:1(n-10)_22:6	18.0592	19.0464	18.0246	0.987158	0.0346127	0.0346127
PE	18:0_18:1(n-7)	24.9405	25.4147	24.9747	0.474165	-0.0341797	0.0341797
PE	16:1_16:1(n-10)	15.1738	15.9545	15.1436	0.780718	0.0301905	0.0301905
PE	17:1_20:5(n-3)	14.3205	15.0835	14.3491	0.763089	-0.0286427	0.0286427
PE	18:1_20:4(n-6)	19.8445	20.8842	19.8725	1.0397	-0.0280266	0.0280266
PE	16:0_22:5(n-6)	19.8445	20.8842	19.8725	1.0397	-0.0280266	0.0280266
PE	18:1(n-9)_22:5(n-3)	19.1005	20.0924	19.0725	0.991858	0.0279999	0.0279999
PE	18:1_20:2(n-6)	22.7495	23.7461	22.7215	0.996616	0.0279884	0.0279884
PE	18:1(n-7)_18:1(n-9)	21.7605	22.7861	21.7885	1.02553	-0.027977	0.027977
PE	18:1(n-7)_20:3	21.372	22.3947	21.3998	1.02272	-0.0277805	0.0277805
PE	18:1_20:1(n-9)	25.2712	25.5982	25.2986	0.326962	-0.0274258	0.0274258
PE	18:1(n-9)_20:1	25.2712	25.5982	25.2986	0.326962	-0.0274258	0.0274258
PE	17:0_20:4(n-6)	20.2332	21.2674	20.2599	1.03426	-0.0267429	0.0267429
PE	18:1(n-10)_22:5	19.2707	20.262	19.2444	0.991323	0.0262852	0.0262852
PE	18:2(n-6)_22:6	15.1	15.8783	15.0743	0.778262	0.0257196	0.0257196
PE	18:0_18:3(n-3)	19.8973	20.9334	19.9221	1.03603	-0.0248089	0.0248089
PE	16:0_22:5(n-3)	18.4074	19.4095	18.3827	1.00203	0.024683	0.024683
PE	18:0_20:4(n-3)	21.2289	22.2473	21.2518	1.01834	-0.0228348	0.0228348
PE	18:1(n-10)_20:4	18.8647	19.8653	18.8422	1.0006	0.0225639	0.0225639
PE	18:1_20:2(n-7)	22.7497	23.7524	22.7279	1.00278	0.0217495	0.0217495
PE	16:0_18:2(n-6)	18.239	19.2867	18.2607	1.04771	-0.0216408	0.0216408
PE	18:0_20:5(n-3)	19.7797	20.7713	19.7586	0.991529	0.0211506	0.0211506
PE	18:0_22:3(n-7)	26.1012	26.0241	26.0801	-0.0771103	0.0210438	0.0210438
PE	18:1(n-7)_20:1	25.2717	25.5714	25.2508	0.299776	0.0208626	0.0208626
PE	18:1_20:1(n-7)	25.2717	25.5714	25.2508	0.299776	0.0208626	0.0208626
PE	18:0_18:3(n-6)	20.6726	21.6945	20.693	1.02189	-0.0203705	0.0203705
PE	14:0_20:4(n-6)	14.3001	15.008	14.2809	0.707829	0.019207	0.019207
PE	16:1(n-7)_16:1(n-7)	14.1671	14.9027	14.1862	0.735588	-0.0191422	0.0191422
PE	16:1(n-7)_20:4	14.8165	15.616	14.8347	0.799574	-0.018218	0.018218
PE	18:1(n-9)_20:3(n-9)	21.6289	22.6427	21.6469	1.01385	-0.0180759	0.0180759
PE	18:1(n-10)_22:3	24.6151	25.191	24.5971	0.57588	0.0180244	0.0180244
PE	16:1_18:1(n-10)	17.9857	18.9892	17.9691	1.00355	0.0166073	0.0166073
PE	16:1(n-7)_24:0	27.8773	27.0056	27.8621	-0.871723	0.0152111	0.0152111
PE	18:1(n-10)_19:1	23.912	24.7534	23.9271	0.841419	-0.015131	0.015131
PE	17:0_20:5(n-3)	17.5853	18.5744	17.5702	0.98914	0.0151291	0.0151291
PE	17:0_18:1(n-9)	23.3943	24.3403	23.3792	0.946033	0.0150928	0.0150928
PE	18:1(n-10)_18:2	19.1362	20.1415	19.1224	1.00536	0.0138054	0.0138054
PE	17:1_18:1(n-9)	19.9015	20.9256	19.9143	1.02407	-0.0127792	0.0127792
PE	18:0_20:3(n-9)	24.8699	25.3612	24.8825	0.491354	-0.0126667	0.0126667
PE	16:1(n-10)_22:1	25.75	25.8391	25.7374	0.0891113	0.0126038	0.0126038
PE	18:1(n-10)_20:1	25.7446	25.8365	25.7325	0.0918427	0.0121288	0.0121288
PE	18:0_22:6(n-3)	21.5126	22.5195	21.5244	1.00689	-0.0118523	0.0118523
PE	16:1(n-7)_22:6	14.2549	14.9662	14.2434	0.711366	0.0115061	0.0115061
PE	18:0_18:2(n-6)	22.5745	23.6102	22.586	1.03576	-0.0114803	0.0114803
PE	14:0_18:2(n-6)	14.4581	15.1916	14.4469	0.733521	0.0111113	0.0111113
PE	16:0_16:1(n-10)	17.8099	18.8357	17.8208	1.02585	-0.0108795	0.0108795
PE	18:1_18:2(n-6)	18.9581	19.9897	18.9684	1.0316	-0.0102367	0.0102367
PE	18:0_20:3(n-6)	23.8213	24.6854	23.8314	0.86418	-0.0101242	0.0101242
PE	18:1_22:5(n-6)	20.5707	21.5833	20.5802	1.01255	-0.00944138	0.00944138
PE	18:0_22:4(n-6)	24.9181	25.3765	24.9087	0.458345	0.00941086	0.00941086
PE	18:1(n-9)_24:0	28.4746	27.3811	28.4839	-1.09352	-0.00930023	0.00930023
PE	16:0_20:5(n-3)	15.5583	16.4075	15.5493	0.849228	0.00896931	0.00896931
PE	16:0_20:4(n-6)	18.029	19.0601	18.0379	1.03105	-0.00892639	0.00892639
PE	18:0_20:2(n-7)	25.5868	25.7524	25.5781	0.165558	0.00871086	0.00871086
PE	18:0_20:4(n-6)	22.3746	23.3839	22.3663	1.00931	0.00829506	0.00829506
PE	16:1(n-10)_18:1(n-9)	18.5033	19.522	18.4954	1.01868	0.00788498	0.00788498
PE	14:0_18:1(n-9)	17.0026	17.9898	17.0088	0.987211	-0.00617599	0.00617599
PE	18:0_22:5(n-3)	22.6007	23.619	22.5946	1.01827	0.00613213	0.00613213
PE	18:1(n-9)_18:1(n-10)	21.983	22.9907	21.9885	1.00764	-0.00546074	0.00546074
PE	18:1(n-9)_18:2	18.9517	19.969	18.9473	1.01729	0.00437927	0.00437927
PE	17:0_22:5(n-3)	20.5497	21.5565	20.553	1.00679	-0.00329399	0.00329399
PE	16:1(n-7)_18:1(n-9)	17.8087	18.8263	17.8117	1.01766	-0.00304604	0.00304604
PE	16:1(n-7)_16:1(n-10)	14.6774	15.4415	14.6749	0.764082	0.00253391	0.00253391
PE	16:1(n-7)_24:1	26.9498	26.4918	26.9474	-0.457998	0.00243759	0.00243759
PE	18:1(n-7)_22:1	26.9498	26.4918	26.9474	-0.457998	0.00243759	0.00243759
PE	18:1(n-10)_20:3	21.7823	22.778	21.7806	0.995756	0.00167274	0.00167274
PE	18:1_18:1(n-10)	22.1769	23.1845	22.1754	1.00765	0.00149345	0.00149345
PE	18:0_18:2(n-7)	22.7002	23.724	22.6992	1.02383	0.000972748	0.000972748
PE	18:1(n-9)_20:4(n-6)	18.7083	19.7337	18.7089	1.02539	-0.00053978	0.00053978
PG	16:1(n-7)_18:1	13.2945	13.9067	13.1817	0.612175	0.112791	0.112791
PG	18:1(n-10)_18:2	14.3992	15.4087	14.5063	1.00948	-0.10711	0.10711
PG	18:1(n-10)_20:3	15.6584	16.6719	15.5708	1.01346	0.0875826	0.0875826
PG	18:1(n-10)_22:5	13.9531	14.6964	13.8705	0.743309	0.082593	0.082593
PG	18:1(n-10)_18:2	14.2248	15.0074	14.1454	0.782574	0.07938	0.07938
PG	18:1(n-10)_20:3	14.9598	15.8338	14.8819	0.874015	0.0779085	0.0779085
PG	18:1_18:2(n-6)	13.7016	14.5884	13.7762	0.886719	-0.0745173	0.0745173
PG	16:0_18:1(n-10)	17.5118	18.6663	17.4381	1.15445	0.0737038	0.0737038
PG	18:1_20:1(n-10)	19.7033	20.8787	19.6301	1.17538	0.0731983	0.0731983
PG	18:1(n-10)_18:2	13.9531	14.7077	13.8804	0.75458	0.0727253	0.0727253
PG	22:4(n-3)_22:5(n-3)	13.4531	14.1343	13.3813	0.681168	0.0717926	0.0717926
PG	18:1(n-10)_22:6	13.4779	14.1647	13.4079	0.686836	0.0700302	0.0700302
PG	18:1_18:1(n-10)	18.0713	19.2295	18.0019	1.15812	0.0694275	0.0694275
PG	18:1(n-7)_18:1(n-9)	15.6271	16.6595	15.5604	1.03239	0.0666428	0.0666428
PG	22:5(n-3)_22:5(n-3)	12.2749	12.8145	12.2094	0.539609	0.0654993	0.0654993
PG	18:1(n-9)_18:2	14.0995	14.8835	14.0352	0.783989	0.0643435	0.0643435
PG	16:1(n-10)_18:1	14.8547	15.729	14.7908	0.874294	0.0638247	0.0638247
PG	18:1(n-9)_22:5(n-3)	13.829	14.5762	13.7656	0.747154	0.0634785	0.0634785
PG	22:5(n-3)_22:6(n-3)	11.9337	12.4321	11.8725	0.498327	0.0612411	0.0612411
PG	22:4(n-3)_22:6	12.7753	13.3817	12.7145	0.606382	0.0607805	0.0607805
PG	18:1(n-10)_20:4	13.654	14.3781	13.5933	0.724003	0.0607319	0.0607319
PG	18:1(n-10)_22:6	13.2231	13.8859	13.1634	0.662798	0.0597343	0.0597343
PG	22:4(n-6)_22:6	13.0274	13.6661	12.9684	0.638664	0.0590343	0.0590343
PG	18:1(n-9)_22:4(n-6)	15.6588	16.7066	15.6001	1.04781	0.0586891	0.0586891
PG	16:0_16:1(n-10)	14.5748	15.4201	14.5166	0.845261	0.0582733	0.0582733
PG	18:1(n-9)_18:2	14.2397	15.0488	14.1825	0.809039	0.05725	0.05725
PG	16:0_18:1(n-9)	15.6537	16.704	15.5979	1.05031	0.0557919	0.0557919
PG	20:4(n-3)_22:5(n-3)	11.6116	12.0686	11.5559	0.45702	0.0556917	0.0556917
PG	18:1_18:3(n-3)	12.526	13.1094	12.4714	0.583426	0.0546036	0.0546036
PG	18:1(n-9)_20:4(n-6)	13.5517	14.2689	13.4985	0.717237	0.0531588	0.0531588
PG	18:1_18:1(n-10)	16.532	17.6712	16.4804	1.13914	0.05159	0.05159
PG	16:0_18:1(n-9)	15.1702	16.1169	15.1196	0.946713	0.0505896	0.0505896
PG	16:1(n-9)_18:1	13.2328	13.9083	13.1831	0.675491	0.0496664	0.0496664
PG	16:1_18:1(n-10)	13.1213	13.7826	13.0719	0.661276	0.0493851	0.0493851
PG	22:5(n-6)_22:6	12.3889	12.9613	12.3396	0.572453	0.049263	0.049263
PG	16:0_18:1(n-10)	15.3194	16.3036	15.2706	0.984195	0.0487566	0.0487566
PG	18:1(n-9)_22:6	13.3656	14.0615	13.3177	0.695859	0.0479021	0.0479021
PG	18:1_20:5(n-3)	12.658	13.2658	12.611	0.607771	0.04708	0.04708
PG	18:1_20:3(n-6)	14.6134	15.4775	14.568	0.864119	0.0453529	0.0453529
PG	18:1_18:2(n-6)	14.0978	14.9038	14.0532	0.80605	0.044591	0.044591
PG	22:5(n-3)_22:6(n-3)	11.719	12.2053	11.6745	0.48629	0.0444908	0.0444908
PG	20:5(n-3)_22:5(n-3)	11.1637	11.5623	11.1198	0.398559	0.0439587	0.0439587
PG	22:6_22:6(n-3)	11.3974	11.8354	11.3547	0.438086	0.042613	0.042613
PG	18:2(n-6)_22:6	11.8326	12.3381	11.7902	0.505446	0.0423622	0.0423622
PG	16:0_22:5(n-3)	13.294	13.9866	13.252	0.692528	0.0419941	0.0419941
PG	16:1_18:1(n-9)	13.2248	13.9083	13.1831	0.683515	0.0416431	0.0416431
PG	18:1(n-9)_22:5(n-3)	14.2034	15.0256	14.1618	0.822246	0.0416298	0.0416298
PG	16:0_18:2(n-6)	14.8828	15.7869	14.8413	0.904078	0.041503	0.041503
PG	14:0_18:1(n-9)	12.5216	13.1195	12.4803	0.597828	0.0412951	0.0412951
PG	16:0_16:1(n-10)	12.8957	13.5399	12.8558	0.644182	0.0398369	0.0398369
PG	17:1_18:1(n-9)	14.2663	15.098	14.2266	0.831661	0.0396776	0.0396776
PG	16:0_18:1(n-10)	15.743	16.8285	15.7046	1.08548	0.0384293	0.0384293
PG	18:1_20:5(n-3)	12.4585	13.0519	12.4201	0.593394	0.0383425	0.0383425
PG	18:3(n-3)_22:5(n-3)	11.2634	11.6848	11.2252	0.421341	0.038269	0.038269
PG	20:4_20:4(n-6)	11.8264	12.3381	11.7902	0.511671	0.0361376	0.0361376
PG	18:1_20:3(n-6)	15.0636	16.0061	15.0281	0.942519	0.0354519	0.0354519
PG	16:0_22:4(n-6)	15.0636	16.0061	15.0281	0.942519	0.0354519	0.0354519
PG	16:1(n-10)_22:6	11.4158	11.8654	11.3805	0.449572	0.0352955	0.0352955
PG	16:0_18:1(n-7)	14.9258	15.9258	14.9605	0.999991	-0.0347385	0.0347385
PG	18:2(n-7)_18:2(n-7)	12.2026	12.8446	12.2361	0.642035	-0.0334845	0.0334845
PG	16:1(n-7)_20:3(n-7)	12.2026	12.8433	12.2349	0.640696	-0.0322981	0.0322981
PG	18:1_20:2(n-7)	17.2034	18.3909	17.1711	1.18753	0.0322819	0.0322819
PG	18:1_18:3(n-3)	12.2064	12.7748	12.1742	0.568316	0.0322199	0.0322199
PG	18:3(n-3)_22:5(n-3)	11.0477	11.4415	11.0156	0.393783	0.0321207	0.0321207
PG	16:0_18:2(n-6)	13.1816	13.8769	13.1554	0.695325	0.0261536	0.0261536
PG	18:2(n-6)_22:6	11.6332	12.1277	11.6071	0.494495	0.0260963	0.0260963
PG	16:1(n-7)_16:1(n-7)	10.9822	11.4322	11.0076	0.449977	-0.0253315	0.0253315
PG	16:1(n-10)_18:0	15.7279	16.8285	15.7046	1.10059	0.0233221	0.0233221
PG	16:0_16:1(n-7)	12.4636	13.1261	12.4863	0.662502	-0.0226545	0.0226545
PG	18:0_18:1(n-10)	19.2763	20.4854	19.2548	1.20912	0.0214577	0.0214577
PG	16:1_18:2(n-6)	11.7994	12.3241	11.778	0.524683	0.0213547	0.0213547
PG	20:5(n-3)_22:5(n-3)	10.9668	11.3612	10.9461	0.394399	0.0206795	0.0206795
PG	16:1(n-7)_22:6	11.0806	11.5397	11.1003	0.459073	-0.0196848	0.0196848
PG	16:1(n-7)_22:5(n-3)	11.5922	12.0918	11.576	0.499585	0.0162325	0.0162325
PG	16:1_18:2(n-7)	11.753	12.2771	11.7371	0.524168	0.0158901	0.0158901
PG	16:1(n-7)_18:2	11.753	12.2779	11.7378	0.52498	0.0151825	0.0151825
PG	16:1(n-7)_18:1	14.5344	15.4233	14.5194	0.888814	0.0150442	0.0150442
PG	16:0_20:4(n-6)	13.038	13.728	13.0234	0.690002	0.0145359	0.0145359
PG	20:4_22:5(n-3)	12.2903	12.9218	12.3045	0.631501	-0.0142097	0.0142097
PG	16:1(n-7)_18:1(n-7)	12.801	13.4934	12.8144	0.69241	-0.013361	0.013361
PG	16:0_20:2(n-6)	18.1637	19.3739	18.1507	1.21024	0.0130215	0.0130215
PG	20:2(n-7)_22:6	13.6084	14.3836	13.5982	0.775222	0.0102463	0.0102463
PG	20:5(n-3)_22:6(n-3)	10.5287	10.8972	10.5384	0.368439	-0.00966644	0.00966644
PG	18:1(n-9)_20:3(n-9)	15.4469	16.5325	15.4555	1.08559	-0.00864124	0.00864124
PG	16:0_16:1(n-7)	14.0265	14.883	14.0348	0.856518	-0.00823975	0.00823975
PG	18:3(n-3)_20:5(n-3)	10.0036	10.3025	9.99559	0.298914	0.00803375	0.00803375
PG	18:1(n-7)_18:2(n-6)	13.5072	14.2698	13.4993	0.762589	0.00792027	0.00792027
PG	16:1(n-7)_18:1(n-7)	13.1614	13.8925	13.1692	0.731133	-0.00782871	0.00782871
PG	16:1(n-7)_18:2	11.5562	12.0775	11.5636	0.521334	-0.00741768	0.00741768
PG	16:1_18:2(n-7)	11.5562	12.0775	11.5636	0.521334	-0.00741768	0.00741768
PG	18:1(n-7)_22:6	13.3027	14.0525	13.3098	0.749833	-0.00719643	0.00719643
PG	18:2(n-7)_22:6	11.6546	12.1743	11.6476	0.519739	0.00700188	0.00700188
PG	20:5(n-3)_20:5(n-3)	9.95383	10.2648	9.96046	0.31099	-0.00662327	0.00662327
PG	18:1(n-7)_20:3(n-7)	14.593	15.512	14.5989	0.919033	-0.00590706	0.00590706
PG	18:1_20:3(n-7)	14.6012	15.5204	14.6064	0.919225	-0.00520039	0.00520039
PG	16:1_18:2(n-6)	11.517	12.0177	11.5119	0.50072	0.00512409	0.00512409
PG	18:1_18:2(n-7)	14.0348	14.8775	14.0298	0.842697	0.00494385	0.00494385
PG	16:1(n-7)_18:2(n-7)	11.5562	12.0738	11.5604	0.517622	-0.0042038	0.0042038
PG	18:1(n-7)_18:1(n-7)	15.3894	16.447	15.3861	1.05763	0.00325394	0.00325394
PG	16:1(n-7)_20:3	12.7413	13.4083	12.7383	0.667039	0.00295353	0.00295353
PG	18:1(n-7)_18:2(n-7)	13.8906	14.7164	13.888	0.8258	0.00258541	0.00258541
PG	16:1(n-7)_22:6	11.261	11.724	11.2589	0.462967	0.00213432	0.00213432
PG	16:1(n-7)_16:1(n-10)	11.2677	11.7354	11.2687	0.467725	-0.00101757	0.00101757
PG	16:1(n-7)_20:4	11.3759	11.8593	11.3752	0.483394	0.000624657	0.000624657
PG	18:0_18:1(n-9)	19.0827	20.3024	19.0832	1.2197	-0.000429153	0.000429153
PG	18:1(n-7)_20:3	14.6012	15.5144	14.601	0.913191	0.00018692	0.00018692
PG	16:1(n-7)_18:1(n-7)	14.3421	15.2261	14.3419	0.884027	0.000128746	0.000128746
PI	18:1(n-9)_18:2(n-10)	15.6225	16.5758	15.52	0.953256	0.102526	0.102526
PI	18:0_20:5(n-3)	15.4737	16.4132	15.3745	0.939506	0.0991516	0.0991516
PI	18:1(n-10)_19:3	15.1026	16.0115	15.0191	0.908875	0.083478	0.083478
PI	18:0_18:3(n-3)	15.2237	16.1512	15.1418	0.927534	0.0818672	0.0818672
PI	18:1(n-10)_20:3	15.664	16.6545	15.5905	0.990486	0.0734854	0.0734854
PI	18:1(n-10)_20:3	15.9472	16.9719	15.8743	1.02469	0.0729847	0.0729847
PI	18:0_24:6(n-3)	19.2302	20.3785	19.1593	1.14828	0.0709133	0.0709133
PI	18:1(n-10)_18:3	13.7196	14.4389	13.6524	0.719335	0.0671539	0.0671539
PI	18:0_20:2(n-9)	22.2137	23.4383	22.2772	1.22458	-0.0634518	0.0634518
PI	18:0_22:6(n-3)	16.6479	17.7782	16.5846	1.13033	0.0632744	0.0632744
PI	18:1(n-9)_19:3	14.9683	15.8815	14.9063	0.913244	0.0619907	0.0619907
PI	18:1(n-10)_20:3(n-9)	16.8196	17.9673	16.7577	1.14767	0.0618401	0.0618401
PI	18:1(n-9)_22:5(n-3)	14.6582	15.5196	14.5974	0.861372	0.0608339	0.0608339
PI	18:2(n-6)_20:4	12.5658	13.1532	12.5078	0.587339	0.0580225	0.0580225
PI	18:0_20:4(n-3)	16.7308	17.8756	16.6732	1.14477	0.0576801	0.0576801
PI	18:0_20:4(n-3)	16.3314	17.427	16.2743	1.09553	0.0571671	0.0571671
PI	18:1(n-9)_20:3(n-9)	16.6464	17.7841	16.5899	1.13763	0.0565376	0.0565376
PI	16:0_18:2(n-10)	15.0451	15.9772	14.9892	0.932049	0.0559187	0.0559187
PI	16:1_18:1(n-9)	14.0309	14.9236	14.0865	0.89269	-0.0555506	0.0555506
PI	18:1(n-9)_22:6	13.8847	14.6348	13.8294	0.750119	0.055253	0.055253
PI	18:1(n-10)_22:6	14.0013	14.7652	13.9463	0.763925	0.0550117	0.0550117
PI	17:0_22:5(n-3)	15.7434	16.7652	15.6897	1.02179	0.0537271	0.0537271
PI	18:1(n-9)_18:1(n-10)	16.8924	18.0591	16.8436	1.16666	0.0487938	0.0487938
PI	18:0_20:5(n-3)	15.14	16.0953	15.0925	0.955218	0.0475073	0.0475073
PI	18:0_18:2(n-7)	17.6615	18.9427	17.709	1.28117	-0.0474968	0.0474968
PI	18:0_22:5(n-3)	17.6867	18.8736	17.6399	1.18693	0.0467987	0.0467987
PI	18:0_18:1(n-7)	20.1247	21.3794	20.1707	1.25478	-0.0460777	0.0460777
PI	16:0_18:1(n-7)	15.9978	17.1632	16.0436	1.16544	-0.0458183	0.0458183
PI	16:0_20:3(n-9)	16.0538	17.1238	16.0088	1.07	0.0449371	0.0449371
PI	18:1(n-9)_20:3	15.4895	16.4919	15.4449	1.00236	0.0446444	0.0446444
PI	18:1(n-10)_20:5	12.8853	13.5329	12.841	0.647628	0.0443316	0.0443316
PI	18:0_20:2(n-7)	21.3887	22.6207	21.4327	1.232	-0.0440769	0.0440769
PI	18:1(n-9)_20:5(n-3)	12.7862	13.4211	12.7426	0.634824	0.0436478	0.0436478
PI	16:0_18:1(n-10)	16.4594	17.5886	16.4159	1.1292	0.0435619	0.0435619
PI	18:1_18:3(n-3)	12.8249	13.4656	12.7818	0.640716	0.0431633	0.0431633
PI	18:1(n-10)_18:2	14.6285	15.5057	14.5856	0.877201	0.0428972	0.0428972
PI	18:1_20:2(n-7)	17.7533	18.9451	17.7114	1.19172	0.0419464	0.0419464
PI	17:0_20:5(n-3)	13.6417	14.3813	13.6002	0.739572	0.0415392	0.0415392
PI	18:1(n-9)_20:4(n-6)	14.3896	15.2269	14.3487	0.837265	0.0409594	0.0409594
PI	16:0_20:4(n-3)	13.4927	14.2183	13.4524	0.725626	0.040246	0.040246
PI	18:0_18:2(n-7)	18.195	19.4666	18.2351	1.27161	-0.0401058	0.0401058
PI	16:0_20:3(n-6)	14.9664	15.9065	14.9279	0.940168	0.0384693	0.0384693
PI	16:0_20:4(n-3)	13.2097	13.9077	13.1731	0.697972	0.0366716	0.0366716
PI	16:1_18:1(n-10)	13.8743	14.6441	13.8378	0.76987	0.0364418	0.0364418
PI	16:0_18:1(n-9)	16.2723	17.3831	16.236	1.11084	0.0362759	0.0362759
PI	18:1_18:2(n-7)	14.5754	15.5358	14.6112	0.960444	-0.0357676	0.0357676
PI	18:0_18:1(n-9)	20.4288	21.6732	20.4634	1.24442	-0.0346031	0.0346031
PI	16:1(n-10)_18:1	14.0865	14.8861	14.0535	0.799619	0.0330057	0.0330057
PI	16:0_20:5(n-3)	12.4072	13.001	12.3747	0.593727	0.0325756	0.0325756
PI	16:0_22:5(n-3)	14.1551	14.9655	14.1232	0.810454	0.0318985	0.0318985
PI	16:0_18:2(n-7)	14.4601	15.395	14.4917	0.934977	-0.0316877	0.0316877
PI	18:0_20:3(n-6)	19.3306	20.578	19.3622	1.24737	-0.0316353	0.0316353
PI	18:1(n-9)_18:1(n-10)	17.0916	18.2878	17.0619	1.19623	0.0297127	0.0297127
PI	18:0_22:3(n-9)	23.0614	24.1942	23.033	1.13276	0.0284653	0.0284653
PI	18:1(n-7)_18:1(n-9)	16.7011	17.8751	16.6727	1.17398	0.0284195	0.0284195
PI	16:0_20:4(n-6)	13.9282	14.7146	13.901	0.786397	0.0271482	0.0271482
PI	18:0_18:2(n-6)	17.4724	18.6823	17.4491	1.20994	0.0232887	0.0232887
PI	18:1(n-9)_18:2(n-7)	15.0101	15.9745	14.9868	0.964375	0.0232363	0.0232363
PI	18:1_18:2(n-6)	14.5027	15.3807	14.4796	0.878028	0.0230904	0.0230904
PI	18:1(n-10)_20:2(n-7)	17.9327	19.143	17.9098	1.21023	0.0229568	0.0229568
PI	16:1_18:1(n-7)	14.0183	14.8719	14.0409	0.853572	-0.0226269	0.0226269
PI	18:1(n-9)_18:3	13.5711	14.3257	13.5497	0.754557	0.0213757	0.0213757
PI	16:1(n-7)_18:1(n-7)	13.5533	14.3531	13.5746	0.799767	-0.0212831	0.0212831
PI	16:0_16:1(n-10)	13.7503	14.5237	13.7292	0.773378	0.0211334	0.0211334
PI	17:0_20:4(n-6)	15.4439	16.4678	15.4234	1.02395	0.0205069	0.0205069
PI	18:1(n-7)_20:5	12.5971	13.2786	12.6176	0.681458	-0.0204906	0.0204906
PI	18:0_20:2(n-10)	22.0707	23.2536	22.0887	1.18286	-0.0179882	0.0179882
PI	16:0_18:2(n-7)	14.115	14.975	14.1314	0.860001	-0.0164471	0.0164471
PI	18:1(n-7)_19:3	14.7752	15.7112	14.7602	0.935901	0.0150681	0.0150681
PI	18:1(n-7)_18:2(n-7)	14.8294	15.7754	14.8151	0.946027	0.0143003	0.0143003
PI	18:1(n-7)_20:3(n-7)	15.5806	16.6275	15.5663	1.04688	0.0142841	0.0142841
PI	18:0_20:3(n-7)	19.1425	20.3751	19.1559	1.23261	-0.013361	0.013361
PI	18:0_20:3(n-6)	18.8145	20.0522	18.8274	1.23775	-0.0129452	0.0129452
PI	18:1(n-9)_18:2	14.5872	15.5219	14.5993	0.934648	-0.0120869	0.0120869
PI	18:1_20:3(n-7)	15.5977	16.6498	15.5863	1.05208	0.0114059	0.0114059
PI	18:1(n-7)_20:3	15.5977	16.6498	15.5863	1.05208	0.0114059	0.0114059
PI	16:1(n-7)_18:1	13.8452	14.665	13.8565	0.819793	-0.0113716	0.0113716
PI	18:1(n-7)_18:2(n-7)	14.4517	15.3613	14.4631	0.909551	-0.0113602	0.0113602
PI	16:1(n-7)_20:4(n-6)	11.9659	12.5209	11.9546	0.555019	0.0112972	0.0112972
PI	16:0_16:1(n-7)	13.2444	13.999	13.2547	0.754614	-0.0103521	0.0103521
PI	16:0_18:2(n-6)	14.0131	14.829	14.003	0.815944	0.010066	0.010066
PI	18:0_20:3(n-9)	20.1916	21.4102	20.2014	1.21859	-0.00979614	0.00979614
PI	18:0_18:1(n-10)	20.6441	21.8629	20.6533	1.21878	-0.0092144	0.0092144
PI	17:0_20:3(n-9)	18.0462	19.2701	18.0375	1.22396	0.00870705	0.00870705
PI	18:1(n-7)_22:6	13.6952	14.4957	13.7038	0.800482	-0.00863838	0.00863838
PI	18:1(n-7)_20:2(n-7)	17.5026	18.7425	17.5089	1.23989	-0.00636101	0.00636101
PI	18:0_20:4(n-6)	17.3202	18.5459	17.314	1.22571	0.00618744	0.00618744
PI	18:0_22:5(n-6)	19.1779	20.3909	19.172	1.21308	0.00589561	0.00589561
PI	18:1(n-7)_18:2(n-6)	14.3264	15.2061	14.3309	0.879741	-0.00453377	0.00453377
PI	18:1_20:3(n-7)	15.7484	16.8278	15.7457	1.07946	0.00266171	0.00266171
PI	18:0_18:2(n-10)	18.9441	20.1648	18.9419	1.22073	0.0022049	0.0022049
PI	18:1(n-7)_18:1(n-7)	16.4608	17.6371	16.4587	1.17636	0.00209427	0.00209427
PI	18:0_20:2(n-7)	21.2048	22.4004	21.2036	1.19556	0.00123978	0.00123978
PI	16:1(n-7)_18:1(n-9)	13.7207	14.513	13.7196	0.792396	0.00109863	0.00109863
PI	16:1_18:1(n-7)	13.8576	14.665	13.8565	0.807393	0.00102806	0.00102806
PI	16:0_20:3(n-7)	15.1729	16.1854	15.172	1.01257	0.00083065	0.00083065
PI	18:0_22:4(n-6)	20.2755	21.4839	20.2749	1.20844	0.000652313	0.000652313
PE P-	P-18:0_18:1(n-10)	26.2655	26.18	26.3705	-0.0854282	-0.104986	0.104986
PE P-	P-18:0_18:1(n-9)	26.1921	26.1368	26.2901	-0.0552826	-0.097929	0.097929
PE P-	P-16:0_22:1(n-9)	27.3477	26.764	27.44	-0.583687	-0.0922718	0.0922718
PE P-	P-18:0_20:1(n-9)	27.3477	26.764	27.44	-0.583687	-0.0922718	0.0922718
PE P-	P-18:1(n-10)_18:1	23.9931	24.8593	24.0808	0.866199	-0.0876522	0.0876522
PE P-	P-18:1_18:1(n-10)	23.9931	24.8593	24.0808	0.866199	-0.0876522	0.0876522
PE P-	P-16:0_24:2(n-9)	27.4984	26.8461	27.5852	-0.652304	-0.0868397	0.0868397
PE P-	P-16:0_20:1(n-10)	26.0886	26.0733	26.1717	-0.0153561	-0.0830708	0.0830708
PE P-	P-16:0_22:1(n-10)	27.3575	26.7626	27.4374	-0.594999	-0.0798016	0.0798016
PE P-	P-18:0_20:1(n-10)	27.3575	26.7626	27.4374	-0.594999	-0.0798016	0.0798016
PE P-	P-18:3(n-3)_22:5(n-3)	15.5787	16.362	15.509	0.783317	0.0696526	0.0696526
PE P-	P-18:0_22:3(n-9)	27.0036	26.5606	27.0732	-0.442978	-0.0695972	0.0695972
PE P-	P-18:3(n-3)_20:5(n-3)	13.3698	13.9307	13.3006	0.560925	0.0692291	0.0692291
PE P-	P-18:0_20:2(n-6)	26.4452	26.2575	26.5144	-0.187777	-0.0691662	0.0691662
PE P-	P-18:1(n-9)_18:1	24.0204	24.7705	23.9515	0.750059	0.0688992	0.0688992
PE P-	P-18:0_24:3(n-9)	27.7258	26.9658	27.7938	-0.759995	-0.0680084	0.0680084
PE P-	P-18:1(n-10)_22:1	27.5696	26.8756	27.6371	-0.693998	-0.0674667	0.0674667
PE P-	P-17:0_18:1(n-9)	25.149	25.5521	25.2163	0.403137	-0.067358	0.067358
PE P-	P-20:0_20:4(n-6)	26.5193	26.295	26.5841	-0.224237	-0.0648651	0.0648651
PE P-	P-18:0_16:1(n-7)	23.6158	24.5747	23.6801	0.958834	-0.0642357	0.0642357
PE P-	P-18:0_20:3(n-9)	25.9822	26.0059	26.0463	0.0236912	-0.0641422	0.0641422
PE P-	P-18:1(n-7)_18:1	23.8315	24.7298	23.8937	0.898331	-0.0621662	0.0621662
PE P-	P-18:1(n-9)_22:1	27.5246	26.8461	27.5852	-0.678522	-0.0606213	0.0606213
PE P-	P-16:0_24:3(n-9)	26.7639	26.4247	26.824	-0.339151	-0.060133	0.060133
PE P-	P-18:0_24:4(n-6)	27.0596	26.5847	27.1171	-0.47485	-0.0574989	0.0574989
PE P-	P-16:0_22:3(n-9)	25.4102	25.6912	25.4666	0.281006	-0.0563908	0.0563908
PE P-	P-18:1(n-7)_22:2(n-7)	26.4997	26.2799	26.556	-0.219805	-0.0563335	0.0563335
PE P-	P-18:1_18:1(n-9)	24.007	24.7705	23.9515	0.763458	0.0555	0.0555
PE P-	P-16:0_22:4(n-6)	23.1681	24.1146	23.1136	0.946432	0.0545368	0.0545368
PE P-	P-18:1(n-10)_24:3	26.9754	26.5361	27.0284	-0.439365	-0.0529442	0.0529442
PE P-	P-18:1_22:4(n-6)	23.6077	24.48	23.5553	0.872265	0.0523567	0.0523567
PE P-	P-18:1(n-10)_20:3	23.8208	24.641	23.7699	0.820114	0.0509281	0.0509281
PE P-	P-16:0_16:1(n-7)	19.3597	20.4253	19.4095	1.06567	-0.0498447	0.0498447
PE P-	P-16:0_24:4(n-9)	26.0671	26.0438	26.1168	-0.0233059	-0.0497379	0.0497379
PE P-	P-16:0_20:4(n-3)	19.1126	20.0846	19.0647	0.972042	0.0479279	0.0479279
PE P-	P-18:0_24:4(n-9)	27.3314	26.73	27.3793	-0.601397	-0.0478821	0.0478821
PE P-	P-18:1(n-7)_20:3	22.6508	23.628	22.6035	0.977165	0.0473499	0.0473499
PE P-	P-20:0_22:5(n-3)	26.5546	26.3044	26.6016	-0.25016	-0.046978	0.046978
PE P-	P-22:0_20:4(n-6)	27.5669	26.8621	27.6134	-0.704792	-0.0464878	0.0464878
PE P-	P-16:0_20:2(n-6)	24.1511	24.9369	24.1967	0.785763	-0.0456047	0.0456047
PE P-	P-18:1(n-10)_20:3	22.5689	23.5468	22.5238	0.977928	0.0450897	0.0450897
PE P-	P-16:0_20:2(n-9)	24.5515	25.1905	24.5962	0.638998	-0.0447426	0.0447426
PE P-	P-18:0_20:3(n-6)	25.366	25.6599	25.4099	0.293901	-0.0438824	0.0438824
PE P-	P-18:0_22:4(n-6)	26.0164	26.0127	26.0589	-0.00377274	-0.0425014	0.0425014
PE P-	P-18:0_22:6(n-3)	23.4356	24.4194	23.4778	0.983814	-0.0422268	0.0422268
PE P-	P-18:0_22:1(n-9)	28.0977	27.1704	28.1396	-0.927216	-0.0419407	0.0419407
PE P-	P-16:0_22:6(n-3)	19.3133	20.2888	19.2715	0.975475	0.0418186	0.0418186
PE P-	P-18:1_20:5(n-3)	18.7763	19.7592	18.7346	0.982841	0.0417118	0.0417118
PE P-	P-18:1(n-7)_18:1(n-7)	23.6488	24.5822	23.6902	0.933352	-0.0413189	0.0413189
PE P-	P-16:0_20:1(n-9)	26.0345	26.0211	26.0747	-0.0134048	-0.0401497	0.0401497
PE P-	P-18:1(n-7)_24:6	22.3867	23.3636	22.3468	0.976946	0.0398426	0.0398426
PE P-	P-18:0_20:2(n-10)	26.7376	26.3995	26.7774	-0.33815	-0.0398083	0.0398083
PE P-	P-18:0_24:5(n-6)	26.5274	26.2854	26.5662	-0.242085	-0.0387535	0.0387535
PE P-	P-18:1(n-7)_22:1(n-7)	27.382	26.7529	27.4201	-0.629139	-0.0380821	0.0380821
PE P-	P-18:1(n-10)_22:6	20.1307	21.1033	20.0938	0.972559	0.0369358	0.0369358
PE P-	P-18:1(n-9)_24:3	26.9176	26.4955	26.9541	-0.422148	-0.0364609	0.0364609
PE P-	P-22:0_20:5(n-3)	26.9857	26.5326	27.0221	-0.453054	-0.0364094	0.0364094
PE P-	P-15:0_22:5(n-3)	18.424	19.4151	18.3884	0.991083	0.0356388	0.0356388
PE P-	P-18:1(n-7)_16:0	23.2008	24.2197	23.2345	1.01889	-0.0336208	0.0336208
PE P-	P-16:0_18:1(n-7)	23.2008	24.2197	23.2345	1.01889	-0.0336208	0.0336208
PE P-	P-16:0_20:4(n-6)	20.1912	21.2326	20.2246	1.04131	-0.0333443	0.0333443
PE P-	P-14:0_20:5(n-3)	13.9398	14.5918	13.9071	0.651958	0.032752	0.032752
PE P-	P-18:1(n-10)_22:3	25.7911	25.8849	25.8219	0.0937862	-0.0307789	0.0307789
PE P-	P-18:1_22:3(n-9)	25.7075	25.8395	25.7382	0.132034	-0.0306683	0.0306683
PE P-	P-18:1(n-9)_22:3	25.7075	25.8395	25.7382	0.132034	-0.0306683	0.0306683
PE P-	P-16:0_18:2(n-6)	20.4947	21.5292	20.5253	1.03448	-0.030592	0.030592
PE P-	P-18:1(n-7)_22:3(n-7)	25.3375	25.6034	25.3081	0.265945	0.029398	0.029398
PE P-	P-18:1(n-7)_22:5(n-3)	21.0085	21.9771	20.9792	0.968544	0.0293465	0.0293465
PE P-	P-18:1(n-7)_22:3	25.6702	25.7868	25.6412	0.116667	0.028944	0.028944
PE P-	P-16:0_22:1(n-7)	27.3313	26.7193	27.3601	-0.612055	-0.0287189	0.0287189
PE P-	P-18:1(n-9)_20:3(n-9)	23.6492	24.53	23.6207	0.880819	0.0284653	0.0284653
PE P-	P-18:1(n-9)_22:6	19.9536	20.9374	19.9262	0.983841	0.0273399	0.0273399
PE P-	P-18:2(n-6)_22:6	16.8575	17.8064	16.8319	0.948957	0.02561	0.02561
PE P-	P-16:0_20:3(n-6)	21.7852	22.8087	21.8108	1.02349	-0.0255527	0.0255527
PE P-	P-16:0_20:3(n-9)	23.0671	24.0499	23.0415	0.982847	0.0255413	0.0255413
PE P-	P-16:0_24:4(n-6)	25.6207	25.7895	25.646	0.168798	-0.0253849	0.0253849
PE P-	P-16:0_20:5(n-3)	17.5356	18.5124	17.5109	0.976877	0.0246964	0.0246964
PE P-	P-18:0_20:4(n-6)	24.3208	25.0335	24.3452	0.712666	-0.0243912	0.0243912
PE P-	P-16:0_24:5(n-6)	24.4578	25.12	24.4821	0.662277	-0.0243416	0.0243416
PE P-	P-17:0_20:5(n-3)	19.7132	20.7036	19.6903	0.990383	0.0228863	0.0228863
PE P-	P-18:0_18:1(n-7)	26.1518	26.0744	26.1739	-0.0773869	-0.0220642	0.0220642
PE P-	P-18:2(n-6)_20:4	17.7009	18.6879	17.6788	0.987047	0.0220585	0.0220585
PE P-	P-17:0_20:4(n-6)	21.5757	22.5924	21.597	1.01672	-0.0213318	0.0213318
PE P-	P-18:1(n-9)_14:0	19.2468	20.2853	19.268	1.03852	-0.021183	0.021183
PE P-	P-18:1(n-9)_20:5(n-3)	18.1329	19.1364	18.1125	1.00346	0.0204163	0.0204163
PE P-	P-18:0_22:5(n-6)	25.4501	25.6928	25.4696	0.242725	-0.0194473	0.0194473
PE P-	P-18:0_18:2(n-6)	24.5896	25.1981	24.6088	0.60858	-0.0192204	0.0192204
PE P-	P-16:0_22:5(n-3)	20.5662	21.5509	20.5474	0.984783	0.0187893	0.0187893
PE P-	P-18:1(n-7)_24:3	26.8832	26.4473	26.8655	-0.435888	0.017622	0.017622
PE P-	P-16:0_20:3(n-3)	21.5126	22.5251	21.53	1.01253	-0.0174713	0.0174713
PE P-	P-18:1(n-7)_22:6	19.7433	20.7389	19.7259	0.995556	0.0174065	0.0174065
PE P-	P-18:1_20:4(n-6)	21.4254	22.4362	21.4413	1.01081	-0.0159054	0.0159054
PE P-	P-16:0_20:3(n-7)	22.038	23.0578	22.0535	1.01983	-0.0155392	0.0155392
PE P-	P-16:0_20:2(n-9)	24.9375	25.4012	24.9514	0.463722	-0.0139046	0.0139046
PE P-	P-18:1(n-7)_20:1	26.5343	26.2607	26.5205	-0.273584	0.0138206	0.0138206
PE P-	P-18:1(n-9)_20:4(n-6)	20.8205	21.8339	20.8342	1.01337	-0.0137348	0.0137348
PE P-	P-16:0_16:1(n-10)	20.08	21.1033	20.0938	1.02321	-0.0137138	0.0137138
PE P-	P-18:1(n-9)_22:5(n-3)	21.2005	22.1829	21.1869	0.98234	0.0135975	0.0135975
PE P-	P-18:1(n-10)_20:2(n-10)	25.1031	25.4955	25.1161	0.392427	-0.0129852	0.0129852
PE P-	P-15:0_20:4(n-6)	18.0222	19.0308	18.0094	1.00863	0.0127239	0.0127239
PE P-	P-18:1_24:4(n-6)	25.8658	25.915	25.8777	0.0492268	-0.0118961	0.0118961
PE P-	P-17:0_22:5(n-3)	22.6007	23.6136	22.5893	1.01288	0.0114479	0.0114479
PE P-	P-18:0_20:3(n-7)	25.5705	25.742	25.5591	0.171501	0.0113697	0.0113697
PE P-	P-18:0_22:3(n-7)	26.8337	26.4361	26.8449	-0.397583	-0.0112724	0.0112724
PE P-	P-18:1(n-7)_22:4	23.4993	24.4451	23.5104	0.945723	-0.0111122	0.0111122
PE P-	P-18:1(n-7)_14:0	19.0432	20.0729	19.0528	1.02978	-0.00964165	0.00964165
PE P-	P-18:1(n-9)_22:4(n-6)	23.7523	24.6211	23.7428	0.868805	0.00951195	0.00951195
PE P-	P-18:1(n-7)_20:1(n-7)	26.2177	26.1027	26.2265	-0.114946	-0.00886726	0.00886726
PE P-	P-18:0_22:1(n-7)	28.0605	27.1179	28.052	-0.94261	0.00845337	0.00845337
PE P-	P-18:1(n-10)_22:3	25.4907	25.7091	25.4991	0.21841	-0.00844193	0.00844193
PE P-	P-18:1(n-9)_16:0	23.4958	24.4275	23.488	0.931612	0.00781631	0.00781631
PE P-	P-16:0_18:1(n-9)	23.4958	24.4275	23.488	0.931612	0.00781631	0.00781631
PE P-	P-15:0_20:5(n-3)	15.507	16.3678	15.5142	0.860786	-0.00715446	0.00715446
PE P-	P-16:0_24:6(n-3)	21.9834	22.9782	21.9763	0.994806	0.0070076	0.0070076
PE P-	P-17:0_22:4(n-6)	24.929	25.392	24.9354	0.462955	-0.00639915	0.00639915
PE P-	P-16:0_22:5(n-6)	21.9629	22.9584	21.9571	0.995558	0.0057106	0.0057106
PE P-	P-18:1_24:6(n-3)	22.5347	23.5522	22.5291	1.01752	0.00562668	0.00562668
PE P-	P-18:0_20:5(n-3)	21.8492	22.8533	21.8545	1.00413	-0.00534058	0.00534058
PE P-	P-18:1(n-7)_20:4(n-6)	20.6348	21.6413	20.639	1.00644	-0.00415802	0.00415802
PE P-	P-18:1(n-7)_20:5(n-3)	17.9632	18.9798	17.9599	1.01657	0.00329971	0.00329971
PE P-	P-17:0_20:4(n-6)	22.3247	23.3377	22.322	1.01295	0.00275993	0.00275993
PE P-	P-18:1(n-7)_21:3	24.361	25.0418	24.3582	0.680834	0.0027523	0.0027523
PE P-	P-18:1_22:5(n-6)	22.5289	23.5541	22.5309	1.02523	-0.00204468	0.00204468
PE P-	P-18:0_20:2(n-9)	26.6218	26.3161	26.6231	-0.3057	-0.00137711	0.00137711
PE P-	P-16:0_20:2(n-10)	24.8354	25.3332	24.8346	0.497793	0.00075531	0.00075531
PE P-	P-18:1(n-7)_16:1(n-7)	19.8643	20.8757	19.8639	1.01134	0.000415802	0.000415802
PE P-	P-16:0_22:3(n-7)	25.0733	25.4711	25.0731	0.397776	0.000185013	0.000185013
PS	18:0_20:3(n-7)	19.6105	20.8328	19.6944	1.22233	-0.0839367	0.0839367
PS	18:0_22:5(n-3)	18.1737	19.286	18.0931	1.11226	0.0805855	0.0805855
PS	18:0_24:5(n-3)	21.3948	22.4574	21.3143	1.06259	0.0805264	0.0805264
PS	18:1(n-9)_18:1(n-10)	17.3445	18.467	17.27	1.12244	0.074543	0.074543
PS	18:0_22:6(n-3)	17.0668	18.1741	16.9944	1.10731	0.0723667	0.0723667
PS	18:1_18:1(n-9)	17.1502	18.2644	17.0784	1.11417	0.0718288	0.0718288
PS	18:1(n-9)_22:5(n-3)	14.9869	15.845	14.9154	0.858074	0.0714979	0.0714979
PS	18:0_20:5(n-3)	15.507	16.4424	15.4398	0.935421	0.0671921	0.0671921
PS	18:1(n-9)_22:6	14.1731	14.9283	14.1079	0.755223	0.0651712	0.0651712
PS	16:0_22:5(n-3)	14.4694	15.2634	14.4044	0.794049	0.0649357	0.0649357
PS	18:0_18:3(n-3)	15.5749	16.5273	15.5146	0.952393	0.0602865	0.0602865
PS	14:1(n-10)_18:0	14.8043	15.6544	14.7483	0.850116	0.0559826	0.0559826
PS	16:1(n-10)_18:1	14.5244	15.3403	14.4722	0.815844	0.0522442	0.0522442
PS	16:0_20:5(n-3)	12.6415	13.2355	12.5896	0.593951	0.0518885	0.0518885
PS	16:1(n-7)_18:1	13.96	14.8167	14.0087	0.856716	-0.048728	0.048728
PS	18:0_20:2(n-6)	21.6092	22.7746	21.6565	1.16545	-0.0473137	0.0473137
PS	16:0_16:1(n-10)	14.0548	14.8161	14.0082	0.761253	0.0466642	0.0466642
PS	18:0_22:4(n-6)	20.7485	21.8919	20.7033	1.14335	0.045248	0.045248
PS	16:1(n-10)_18:0	17.5564	18.7172	17.5137	1.16079	0.0427189	0.0427189
PS	16:0_18:1(n-9)	16.68	17.7841	16.6385	1.10406	0.0415554	0.0415554
PS	18:0_18:3(n-6)	16.2111	17.2657	16.1719	1.05468	0.0392094	0.0392094
PS	18:0_20:3(n-6)	19.3132	20.4811	19.3522	1.16788	-0.0389824	0.0389824
PS	18:0_20:4(n-6)	17.8276	18.9912	17.7888	1.16364	0.0387383	0.0387383
PS	16:0_18:2(n-6)	14.3335	15.1394	14.2949	0.805961	0.0385256	0.0385256
PS	18:1_18:2(n-6)	14.841	15.7172	14.8034	0.876195	0.0376186	0.0376186
PS	18:0_18:2(n-6)	17.9704	19.1394	17.9408	1.16902	0.0295563	0.0295563
PS	18:0_18:1(n-10)	21.1335	22.2679	21.1063	1.13437	0.0272636	0.0272636
PS	18:0_22:5(n-6)	19.6507	20.8129	19.6756	1.16214	-0.0248337	0.0248337
PS	18:0_18:1(n-9)	20.9296	22.0829	20.9051	1.15329	0.0245457	0.0245457
PS	18:0_24:6(n-3)	19.68	20.7992	19.6626	1.11918	0.0174122	0.0174122
PS	17:0_18:1(n-9)	18.7998	19.9632	18.8131	1.16342	-0.0133381	0.0133381
PS	18:0_18:1(n-7)	20.6062	21.785	20.5944	1.17883	0.0117607	0.0117607
PS	16:1(n-7)_18:0	16.8727	18.0329	16.8645	1.16014	0.008255	0.008255
PS	16:0_16:1(n-7)	13.5408	14.2926	13.5397	0.7518	0.00108242	0.00108242

## Sheet: RTDB_B30a_to_B30b
Lipid Class	Lipid Molecular Species	RT Target DB /min	RT Original DB /min	Predicted RT /min	RT differences (original - target) /min	RT Error /min	Absolute RT Error /min
LPC	16:1(n-7)	5.44625	5.45848	5.42717	0.0122333	0.0190783	0.0190783
LPC	18:1(n-10)	6.67471	6.75357	6.66056	0.0788608	0.0141459	0.0141459
LPC	16:1(n-7)	5.61172	5.63784	5.59799	0.0261273	0.0137291	0.0137291
LPC	16:1(n-10)	5.76252	5.79803	5.75055	0.0355139	0.0119739	0.0119739
LPC	16:1(n-10)	5.5873	5.61868	5.57974	0.031384	0.0075593	0.0075593
LPC	18:2(n-6)	5.76037	5.8014	5.75375	0.0410323	0.00661612	0.00661612
LPC	18:1(n-7)	6.3221	6.4019	6.32567	0.0798001	-0.00356865	0.00356865
LPC	18:2(n-6)	5.92967	5.98253	5.92626	0.0528617	0.00341034	0.00341034
LPC	20:4(n-6)	5.74436	5.7882	5.74118	0.043848	0.00317144	0.00317144
LPC	18:1(n-7)	6.53985	6.62765	6.54066	0.0878	-0.000805378	0.000805378
LPE	20:5(n-3)	5.5293	5.52423	5.49433	-0.00506783	0.0349689	0.0349689
LPE	22:5(n-3)	6.07952	6.11862	6.05691	0.0390992	0.0226135	0.0226135
LPE	22:5(n-3)	6.22952	6.28433	6.21348	0.0548048	0.0160427	0.0160427
LPE	18:1(n-10)	6.84375	6.93207	6.83008	0.0883169	0.0136771	0.0136771
LPE	20:4(n-6)	5.87937	5.94293	5.89103	0.0635619	-0.0116611	0.0116611
LPE	20:3(n-9)	6.5676	6.64642	6.55697	0.0788264	0.0106301	0.0106301
LPE	16:1(n-7)	5.5772	5.60158	5.56761	0.0243778	0.00958729	0.00958729
LPE	18:1(n-10)	6.64141	6.72516	6.63202	0.083744	0.00938797	0.00938797
LPE	16:1(n-10)	5.72914	5.76255	5.72013	0.0334086	0.00901461	0.00901461
LPE	18:2(n-6)	5.89591	5.95337	5.90092	0.0574617	-0.00501251	0.00501251
LPE	20:4(n-6)	6.03011	6.09551	6.03509	0.0654035	-0.00498104	0.00498104
LPE	18:1(n-7)	6.70568	6.79784	6.70147	0.0921612	0.00421381	0.00421381
LPE	22:4(n-6)	6.67009	6.76094	6.66619	0.0908484	0.00389814	0.00389814
LPE	22:6(n-3)	5.79605	5.83861	5.79219	0.0425577	0.0038619	0.0038619
LPE	20:5(n-3)	5.38141	5.40733	5.38357	0.0259233	-0.00216436	0.00216436
LPE	18:1(n-7)	6.50565	6.59062	6.50386	0.0849719	0.00178623	0.00178623
LPI	18:1(n-9)	6.10029	6.1633	6.08034	0.0630136	0.0199504	0.0199504
LPI	18:1(n-10)	6.13417	6.20005	6.11556	0.065877	0.0186119	0.0186119
LPI	20:4(n-6)	5.3233	5.37166	5.32421	0.0483575	-0.000902653	0.000902653
PC O-	O-18:3(n-3)_22:5(n-3)	14.8894	15.1154	14.7941	0.225975	0.0953083	0.0953083
PC O-	O-18:0_18:1(n-9)	25.9034	25.767	25.994	-0.136456	-0.0905228	0.0905228
PC O-	O-18:1_14:1(n-10)	16.5154	16.8537	16.4277	0.338219	0.0877342	0.0877342
PC O-	O-16:0_20:5(n-3)	16.8468	17.1954	16.7608	0.348557	0.0860462	0.0860462
PC O-	O-18:3(n-3)_20:5(n-3)	12.8814	13.0677	12.804	0.186336	0.0773869	0.0773869
PC O-	O-22:0_20:4(n-6)	27.5012	26.6951	27.5763	-0.806108	-0.0750389	0.0750389
PC O-	O-18:1(n-10)_18:1	23.2359	23.5503	23.1638	0.314484	0.0720387	0.0720387
PC O-	O-16:0_14:1(n-10)	16.0427	16.3692	15.9711	0.326466	0.0716047	0.0716047
PC O-	O-18:1(n-10)_18:1(n-10)	23.4711	23.7879	23.4061	0.316803	0.0650406	0.0650406
PC O-	O-16:1_16:1(n-10)	15.7397	16.0518	15.6757	0.312118	0.064002	0.064002
PC O-	O-18:0_16:1(n-10)	23.6812	23.9955	23.6258	0.31426	0.055378	0.055378
PC O-	O-16:0_20:2(n-6)	23.4857	23.8146	23.4339	0.328917	0.0518456	0.0518456
PC O-	O-16:0_20:1(n-10)	25.7957	25.676	25.8461	-0.119715	-0.050396	0.050396
PC O-	O-18:1(n-10)_16:0	22.694	23.0258	22.6444	0.331776	0.0496273	0.0496273
PC O-	O-18:1(n-7)_22:5	20.2085	20.5635	20.1603	0.355001	0.0482197	0.0482197
PC O-	O-18:1(n-7)_22:6	18.9818	19.3614	18.9366	0.379639	0.0451813	0.0451813
PC O-	O-16:0_18:1(n-7)	22.3375	22.676	22.2938	0.338501	0.0436745	0.0436745
PC O-	O-18:1(n-7)_16:0	22.3375	22.676	22.2938	0.338501	0.0436745	0.0436745
PC O-	O-18:0_18:2(n-6)	24.0043	24.296	23.9625	0.291756	0.0417519	0.0417519
PC O-	O-16:0_18:1(n-10)	22.9695	23.3144	22.9292	0.344889	0.0403252	0.0403252
PC O-	O-16:0_16:1(n-10)	19.3098	19.6941	19.2696	0.3843	0.0402546	0.0402546
PC O-	O-16:0_18:2(n-6)	19.7437	20.1234	19.7058	0.379704	0.0379276	0.0379276
PC O-	O-18:1(n-7)_18:1(n-7)	23.0345	23.3842	22.9982	0.349724	0.0362568	0.0362568
PC O-	O-14:0_16:1(n-10)	15.2079	15.5139	15.1724	0.306051	0.0354309	0.0354309
PC O-	O-18:1(n-7)_18:1(n-7)	22.8323	23.1882	22.8048	0.355907	0.0275631	0.0275631
PC O-	O-18:1(n-9)_14:0	18.301	18.6965	18.276	0.395523	0.024971	0.024971
PC O-	O-18:1(n-9)_16:1(n-7)	19.1491	19.5494	19.1243	0.400246	0.0248318	0.0248318
PC O-	O-16:0_18:1(n-9)	22.7477	23.1535	22.7705	0.405806	-0.022831	0.022831
PC O-	O-18:1(n-7)_22:1	27.3477	26.5681	27.3696	-0.779583	-0.0219421	0.0219421
PC O-	O-18:0_18:1(n-7)	25.8537	25.6677	25.8328	-0.185944	0.0208492	0.0208492
PC O-	O-18:1(n-9)_16:1(n-10)	19.8449	20.246	19.832	0.401142	0.0128326	0.0128326
PC O-	O-16:0_24:4(n-6)	25.2688	25.3055	25.2785	0.0366764	-0.00969696	0.00969696
PC O-	O-16:1(n-7)_16:1(n-7)	15.1639	15.4951	15.1547	0.331178	0.00921726	0.00921726
PC O-	O-18:1(n-9)_16:0	22.5348	22.9241	22.5433	0.389246	-0.00850487	0.00850487
PC O-	O-16:0_16:1(n-7)	18.564	18.9922	18.5697	0.428223	-0.00568771	0.00568771
PC O-	O-16:1(n-7)_16:0	18.3037	18.7193	18.2987	0.415527	0.00509453	0.00509453
PC O-	O-16:0_20:3(n-9)	22.3876	22.7641	22.3829	0.376558	0.00467873	0.00467873
PC O-	O-18:1(n-9)_20:3	22.8706	23.2542	22.8698	0.383541	0.000871658	0.000871658
PC	18:1_20:4(n-3)	16.4819	16.7857	16.3628	0.30378	0.119118	0.119118
PC	18:1(n-10)_22:1	26.7686	26.2842	26.884	-0.484449	-0.115366	0.115366
PC	16:1(n-10)_24:1	26.7686	26.2842	26.884	-0.484449	-0.115366	0.115366
PC	18:3(n-3)_20:5(n-3)	11.6943	11.8533	11.5854	0.159019	0.108941	0.108941
PC	18:0_22:2(n-10)	26.7742	26.2823	26.8807	-0.491949	-0.106455	0.106455
PC	18:1(n-9)_20:0	26.5324	26.14	26.6319	-0.392433	-0.0994148	0.0994148
PC	14:0_18:3(n-3)	12.0895	12.2665	11.9936	0.177045	0.0958261	0.0958261
PC	18:0_20:1(n-9)	26.3079	26.0087	26.4032	-0.299154	-0.0952969	0.0952969
PC	16:0_22:1(n-9)	26.3079	26.0087	26.4032	-0.299154	-0.0952969	0.0952969
PC	18:1(n-9)_22:1	26.5459	26.1401	26.632	-0.405811	-0.0860996	0.0860996
PC	18:1_22:1(n-9)	26.5459	26.1401	26.632	-0.405811	-0.0860996	0.0860996
PC	16:0_24:2(n-9)	26.5459	26.1401	26.632	-0.405811	-0.0860996	0.0860996
PC	18:0_22:3(n-9)	25.8564	25.7353	25.9421	-0.12113	-0.0856304	0.0856304
PC	16:0_22:5(n-3)	17.0157	17.367	16.9324	0.351294	0.0832405	0.0832405
PC	20:4_22:5(n-3)	14.8728	15.1122	14.7911	0.239451	0.0816984	0.0816984
PC	16:1_18:2(n-10)	15.1486	15.5745	15.2295	0.425981	-0.0809269	0.0809269
PC	16:1(n-10)_18:2	15.1486	15.5745	15.2295	0.425981	-0.0809269	0.0809269
PC	18:1(n-9)_24:0	28.4113	27.2123	28.3306	-1.19898	0.0806408	0.0806408
PC	16:0_24:1(n-10)	27.4939	26.694	27.5744	-0.799953	-0.0805092	0.0805092
PC	14:0_14:1(n-10)	11.619	11.8066	11.5403	0.187607	0.0787306	0.0787306
PC	18:1(n-10)_22:6	16.9123	17.2684	16.8336	0.356157	0.0787201	0.0787201
PC	16:1_18:3(n-3)	12.5424	12.7316	12.4643	0.189142	0.0781088	0.0781088
PC	16:0_22:6(n-3)	16.1628	16.492	16.0858	0.329256	0.0769463	0.0769463
PC	14:0_20:5(n-3)	12.0564	12.2534	11.9805	0.196985	0.0759335	0.0759335
PC	16:0_22:5(n-3)	17.2672	17.6228	17.1919	0.355598	0.0753059	0.0753059
PC	20:3(n-3)_20:5(n-3)	13.8195	14.0292	13.7444	0.209639	0.0751591	0.0751591
PC	18:3(n-3)_22:5(n-3)	13.3183	13.5119	13.2433	0.193636	0.0750294	0.0750294
PC	20:5(n-3)_22:5(n-3)	13.117	13.3107	13.0458	0.193712	0.0711842	0.0711842
PC	17:0_20:5(n-3)	16.4652	16.8197	16.3953	0.354515	0.0699596	0.0699596
PC	18:3(n-3)_20:4	13.0592	13.2535	12.9893	0.194313	0.0699396	0.0699396
PC	18:2_20:5(n-3)	13.0592	13.2535	12.9893	0.194313	0.0699396	0.0699396
PC	18:1(n-9)_26:1	28.344	27.1727	28.2744	-1.17129	0.0696449	0.0696449
PC	16:0_20:4(n-3)	15.7268	16.032	15.6573	0.30521	0.0695524	0.0695524
PC	20:2(n-6)_20:4(n-6)	18.4112	18.7635	18.3426	0.352266	0.0686245	0.0686245
PC	18:1_20:1(n-9)	24.5122	24.7991	24.5808	0.286911	-0.0685711	0.0685711
PC	18:1(n-9)_20:1	24.5122	24.7991	24.5808	0.286911	-0.0685711	0.0685711
PC	22:5(n-3)_22:5(n-3)	15.1756	15.4466	15.1089	0.270929	0.066721	0.066721
PC	18:1_24:5(n-3)	21.2789	21.6063	21.2127	0.32745	0.0661488	0.0661488
PC	22:5(n-3)_22:6	14.2543	14.4886	14.189	0.234284	0.0653315	0.0653315
PC	18:0_18:1(n-9)	24.245	24.5861	24.3103	0.341074	-0.0653172	0.0653172
PC	14:1(n-10)_16:1(n-10)	12.2944	12.5	12.2294	0.205671	0.0650101	0.0650101
PC	18:1(n-9)_18:2	18.5943	18.953	18.5308	0.358727	0.0635128	0.0635128
PC	17:1_18:2(n-6)	15.8321	16.1518	15.7688	0.319662	0.0633726	0.0633726
PC	16:1_18:1(n-10)	16.8442	17.2166	16.7819	0.372423	0.0623093	0.0623093
PC	16:0_24:6(n-3)	18.7944	19.156	18.7323	0.361553	0.0621681	0.0621681
PC	16:0_22:4(n-3)	19.2801	19.6433	19.2185	0.363199	0.0616226	0.0616226
PC	18:0_18:3(n-3)	18.7763	19.1388	18.7152	0.362461	0.0611439	0.0611439
PC	18:1(n-9)_22:6	16.5384	16.9057	16.4777	0.367304	0.0607262	0.0607262
PC	16:1_20:5(n-3)	12.658	12.8631	12.5976	0.205032	0.0603981	0.0603981
PC	16:0_20:4(n-3)	16.0296	16.3677	15.9697	0.338058	0.0599089	0.0599089
PC	16:1(n-10)_22:1	25.14	25.1676	25.0803	0.0275803	0.0597572	0.0597572
PC	18:0_20:5(n-3)	18.6272	18.9902	18.5677	0.363001	0.0595188	0.0595188
PC	16:0_24:6(n-3)	18.5084	18.8706	18.4489	0.362127	0.0594997	0.0594997
PC	18:1_22:5(n-3)	18.5084	18.8706	18.4489	0.362127	0.0594997	0.0594997
PC	16:0_22:2(n-9)	24.9101	25.0881	24.9688	0.177937	-0.0587273	0.0587273
PC	16:0_20:3(n-3)	18.0898	18.451	18.0313	0.361219	0.0585079	0.0585079
PC	16:1_18:3(n-3)	12.7587	12.9646	12.7002	0.20589	0.0584631	0.0584631
PC	18:1(n-10)_20:4	17.7148	18.0797	17.6577	0.364944	0.0570602	0.0570602
PC	15:0_18:3(n-3)	13.2609	13.4719	13.2042	0.210991	0.0567589	0.0567589
PC	18:0_22:5(n-6)	23.0032	23.3328	22.9474	0.329552	0.0558853	0.0558853
PC	16:2_22:5(n-3)	13.5423	13.7623	13.4865	0.219973	0.0557947	0.0557947
PC	18:2_20:5(n-3)	13.5423	13.7623	13.4865	0.219973	0.0557947	0.0557947
PC	18:1(n-10)_20:3	19.3186	19.6874	19.2628	0.368822	0.0557728	0.0557728
PC	16:0_20:1(n-10)	24.025	24.3041	23.9719	0.279106	0.0531044	0.0531044
PC	16:1_18:3(n-3)	12.9075	13.1182	12.8546	0.210729	0.0529032	0.0529032
PC	18:1_18:3(n-3)	15.1071	15.3889	15.0544	0.281781	0.0527077	0.0527077
PC	16:0_20:5(n-3)	14.4363	14.6896	14.3837	0.253267	0.0525627	0.0525627
PC	18:1_18:3(n-3)	15.3071	15.6021	15.2554	0.295033	0.0516806	0.0516806
PC	16:0_18:3(n-3)	14.6873	14.9519	14.6371	0.264606	0.0501757	0.0501757
PC	16:0_20:4(n-6)	16.8823	17.268	16.8331	0.38566	0.0492172	0.0492172
PC	18:0_24:4(n-6)	25.9968	25.7984	26.0458	-0.198427	-0.0489979	0.0489979
PC	18:1_20:5(n-3)	15.8443	16.1813	15.7962	0.336943	0.0481415	0.0481415
PC	16:0_22:6(n-3)	15.8443	16.1813	15.7962	0.336943	0.0481415	0.0481415
PC	18:2(n-6)_22:6	14.2834	14.5373	14.2362	0.253898	0.047205	0.047205
PC	18:1(n-10)_22:5	18.1136	18.4864	18.0666	0.372747	0.0470047	0.0470047
PC	16:0_18:2(n-9)	17.7885	18.1631	17.7421	0.374544	0.0464764	0.0464764
PC	16:0_16:1(n-10)	16.6573	17.0434	16.6112	0.386137	0.0461426	0.0461426
PC	18:1(n-7)_22:6	16.5601	16.9438	16.5144	0.383667	0.045723	0.045723
PC	16:0_24:4(n-6)	23.2015	23.5433	23.1568	0.341761	0.0447884	0.0447884
PC	18:0_20:1(n-10)	26.3906	26.0267	26.4343	-0.363869	-0.043766	0.043766
PC	18:2(n-6)_20:4(n-6)	14.8631	15.1422	14.8198	0.27909	0.0433512	0.0433512
PC	16:1(n-7)_18:1(n-7)	16.4594	16.8421	16.4166	0.382654	0.0428047	0.0428047
PC	14:0_18:1(n-9)	15.9586	16.3103	15.9163	0.351779	0.0422659	0.0422659
PC	18:1_20:2(n-6)	21.6176	21.9699	21.5762	0.352278	0.0413761	0.0413761
PC	18:0_18:1(n-10)	24.428	24.7125	24.4693	0.284519	-0.0412712	0.0412712
PC	16:1(n-7)_18:1(n-9)	16.6642	17.0557	16.6231	0.391489	0.0410728	0.0410728
PC	16:1_18:1(n-9)	17.054	17.4472	17.0134	0.393211	0.0405407	0.0405407
PC	16:1(n-9)_18:1	17.054	17.4472	17.0134	0.393211	0.0405407	0.0405407
PC	18:1(n-10)_19:1	22.8336	23.1769	22.7936	0.343296	0.0400124	0.0400124
PC	16:1_20:5(n-3)	12.7753	12.9994	12.7353	0.224134	0.0399456	0.0399456
PC	18:1(n-7)_20:2(n-7)	21.4217	21.7759	21.3817	0.35424	0.0399437	0.0399437
PC	16:0_20:5(n-3)	14.6873	14.963	14.6478	0.27574	0.0394583	0.0394583
PC	15:0_18:2(n-6)	15.2137	15.5161	15.1745	0.302436	0.0391731	0.0391731
PC	18:0_20:4(n-3)	20.0964	20.464	20.0574	0.367596	0.0390034	0.0390034
PC	20:1_22:5(n-3)	21.8492	22.2009	21.8102	0.3517	0.0389442	0.0389442
PC	17:0_18:1(n-9)	21.5036	21.9357	21.5418	0.432119	-0.0382423	0.0382423
PC	18:1(n-9)_22:5(n-3)	17.9507	18.3326	17.9127	0.381927	0.0379791	0.0379791
PC	18:0_22:5(n-3)	21.5292	21.8857	21.4916	0.356535	0.0375595	0.0375595
PC	16:0_18:3(n-6)	15.3646	15.6795	15.328	0.314904	0.0365782	0.0365782
PC	16:1(n-7)_22:5(n-3)	14.3297	14.5961	14.2932	0.266381	0.0365248	0.0365248
PC	16:0_18:4(n-3)	13.3106	13.5441	13.2747	0.23358	0.0358734	0.0358734
PC	18:1(n-9)_20:3(n-6)	19.1394	19.5296	19.1045	0.390123	0.0349712	0.0349712
PC	17:0_18:1(n-9)	22.2575	22.674	22.2917	0.416422	-0.0342197	0.0342197
PC	18:0_20:3(n-6)	22.7329	23.0816	22.6995	0.34866	0.0333595	0.0333595
PC	16:1(n-10)_18:1(n-9)	17.3194	17.7156	17.2866	0.396193	0.0328236	0.0328236
PC	16:1(n-10)_16:2	13.2056	13.4399	13.1728	0.234331	0.0327415	0.0327415
PC	18:0_20:1(n-7)	26.3487	25.9961	26.3813	-0.352612	-0.0326042	0.0326042
PC	14:1(n-10)_18:1	14.5092	14.7862	14.4772	0.277021	0.0319471	0.0319471
PC	16:1(n-10)_17:1	15.4374	15.7622	15.4054	0.324791	0.0319452	0.0319452
PC	16:0_16:2(n-9)	15.2023	15.5793	15.2339	0.376995	-0.0316582	0.0316582
PC	16:1_16:1(n-10)	14.9667	15.2632	14.9351	0.296428	0.0316076	0.0316076
PC	18:1_20:1(n-7)	24.4268	24.7038	24.4581	0.276947	-0.0312996	0.0312996
PC	16:0_20:1(n-9)	23.9312	24.2418	23.9	0.310562	0.031208	0.031208
PC	16:1(n-10)_19:1	19.2639	19.6583	19.2335	0.394405	0.0303478	0.0303478
PC	18:1(n-7)_18:2(n-7)	17.687	18.1385	17.7172	0.4515	-0.0302219	0.0302219
PC	16:1_16:1(n-10)	14.3382	14.6119	14.3085	0.273697	0.0296993	0.0296993
PC	16:0_24:5(n-6)	21.4611	21.8268	21.4326	0.36569	0.028511	0.028511
PC	16:0_18:2(n-6)	17.0747	17.4802	17.0469	0.405542	0.0277767	0.0277767
PC	16:1_16:1(n-10)	14.1512	14.4211	14.1235	0.269949	0.0276089	0.0276089
PC	16:1(n-7)_17:0	17.366	17.7667	17.3387	0.400669	0.0272598	0.0272598
PC	15:0_16:1(n-10)	14.8771	15.1741	14.8503	0.296995	0.0268621	0.0268621
PC	16:1_18:2(n-6)	14.4913	14.7736	14.465	0.282248	0.0263023	0.0263023
PC	14:0_16:1(n-10)	13.4161	13.6628	13.3901	0.246708	0.0259972	0.0259972
PC	17:0_18:2(n-6)	19.2713	19.6703	19.2456	0.399023	0.0256672	0.0256672
PC	16:1(n-7)_20:3	15.1883	15.5038	15.1629	0.315516	0.0253801	0.0253801
PC	18:2_18:2(n-7)	15.1883	15.5038	15.1629	0.315516	0.0253801	0.0253801
PC	16:1(n-7)_20:4(n-6)	14.0414	14.3114	14.0172	0.269979	0.024188	0.024188
PC	18:1(n-9)_20:4(n-6)	17.5493	17.9493	17.5251	0.399984	0.0241795	0.0241795
PC	18:1(n-7)_18:2	17.5688	17.9689	17.5451	0.400112	0.0236855	0.0236855
PC	18:0_22:4(n-6)	24.0426	24.3447	24.0193	0.302113	0.0233078	0.0233078
PC	16:1(n-10)_20:4(n-6)	14.4664	14.751	14.4432	0.284534	0.0232744	0.0232744
PC	18:0_24:6(n-3)	22.9326	23.2947	22.9097	0.362064	0.0228977	0.0228977
PC	18:0_24:5(n-6)	25.1263	25.2155	25.1484	0.0892048	-0.0221004	0.0221004
PC	16:1(n-7)_18:0	20.2758	20.6969	20.2979	0.421108	-0.0220604	0.0220604
PC	16:0_22:4(n-6)	19.6681	20.0658	19.6466	0.397659	0.0214596	0.0214596
PC	16:1(n-7)_18:2(n-6)	14.2124	14.4913	14.1916	0.278929	0.0207701	0.0207701
PC	16:1(n-10)_22:1	25.3535	25.3702	25.3739	0.0167389	-0.020401	0.020401
PC	18:0_20:2(n-10)	25.3535	25.3702	25.3739	0.0167389	-0.020401	0.020401
PC	14:1(n-10)_16:0	14.038	14.3122	14.018	0.274145	0.0200462	0.0200462
PC	18:1(n-9)_20:2(n-7)	21.6703	22.0437	21.6508	0.373394	0.019556	0.019556
PC	18:1(n-7)_20:3	20.2413	20.6233	20.222	0.381945	0.0193386	0.0193386
PC	18:1(n-10)_18:2	18.1792	18.58	18.16	0.400816	0.0191555	0.0191555
PC	16:1(n-10)_20:2	18.1792	18.58	18.16	0.400816	0.0191555	0.0191555
PC	16:0_20:3(n-9)	19.7782	20.212	19.797	0.4338	-0.0187569	0.0187569
PC	18:1(n-9)_18:2(n-6)	17.7854	18.1875	17.7667	0.40205	0.0187397	0.0187397
PC	14:0_16:1(n-7)	12.8977	13.1797	12.916	0.281961	-0.0182104	0.0182104
PC	16:0_20:3(n-7)	18.7223	19.1642	18.7404	0.441914	-0.018137	0.018137
PC	16:0_24:5(n-3)	20.5827	20.9582	20.5648	0.375439	0.0179386	0.0179386
PC	16:0_16:1(n-7)	15.9565	16.3349	15.9391	0.378329	0.0174007	0.0174007
PC	16:0_20:3(n-6)	18.4508	18.8552	18.4336	0.404316	0.0171986	0.0171986
PC	17:1_18:1(n-7)	18.48	18.9189	18.497	0.438946	-0.016964	0.016964
PC	17:1_18:1(n-9)	18.7367	19.1437	18.72	0.406998	0.0166397	0.0166397
PC	16:1_18:1(n-7)	17.1132	17.5295	17.0969	0.416334	0.0162411	0.0162411
PC	17:0_20:4(n-6)	19.05	19.459	19.034	0.409056	0.0160122	0.0160122
PC	16:2_18:1(n-10)	15.9074	16.2837	15.8915	0.376265	0.0159378	0.0159378
PC	18:0_18:1(n-7)	23.9813	24.3257	23.997	0.344336	-0.0156803	0.0156803
PC	18:0_20:4(n-6)	21.2329	21.611	21.2174	0.378145	0.0154762	0.0154762
PC	16:0_18:2(n-10)	18.2324	18.6374	18.2172	0.404932	0.0152664	0.0152664
PC	18:1(n-9)_22:3(n-9)	23.4981	23.8616	23.483	0.363516	0.0150204	0.0150204
PC	16:0_18:1(n-9)	20.0844	20.504	20.0988	0.419575	-0.014349	0.014349
PC	16:0_22:4(n-6)	19.9133	20.3109	19.8991	0.397619	0.0142269	0.0142269
PC	18:1(n-7)_19:1	22.354	22.7216	22.34	0.367611	0.0140285	0.0140285
PC	16:1(n-7)_18:2(n-7)	14.3084	14.5975	14.2946	0.289108	0.0138435	0.0138435
PC	18:0_20:3(n-3)	22.3516	22.7198	22.3381	0.368183	0.0134773	0.0134773
PC	18:1(n-9)_18:1(n-10)	20.8038	21.2092	20.8173	0.405375	-0.0134525	0.0134525
PC	16:1(n-7)_17:0	18.1243	18.5313	18.1115	0.407001	0.0128307	0.0128307
PC	16:1_16:1(n-7)	14.4409	14.736	14.4286	0.295038	0.0122805	0.0122805
PC	18:1(n-7)_18:1(n-9)	20.6052	20.9864	20.5933	0.381197	0.0118408	0.0118408
PC	16:0_18:1(n-10)	20.226	20.6158	20.2143	0.38983	0.0116901	0.0116901
PC	16:1(n-7)_18:2	15.1915	15.5464	15.203	0.354922	-0.0115395	0.0115395
PC	17:1_18:1(n-9)	19.4394	19.8512	19.4281	0.411753	0.0113144	0.0113144
PC	18:1(n-9)_19:1	22.6689	23.0397	22.6582	0.37075	0.0107918	0.0107918
PC	16:2_18:1(n-7)	15.5917	15.9503	15.5811	0.358651	0.010541	0.010541
PC	16:0_20:3(n-3)	18.5084	18.9404	18.5183	0.432003	-0.00985909	0.00985909
PC	18:1(n-9)_20:3(n-9)	20.4513	20.8559	20.4608	0.404596	-0.00951385	0.00951385
PC	16:0_20:2(n-6)	20.8487	21.2311	20.8392	0.382448	0.00948524	0.00948524
PC	18:1_22:4(n-6)	20.6133	20.9973	20.6044	0.383959	0.00896072	0.00896072
PC	16:1(n-7)_16:1(n-10)	13.8765	14.1568	13.8676	0.280272	0.0088892	0.0088892
PC	16:0_18:4(n-3)	13.4596	13.7259	13.4513	0.266319	0.00829792	0.00829792
PC	16:1(n-10)_17:0	18.8357	19.2517	18.8274	0.416023	0.00828743	0.00828743
PC	17:0_18:1(n-7)	21.9557	22.3357	21.9475	0.379999	0.00814056	0.00814056
PC	18:2(n-6)_19:1	19.6758	20.0863	19.6677	0.410538	0.00806999	0.00806999
PC	16:1(n-7)_16:1(n-7)	13.4104	13.692	13.4184	0.281561	-0.00798607	0.00798607
PC	16:0_18:3(n-3)	15.04	15.3818	15.0477	0.341804	-0.00769138	0.00769138
PC	18:1(n-7)_18:1(n-7)	20.3334	20.7247	20.3264	0.391277	0.0069828	0.0069828
PC	16:1(n-7)_17:1	14.8666	15.1984	14.8734	0.331801	-0.0068388	0.0068388
PC	18:1(n-7)_20:1(n-7)	24.2227	24.5202	24.2292	0.297501	-0.00658417	0.00658417
PC	15:0_18:1(n-9)	17.9219	18.348	17.9281	0.426048	-0.00618935	0.00618935
PC	18:1_20:1(n-10)	24.4552	24.7064	24.4614	0.251131	-0.00618744	0.00618744
PC	18:0_18:2(n-6)	21.4336	21.8326	21.4384	0.398916	-0.00471878	0.00471878
PC	15:0_16:1(n-7)	14.2919	14.5996	14.2966	0.307692	-0.00467682	0.00467682
PC	16:1(n-10)_18:0	21.0427	21.4399	21.0472	0.397171	-0.00448799	0.00448799
PC	18:0_20:3(n-9)	23.9819	24.31	23.9788	0.32814	0.00310135	0.00310135
PC	16:0_16:1(n-9)	16.3851	16.8122	16.3881	0.427048	-0.00291443	0.00291443
PC	16:1(n-7)_16:2	12.779	13.0455	12.7816	0.266456	-0.00264454	0.00264454
PC	15:0_18:1(n-7)	17.687	18.1062	17.6845	0.419167	0.002491	0.002491
PC	16:0_20:1(n-7)	23.7477	24.1046	23.7453	0.356888	0.00234413	0.00234413
PC	16:0_18:1(n-7)	19.809	20.2222	19.8075	0.413221	0.0015049	0.0015049
PC	18:1_18:1(n-10)	21.0147	21.4061	21.0136	0.391447	0.00106049	0.00106049
PC	16:0_22:3(n-9)	22.8529	23.238	22.8538	0.385057	-0.000873566	0.000873566
PC	16:0_22:5(n-6)	18.6953	19.1188	18.6953	0.423491	-2.47955e-05	2.47955e-05
PC	18:1_20:4(n-6)	18.6953	19.1188	18.6953	0.423491	-2.47955e-05	2.47955e-05
PE	18:0_18:1(n-9)	25.0873	25.2691	25.1758	0.181883	-0.0885334	0.0885334
PE	18:0_20:2(n-9)	25.7282	25.6831	25.8078	-0.0451412	-0.0795746	0.0795746
PE	18:0_20:2(n-10)	25.9003	25.7899	25.9766	-0.110312	-0.0763874	0.0763874
PE	18:1(n-9)_20:1	25.2712	25.3837	25.3467	0.112494	-0.0755348	0.0755348
PE	18:1_20:1(n-9)	25.2712	25.3837	25.3467	0.112494	-0.0755348	0.0755348
PE	18:1_18:2(n-7)	19.0267	19.5566	19.1007	0.52989	-0.0740261	0.0740261
PE	18:1(n-9)_20:1	25.7379	25.6831	25.8078	-0.0548325	-0.0698833	0.0698833
PE	18:1_18:3(n-3)	16.2982	16.653	16.2303	0.354811	0.0679188	0.0679188
PE	18:1_20:4(n-6)	19.2713	19.7923	19.3392	0.520962	-0.0679035	0.0679035
PE	18:0_20:3(n-9)	24.8699	25.1044	24.9363	0.234583	-0.0664539	0.0664539
PE	18:0_22:3(n-9)	26.3078	26.0356	26.3722	-0.272209	-0.0643978	0.0643978
PE	18:0_20:1(n-10)	26.7652	26.3125	26.8291	-0.452652	-0.0639477	0.0639477
PE	18:0_20:1(n-9)	26.7308	26.2896	26.7908	-0.441254	-0.0600338	0.0600338
PE	18:1_20:1(n-10)	25.3534	25.4276	25.4132	0.074213	-0.0597591	0.0597591
PE	18:1(n-10)_20:1	25.3534	25.4276	25.4132	0.074213	-0.0597591	0.0597591
PE	18:1(n-10)_22:1	27.0654	26.4884	27.1245	-0.57696	-0.0591679	0.0591679
PE	16:1(n-10)_24:1	27.0654	26.4884	27.1245	-0.57696	-0.0591679	0.0591679
PE	18:0_22:2(n-10)	27.0654	26.4884	27.1245	-0.57696	-0.0591679	0.0591679
PE	16:1(n-7)_17:0	19.259	19.7702	19.3168	0.511219	-0.0578461	0.0578461
PE	14:0_16:1(n-7)	13.5822	13.9348	13.6378	0.352523	-0.0555401	0.0555401
PE	18:0_24:6(n-3)	23.9208	24.3624	23.9741	0.441526	-0.0532265	0.0532265
PE	16:1(n-10)_20:4	15.325	15.6449	15.273	0.319966	0.052002	0.052002
PE	16:1(n-10)_24:0	28.0134	27.0387	28.0653	-0.974754	-0.0519066	0.0519066
PE	18:0_20:2(n-6)	25.4881	25.5098	25.5387	0.0217457	-0.0505753	0.0505753
PE	16:1(n-10)_22:6	14.7314	15.0293	14.681	0.297848	0.0504332	0.0504332
PE	16:1_20:5(n-3)	13.0759	13.327	13.0261	0.251146	0.0497723	0.0497723
PE	18:1(n-9)_22:1	27.0374	26.4656	27.086	-0.571815	-0.0486031	0.0486031
PE	16:0_16:1(n-7)	17.072	17.5627	17.1203	0.490723	-0.0482502	0.0482502
PE	17:0_18:1(n-9)	23.3943	23.8731	23.441	0.478794	-0.0467453	0.0467453
PE	16:1(n-7)_17:1	15.7538	16.2004	15.7996	0.446655	-0.0457859	0.0457859
PE	18:2(n-6)_20:4	15.7641	16.1146	15.7184	0.350487	0.0456524	0.0456524
PE	16:0_18:1(n-9)	21.3063	21.78	21.3514	0.473709	-0.0450382	0.0450382
PE	18:0_22:2(n-9)	27.034	26.4612	27.0787	-0.572735	-0.0446968	0.0446968
PE	18:0_24:3(n-9)	27.2639	26.5967	27.308	-0.667187	-0.0441704	0.0441704
PE	18:1(n-9)_20:5(n-3)	16.153	16.5275	16.11	0.374542	0.042963	0.042963
PE	18:0_20:3(n-6)	23.8213	24.1895	23.7789	0.368183	0.0423279	0.0423279
PE	16:0_18:1(n-7)	21.0037	21.4739	21.0453	0.470224	-0.0416088	0.0416088
PE	16:0_22:5(n-6)	19.8445	20.329	19.8856	0.484478	-0.0411205	0.0411205
PE	18:1_20:4(n-6)	19.8445	20.329	19.8856	0.484478	-0.0411205	0.0411205
PE	17:1_20:5(n-3)	14.3205	14.6952	14.3615	0.374741	-0.0410566	0.0410566
PE	18:1(n-10)_20:5	16.2799	16.6624	16.2393	0.382555	0.0405293	0.0405293
PE	16:1(n-7)_18:0	21.4397	21.9078	21.4785	0.468111	-0.0388794	0.0388794
PE	18:1(n-9)_19:1	23.7164	24.168	23.7553	0.451536	-0.0388603	0.0388603
PE	18:1(n-10)_22:4	21.9351	22.3293	21.8966	0.39415	0.0385551	0.0385551
PE	16:0_18:3(n-3)	15.7103	16.0665	15.673	0.356277	0.0372066	0.0372066
PE	18:1(n-9)_24:0	28.4746	27.299	28.5109	-1.17562	-0.0362625	0.0362625
PE	16:1(n-9)_18:1	18.1924	18.685	18.2286	0.492514	-0.0361423	0.0361423
PE	18:0_24:2(n-9)	27.7968	26.9032	27.8324	-0.893518	-0.0356026	0.0356026
PE	18:0_20:3(n-3)	23.4026	23.8662	23.4339	0.46364	-0.0313244	0.0313244
PE	17:0_18:1(n-7)	23.0512	23.5224	23.0825	0.47122	-0.0313015	0.0313015
PE	17:0_20:5(n-3)	17.5853	18.0025	17.5541	0.417238	0.0312481	0.0312481
PE	16:0_22:5(n-3)	18.4074	18.8365	18.3792	0.429054	0.0282516	0.0282516
PE	18:0_18:1(n-7)	24.9405	25.127	24.9686	0.186499	-0.0281391	0.0281391
PE	18:1(n-10)_19:1	23.912	24.284	23.8845	0.372025	0.0274601	0.0274601
PE	18:1(n-10)_22:6	18.0592	18.4864	18.0319	0.427212	0.0273724	0.0273724
PE	16:1_16:1(n-10)	15.1738	15.5139	15.1474	0.340097	0.026391	0.026391
PE	18:1_22:4(n-6)	21.5948	21.9986	21.5689	0.403896	0.0258942	0.0258942
PE	17:0_18:2(n-6)	20.4343	20.8934	20.4599	0.459185	-0.025629	0.025629
PE	18:0_22:4(n-6)	24.9181	25.1095	24.9436	0.19141	-0.0254726	0.0254726
PE	18:1(n-10)_18:2	19.1362	19.5669	19.1111	0.430687	0.0250797	0.0250797
PE	18:2(n-6)_22:6	15.1	15.4392	15.0756	0.339167	0.0243979	0.0243979
PE	16:1_18:1(n-9)	18.2044	18.685	18.2286	0.480526	-0.0241547	0.0241547
PE	16:1(n-7)_18:1(n-7)	17.5859	18.0583	17.609	0.472336	-0.023077	0.023077
PE	18:0_20:5(n-3)	19.7797	20.2032	19.7574	0.423496	0.0223351	0.0223351
PE	18:1(n-9)_22:5(n-3)	19.1005	19.5345	19.0784	0.433998	0.0220642	0.0220642
PE	16:1(n-7)_24:1	26.9498	26.3715	26.9278	-0.578333	0.0220528	0.0220528
PE	18:0_22:2(n-7)	26.9498	26.3715	26.9278	-0.578333	0.0220528	0.0220528
PE	18:1(n-7)_22:1	26.9498	26.3715	26.9278	-0.578333	0.0220528	0.0220528
PE	17:1_18:1(n-9)	19.9015	20.3646	19.9219	0.463064	-0.0204067	0.0204067
PE	16:1(n-7)_18:1	18.2873	18.7644	18.3075	0.477139	-0.0202274	0.0202274
PE	16:1_18:1(n-7)	18.2873	18.7644	18.3075	0.477139	-0.0202274	0.0202274
PE	18:0_20:3(n-7)	24.0305	24.428	24.0506	0.397501	-0.0201416	0.0201416
PE	18:0_18:3(n-3)	19.8973	20.3602	19.9174	0.462826	-0.0200825	0.0200825
PE	18:1(n-10)_20:4	18.8647	19.3041	18.8466	0.439363	0.018177	0.018177
PE	18:0_20:4(n-3)	21.2289	21.6743	21.2459	0.445353	-0.0169201	0.0169201
PE	14:0_20:4(n-6)	14.3001	14.6129	14.2835	0.312792	0.0166435	0.0166435
PE	16:0_20:5(n-3)	15.5583	15.9281	15.5421	0.369766	0.0161581	0.0161581
PE	18:1_20:2(n-7)	22.7497	23.1747	22.7337	0.425056	0.0159779	0.0159779
PE	16:0_18:2(n-6)	18.239	18.7114	18.2548	0.472357	-0.0157928	0.0157928
PE	18:1(n-7)_18:1(n-7)	21.4977	21.9421	21.5126	0.444307	-0.0148792	0.0148792
PE	16:1(n-7)_24:0	27.8773	26.9215	27.8637	-0.955833	0.0135899	0.0135899
PE	18:1(n-10)_20:1	25.7446	25.6342	25.7313	-0.110374	0.0132809	0.0132809
PE	17:0_20:4(n-6)	20.2332	20.6828	20.246	0.449591	-0.0128326	0.0128326
PE	18:1(n-10)_22:3	24.6151	24.8829	24.6276	0.267797	-0.0124187	0.0124187
PE	18:1(n-10)_20:3	21.7823	22.202	21.7706	0.419737	0.0117073	0.0117073
PE	18:1(n-9)_20:3(n-9)	21.6289	22.0708	21.6404	0.4419	-0.0115814	0.0115814
PE	16:1(n-7)_20:4	14.8165	15.1816	14.8276	0.365118	-0.0111094	0.0111094
PE	18:1(n-7)_20:3	21.372	21.8118	21.383	0.439777	-0.010994	0.010994
PE	18:0_20:2(n-7)	25.5868	25.5481	25.5976	-0.0387211	-0.0107784	0.0107784
PE	16:1(n-7)_18:1(n-9)	17.8087	18.2712	17.8191	0.462543	-0.0104561	0.0104561
PE	18:0_18:2(n-6)	22.5745	23.0248	22.5846	0.450344	-0.0101357	0.0101357
PE	16:1(n-7)_16:1(n-7)	14.1671	14.5002	14.1769	0.333114	-0.00975704	0.00975704
PE	18:0_20:4(n-6)	22.3746	22.8041	22.366	0.429571	0.00855255	0.00855255
PE	18:0_22:3(n-7)	26.1012	25.8627	26.0927	-0.238497	0.00846481	0.00846481
PE	17:0_22:5(n-3)	20.5497	20.975	20.5425	0.425301	0.00720024	0.00720024
PE	18:1_22:5(n-6)	20.5707	21.0095	20.5774	0.438801	-0.00671196	0.00671196
PE	18:1(n-9)_18:1(n-10)	21.983	22.4225	21.9888	0.439482	-0.00577164	0.00577164
PE	16:0_16:1(n-10)	17.8099	18.2673	17.8153	0.457428	-0.00539017	0.00539017
PE	16:0_20:4(n-6)	18.029	18.4887	18.0341	0.459743	-0.00513649	0.00513649
PE	16:1_18:1(n-10)	17.9857	18.4346	17.9806	0.448921	0.00510597	0.00510597
PE	18:1_18:1(n-10)	22.1769	22.6077	22.1719	0.430847	0.00499725	0.00499725
PE	18:0_18:2(n-7)	22.7002	23.1459	22.705	0.445776	-0.00485039	0.00485039
PE	18:1(n-7)_20:1	25.2717	25.3305	25.2669	0.0588322	0.00473404	0.00473404
PE	18:1_20:1(n-7)	25.2717	25.3305	25.2669	0.0588322	0.00473404	0.00473404
PE	14:0_18:1(n-9)	17.0026	17.4472	17.0063	0.444607	-0.00367737	0.00367737
PE	18:0_18:3(n-6)	20.6726	21.1064	20.6754	0.433796	-0.00275803	0.00275803
PE	18:1(n-9)_20:4(n-6)	18.7083	19.1686	18.7107	0.46027	-0.00236702	0.00236702
PE	18:0_22:5(n-3)	22.6007	23.0434	22.6031	0.442699	-0.00235558	0.00235558
PE	18:1(n-7)_22:6	17.6871	18.1397	17.6893	0.452583	-0.00221443	0.00221443
PE	16:1(n-10)_18:1(n-9)	18.5033	18.962	18.5043	0.45875	-0.000976562	0.000976562
PE	18:0_22:6(n-3)	21.5126	21.9423	21.5129	0.42977	-0.000341415	0.000341415
PE	14:0_18:2(n-6)	14.4581	14.7965	14.4579	0.338435	0.000106812	0.000106812
PE	16:1(n-7)_16:1(n-10)	14.6774	15.0255	14.6774	0.348095	4.19617e-05	4.19617e-05
PG	16:0_18:1(n-10)	17.5118	18.0973	17.4049	0.585457	0.106909	0.106909
PG	18:1_20:1(n-10)	19.7033	20.294	19.6119	0.590652	0.0913982	0.0913982
PG	18:1_18:1(n-10)	18.0713	18.6545	17.9952	0.583193	0.0761566	0.0761566
PG	18:1(n-10)_20:3	14.9598	15.392	14.889	0.432237	0.0708179	0.0708179
PG	18:1(n-9)_20:2(n-7)	16.6057	17.1827	16.5355	0.576948	0.0702248	0.0702248
PG	18:1_18:1(n-10)	16.532	17.1099	16.4687	0.577871	0.0632877	0.0632877
PG	22:4(n-3)_22:5(n-3)	13.4531	13.7857	13.3898	0.332645	0.0632515	0.0632515
PG	16:0_18:1(n-10)	15.3194	15.7859	15.2562	0.466492	0.0632029	0.0632029
PG	18:1_20:2(n-7)	17.2034	17.8286	17.1403	0.625137	0.063118	0.063118
PG	16:1(n-10)_18:1	14.8547	15.2898	14.7934	0.435143	0.061245	0.061245
PG	18:1(n-10)_18:2	13.9531	14.3234	13.892	0.370314	0.0611763	0.0611763
PG	18:1(n-10)_18:2	14.2248	14.6176	14.166	0.39278	0.0587788	0.0587788
PG	22:5(n-3)_22:5(n-3)	12.2749	12.5379	12.2163	0.263059	0.0586042	0.0586042
PG	22:4(n-3)_22:6	12.7753	13.0705	12.7171	0.295221	0.0581989	0.0581989
PG	22:5(n-3)_22:5(n-3)	12.536	12.8166	12.4778	0.280655	0.0581455	0.0581455
PG	18:1_20:3(n-6)	14.6134	15.038	14.5581	0.424666	0.0552616	0.0552616
PG	18:1(n-9)_22:5(n-3)	13.829	14.1973	13.7743	0.368262	0.054697	0.054697
PG	20:4_22:5(n-3)	12.04	12.2903	11.9854	0.25036	0.0546064	0.0546064
PG	18:0_18:1(n-10)	19.2763	19.8834	19.2247	0.607075	0.0516052	0.0516052
PG	22:5(n-3)_22:6(n-3)	11.9337	12.1794	11.8823	0.245682	0.0514774	0.0514774
PG	18:1_20:3(n-6)	15.0636	15.5248	15.013	0.461215	0.0505934	0.0505934
PG	16:0_22:4(n-6)	15.0636	15.5248	15.013	0.461215	0.0505934	0.0505934
PG	22:4(n-6)_22:6	13.0274	13.3473	12.9781	0.319882	0.0493193	0.0493193
PG	18:1(n-9)_18:2	14.2397	14.6445	14.1911	0.404815	0.048584	0.048584
PG	22:5(n-6)_22:6	12.3889	12.6711	12.341	0.282197	0.0478563	0.0478563
PG	20:4(n-3)_22:5(n-3)	11.6116	11.8365	11.5639	0.224947	0.0476389	0.0476389
PG	16:0_16:1(n-10)	14.5748	15.0056	14.5278	0.430735	0.0470428	0.0470428
PG	18:1_20:5(n-3)	12.4585	12.7465	12.4118	0.288015	0.0466156	0.0466156
PG	20:5(n-3)_22:5(n-3)	11.1637	11.3574	11.1174	0.193649	0.046361	0.046361
PG	18:1(n-9)_18:2	14.0995	14.4974	14.0541	0.397923	0.0454264	0.0454264
PG	16:1_18:1(n-10)	13.1213	13.4512	13.0759	0.32992	0.0453606	0.0453606
PG	18:1(n-10)_20:4	13.654	14.0199	13.6088	0.365859	0.0452623	0.0452623
PG	18:1_18:2(n-6)	13.7016	14.0713	13.6568	0.369662	0.0448666	0.0448666
PG	18:2(n-6)_22:6	11.8326	12.0777	11.7878	0.245078	0.0448179	0.0448179
PG	18:1(n-10)_22:6	13.2231	13.5608	13.1789	0.337684	0.0441761	0.0441761
PG	16:0_18:2(n-6)	14.8828	15.3395	14.8399	0.456705	0.0429211	0.0429211
PG	22:5(n-3)_22:6(n-3)	11.719	11.9578	11.6765	0.238809	0.0424738	0.0424738
PG	18:0_18:1(n-7)	21.3553	21.94	21.313	0.584667	0.0423031	0.0423031
PG	22:6_22:6(n-3)	11.3974	11.6123	11.3554	0.214906	0.0419321	0.0419321
PG	16:1(n-7)_18:2	11.5562	11.7834	11.5146	0.22717	0.0416346	0.0416346
PG	18:3(n-3)_22:5(n-3)	11.0477	11.239	11.0063	0.191294	0.0414	0.0414
PG	18:1_18:2(n-6)	14.0978	14.502	14.0583	0.404197	0.0394621	0.0394621
PG	16:0_22:5(n-3)	13.294	13.6414	13.2546	0.347388	0.0394268	0.0394268
PG	18:1(n-9)_20:4(n-6)	13.5517	13.9169	13.5125	0.365204	0.0391521	0.0391521
PG	18:2_18:2(n-6)	12.1708	12.4479	12.1321	0.277042	0.0386944	0.0386944
PG	18:1_18:3(n-3)	12.2064	12.4881	12.1697	0.281627	0.0367785	0.0367785
PG	16:1(n-9)_18:1	13.2328	13.5813	13.1982	0.34848	0.0346289	0.0346289
PG	20:5(n-3)_22:5(n-3)	10.9668	11.1609	10.9328	0.194098	0.0339403	0.0339403
PG	16:0_16:1(n-10)	12.8957	13.2246	12.8625	0.328969	0.0332003	0.0332003
PG	18:2_18:2(n-6)	12.0713	12.3482	12.0392	0.276962	0.0320129	0.0320129
PG	18:1(n-9)_22:6	13.3656	13.7265	13.3344	0.360875	0.0312624	0.0312624
PG	18:3(n-3)_22:5(n-3)	11.2634	11.4804	11.2325	0.216994	0.030961	0.030961
PG	18:1(n-7)_18:1(n-9)	15.6271	16.1539	15.5962	0.5268	0.0308676	0.0308676
PG	14:0_18:1(n-9)	12.5216	12.831	12.4914	0.309406	0.030242	0.030242
PG	20:4_20:4(n-6)	11.8264	12.0878	11.7971	0.261379	0.0292387	0.0292387
PG	18:1(n-7)_18:2	13.6249	14.0058	13.5957	0.380983	0.0292091	0.0292091
PG	18:1_18:2(n-7)	13.6249	14.0058	13.5957	0.380983	0.0292091	0.0292091
PG	16:1(n-10)_18:0	15.7279	16.3292	15.7568	0.601303	-0.0288725	0.0288725
PG	16:1(n-10)_22:6	11.4158	11.6462	11.387	0.230402	0.0287762	0.0287762
PG	16:0_18:1(n-9)	15.1702	15.6632	15.1421	0.493014	0.0281343	0.0281343
PG	16:1(n-7)_20:3(n-7)	12.2026	12.5531	12.2304	0.350501	-0.0278635	0.0278635
PG	16:0_18:2(n-6)	13.1816	13.5346	13.1543	0.353012	0.027256	0.027256
PG	18:2(n-7)_18:2(n-7)	12.2026	12.5521	12.2296	0.349575	-0.0269966	0.0269966
PG	16:1_18:1(n-9)	13.2248	13.5813	13.1982	0.356503	0.0266056	0.0266056
PG	18:1(n-7)_20:3(n-7)	14.593	15.0505	14.5697	0.457475	0.0232744	0.0232744
PG	18:2(n-6)_22:6	11.6332	11.8861	11.6099	0.252907	0.0232258	0.0232258
PG	16:1_18:2(n-6)	11.7994	12.0652	11.7762	0.265862	0.0231419	0.0231419
PG	20:4_22:5(n-3)	12.2903	12.6411	12.3129	0.350718	-0.022522	0.022522
PG	16:0_20:4(n-6)	13.038	13.3882	13.0167	0.350257	0.0213232	0.0213232
PG	18:1_20:3(n-7)	14.6012	15.0618	14.5803	0.460614	0.0208826	0.0208826
PG	18:1(n-7)_20:3	14.6012	15.0618	14.5803	0.460614	0.0208826	0.0208826
PG	20:4(n-3)_22:5(n-3)	11.8433	12.1164	11.8238	0.27309	0.0195789	0.0195789
PG	16:1(n-7)_18:1	14.5344	14.9927	14.5157	0.458214	0.0187054	0.0187054
PG	17:1_18:1(n-9)	14.2663	14.7054	14.2478	0.439099	0.0184488	0.0184488
PG	18:1(n-7)_18:2(n-7)	13.8906	14.3024	13.8724	0.411817	0.0182476	0.0182476
PG	18:1_18:2(n-7)	14.0348	14.4582	14.0176	0.423474	0.0171976	0.0171976
PG	20:5(n-3)_20:5(n-3)	9.95383	10.1157	9.93675	0.161844	0.017086	0.017086
PG	16:0_18:1(n-9)	15.6537	16.2351	15.6706	0.581349	-0.016943	0.016943
PG	16:1_18:2(n-7)	11.753	12.0224	11.7365	0.269434	0.0164928	0.0164928
PG	16:1(n-7)_18:2	11.753	12.0224	11.7365	0.269434	0.0164928	0.0164928
PG	20:2(n-7)_22:6	13.6084	14.0025	13.5926	0.394139	0.0158348	0.0158348
PG	18:3(n-3)_20:5(n-3)	10.0036	10.1699	9.98906	0.166318	0.0145655	0.0145655
PG	20:5(n-3)_22:6(n-3)	10.5287	10.7187	10.5144	0.190001	0.0142908	0.0142908
PG	16:0_16:1(n-7)	12.4636	12.8166	12.4778	0.352952	-0.0141535	0.0141535
PG	16:1(n-7)_22:5(n-3)	11.5922	11.8519	11.5782	0.259747	0.0139418	0.0139418
PG	16:0_18:1(n-10)	15.743	16.3292	15.7568	0.586196	-0.0137653	0.0137653
PG	16:1(n-7)_20:2(n-7)	13.4819	13.8985	13.4954	0.416649	-0.0134859	0.0134859
PG	18:3(n-3)_22:6	10.7546	10.9583	10.7417	0.203713	0.0128984	0.0128984
PG	16:0_16:1(n-7)	14.0265	14.4806	14.0384	0.454112	-0.0119123	0.0119123
PG	16:0_20:2(n-6)	18.1637	18.7982	18.153	0.63446	0.0106716	0.0106716
PG	18:1(n-7)_18:1(n-7)	15.3894	15.941	15.4	0.551657	-0.0106592	0.0106592
PG	16:1(n-7)_20:4	11.3759	11.6232	11.3656	0.247333	0.0102577	0.0102577
PG	16:1(n-7)_18:1(n-7)	13.1614	13.5518	13.1705	0.390425	-0.0091114	0.0091114
PG	18:2(n-7)_22:6	11.6546	11.9261	11.6471	0.271489	0.00751495	0.00751495
PG	18:1(n-9)_22:4(n-6)	15.6588	16.2148	15.6521	0.556039	0.00667191	0.00667191
PG	16:1(n-7)_20:3	12.7413	13.0897	12.7352	0.348423	0.00608635	0.00608635
PG	16:1(n-7)_18:1(n-7)	14.3421	14.8006	14.3366	0.4585	0.00551414	0.00551414
PG	16:1(n-7)_16:1(n-10)	11.2677	11.5126	11.2625	0.244856	0.0052309	0.0052309
PG	18:0_18:1(n-9)	19.0827	19.7251	19.0779	0.642387	0.00485039	0.00485039
PG	16:1(n-7)_16:1(n-7)	10.9822	11.2182	10.9867	0.235919	-0.00448036	0.00448036
PG	16:1(n-7)_18:1(n-7)	12.801	13.1635	12.8049	0.362546	-0.00384903	0.00384903
PG	16:1(n-7)_18:2(n-7)	11.5562	11.8243	11.5526	0.268089	0.00362587	0.00362587
PG	16:1_18:2(n-6)	11.517	11.7823	11.5136	0.265315	0.00341415	0.00341415
PG	16:1_18:2(n-7)	11.5562	11.8276	11.5556	0.271357	0.000592232	0.000592232
PI	18:0_20:5(n-3)	15.4737	15.8823	15.3424	0.408627	0.131263	0.131263
PI	18:1(n-9)_18:2(n-10)	15.6225	16.0944	15.5396	0.471816	0.082983	0.082983
PI	18:0_24:6(n-3)	19.2302	19.8018	19.1505	0.57163	0.0797138	0.0797138
PI	18:0_20:4(n-3)	16.3314	16.8718	16.2545	0.5404	0.0769291	0.0769291
PI	16:1_18:1(n-9)	14.1842	14.5607	14.1095	0.376487	0.0746241	0.0746241
PI	18:0_20:2(n-9)	22.2137	22.8774	22.2842	0.66366	-0.0704975	0.0704975
PI	18:1(n-7)_20:3	15.3309	15.7974	15.2632	0.466558	0.0676317	0.0676317
PI	18:0_18:3(n-3)	15.2237	15.6868	15.1599	0.463177	0.0637445	0.0637445
PI	18:0_22:6(n-3)	16.6479	17.2234	16.5868	0.575455	0.0611076	0.0611076
PI	18:0_20:4(n-3)	16.7308	17.3095	16.6702	0.578712	0.0606537	0.0606537
PI	18:1(n-10)_20:3	15.664	16.1642	15.6042	0.500162	0.0598173	0.0598173
PI	18:1(n-9)_22:5(n-3)	14.6582	15.0892	14.6012	0.431046	0.0569458	0.0569458
PI	17:0_22:5(n-3)	15.7434	16.2552	15.6882	0.511787	0.0551853	0.0551853
PI	18:1(n-10)_18:3	13.7196	14.083	13.6644	0.363468	0.0551195	0.0551195
PI	18:0_20:5(n-3)	15.14	15.6077	15.0859	0.467615	0.0541792	0.0541792
PI	18:1_18:3(n-3)	12.8249	13.1387	12.7727	0.313798	0.0522394	0.0522394
PI	18:1(n-10)_19:3	15.1026	15.5717	15.0522	0.469098	0.0503807	0.0503807
PI	18:0_22:5(n-3)	17.6867	18.2925	17.6378	0.605867	0.048893	0.048893
PI	18:1(n-10)_20:4	14.5076	14.9369	14.4593	0.429237	0.0482845	0.0482845
PI	17:0_20:5(n-3)	13.6417	14.0084	13.5946	0.366681	0.0471163	0.0471163
PI	18:1(n-10)_22:6	14.0013	14.3938	13.9543	0.392544	0.0469303	0.0469303
PI	18:1(n-9)_19:3	14.9683	15.4336	14.923	0.465309	0.0453024	0.0453024
PI	16:0_18:1(n-10)	16.4594	17.0434	16.4151	0.584007	0.0443478	0.0443478
PI	16:0_22:5(n-3)	14.1551	14.5631	14.1118	0.408008	0.0432749	0.0432749
PI	16:0_20:5(n-3)	12.4072	12.7093	12.3647	0.302055	0.0425663	0.0425663
PI	18:1(n-10)_20:3(n-9)	16.8196	17.4209	16.7788	0.601353	0.040781	0.040781
PI	18:0_18:1(n-9)	20.4288	21.1024	20.4681	0.67355	-0.0392857	0.0392857
PI	18:1(n-9)_18:2	14.5872	15.1152	14.6254	0.52794	-0.0381908	0.0381908
PI	16:0_20:4(n-3)	13.4927	13.8597	13.4552	0.367082	0.0374746	0.0374746
PI	16:1_18:1(n-10)	13.8743	14.2698	13.8388	0.395528	0.0354528	0.0354528
PI	16:0_18:2(n-10)	15.0451	15.5263	15.0097	0.48116	0.0354033	0.0354033
PI	18:1(n-9)_20:4(n-6)	14.3896	14.8252	14.3555	0.435623	0.0341043	0.0341043
PI	16:0_20:4(n-6)	13.9282	14.33	13.8949	0.401809	0.0332737	0.0332737
PI	18:1(n-9)_20:5(n-3)	12.7862	13.1185	12.7535	0.332286	0.0327778	0.0327778
PI	16:0_20:3(n-6)	14.9664	15.4453	14.934	0.47896	0.0324068	0.0324068
PI	18:1(n-10)_20:2(n-7)	17.9327	18.5629	17.9005	0.630154	0.0322132	0.0322132
PI	18:1(n-9)_20:3(n-9)	16.6464	17.2518	16.6142	0.605349	0.0322094	0.0322094
PI	18:2(n-7)_20:4	12.6264	12.9513	12.5943	0.324884	0.0320749	0.0320749
PI	18:0_18:2(n-7)	17.6615	18.3485	17.6923	0.687002	-0.030756	0.030756
PI	16:0_20:4(n-3)	13.2097	13.5668	13.1792	0.357054	0.0305948	0.0305948
PI	16:0_18:1(n-7)	15.9978	16.626	16.0281	0.628178	-0.0302696	0.0302696
PI	18:1(n-10)_18:2	14.6285	15.0863	14.5985	0.457801	0.0299911	0.0299911
PI	18:1(n-10)_20:2(n-10)	18.7805	19.416	18.7511	0.63549	0.0294342	0.0294342
PI	18:0_20:2(n-10)	22.0707	22.6877	22.0988	0.617006	-0.0280781	0.0280781
PI	18:0_20:2(n-7)	21.3887	22.0269	21.4165	0.638222	-0.0278645	0.0278645
PI	18:1_18:2(n-7)	14.5754	15.0902	14.6021	0.514784	-0.0267286	0.0267286
PI	18:1(n-10)_20:5	12.8853	13.2293	12.8589	0.344018	0.0263977	0.0263977
PI	18:0_22:5(n-6)	19.1779	19.8036	19.1523	0.625713	0.0255661	0.0255661
PI	16:0_20:3(n-9)	16.0538	16.6263	16.0284	0.572523	0.0254135	0.0254135
PI	18:1(n-9)_20:3	15.4895	16.0138	15.4648	0.524273	0.0247316	0.0247316
PI	18:1_18:2(n-6)	14.5027	14.9572	14.4783	0.454563	0.0243711	0.0243711
PI	18:1(n-7)_18:1(n-7)	16.4608	17.0661	16.4365	0.605272	0.0243111	0.0243111
PI	16:1(n-7)_20:4(n-6)	11.9659	12.2593	11.9424	0.293396	0.0234327	0.0234327
PI	16:1(n-10)_18:1	14.0865	14.511	14.0634	0.424508	0.0231218	0.0231218
PI	18:1(n-7)_18:1(n-9)	16.7011	17.3182	16.6786	0.617107	0.0225048	0.0225048
PI	17:0_20:4(n-6)	15.4439	15.9673	15.4216	0.523434	0.0223007	0.0223007
PI	16:1_18:1(n-7)	13.8576	14.2674	13.8366	0.409842	0.020978	0.020978
PI	16:0_18:2(n-7)	14.4601	14.9589	14.4798	0.498797	-0.0197496	0.0197496
PI	18:1(n-7)_20:3	15.5977	16.1375	15.5795	0.539707	0.0182714	0.0182714
PI	18:1_20:3(n-7)	15.5977	16.1375	15.5795	0.539707	0.0182714	0.0182714
PI	18:0_20:3(n-9)	20.1916	20.8441	20.209	0.652559	-0.0174236	0.0174236
PI	18:0_22:4(n-6)	20.2755	20.8934	20.2583	0.617931	0.0171814	0.0171814
PI	18:1_20:2(n-10)	18.5697	19.2223	18.5529	0.652565	0.0168686	0.0168686
PI	18:1(n-7)_20:3(n-7)	15.5806	16.1207	15.5639	0.540081	0.0166521	0.0166521
PI	18:0_18:1(n-7)	20.1247	20.7761	20.141	0.651443	-0.0163555	0.0163555
PI	16:0_18:2(n-6)	14.0131	14.4398	13.9972	0.426735	0.0159302	0.0159302
PI	16:0_20:3(n-7)	15.1729	15.7163	15.1875	0.543435	-0.0145922	0.0145922
PI	18:0_20:4(n-6)	17.3202	17.9544	17.3057	0.634222	0.014473	0.014473
PI	16:0_18:1(n-9)	16.2723	16.876	16.2584	0.603712	0.013916	0.013916
PI	18:0_18:2(n-10)	18.9441	19.5898	18.9306	0.645689	0.0135345	0.0135345
PI	16:1(n-7)_18:1(n-7)	13.5533	13.9783	13.5664	0.425024	-0.0131283	0.0131283
PI	18:0_22:3(n-9)	23.0614	23.6906	23.0731	0.629152	-0.0116863	0.0116863
PI	16:0_16:1(n-10)	13.7503	14.1633	13.7394	0.412951	0.0108929	0.0108929
PI	16:0_16:1(n-7)	13.2444	13.6472	13.2551	0.402802	-0.0106974	0.0106974
PI	18:0_18:2(n-6)	17.4724	18.114	17.4631	0.641623	0.00926781	0.00926781
PI	18:1(n-7)_19:3	14.7752	15.2659	14.7661	0.490601	0.00915718	0.00915718
PI	18:0_18:2(n-7)	18.195	18.8736	18.204	0.678612	-0.00904655	0.00904655
PI	18:1(n-7)_20:2(n-7)	17.5026	18.1627	17.511	0.660158	-0.00837517	0.00837517
PI	16:0_18:2(n-7)	14.115	14.575	14.1229	0.46	-0.00788116	0.00788116
PI	18:1(n-7)_18:2(n-6)	14.3264	14.786	14.319	0.459643	0.00733089	0.00733089
PI	18:0_20:3(n-6)	18.8145	19.4706	18.8073	0.656134	0.00712776	0.00712776
PI	18:0_20:2(n-7)	21.2048	21.8174	21.1982	0.61261	0.00662422	0.00662422
PI	16:1_18:1(n-7)	14.0183	14.4694	14.0247	0.451149	-0.006423	0.006423
PI	16:1(n-7)_18:1	13.8452	14.27	13.839	0.424833	0.00616264	0.00616264
PI	18:1(n-9)_18:1(n-10)	17.0916	17.7329	17.0864	0.641308	0.00522232	0.00522232
PI	18:1(n-7)_18:2(n-7)	14.4517	14.9236	14.447	0.471879	0.0047226	0.0047226
PI	18:1(n-7)_18:2(n-7)	14.8294	15.3286	14.8247	0.499149	0.00469112	0.00469112
PI	18:1(n-7)_22:6	13.6952	14.1109	13.6905	0.415731	0.004673	0.004673
PI	18:0_20:3(n-7)	19.1425	19.7986	19.1471	0.656055	-0.00458717	0.00458717
PI	17:0_20:3(n-9)	18.0462	18.7079	18.0416	0.66172	0.00451469	0.00451469
PI	18:1(n-9)_18:2(n-7)	15.0101	15.5222	15.0059	0.512136	0.0041647	0.0041647
PI	18:1(n-9)_18:3	13.5711	13.9789	13.567	0.407832	0.0041008	0.0041008
PI	18:0_20:3(n-6)	19.3306	19.9739	19.3287	0.643253	0.00188828	0.00188828
PI	18:0_18:1(n-10)	20.6441	21.2758	20.6433	0.631666	0.000835419	0.000835419
PI	16:1(n-7)_18:1(n-9)	13.7207	14.1426	13.7201	0.421968	0.00051403	0.00051403
PE P-	P-16:0_22:3(n-9)	25.4102	25.4846	25.5	0.0744228	-0.0898151	0.0898151
PE P-	P-18:0_20:3(n-9)	25.9822	25.8483	26.0698	-0.133856	-0.0875683	0.0875683
PE P-	P-18:0_18:1(n-9)	26.1921	25.9773	26.2774	-0.214848	-0.0852795	0.0852795
PE P-	P-18:1_18:1(n-9)	24.007	24.4615	24.0903	0.454485	-0.0833015	0.0833015
PE P-	P-16:0_24:4(n-9)	26.0671	25.8975	26.1486	-0.169607	-0.0814877	0.0814877
PE P-	P-18:3(n-3)_22:5(n-3)	15.5787	15.8832	15.4997	0.304553	0.0789909	0.0789909
PE P-	P-18:0_18:1(n-10)	26.2655	26.0161	26.3404	-0.249411	-0.074913	0.074913
PE P-	P-18:1(n-7)_22:2(n-7)	26.4997	26.1585	26.5736	-0.341213	-0.0739212	0.0739212
PE P-	P-16:0_20:1(n-9)	26.0345	25.8705	26.1053	-0.164003	-0.0707703	0.0707703
PE P-	P-16:0_20:2(n-9)	24.5515	24.8787	24.6219	0.327263	-0.0703907	0.0703907
PE P-	P-16:0_20:1(n-10)	26.0886	25.9037	26.1585	-0.184935	-0.069931	0.069931
PE P-	P-18:1(n-9)_18:1	24.0204	24.4615	24.0903	0.441086	-0.0699024	0.0699024
PE P-	P-16:0_20:2(n-9)	24.9375	25.1524	25.0053	0.214935	-0.0677834	0.0677834
PE P-	P-18:1_22:3(n-9)	25.7075	25.6619	25.7746	-0.045578	-0.0671253	0.0671253
PE P-	P-18:1(n-9)_22:3	25.7075	25.6619	25.7746	-0.045578	-0.0671253	0.0671253
PE P-	P-18:1(n-10)_18:1	23.9931	24.4343	24.058	0.441118	-0.0648823	0.0648823
PE P-	P-18:1(n-10)_20:3	23.8208	24.1699	23.7574	0.349009	0.0634804	0.0634804
PE P-	P-18:1_18:1(n-10)	23.9931	24.431	24.0541	0.43782	-0.0609913	0.0609913
PE P-	P-18:0_22:1(n-9)	28.0977	27.0918	28.1568	-1.00585	-0.0591469	0.0591469
PE P-	P-18:1(n-10)_22:3	25.7911	25.7092	25.8488	-0.0819073	-0.0577564	0.0577564
PE P-	P-18:0_20:1(n-9)	27.3477	26.6539	27.4055	-0.693798	-0.0577526	0.0577526
PE P-	P-16:0_22:1(n-9)	27.3477	26.6539	27.4055	-0.693798	-0.0577526	0.0577526
PE P-	P-18:0_20:1(n-10)	27.3575	26.6595	27.4149	-0.69809	-0.0573635	0.0573635
PE P-	P-16:0_22:1(n-10)	27.3575	26.6595	27.4149	-0.69809	-0.0573635	0.0573635
PE P-	P-16:0_22:2(n-10)	26.4982	26.1469	26.5546	-0.351261	-0.0563984	0.0563984
PE P-	P-16:0_24:3(n-9)	26.7639	26.3066	26.8193	-0.457258	-0.0554066	0.0554066
PE P-	P-18:0_22:3(n-9)	27.0036	26.4489	27.0578	-0.554752	-0.0541935	0.0541935
PE P-	P-18:0_24:3(n-9)	27.7258	26.8723	27.7791	-0.853586	-0.0532951	0.0532951
PE P-	P-18:0_22:4(n-6)	26.0164	25.8482	26.0696	-0.168201	-0.0531597	0.0531597
PE P-	P-18:1_22:4(n-6)	23.6077	23.9819	23.555	0.374165	0.0526962	0.0526962
PE P-	P-20:0_22:5(n-3)	26.5546	26.1786	26.6068	-0.375961	-0.0522671	0.0522671
PE P-	P-18:0_20:2(n-6)	26.4452	26.1109	26.4954	-0.334349	-0.0501194	0.0501194
PE P-	P-18:0_20:3(n-6)	25.366	25.4296	25.4161	0.0635395	-0.0500908	0.0500908
PE P-	P-18:1(n-10)_22:1	27.5696	26.7789	27.619	-0.790716	-0.0494175	0.0494175
PE P-	P-20:0_20:4(n-6)	26.5193	26.1553	26.5684	-0.363932	-0.0491714	0.0491714
PE P-	P-18:3(n-3)_20:5(n-3)	13.3698	13.6148	13.3213	0.244968	0.0485287	0.0485287
PE P-	P-18:1(n-10)_22:2(n-10)	26.7063	26.2675	26.7541	-0.438759	-0.0478687	0.0478687
PE P-	P-18:0_22:5(n-6)	25.4501	25.4831	25.4977	0.0329781	-0.0475616	0.0475616
PE P-	P-18:1(n-10)_22:3	25.4907	25.5095	25.5382	0.0188065	-0.0474606	0.0474606
PE P-	P-18:1(n-10)_20:2(n-10)	25.1031	25.2501	25.1477	0.147005	-0.0446129	0.0446129
PE P-	P-18:0_20:2(n-10)	26.7376	26.2842	26.7819	-0.453424	-0.0442886	0.0442886
PE P-	P-18:1_20:5(n-3)	18.7763	19.1904	18.7326	0.414085	0.0437851	0.0437851
PE P-	P-16:0_24:4(n-6)	25.6207	25.5896	25.6618	-0.031065	-0.0411777	0.0411777
PE P-	P-18:1(n-7)_24:3	26.8832	26.3209	26.8431	-0.562281	0.0400677	0.0400677
PE P-	P-16:0_22:6(n-3)	19.3133	19.7292	19.2752	0.415865	0.038065	0.038065
PE P-	P-16:0_16:1(n-7)	19.3597	19.8491	19.3969	0.489389	-0.0371857	0.0371857
PE P-	P-17:0_22:4(n-6)	24.929	25.1253	24.9662	0.196285	-0.0371819	0.0371819
PE P-	P-16:0_20:3(n-9)	23.0671	23.5437	23.104	0.476612	-0.0369377	0.0369377
PE P-	P-18:1(n-10)_24:3	26.9754	26.4214	27.0116	-0.554029	-0.03615	0.03615
PE P-	P-22:0_20:4(n-6)	27.5669	26.7696	27.603	-0.797327	-0.0361481	0.0361481
PE P-	P-18:0_24:4(n-9)	27.3314	26.631	27.3664	-0.700426	-0.0350075	0.0350075
PE P-	P-16:0_20:4(n-3)	19.1126	19.5337	19.0776	0.421127	0.0349426	0.0349426
PE P-	P-18:0_24:4(n-6)	27.0596	26.4704	27.0941	-0.589167	-0.034565	0.034565
PE P-	P-16:0_20:2(n-6)	24.1511	24.5383	24.1828	0.387108	-0.0316868	0.0316868
PE P-	P-16:0_20:5(n-3)	17.5356	17.9523	17.5045	0.416765	0.0310211	0.0310211
PE P-	P-22:0_20:5(n-3)	26.9857	26.4244	27.0167	-0.561268	-0.0309677	0.0309677
PE P-	P-16:0_20:2(n-10)	24.8354	25.0547	24.8656	0.21932	-0.0301952	0.0301952
PE P-	P-18:1(n-9)_22:4(n-6)	23.7523	24.1378	23.7223	0.385536	0.0299721	0.0299721
PE P-	P-18:0_20:4(n-6)	24.3208	24.6726	24.3505	0.351742	-0.0296822	0.0296822
PE P-	P-18:0_18:2(n-6)	24.5896	24.8767	24.6192	0.287186	-0.0296059	0.0296059
PE P-	P-16:0_18:2(n-6)	20.4947	20.957	20.5242	0.462229	-0.0295029	0.0295029
PE P-	P-18:1(n-10)_20:3	22.5689	22.9795	22.5397	0.410627	0.0292244	0.0292244
PE P-	P-14:0_20:5(n-3)	13.9398	14.2191	13.9107	0.279298	0.0291548	0.0291548
PE P-	P-18:1(n-10)_22:6	20.1307	20.541	20.1018	0.410324	0.0289459	0.0289459
PE P-	P-15:0_22:5(n-3)	18.424	18.8536	18.3962	0.429546	0.0278397	0.0278397
PE P-	P-18:2(n-6)_22:6	16.8575	17.268	16.8297	0.410517	0.0277748	0.0277748
PE P-	P-18:1(n-9)_16:0	23.4958	23.9519	23.5234	0.456066	-0.0275822	0.0275822
PE P-	P-16:0_18:1(n-9)	23.4958	23.9519	23.5234	0.456066	-0.0275822	0.0275822
PE P-	P-18:1(n-9)_22:1	27.5246	26.7391	27.5509	-0.785492	-0.0263138	0.0263138
PE P-	P-18:1(n-7)_22:5(n-3)	21.0085	21.4111	20.9823	0.402573	0.0262718	0.0262718
PE P-	P-16:0_20:4(n-6)	20.1912	20.6535	20.2163	0.462307	-0.025053	0.025053
PE P-	P-18:1(n-7)_20:3	22.6508	23.0664	22.6259	0.415554	0.0249443	0.0249443
PE P-	P-18:1(n-9)_14:0	19.2468	19.7251	19.2711	0.478352	-0.0243683	0.0243683
PE P-	P-18:0_24:5(n-6)	26.5274	26.1447	26.551	-0.382698	-0.0235615	0.0235615
PE P-	P-18:1_22:5(n-6)	22.5289	22.9911	22.5511	0.462217	-0.0222702	0.0222702
PE P-	P-16:0_24:5(n-6)	24.4578	24.7725	24.48	0.314697	-0.0221958	0.0221958
PE P-	P-18:0_22:6(n-3)	23.4356	23.8883	23.4569	0.452709	-0.0212746	0.0212746
PE P-	P-18:0_16:1(n-7)	23.6158	24.0586	23.6366	0.442722	-0.0207939	0.0207939
PE P-	P-18:2(n-7)_20:4	17.9364	18.4106	17.9568	0.474138	-0.02038	0.02038
PE P-	P-18:2(n-6)_20:4	17.7009	18.1314	17.6812	0.430529	0.0197277	0.0197277
PE P-	P-18:1(n-9)_20:4(n-6)	20.8205	21.2698	20.8401	0.449278	-0.0196342	0.0196342
PE P-	P-17:0_20:5(n-3)	19.7132	20.141	19.694	0.42778	0.0192585	0.0192585
PE P-	P-18:1(n-7)_22:4	23.4993	23.9107	23.4803	0.41139	0.0190773	0.0190773
PE P-	P-18:1(n-7)_22:3(n-7)	25.3375	25.3649	25.3185	0.0274162	0.0190163	0.0190163
PE P-	P-16:0_22:3(n-7)	25.0733	25.2123	25.0923	0.138998	-0.0189743	0.0189743
PE P-	P-18:1(n-7)_22:1(n-7)	27.382	26.6508	27.4002	-0.731152	-0.0182343	0.0182343
PE P-	P-18:1_20:4(n-6)	21.4254	21.8725	21.4434	0.447119	-0.0180702	0.0180702
PE P-	P-16:0_22:5(n-3)	20.5662	20.9806	20.5482	0.414459	0.0179729	0.0179729
PE P-	P-16:0_16:1(n-10)	20.08	20.5354	20.096	0.455328	-0.0159531	0.0159531
PE P-	P-17:0_20:4(n-6)	21.5757	22.0216	21.5916	0.445873	-0.0159225	0.0159225
PE P-	P-18:1(n-7)_21:3	24.361	24.6698	24.3469	0.308777	0.0140533	0.0140533
PE P-	P-18:0_22:3(n-7)	26.8337	26.3072	26.8202	-0.526501	0.0134659	0.0134659
PE P-	P-17:0_20:4(n-6)	22.3247	22.7756	22.3377	0.450832	-0.0130272	0.0130272
PE P-	P-16:0_20:3(n-7)	22.038	22.4854	22.051	0.447443	-0.0130234	0.0130234
PE P-	P-16:0_18:1(n-7)	23.2008	23.6514	23.2134	0.450583	-0.0125256	0.0125256
PE P-	P-18:1(n-7)_16:0	23.2008	23.6514	23.2134	0.450583	-0.0125256	0.0125256
PE P-	P-16:0_22:4(n-6)	23.1681	23.5948	23.1558	0.426615	0.012373	0.012373
PE P-	P-18:1(n-7)_22:6	19.7433	20.1779	19.7316	0.434555	0.0117702	0.0117702
PE P-	P-18:1(n-7)_18:1	23.8315	24.247	23.8429	0.415499	-0.0113945	0.0113945
PE P-	P-18:1(n-9)_20:3(n-9)	23.6492	24.0597	23.6379	0.410507	0.0113392	0.0113392
PE P-	P-18:1(n-7)_22:3	25.6702	25.5878	25.6591	-0.0823307	0.0110607	0.0110607
PE P-	P-16:0_24:6(n-3)	21.9834	22.406	21.9724	0.422606	0.0109234	0.0109234
PE P-	P-18:1(n-7)_14:0	19.0432	19.5101	19.0538	0.466946	-0.0106735	0.0106735
PE P-	P-18:1_24:6(n-3)	22.5347	22.9849	22.545	0.450218	-0.0103226	0.0103226
PE P-	P-18:1(n-7)_20:1(n-7)	26.2177	25.9466	26.2278	-0.271057	-0.0101051	0.0101051
PE P-	P-18:1(n-9)_22:5(n-3)	21.2005	21.6192	21.1908	0.41872	0.00967789	0.00967789
PE P-	P-18:0_20:3(n-7)	25.5705	25.5367	25.58	-0.0337772	-0.00954247	0.00954247
PE P-	P-18:1(n-7)_16:1(n-7)	19.8643	20.2991	19.8551	0.434742	0.00920486	0.00920486
PE P-	P-18:1(n-9)_22:6	19.9536	20.3873	19.945	0.433689	0.00852394	0.00852394
PE P-	P-15:0_20:5(n-3)	15.507	15.8823	15.4988	0.375291	0.00820351	0.00820351
PE P-	P-16:0_22:5(n-6)	21.9629	22.388	21.9547	0.425142	0.00819016	0.00819016
PE P-	P-17:0_22:5(n-3)	22.6007	23.0491	22.6087	0.448338	-0.00795555	0.00795555
PE P-	P-18:0_22:1(n-7)	28.0605	27.0396	28.0668	-1.02094	-0.00634575	0.00634575
PE P-	P-16:0_20:3(n-6)	21.7852	22.2232	21.7916	0.437988	-0.00634384	0.00634384
PE P-	P-16:0_20:3(n-3)	21.5126	21.948	21.5185	0.435404	-0.00594139	0.00594139
PE P-	P-15:0_20:4(n-6)	18.0222	18.4708	18.0164	0.448658	0.00576019	0.00576019
PE P-	P-18:1_24:5(n-6)	24.8887	25.075	24.8944	0.186272	-0.00562668	0.00562668
PE P-	P-18:1(n-7)_20:4(n-6)	20.6348	21.0709	20.6395	0.43606	-0.00465584	0.00465584
PE P-	P-18:1(n-7)_18:1(n-7)	23.6488	24.0661	23.6447	0.417274	0.00410461	0.00410461
PE P-	P-18:0_18:1(n-7)	26.1518	25.9019	26.1557	-0.249891	-0.00391579	0.00391579
PE P-	P-18:1(n-9)_20:5(n-3)	18.1329	18.5847	18.1292	0.451828	0.00371361	0.00371361
PE P-	P-18:0_20:2(n-9)	26.6218	26.1855	26.6182	-0.436262	0.00355339	0.00355339
PE P-	P-18:1(n-7)_20:5(n-3)	17.9632	18.4138	17.96	0.450554	0.00324059	0.00324059
PE P-	P-18:1(n-7)_20:1	26.5343	26.1327	26.5312	-0.401613	0.00310898	0.00310898
PE P-	P-18:0_20:2(n-7)	26.5343	26.1327	26.5312	-0.401613	0.00310898	0.00310898
PE P-	P-18:1(n-7)_20:3	23.3678	23.8043	23.3699	0.436499	-0.00205421	0.00205421
PE P-	P-18:0_20:5(n-3)	21.8492	22.2796	21.8474	0.43045	0.00174522	0.00174522
PE P-	P-18:1_16:1(n-7)	20.0417	20.4817	20.0413	0.440001	0.000385284	0.000385284
PE P-	P-16:0_22:1(n-7)	27.3313	26.6103	27.3312	-0.721056	0.000173569	0.000173569
PS	16:0_18:1(n-10)	16.8099	17.3318	16.7117	0.521915	0.0982628	0.0982628
PS	18:0_22:5(n-3)	18.1737	18.7126	18.0759	0.538925	0.0978241	0.0978241
PS	18:0_22:6(n-3)	17.0668	17.6004	16.9697	0.533596	0.0970402	0.0970402
PS	18:0_20:4(n-3)	16.7475	17.2756	16.6589	0.52807	0.0886192	0.0886192
PS	18:0_24:5(n-3)	21.3948	21.8743	21.3097	0.479513	0.0851059	0.0851059
PS	18:1_18:1(n-9)	17.1502	17.7133	17.0812	0.563126	0.0690651	0.0690651
PS	18:0_20:3(n-7)	19.6105	20.2389	19.6756	0.628389	-0.0651035	0.0651035
PS	16:0_22:5(n-3)	14.4694	14.8557	14.407	0.386334	0.0623655	0.0623655
PS	18:1(n-9)_18:1(n-10)	17.3445	17.9196	17.2867	0.575073	0.0578518	0.0578518
PS	18:0_18:3(n-6)	16.2111	16.7226	16.1543	0.511543	0.056736	0.056736
PS	16:0_20:5(n-3)	12.6415	12.9314	12.5854	0.289842	0.0561047	0.0561047
PS	18:1(n-9)_22:5(n-3)	14.9869	15.4101	14.9309	0.42322	0.0559692	0.0559692
PS	18:0_22:4(n-6)	20.7485	21.3102	20.696	0.561655	0.0525303	0.0525303
PS	18:0_20:5(n-3)	15.507	15.9622	15.4563	0.455173	0.0506849	0.0506849
PS	18:1(n-9)_22:6	14.1731	14.5537	14.1247	0.380626	0.0483408	0.0483408
PS	14:1(n-10)_18:0	14.8043	15.2265	14.7561	0.422212	0.0481281	0.0481281
PS	16:1(n-10)_18:0	17.5564	18.1426	17.5087	0.58617	0.0477524	0.0477524
PS	18:0_18:3(n-3)	15.5749	16.0378	15.5275	0.462854	0.047451	0.047451
PS	16:1(n-10)_18:1	14.5244	14.9312	14.4777	0.40676	0.0467234	0.0467234
PS	18:0_18:2(n-6)	17.9704	18.5624	17.9249	0.592058	0.0454369	0.0454369
PS	18:0_20:4(n-6)	17.8276	18.419	17.7822	0.591412	0.0453377	0.0453377
PS	18:1_18:2(n-6)	14.841	15.2695	14.797	0.428542	0.0439577	0.0439577
PS	16:0_18:1(n-9)	16.68	17.2518	16.6367	0.571779	0.0433235	0.0433235
PS	18:0_20:2(n-6)	21.6092	22.189	21.6479	0.579821	-0.0387249	0.0387249
PS	16:0_16:1(n-10)	14.0548	14.4383	14.0167	0.383508	0.0380936	0.0380936
PS	16:1(n-7)_18:0	16.8727	17.4621	16.8355	0.589361	0.0372467	0.0372467
PS	16:0_18:2(n-6)	14.3335	14.7389	14.2978	0.405493	0.0356159	0.0356159
PS	16:0_20:4(n-6)	14.2243	14.6243	14.1908	0.399994	0.0335827	0.0335827
PS	18:0_18:1(n-7)	20.6062	21.1929	20.5765	0.586779	0.0296268	0.0296268
PS	18:0_24:6(n-3)	19.68	20.2201	19.6576	0.540037	0.0224857	0.0224857
PS	18:0_20:3(n-6)	19.3132	19.895	19.333	0.581768	-0.0197487	0.0197487
PS	18:0_18:1(n-10)	21.1335	21.6993	21.1164	0.565765	0.0170898	0.0170898
PS	16:0_16:1(n-7)	13.5408	13.9176	13.5244	0.376811	0.0163841	0.0163841
PS	18:0_20:2(n-10)	22.5458	23.0952	22.5571	0.549376	-0.0112972	0.0112972
PS	18:0_22:5(n-6)	19.6507	20.223	19.6603	0.572245	-0.00960732	0.00960732
PS	17:0_18:1(n-9)	18.7998	19.406	18.8089	0.606211	-0.00907326	0.00907326
PS	18:0_18:1(n-9)	20.9296	21.5217	20.9213	0.592041	0.00833702	0.00833702

## Sheet: RTDB_C60_to_A30
Lipid Class	Lipid Molecular Species	RT Target DB /min	RT Original DB /min	Predicted RT /min	RT differences (original - target) /min	RT Error /min	Absolute RT Error /min
LPC	16:1(n-7)	5.5097	7.15611	5.56462	1.64641	-0.0549173	0.0549173
LPC	16:1(n-10)	5.65769	7.33925	5.69628	1.68156	-0.0385909	0.0385909
LPC	16:1(n-7)	5.69032	7.37232	5.72006	1.682	-0.0297413	0.0297413
LPC	18:1(n-10)	6.59591	8.54917	6.56643	1.95326	0.0294838	0.0294838
LPC	18:1(n-7)	6.70174	8.70169	6.6758	1.99994	0.0259395	0.0259395
LPC	20:2(n-6)	7.07722	9.23589	7.05263	2.15867	0.0245919	0.0245919
LPC	18:1(n-10)	6.82101	8.87103	6.7969	2.05002	0.0241079	0.0241079
LPC	18:1(n-7)	6.46994	8.3813	6.44589	1.91136	0.0240479	0.0240479
LPC	18:2(n-6)	6.04044	7.79784	6.0261	1.7574	0.014338	0.014338
LPC	16:1(n-10)	5.84716	7.56651	5.85967	1.71936	-0.012516	0.012516
LPC	20:4(n-6)	5.84006	7.55282	5.84983	1.71276	-0.00977373	0.00977373
LPC	18:2(n-6)	5.84946	7.56532	5.85882	1.71586	-0.00935316	0.00935316
LPC	20:1(n-7)	7.88923	10.6155	7.89596	2.72627	-0.0067277	0.0067277
LPE	22:1(n-10)	9.19614	13.0942	9.14923	3.8981	0.0469141	0.0469141
LPE	24:6(n-3)	6.62129	8.60848	6.65942	1.98719	-0.0381293	0.0381293
LPE	20:5(n-3)	5.44974	7.07814	5.48054	1.62841	-0.030808	0.030808
LPE	20:5(n-3)	5.57504	7.23485	5.60111	1.65981	-0.0260692	0.0260692
LPE	20:3(n-9)	6.70784	8.71292	6.73324	2.00507	-0.0253944	0.0253944
LPE	18:1(n-7)	6.65561	8.63373	6.67744	1.97813	-0.0218391	0.0218391
LPE	22:5(n-3)	6.35021	8.22253	6.37169	1.87232	-0.0214868	0.0214868
LPE	22:4(n-6)	6.8347	8.89116	6.85509	2.05646	-0.0203891	0.0203891
LPE	18:1(n-7)	6.87493	8.95	6.89429	2.07507	-0.0193658	0.0193658
LPE	20:1(n-10)	7.94469	10.655	7.92603	2.71026	0.0186543	0.0186543
LPE	24:5(n-6)	7.30977	9.63566	7.32674	2.32588	-0.0169673	0.0169673
LPE	22:5(n-6)	6.51461	8.43262	6.53092	1.91801	-0.0163102	0.0163102
LPE	18:2(n-6)	6.01304	7.75025	5.99978	1.73721	0.0132642	0.0132642
LPE	18:1(n-10)	6.78975	8.81072	6.8007	2.02097	-0.0109501	0.0109501
LPE	22:4(n-6)	7.02387	9.16594	7.03459	2.14207	-0.0107207	0.0107207
LPE	22:6(n-3)	5.89153	7.62529	5.90149	1.73376	-0.00995731	0.00995731
LPE	16:1(n-7)	5.65657	7.31828	5.6653	1.66172	-0.00872946	0.00872946
LPE	20:3(n-6)	6.39902	8.26748	6.4062	1.86846	-0.00718117	0.00718117
LPE	22:3(n-9)	7.64365	10.1723	7.6478	2.52868	-0.00415182	0.00415182
LPE	16:1(n-10)	5.81292	7.51358	5.81554	1.70066	-0.00262165	0.00262165
LPE	16:1(n-10)	5.98937	7.73409	5.98688	1.74472	0.00248766	0.00248766
LPE	18:1(n-10)	7.0066	9.1258	7.0089	2.1192	-0.00229311	0.00229311
LPE	16:1(n-7)	5.82643	7.53013	5.82828	1.7037	-0.00185204	0.00185204
LPE	20:4(n-6)	5.99959	7.74801	5.99799	1.74841	0.00160646	0.00160646
LPE	20:2(n-10)	7.26059	9.52872	7.26126	2.26813	-0.000671864	0.000671864
LPE	20:4(n-6)	6.15617	7.94654	6.15587	1.79037	0.000295162	0.000295162
LPG	18:2(n-6)	5.60761	7.2766	5.78862	1.66899	-0.181017	0.181017
LPG	18:1(n-10)	6.28479	8.3948	6.40471	2.11001	-0.11992	0.11992
LPG	22:5(n-3)	5.75876	7.47473	5.85137	1.71597	-0.0926175	0.0926175
LPI	20:4(n-6)	5.41782	7.05265	5.46439	1.63483	-0.0465722	0.0465722
LPI	18:1(n-10)	6.26042	8.08992	6.24704	1.82951	0.0133767	0.0133767
LPI	20:3(n-9)	5.99816	7.77324	6.0072	1.77509	-0.00904894	0.00904894
LPI	18:1(n-9)	6.22147	8.04727	6.21497	1.8258	0.00650501	0.00650501
LPI	18:1(n-9)	6.02551	7.79154	6.02115	1.76602	0.00436354	0.00436354
PC O-	O-18:3(n-3)_22:5(n-3)	15.5316	25.5451	15.8729	10.0135	-0.341366	0.341366
PC O-	O-18:3(n-3)_20:5(n-3)	13.3499	21.7422	13.6588	8.39229	-0.308952	0.308952
PC O-	O-16:0_24:5(n-3)	23.9824	40.2963	24.2132	16.3139	-0.230803	0.230803
PC O-	O-18:1(n-7)_22:6	19.9253	32.4388	20.1556	12.5135	-0.230301	0.230301
PC O-	O-18:1(n-9)_15:0	21.356	34.2325	21.158	12.8765	0.197927	0.197927
PC O-	O-18:1(n-7)_22:5	21.122	34.5764	21.3052	13.4544	-0.183161	0.183161
PC O-	O-16:0_18:2(n-6)	20.6893	33.1268	20.5173	12.4375	0.171963	0.171963
PC O-	O-18:1(n-7)_14:0	19.1028	30.3407	18.9356	11.2379	0.167278	0.167278
PC O-	O-16:0_16:1(n-10)	20.2394	32.2826	20.0814	12.0432	0.157906	0.157906
PC O-	O-16:1(n-7)_20:4(n-6)	16.7055	27.0099	16.8551	10.3044	-0.149578	0.149578
PC O-	O-16:1(n-7)_16:0	19.2796	30.6455	19.1341	11.366	0.145462	0.145462
PC O-	O-18:1(n-7)_15:0	21.1918	34.0063	21.0475	12.8145	0.144369	0.144369
PC O-	O-16:0_18:1(n-9)	23.7053	38.8755	23.5691	15.1703	0.136171	0.136171
PC O-	O-18:1(n-9)_14:0	19.2317	30.5876	19.0964	11.3559	0.135296	0.135296
PC O-	O-16:0_16:1(n-7)	19.545	31.0981	19.4252	11.5531	0.119778	0.119778
PC O-	O-14:0_16:1(n-10)	15.9374	25.4651	15.819	9.52778	0.118374	0.118374
PC O-	O-16:1_16:1(n-7)	16.3005	26.0094	16.1831	9.70891	0.117422	0.117422
PC O-	O-18:1(n-9)_16:0	23.473	38.4055	23.3566	14.9325	0.116329	0.116329
PC O-	O-18:1(n-7)_20:4	20.7697	33.7095	20.878	12.9398	-0.108303	0.108303
PC O-	O-16:0_18:1(n-10)	23.8763	39.3325	23.769	15.4562	0.107327	0.107327
PC O-	O-18:1(n-10)_16:0	23.5867	38.6834	23.4844	15.0967	0.102293	0.102293
PC O-	O-18:0_16:1(n-10)	24.4804	40.8522	24.3892	16.3717	0.0912418	0.0912418
PC O-	O-18:0_18:2(n-6)	24.7575	41.807	24.6671	17.0495	0.0904274	0.0904274
PC O-	O-16:0_14:1(n-10)	16.8456	26.8658	16.7578	10.0202	0.0878258	0.0878258
PC O-	O-18:1(n-9)_20:3(n-9)	23.7906	39.5683	23.8769	15.7777	-0.086237	0.086237
PC O-	O-16:0_20:5(n-3)	17.7356	28.5836	17.8126	10.848	-0.077034	0.077034
PC O-	O-18:1(n-9)_16:1(n-7)	20.1015	32.1648	20.0252	12.0633	0.0762978	0.0762978
PC O-	O-14:0_20:4(n-6)	16.1124	26.0055	16.1805	9.89313	-0.0681038	0.0681038
PC O-	O-16:1(n-7)_16:1(n-7)	15.9434	25.5507	15.8767	9.60732	0.0666609	0.0666609
PC O-	O-18:0_24:5(n-6)	26.1388	47.7558	26.0806	21.617	0.0581837	0.0581837
PC O-	O-18:1(n-7)_16:0	23.2456	38.0755	23.1909	14.83	0.0546436	0.0546436
PC O-	O-16:0_18:1(n-7)	23.2423	38.0853	23.196	14.8429	0.0462837	0.0462837
PC O-	O-22:0_20:4(n-6)	26.7944	50.6693	26.7495	23.8749	0.044878	0.044878
PC O-	O-18:1(n-7)_22:3	25.516	45.1222	25.552	19.6062	-0.035965	0.035965
PC O-	O-18:1(n-7)_24:3	26.3088	48.5065	26.2743	22.1977	0.0345383	0.0345383
PC O-	O-18:1(n-10)_18:1(n-10)	24.2701	40.5468	24.3035	16.2766	-0.033329	0.033329
PC O-	O-18:1_14:1(n-10)	17.3776	27.7731	17.345	10.3955	0.0326023	0.0326023
PC O-	O-18:0_18:1(n-7)	25.8549	46.1965	25.8862	20.3416	-0.0313187	0.0313187
PC O-	O-18:1(n-7)_18:1(n-7)	23.7544	39.3637	23.783	15.6094	-0.0286026	0.0286026
PC O-	O-18:1(n-9)_18:1	23.9871	39.767	23.9719	15.7799	0.0152378	0.0152378
PC O-	O-18:0_18:1(n-9)	25.9361	46.5395	25.9496	20.6034	-0.0135822	0.0135822
PC O-	O-18:1(n-9)_18:1(n-9)	24.1638	40.2088	24.1768	16.0449	-0.0130138	0.0130138
PC O-	O-18:1(n-7)_22:1	26.6672	50.1311	26.6781	23.4639	-0.0109692	0.0109692
PC O-	O-18:1(n-7)_18:1	23.9469	39.7366	23.9572	15.7897	-0.010334	0.010334
PC O-	O-18:1(n-10)_18:1	24.0677	39.9842	24.0757	15.9165	-0.0080204	0.0080204
PC O-	O-18:1_18:1(n-7)	23.9469	39.7291	23.9536	15.7822	-0.00671959	0.00671959
PC O-	O-18:0_18:1(n-10)	25.9771	46.7276	25.9759	20.7505	0.0012188	0.0012188
PC	20:5(n-3)_22:5(n-3)	13.6174	22.4441	14.0383	8.82667	-0.420888	0.420888
PC	18:3(n-3)_22:5(n-3)	13.8277	22.6855	14.1836	8.85784	-0.355921	0.355921
PC	18:0_24:6(n-3)	23.8335	40.1628	24.1569	16.3293	-0.323458	0.323458
PC	18:3(n-3)_20:4	13.555	22.1443	13.8679	8.58928	-0.312894	0.312894
PC	18:1_22:5(n-6)	20.3759	32.2874	20.0837	11.9115	0.292126	0.292126
PC	18:2(n-6)_22:5(n-3)	15.8547	25.9527	16.1454	10.098	-0.290632	0.290632
PC	18:1(n-10)_22:6	17.8084	29.0519	18.0975	11.2435	-0.289087	0.289087
PC	18:1(n-9)_22:6(n-3)	17.656	28.7976	17.9401	11.1416	-0.284115	0.284115
PC	18:1_24:5(n-3)	22.1741	36.6291	22.4439	14.455	-0.269806	0.269806
PC	18:1(n-9)_20:5(n-3)	15.9355	26.0305	16.1971	10.095	-0.261592	0.261592
PC	18:1(n-9)_22:5(n-3)	18.8893	30.6597	19.1433	11.7704	-0.253992	0.253992
PC	16:1(n-10)_20:5(n-3)	13.3003	21.5386	13.5538	8.2383	-0.25352	0.25352
PC	16:1_20:5(n-3)	13.1544	21.2586	13.4013	8.10417	-0.246911	0.246911
PC	18:1_22:5(n-3)	18.4845	30.0238	18.7283	11.5393	-0.243814	0.243814
PC	18:2_20:5(n-3)	14.1108	22.1443	13.8679	8.03348	0.242907	0.242907
PC	20:2(n-6)_20:4(n-6)	19.3227	31.3216	19.5642	11.9989	-0.241449	0.241449
PC	18:1_24:6(n-3)	20.4046	33.3294	20.6417	12.9248	-0.23712	0.23712
PC	16:0_24:6(n-3)	19.7321	32.0309	19.9599	12.2988	-0.227808	0.227808
PC	18:1(n-7)_20:5(n-3)	15.7744	25.7308	15.9975	9.95638	-0.22308	0.22308
PC	18:1(n-7)_22:5(n-3)	18.7124	30.328	18.9272	11.6155	-0.214769	0.214769
PC	18:1_20:4(n-3)	17.3033	28.0597	17.5123	10.7564	-0.208963	0.208963
PC	16:1(n-10)_20:3	16.8784	26.756	16.6834	9.87762	0.194996	0.194996
PC	16:0_20:2(n-7)	21.8914	35.36	21.7019	13.4686	0.189507	0.189507
PC	18:1(n-10)_20:4	18.6323	30.1656	18.8211	11.5334	-0.188871	0.188871
PC	16:1(n-10)_18:0	22.0098	35.5511	21.8211	13.5413	0.188671	0.188671
PC	18:1_18:4(n-3)	14.4051	23.4028	14.5873	8.9977	-0.182232	0.182232
PC	18:2(n-6)_20:1	22.547	37.2155	22.727	14.6685	-0.180025	0.180025
PC	18:0_22:5(n-3)	22.4517	37.0206	22.6312	14.5689	-0.179462	0.179462
PC	16:0_20:2(n-6)	21.7959	35.2183	21.6173	13.4224	0.178551	0.178551
PC	16:1(n-7)_17:0	18.3236	29.13	18.1468	10.8064	0.176771	0.176771
PC	18:1_18:2(n-10)	19.9857	32.4525	20.1621	12.4668	-0.176373	0.176373
PC	14:0_22:5(n-3)	14.4094	23.3972	14.5845	8.9878	-0.175091	0.175091
PC	17:0_20:5(n-3)	17.354	28.0845	17.5265	10.7305	-0.172441	0.172441
PC	18:0_20:5(n-3)	19.5617	31.6045	19.7319	12.0428	-0.170177	0.170177
PC	18:0_22:5(n-6)	23.8968	39.9642	24.0663	16.0675	-0.169527	0.169527
PC	16:1(n-7)_22:5(n-3)	14.9916	24.4774	15.1591	9.48586	-0.167562	0.167562
PC	15:0_18:1(n-7)	17.9328	28.5037	17.7661	10.5709	0.166637	0.166637
PC	16:0_18:1(n-7)	20.7887	33.3019	20.6246	12.5132	0.16411	0.16411
PC	18:0_20:3(n-7)	23.8879	39.9194	24.0451	16.0315	-0.157146	0.157146
PC	16:0_18:1(n-10)	21.1887	33.98	21.0334	12.7913	0.155239	0.155239
PC	16:1(n-7)_20:3	15.9444	25.8835	16.0993	9.93912	-0.154928	0.154928
PC	20:1_22:4(n-6)	24.953	43.1152	25.1078	18.1622	-0.154858	0.154858
PC	15:0_16:1(n-9)	15.3172	24.4899	15.1668	9.17271	0.150318	0.150318
PC	14:0_14:1(n-10)	12.0222	18.8506	11.873	6.82837	0.149226	0.149226
PC	18:1(n-9)_20:0	26.2879	48.058	26.1396	21.7701	0.148277	0.148277
PC	18:2(n-6)_22:4	18.44	29.8038	18.5842	11.3638	-0.144222	0.144222
PC	18:1_20:4(n-6)	19.6728	31.7564	19.8169	12.0836	-0.144138	0.144138
PC	18:1(n-7)_18:1(n-9)	21.5566	34.8248	21.4127	13.2682	0.14386	0.14386
PC	15:0_18:1(n-9)	18.8877	30.0476	18.7439	11.1599	0.143776	0.143776
PC	18:1_18:3(n-3)	16.0334	26.0004	16.1771	9.967	-0.143705	0.143705
PC	16:0_22:5(n-6)	19.6728	31.7551	19.8162	12.0823	-0.143429	0.143429
PC	18:1_18:3(n-3)	16.5103	26.7111	16.653	10.2008	-0.142666	0.142666
PC	16:0_22:3(n-9)	23.4685	38.9708	23.6105	15.5023	-0.142015	0.142015
PC	15:0_18:1(n-7)	18.6713	29.7212	18.5301	11.0498	0.14127	0.14127
PC	14:1(n-10)_16:1(n-7)	12.3998	19.6318	12.2593	7.23194	0.140507	0.140507
PC	16:0_20:1(n-9)	24.7068	41.5364	24.568	16.8295	0.138874	0.138874
PC	18:1(n-9)_20:4(n-6)	18.5012	29.8883	18.6396	11.3871	-0.138367	0.138367
PC	16:0_24:5(n-6)	22.0905	36.2105	22.2277	14.12	-0.137173	0.137173
PC	18:1(n-7)_22:3	24.128	40.4262	24.2628	16.2982	-0.134762	0.134762
PC	16:0_20:1(n-10)	24.7757	41.7469	24.6425	16.9711	0.133215	0.133215
PC	18:0_20:3(n-3)	23.2855	38.5229	23.4117	15.2375	-0.126207	0.126207
PC	16:0_22:5(n-3)	17.9204	28.9705	18.0465	11.0501	-0.12607	0.12607
PC	16:0_22:5(n-3)	18.1741	29.3686	18.3	11.1945	-0.125889	0.125889
PC	15:0_18:1(n-9)	18.2626	29.1165	18.1383	10.8539	0.124273	0.124273
PC	16:0_18:4(n-3)	13.874	22.3758	13.9981	8.50186	-0.12416	0.12416
PC	18:1_20:3(n-3)	19.7822	31.9232	19.9055	12.141	-0.123278	0.123278
PC	16:1(n-10)_22:6	14.5407	23.5446	14.6584	9.00395	-0.117771	0.117771
PC	15:0_16:1(n-10)	15.0064	24.0049	14.8897	8.99853	0.116634	0.116634
PC	15:0_16:1(n-7)	14.9951	23.9833	14.8785	8.98818	0.116622	0.116622
PC	16:1(n-7)_18:0	21.2726	34.2295	21.1567	12.9569	0.115938	0.115938
PC	16:1(n-7)_18:2	15.5044	25.1727	15.6196	9.66826	-0.115211	0.115211
PC	16:0_20:4(n-3)	17.1378	27.2617	17.0228	10.1239	0.114985	0.114985
PC	16:1(n-7)_17:0	19.1028	30.4251	18.9906	11.3223	0.112236	0.112236
PC	17:0_18:2(n-6)	20.236	32.3726	20.1242	12.1367	0.111792	0.111792
PC	14:0_20:4(n-6)	14.1432	22.8034	14.2548	8.66021	-0.111587	0.111587
PC	18:1(n-7)_20:4(n-6)	18.3127	29.5588	18.4238	11.2461	-0.111097	0.111097
PC	16:0_24:2(n-6)	26.2918	48.2189	26.1829	21.927	0.10894	0.10894
PC	16:2_18:2(n-6)	14.1432	22.7989	14.2521	8.65567	-0.108861	0.108861
PC	18:1(n-7)_20:3	19.8744	32.0783	19.9832	12.2039	-0.108791	0.108791
PC	18:2_18:2(n-6)	15.7755	25.56	15.883	9.78451	-0.107478	0.107478
PC	18:0_22:6(n-3)	21.3255	34.8647	21.4311	13.5392	-0.105589	0.105589
PC	18:0_20:1(n-10)	26.18	47.7167	26.0748	21.5367	0.105238	0.105238
PC	16:0_24:2(n-9)	26.2728	48.1661	26.1679	21.8933	0.104921	0.104921
PC	17:0_18:1(n-7)	22.1614	35.9229	22.0568	13.7615	0.104618	0.104618
PC	16:0_22:1(n-9)	26.1535	47.5154	26.0499	21.3619	0.103561	0.103561
PC	18:0_20:4(n-3)	21.0238	34.1658	21.1272	13.142	-0.103388	0.103388
PC	18:0_22:4(n-6)	24.787	42.2984	24.8901	17.5114	-0.103094	0.103094
PC	16:1_18:2(n-7)	15.5044	25.1546	15.6073	9.65023	-0.102868	0.102868
PC	16:0_24:5(n-3)	21.5114	35.2107	21.6129	13.6993	-0.101547	0.101547
PC	16:0_24:5(n-6)	22.456	36.8616	22.5552	14.4056	-0.0991936	0.0991936
PC	16:0_20:1(n-7)	24.6089	41.3368	24.5098	16.7279	0.0990467	0.0990467
PC	18:1(n-9)_22:3(n-9)	24.3304	41.0149	24.4293	16.6845	-0.0988655	0.0988655
PC	18:1(n-7)_20:3	20.2227	32.776	20.3215	12.5533	-0.0987892	0.0987892
PC	18:1_20:3(n-7)	20.2227	32.776	20.3215	12.5533	-0.0987892	0.0987892
PC	18:0_20:1(n-9)	26.1535	47.5617	26.055	21.4082	0.0984745	0.0984745
PC	18:0_22:3(n-7)	25.7032	45.851	25.8005	20.1478	-0.097332	0.097332
PC	16:0_18:2(n-6)	18.0271	28.7808	17.9299	10.7538	0.0971317	0.0971317
PC	18:2(n-6)_22:6	14.9274	24.2519	15.0244	9.32446	-0.0970287	0.0970287
PC	18:0_24:5(n-3)	25.0996	43.7196	25.1953	18.62	-0.0957527	0.0957527
PC	15:0_16:1(n-10)	15.5915	24.9915	15.496	9.4	0.0955811	0.0955811
PC	16:2(n-9)_18:1(n-9)	16.5839	26.7482	16.6781	10.1643	-0.0941734	0.0941734
PC	18:1(n-7)_20:2(n-7)	22.3545	36.6381	22.4483	14.2836	-0.0937653	0.0937653
PC	18:0_20:1(n-7)	26.1418	47.5089	26.0493	21.3671	0.0925846	0.0925846
PC	18:3(n-3)_20:5(n-3)	12.0714	19.4672	12.1625	7.39576	-0.091095	0.091095
PC	18:0_18:1(n-7)	24.7832	41.868	24.6936	17.0848	0.0896645	0.0896645
PC	15:0_18:1(n-10)	19.0063	30.314	18.9181	11.3077	0.0882092	0.0882092
PC	18:1_18:1(n-10)	21.959	35.6311	21.872	13.6721	0.0869446	0.0869446
PC	16:0_20:5(n-3)	15.3746	24.9385	15.46	9.56393	-0.0854187	0.0854187
PC	16:0_16:1(n-7)	16.8446	26.8683	16.7595	10.0237	0.0851078	0.0851078
PC	16:1_16:1(n-7)	15.1588	24.3371	15.074	9.17828	0.0847406	0.0847406
PC	15:0_18:3(n-3)	13.794	22.1609	13.8769	8.36692	-0.0829601	0.0829601
PC	18:1_24:5(n-6)	23.0203	37.9108	23.1022	14.8905	-0.0819206	0.0819206
PC	16:1(n-10)_17:0	19.813	31.6052	19.7323	11.7922	0.0807858	0.0807858
PC	17:1_18:2(n-6)	17.2751	27.7908	17.3556	10.5157	-0.0804329	0.0804329
PC	16:0_20:5(n-3)	15.0835	24.4831	15.1627	9.39959	-0.0791121	0.0791121
PC	18:2(n-6)_19:1	20.6579	33.2288	20.5793	12.5709	0.0785942	0.0785942
PC	14:0_18:1(n-7)	16.5879	26.5009	16.511	9.91302	0.0768738	0.0768738
PC	16:1(n-10)_20:4(n-6)	15.1426	24.5721	15.2186	9.42957	-0.0760193	0.0760193
PC	18:1(n-7)_20:1(n-7)	24.9294	42.6318	25.0047	17.7024	-0.0752831	0.0752831
PC	16:0_16:1(n-10)	17.5661	28.0228	17.4911	10.4567	0.0750504	0.0750504
PC	16:1(n-10)_20:2	19.5338	31.3935	19.6078	11.8597	-0.0739784	0.0739784
PC	17:1_18:2(n-6)	16.6408	26.8023	16.7148	10.1615	-0.0739479	0.0739479
PC	18:2(n-6)_24:3	24.6162	41.8595	24.6898	17.2433	-0.0735931	0.0735931
PC	18:1_24:4(n-6)	24.6162	41.8595	24.6898	17.2433	-0.0735931	0.0735931
PC	17:0_18:1(n-9)	23.2266	38.0051	23.1534	14.7785	0.0732231	0.0732231
PC	18:1(n-9)_20:2(n-9)	23.0197	37.8933	23.0927	14.8736	-0.0729637	0.0729637
PC	18:1_24:1(n-9)	26.8496	50.8655	26.7776	24.0159	0.0720406	0.0720406
PC	18:1(n-9)_24:1	26.8496	50.8655	26.7776	24.0159	0.0720406	0.0720406
PC	18:0_22:3(n-9)	25.8966	46.6667	25.968	20.7701	-0.0714798	0.0714798
PC	18:1(n-7)_20:3	21.1895	34.4698	21.2606	13.2803	-0.0710926	0.0710926
PC	18:0_24:5(n-6)	25.4522	45.0396	25.5218	19.5874	-0.069521	0.069521
PC	16:1(n-7)_22:3	20.3908	32.776	20.3215	12.3852	0.0693779	0.0693779
PC	16:0_18:1(n-9)	21.0207	33.8333	20.9514	12.8126	0.0693684	0.0693684
PC	18:1(n-10)_18:2	19.1264	30.7388	19.1947	11.6125	-0.0682735	0.0682735
PC	18:1(n-10)_20:3	20.2446	32.7585	20.3124	12.5139	-0.0678215	0.0678215
PC	20:4(n-6)_22:1	25.4522	45.0331	25.5194	19.5809	-0.0671558	0.0671558
PC	14:0_18:3(n-3)	12.5203	19.9224	12.4544	7.40211	0.0658665	0.0658665
PC	18:0_20:4(n-6)	22.1797	36.2428	22.2456	14.063	-0.0658646	0.0658646
PC	16:0_20:3(n-7)	19.7423	31.7402	19.808	11.9978	-0.065691	0.065691
PC	18:1(n-7)_22:4(n-6)	21.3612	34.8554	21.4268	13.4942	-0.0656204	0.0656204
PC	16:0_20:4(n-3)	16.7144	26.7054	16.6491	9.99105	0.0652523	0.0652523
PC	14:1(n-10)_16:1(n-10)	12.7641	20.2543	12.7008	7.49022	0.063221	0.063221
PC	18:1(n-9)_18:2(n-7)	19.3411	31.0601	19.4011	11.7189	-0.0600014	0.0600014
PC	16:1(n-10)_19:1	20.2158	32.4401	20.1562	12.2243	0.059576	0.059576
PC	16:0_16:1(n-10)	17.3972	27.7611	17.3378	10.364	0.05933	0.05933
PC	18:1(n-7)_18:1(n-7)	21.3004	34.4256	21.242	13.1251	0.0583973	0.0583973
PC	18:0_18:3(n-3)	19.7083	31.665	19.7662	11.9567	-0.0578766	0.0578766
PC	16:1_16:1(n-10)	15.693	25.1959	15.6355	9.50293	0.057457	0.057457
PC	18:1(n-10)_18:2	18.9093	30.3882	18.9665	11.4789	-0.0572758	0.0572758
PC	16:0_22:6(n-3)	16.99	27.1264	16.9332	10.1364	0.0568085	0.0568085
PC	18:1(n-7)_19:1	23.2973	38.3992	23.3537	15.1019	-0.0563488	0.0563488
PC	16:1(n-10)_18:2(n-10)	16.5151	26.5901	16.5711	10.0751	-0.0560665	0.0560665
PC	16:1(n-10)_18:1(n-9)	18.2676	29.2323	18.2121	10.9647	0.0554829	0.0554829
PC	16:1_16:1(n-10)	14.9846	24.0826	14.9309	9.09807	0.0537128	0.0537128
PC	18:0_18:2(n-6)	22.3995	36.4331	22.3465	14.0335	0.0530167	0.0530167
PC	18:0_20:3(n-6)	23.6553	39.1946	23.708	15.5392	-0.0526695	0.0526695
PC	16:1(n-7)_20:2(n-7)	18.4901	29.7403	18.5426	11.2502	-0.052494	0.052494
PC	16:1(n-7)_20:3(n-9)	17.2205	27.487	17.1686	10.2665	0.0518703	0.0518703
PC	14:1(n-10)_16:0	14.552	23.2349	14.5005	8.68288	0.0514793	0.0514793
PC	16:0_22:4(n-3)	20.2102	32.6573	20.2614	12.4471	-0.051218	0.051218
PC	16:0_16:1(n-9)	17.1746	27.4173	17.1241	10.2427	0.0505276	0.0505276
PC	16:1(n-10)_20:0	25.407	44.5325	25.3582	19.1255	0.0488472	0.0488472
PC	18:0_20:2(n-7)	25.3138	44.1311	25.2657	18.8173	0.0481758	0.0481758
PC	17:0_18:1(n-7)	22.9103	37.4744	22.8626	14.5641	0.0477123	0.0477123
PC	18:1(n-9)_22:4(n-6)	21.5511	35.185	21.5981	13.6339	-0.0469799	0.0469799
PC	18:1(n-7)_18:2(n-7)	19.0928	30.6541	19.1396	11.5613	-0.0468769	0.0468769
PC	16:0_20:3(n-3)	19.0034	30.5167	19.0503	11.5133	-0.0468712	0.0468712
PC	16:1(n-10)_17:0	18.7328	29.96	18.6865	11.2272	0.0462894	0.0462894
PC	16:0_16:1(n-9)	17.319	27.6539	17.2729	10.3349	0.0461369	0.0461369
PC	16:1(n-9)_18:1(n-9)	17.9841	28.7957	17.9389	10.8116	0.0451622	0.0451622
PC	16:1(n-7)_16:1(n-9)	14.3203	22.9903	14.3652	8.66998	-0.0448809	0.0448809
PC	16:0_22:3(n-9)	23.7903	39.4758	23.8339	15.6855	-0.0435314	0.0435314
PC	18:0_20:2(n-6)	25.2834	43.9994	25.241	18.716	0.0424213	0.0424213
PC	16:0_20:3(n-9)	20.765	33.4601	20.7237	12.6952	0.0413246	0.0413246
PC	14:0_18:1(n-9)	16.7836	26.8431	16.7424	10.0595	0.0412197	0.0412197
PC	18:1(n-7)_22:1	26.2833	48.4095	26.2421	22.1262	0.0412178	0.0412178
PC	16:1(n-7)_24:1	26.2833	48.4095	26.2421	22.1262	0.0412178	0.0412178
PC	16:0_22:4(n-6)	20.8714	33.767	20.9125	12.8956	-0.0410805	0.0410805
PC	16:1(n-10)_18:2	15.5229	25.0903	15.5633	9.56747	-0.0404291	0.0404291
PC	16:0_20:4(n-6)	17.8177	28.659	17.857	10.8413	-0.0392933	0.0392933
PC	16:1_18:1(n-9)	19.1306	30.5805	19.0918	11.4499	0.0387897	0.0387897
PC	18:1(n-7)_18:2(n-7)	18.7037	29.9276	18.6653	11.2239	0.038414	0.038414
PC	18:0_24:4(n-6)	25.9641	46.9683	26.0014	21.0043	-0.0373955	0.0373955
PC	18:1(n-7)_18:2	18.5307	29.7773	18.5668	11.2466	-0.0361633	0.0361633
PC	14:0_16:1(n-10)	13.9867	22.298	13.9532	8.31132	0.0334768	0.0334768
PC	16:0_18:3(n-6)	15.8816	25.6076	15.915	9.72598	-0.0333471	0.0333471
PC	16:1(n-7)_16:1(n-7)	14.0382	22.4996	14.0714	8.46138	-0.0331621	0.0331621
PC	16:0_24:4(n-6)	24.0619	40.0254	24.0949	15.9635	-0.0330372	0.0330372
PC	17:0_20:4(n-6)	20.034	32.2506	20.0663	12.2166	-0.0322933	0.0322933
PC	14:0_16:1(n-7)	13.4958	21.4882	13.5272	7.99236	-0.0314426	0.0314426
PC	16:0_16:3(n-6)	13.938	22.3242	13.9682	8.38621	-0.0302372	0.0302372
PC	16:1(n-10)_17:1	16.8285	27.0152	16.8587	10.1868	-0.0301895	0.0301895
PC	16:0_18:2(n-9)	18.6951	29.9274	18.6652	11.2323	0.0298748	0.0298748
PC	18:1_18:1(n-9)	22.5231	36.7315	22.4932	14.2084	0.02985	0.02985
PC	16:0_20:3(n-9)	20.4333	32.9301	20.4037	12.4968	0.0296097	0.0296097
PC	16:1(n-7)_18:2	15.9209	25.6596	15.9499	9.73875	-0.0289917	0.0289917
PC	16:1(n-7)_20:4(n-6)	14.69	23.5499	14.661	8.85987	0.028965	0.028965
PC	18:1(n-9)_20:3	21.2219	34.4465	21.2508	13.2245	-0.0288811	0.0288811
PC	18:1_20:3(n-9)	21.2219	34.4465	21.2508	13.2245	-0.0288811	0.0288811
PC	17:0_18:2(n-6)	19.4427	31.0826	19.4154	11.6399	0.0272846	0.0272846
PC	18:1_18:2(n-7)	18.9058	30.3369	18.933	11.4311	-0.0272636	0.0272636
PC	18:1(n-9)_20:3(n-7)	20.4157	32.9994	20.4427	12.5838	-0.0269756	0.0269756
PC	16:1(n-7)_17:1	15.636	25.1592	15.6104	9.52319	0.0256023	0.0256023
PC	18:1(n-9)_18:2(n-6)	18.7398	30.0799	18.765	11.34	-0.0251827	0.0251827
PC	16:1_16:1(n-7)	14.7809	23.8411	14.8058	9.06013	-0.0249014	0.0249014
PC	14:1(n-9)_16:0	14.2197	22.7045	14.1951	8.48485	0.0245533	0.0245533
PC	16:1(n-7)_18:2(n-7)	15.0008	24.252	15.0245	9.25125	-0.0237513	0.0237513
PC	16:1_18:3(n-3)	13.4208	21.3345	13.444	7.91368	-0.0232401	0.0232401
PC	15:0_18:2(n-6)	15.9468	25.6239	15.9259	9.67715	0.020834	0.020834
PC	18:1_20:3(n-6)	20.629	33.3417	20.6494	12.7127	-0.020443	0.020443
PC	16:1(n-7)_18:1(n-9)	17.5904	28.162	17.5708	10.5716	0.0196457	0.0196457
PC	18:2(n-6)_20:0	25.5328	45.0164	25.5134	19.4836	0.0194359	0.0194359
PC	18:1_20:2(n-6)	22.5469	36.8848	22.5662	14.3378	-0.0193081	0.0193081
PC	16:0_22:2(n-9)	25.3436	44.4001	25.3244	19.0564	0.0192699	0.0192699
PC	18:1(n-9)_20:1	25.3436	44.4001	25.3244	19.0564	0.0192699	0.0192699
PC	16:1(n-7)_18:2	15.3395	24.7849	15.357	9.4454	-0.017519	0.017519
PC	18:0_18:1(n-7)	25.0888	43.0987	25.1051	18.0098	-0.0162926	0.0162926
PC	16:1(n-7)_20:0	25.0888	43.0987	25.1051	18.0098	-0.0162926	0.0162926
PC	16:0_20:3(n-6)	19.414	31.106	19.4302	11.692	-0.0161533	0.0161533
PC	20:0_20:4(n-6)	25.4386	44.8491	25.4546	19.4105	-0.0160656	0.0160656
PC	18:0_20:3(n-9)	24.7569	42.0393	24.7727	17.2823	-0.015749	0.015749
PC	16:1(n-7)_16:1(n-10)	14.518	23.2979	14.5336	8.77989	-0.0155315	0.0155315
PC	16:1_16:1(n-10)	14.7821	23.763	14.7667	8.98085	0.0153761	0.0153761
PC	14:0_18:2(n-6)	14.2973	22.9003	14.3126	8.60301	-0.0152855	0.0152855
PC	14:0_20:5(n-3)	12.5064	20.015	12.5214	7.50859	-0.0150185	0.0150185
PC	16:1_18:2(n-6)	15.1733	24.4766	15.1586	9.30333	0.014658	0.014658
PC	18:0_18:2(n-7)	22.5866	36.8975	22.5723	14.3109	0.0142651	0.0142651
PC	16:1_18:2(n-7)	15.3395	24.7797	15.3536	9.4402	-0.0140705	0.0140705
PC	16:1(n-7)_17:1	16.2654	26.1122	16.2514	9.84677	0.0139809	0.0139809
PC	16:0_22:4(n-6)	20.629	33.3308	20.6426	12.7018	-0.0136166	0.0136166
PC	16:1_16:1(n-9)	14.8008	23.805	14.7877	9.00427	0.0130157	0.0130157
PC	16:0_16:2(n-9)	16.0004	25.7164	15.9879	9.71598	0.0125628	0.0125628
PC	15:0_16:1(n-7)	14.5128	23.2349	14.5005	8.72206	0.0123272	0.0123272
PC	18:0_18:1(n-10)	25.0554	42.8931	25.0674	17.8378	-0.0120106	0.0120106
PC	17:1_18:1(n-9)	19.7005	31.5309	19.6893	11.8304	0.0112133	0.0112133
PC	16:1(n-10)_17:1	16.206	26.0603	16.2169	9.85425	-0.0108738	0.0108738
PC	16:0_20:4(n-3)	16.8662	27.0113	16.856	10.1451	0.01021	0.01021
PC	16:1(n-7)_18:1(n-7)	17.3779	27.8148	17.3698	10.4369	0.00812721	0.00812721
PC	16:1(n-10)_18:2	15.3631	24.8058	15.3709	9.4427	-0.00781155	0.00781155
PC	18:1_24:1(n-7)	26.7922	50.9107	26.7848	24.1185	0.00736427	0.00736427
PC	18:1(n-7)_24:1	26.7922	50.9107	26.7848	24.1185	0.00736427	0.00736427
PC	16:1_18:2(n-6)	15.3807	24.8303	15.3872	9.44958	-0.00653553	0.00653553
PC	18:1(n-9)_19:1	23.5867	38.9018	23.5805	15.3151	0.00619125	0.00619125
PC	16:1(n-7)_18:2(n-7)	15.3378	24.7639	15.3431	9.42617	-0.00536823	0.00536823
PC	16:1(n-7)_19:1	19.4834	31.1826	19.4783	11.6991	0.00518036	0.00518036
PC	18:0_18:1(n-9)	24.9537	42.4816	24.9586	17.5279	-0.00495338	0.00495338
PC	16:1(n-7)_18:2(n-6)	14.8738	23.981	14.8773	9.10723	-0.00352669	0.00352669
PC	18:1(n-10)_20:1	25.1731	43.5861	25.1759	18.413	-0.00284195	0.00284195
PC	16:0_18:3(n-3)	15.3691	24.7992	15.3665	9.43015	0.00253677	0.00253677
PC	16:0_22:2(n-6)	25.1489	43.3738	25.1464	18.2249	0.00250053	0.00250053
PC	14:0_16:1(n-9)	13.7945	22.0019	13.7924	8.2074	0.00214291	0.00214291
PC	18:1_20:1(n-10)	25.1731	43.5807	25.1752	18.4076	-0.0020752	0.0020752
PC	18:2(n-6)_20:4	15.5583	25.0813	15.5571	9.52293	0.0012331	0.0012331
PC	17:1_18:1(n-7)	19.4834	31.1894	19.4825	11.706	0.000905991	0.000905991
PC	18:1(n-9)_20:3(n-9)	21.4158	34.8305	21.4153	13.4147	0.000484467	0.000484467
PE	18:1(n-10)_20:5	17.1707	27.8236	17.478	10.6529	-0.307241	0.307241
PE	18:1(n-9)_20:5(n-3)	17.0369	27.6219	17.3436	10.585	-0.306772	0.306772
PE	18:2(n-6)_22:6	15.8783	25.9637	16.1527	10.0854	-0.274377	0.274377
PE	18:2(n-6)_20:1	23.8917	39.1638	23.6442	15.2721	0.247484	0.247484
PE	16:1(n-10)_22:6	15.4372	25.1806	15.6687	9.7434	-0.231538	0.231538
PE	16:0_16:1(n-10)	18.8357	29.8604	18.6243	11.0247	0.211458	0.211458
PE	18:2(n-6)_22:4	19.6875	31.832	19.897	12.1445	-0.20949	0.20949
PE	18:1(n-10)_22:6	19.0464	30.8696	19.2516	11.8232	-0.205187	0.205187
PE	14:0_18:2(n-6)	15.1916	24.2492	14.9901	9.05764	0.201523	0.201523
PE	16:0_16:1(n-9)	18.5586	29.4104	18.3572	10.8518	0.201332	0.201332
PE	17:1_20:4(n-6)	17.5627	28.3274	17.7599	10.7647	-0.197245	0.197245
PE	18:1(n-7)_22:5(n-3)	19.9008	32.2128	20.0941	12.312	-0.193323	0.193323
PE	16:0_18:1(n-9)	22.3445	35.9724	22.1578	13.6279	0.186726	0.186726
PE	16:0_18:2(n-6)	19.2867	30.6506	19.1046	11.3639	0.182135	0.182135
PE	16:1(n-7)_19:1	20.707	33.1444	20.5326	12.4374	0.174408	0.174408
PE	18:1_18:2(n-6)	20.6459	33.0434	20.4745	12.3975	0.171436	0.171436
PE	16:0_20:3(n-6)	20.6459	33.0434	20.4745	12.3975	0.171436	0.171436
PE	16:0_16:1(n-7)	18.1333	28.7205	17.9621	10.5872	0.171221	0.171221
PE	15:0_18:1(n-9)	20.1519	31.9835	19.9817	11.8316	0.170212	0.170212
PE	16:1(n-7)_17:0	20.3464	32.4086	20.1801	12.0622	0.166281	0.166281
PE	16:1_16:1(n-7)	15.2149	24.3527	15.0493	9.13783	0.165534	0.165534
PE	16:0_18:1(n-7)	22.0544	35.5513	21.8934	13.4968	0.161043	0.161043
PE	18:1(n-9)_22:5(n-3)	20.0924	32.5672	20.2476	12.4748	-0.155268	0.155268
PE	16:1_18:1(n-7)	19.0294	30.2896	18.8785	11.2602	0.150898	0.150898
PE	16:1(n-7)_18:1	19.0294	30.2896	18.8785	11.2602	0.150898	0.150898
PE	17:0_18:1(n-7)	24.0951	39.813	23.952	15.7178	0.143099	0.143099
PE	18:1(n-10)_20:4	19.8653	32.0321	20.0071	12.1668	-0.141722	0.141722
PE	16:1(n-7)_18:1(n-7)	18.635	29.6396	18.4942	11.0045	0.140888	0.140888
PE	18:1_18:3(n-3)	17.1775	27.5862	17.318	10.4086	-0.140474	0.140474
PE	14:0_18:1(n-9)	17.9898	28.5113	17.854	10.5215	0.135778	0.135778
PE	18:2(n-6)_20:4	16.5934	26.8751	16.7285	10.2817	-0.135065	0.135065
PE	18:0_18:2(n-6)	23.6102	38.7403	23.4754	15.1301	0.134836	0.134836
PE	17:0_18:2(n-6)	21.4839	34.4857	21.3491	13.0017	0.134817	0.134817
PE	18:1_22:6(n-3)	18.9002	30.5403	19.0336	11.6401	-0.133387	0.133387
PE	16:1(n-7)_16:1(n-10)	15.4415	24.7254	15.3098	9.28385	0.131759	0.131759
PE	16:1(n-7)_17:1	16.6944	26.6695	16.563	9.97508	0.131426	0.131426
PE	18:0_22:6(n-3)	22.5195	37.0521	22.6496	14.5327	-0.130127	0.130127
PE	16:1(n-9)_18:1(n-9)	19.2416	30.6617	19.1118	11.42	0.129829	0.129829
PE	16:1_18:1(n-10)	18.9892	30.262	18.8618	11.2727	0.127447	0.127447
PE	16:1(n-7)_18:1(n-9)	18.8263	29.9941	18.7027	11.1678	0.123602	0.123602
PE	16:1(n-10)_20:4	16.0909	26.0771	16.2071	9.98612	-0.11618	0.11618
PE	18:1(n-7)_22:4(n-6)	22.5276	37.0283	22.6401	14.5007	-0.112455	0.112455
PE	18:0_24:6(n-3)	24.8021	42.4589	24.9112	17.6568	-0.109076	0.109076
PE	18:1(n-7)_20:4(n-6)	19.5473	31.4523	19.6557	11.905	-0.108402	0.108402
PE	16:1(n-7)_22:6	14.9662	24.3895	15.0721	9.42328	-0.105844	0.105844
PE	18:1(n-7)_20:3	22.3947	36.6713	22.4999	14.2766	-0.105227	0.105227
PE	18:1(n-7)_18:1(n-9)	22.7861	37.1302	22.6813	14.3442	0.104748	0.104748
PE	16:1(n-10)_24:0	27.1287	51.9868	27.0291	24.8581	0.0995979	0.0995979
PE	16:1(n-10)_18:1(n-9)	19.522	31.1155	19.4227	11.5936	0.0992908	0.0992908
PE	18:0_18:3(n-6)	21.6945	35.0083	21.5962	13.3137	0.098278	0.098278
PE	18:0_18:3(n-3)	20.9334	33.6129	20.8351	12.6795	0.098217	0.098217
PE	18:1(n-9)_20:3	22.3992	36.6524	22.4924	14.2532	-0.093174	0.093174
PE	18:1_20:3(n-9)	22.3992	36.6524	22.4924	14.2532	-0.093174	0.093174
PE	16:0_22:5(n-3)	19.4095	31.2271	19.5007	11.8177	-0.0912914	0.0912914
PE	17:0_18:1(n-9)	24.3403	40.3686	24.2494	16.0283	0.0909042	0.0909042
PE	16:1(n-7)_18:0	22.508	36.4725	22.4173	13.9645	0.0907135	0.0907135
PE	14:1(n-10)_18:1	16.2117	25.9011	16.1224	9.68944	0.0892563	0.0892563
PE	14:0_18:1(n-7)	17.7856	28.206	17.6965	10.4204	0.0890751	0.0890751
PE	18:1(n-10)_22:3	25.191	43.7379	25.2794	18.5468	-0.0883446	0.0883446
PE	18:1(n-7)_20:3	21.0917	34.1567	21.1788	13.0649	-0.0870895	0.0870895
PE	17:1_18:1(n-9)	20.718	33.5679	20.805	12.8499	-0.0869465	0.0869465
PE	16:1(n-7)_16:1(n-7)	14.9027	23.8439	14.8175	8.94118	0.0851946	0.0851946
PE	18:1(n-9)_18:1(n-10)	22.9907	37.9251	23.0752	14.9344	-0.0845566	0.0845566
PE	18:0_22:4(n-6)	25.3765	44.4654	25.4592	19.0889	-0.0827599	0.0827599
PE	18:0_20:4(n-3)	22.2473	36.2774	22.3268	14.0301	-0.0795727	0.0795727
PE	18:0_24:5(n-3)	25.5794	45.3303	25.6587	19.7509	-0.0792999	0.0792999
PE	16:0_18:3(n-6)	17.2487	27.5991	17.3274	10.3504	-0.0786877	0.0786877
PE	18:0_18:2(n-7)	23.724	39.173	23.6479	15.449	0.0760593	0.0760593
PE	18:1_22:4(n-6)	23.7138	39.1501	23.6387	15.4363	0.0751133	0.0751133
PE	18:0_22:5(n-3)	23.619	39.2824	23.6932	15.6634	-0.0741615	0.0741615
PE	14:0_20:4(n-6)	15.008	24.1392	14.935	9.13123	0.0729551	0.0729551
PE	18:0_20:3(n-9)	25.3612	44.355	25.434	18.9938	-0.0727634	0.0727634
PE	18:2(n-6)_24:0	27.109	52.0728	27.0443	24.9639	0.0646248	0.0646248
PE	16:0_22:5(n-6)	20.8842	33.7801	20.9466	12.8959	-0.062439	0.062439
PE	18:1(n-7)_22:3	24.9908	42.9615	25.0524	17.9707	-0.0616283	0.0616283
PE	18:0_20:5(n-3)	20.7713	33.605	20.8299	12.8337	-0.0585957	0.0585957
PE	16:1_18:2(n-6)	16.2111	25.9687	16.1551	9.75762	0.0560303	0.0560303
PE	18:1(n-9)_24:0	27.3811	53.2485	27.3261	25.8674	0.0550308	0.0550308
PE	18:1(n-9)_22:4(n-6)	22.7488	37.4052	22.8032	14.6564	-0.0544472	0.0544472
PE	17:0_22:5(n-3)	21.5565	35.037	21.6103	13.4805	-0.0537357	0.0537357
PE	18:1(n-9)_20:0	26.4186	48.9297	26.4719	22.5111	-0.05336	0.05336
PE	18:1_24:1(n-9)	26.9952	51.3995	26.942	24.4043	0.0531368	0.0531368
PE	18:1(n-9)_24:1	26.9952	51.4063	26.9431	24.4111	0.0521164	0.0521164
PE	16:1(n-10)_17:1	17.3267	27.6721	17.3786	10.3453	-0.0519333	0.0519333
PE	16:0_20:4(n-6)	19.0601	30.5017	19.0092	11.4416	0.0508709	0.0508709
PE	16:2(n-9)_18:1(n-9)	17.7643	28.4327	17.8139	10.6684	-0.0496559	0.0496559
PE	18:0_20:3(n-3)	24.3975	40.8286	24.4424	16.4311	-0.0448666	0.0448666
PE	16:1(n-10)_18:2(n-6)	16.3798	26.3261	16.3352	9.94633	0.04459	0.04459
PE	18:0_18:1(n-7)	25.4147	44.0986	25.3733	18.684	0.0413952	0.0413952
PE	15:0_20:4(n-6)	16.8704	27.089	16.9114	10.2186	-0.041029	0.041029
PE	17:1_18:1(n-7)	20.4923	33.1444	20.5326	12.6521	-0.0402584	0.0402584
PE	18:1(n-7)_18:1(n-7)	22.5333	36.657	22.4942	14.1237	0.0390511	0.0390511
PE	19:0_20:4(n-6)	25.0436	43.062	25.0819	18.0184	-0.038372	0.038372
PE	18:0_20:1(n-9)	26.419	48.5628	26.3812	22.1437	0.0378342	0.0378342
PE	16:1(n-7)_24:1	26.4918	49.1816	26.529	22.6897	-0.0371227	0.0371227
PE	18:1(n-7)_22:1	26.4918	49.1782	26.5282	22.6864	-0.0363979	0.0363979
PE	18:1_20:1(n-9)	25.5982	45.2248	25.6336	19.6266	-0.035387	0.035387
PE	18:1(n-9)_20:1	25.5982	45.2248	25.6336	19.6266	-0.035387	0.035387
PE	18:0_20:1(n-10)	26.4338	48.6342	26.3993	22.2003	0.0345535	0.0345535
PE	16:0_20:5(n-3)	16.4075	26.4997	16.4411	10.0922	-0.0336018	0.0336018
PE	16:1(n-7)_18:2(n-6)	15.8252	25.438	15.8583	9.61279	-0.0330658	0.0330658
PE	18:0_20:2(n-9)	25.867	46.3323	25.8982	20.4653	-0.0311756	0.0311756
PE	16:1(n-10)_22:0	26.6555	49.6564	26.6252	23.0009	0.0302982	0.0302982
PE	17:0_20:5(n-3)	18.5744	29.8235	18.6026	11.249	-0.0281563	0.0281563
PE	18:0_22:3(n-7)	26.0241	47.0399	26.0497	21.0158	-0.0256462	0.0256462
PE	16:1(n-7)_24:0	27.0056	51.6655	26.98	24.6599	0.0255604	0.0255604
PE	18:1(n-7)_20:1(n-7)	25.4822	44.6804	25.5077	19.1982	-0.0255051	0.0255051
PE	18:0_22:2(n-10)	26.603	49.4258	26.58	22.8228	0.0230522	0.0230522
PE	18:1(n-10)_22:1	26.603	49.426	26.58	22.823	0.0230141	0.0230141
PE	20:1_20:4(n-6)	23.6093	39.1327	23.6317	15.5234	-0.0223618	0.0223618
PE	16:0_18:3(n-3)	16.4245	26.508	16.4466	10.0835	-0.0221157	0.0221157
PE	18:0_20:3(n-6)	24.6854	41.5414	24.664	16.8559	0.0214367	0.0214367
PE	18:0_20:1(n-7)	26.3794	48.4824	26.3608	22.103	0.0185719	0.0185719
PE	16:1_16:1(n-10)	15.9545	25.5564	15.936	9.60186	0.0185223	0.0185223
PE	18:1(n-9)_19:1	24.6349	41.3759	24.6175	16.741	0.0173073	0.0173073
PE	18:1(n-10)_20:3	22.778	37.3198	22.7633	14.5418	0.0147629	0.0147629
PE	20:1_20:4(n-6)	23.7038	39.2728	23.6891	15.5691	0.0146332	0.0146332
PE	18:1_20:2(n-6)	23.7461	39.4352	23.7601	15.6891	-0.0139389	0.0139389
PE	16:1(n-7)_22:0	26.5277	49.2355	26.5405	22.7078	-0.0128746	0.0128746
PE	18:1_18:2(n-7)	20.129	32.32	20.1419	12.191	-0.0128632	0.0128632
PE	18:0_18:1(n-9)	25.5065	44.7276	25.5184	19.2211	-0.0118294	0.0118294
PE	18:1_24:1(n-7)	26.938	51.4399	26.9481	24.5019	-0.0100746	0.0100746
PE	14:0_16:1(n-7)	14.2926	22.6983	14.2835	8.40576	0.00912571	0.00912571
PE	18:1(n-7)_18:2(n-6)	19.78	31.6275	19.7712	11.8474	0.00882149	0.00882149
PE	18:1_20:4(n-6)	20.3627	32.8064	20.3539	12.4437	0.00881386	0.00881386
PE	16:1(n-10)_22:1	25.9611	46.649	25.9693	20.688	-0.00819778	0.00819778
PE	16:1(n-7)_20:3	18.4415	29.5636	18.4489	11.1221	-0.00741196	0.00741196
PE	17:0_20:4(n-6)	21.2674	34.3076	21.26	13.0402	0.00738907	0.00738907
PE	18:1(n-9)_20:3(n-9)	22.6427	37.0484	22.6481	14.4057	-0.00536156	0.00536156
PE	18:0_20:2(n-6)	25.7251	45.5839	25.7198	19.8587	0.00534248	0.00534248
PE	18:0_20:3(n-7)	24.8561	42.2742	24.8613	17.4182	-0.00525475	0.00525475
PE	18:1_20:1(n-7)	25.5714	44.9828	25.5767	19.4114	-0.00522614	0.00522614
PE	17:1_18:2(n-6)	17.8176	28.4498	17.8227	10.6323	-0.00510597	0.00510597
PE	18:1(n-7)_20:2(n-7)	23.5273	38.8817	23.5323	15.3544	-0.00500107	0.00500107
PE	18:0_20:2(n-10)	25.9661	46.6528	25.9701	20.6868	-0.00399017	0.00399017
PE	18:2(n-6)_20:0	25.9042	46.3722	25.9074	20.4681	-0.00324059	0.00324059
PE	18:0_24:3(n-9)	26.696	50.0184	26.6928	23.3223	0.00322914	0.00322914
PE	16:1(n-10)_24:1	26.603	49.557	26.606	22.954	-0.00296021	0.00296021
PE	18:1(n-7)_19:1	24.4394	40.8142	24.4371	16.3747	0.00234413	0.00234413
PE	18:0_20:4(n-6)	23.3839	38.5235	23.3823	15.1396	0.00155449	0.00155449
PE	18:0_20:2(n-7)	25.7524	45.713	25.751	19.9606	0.00141907	0.00141907
PE	18:1(n-10)_18:2	20.1415	32.322	20.1427	12.1805	-0.00121117	0.00121117
PE	18:0_22:3(n-9)	26.1757	47.6845	26.1751	21.5089	0.000553131	0.000553131
PG	22:4(n-6)_22:6	13.6661	22.8463	14.0219	9.1802	-0.355858	0.355858
PG	20:5(n-3)_22:6(n-3)	11.0659	17.9607	11.3901	6.89474	-0.324215	0.324215
PG	20:2(n-7)_22:6	14.3836	23.9924	14.695	9.60877	-0.311346	0.311346
PG	22:5(n-6)_22:6	12.9613	21.5664	13.2225	8.60507	-0.261178	0.261178
PG	22:5(n-3)_22:5(n-3)	12.8145	21.3298	13.071	8.51535	-0.256493	0.256493
PG	18:3(n-3)_20:5(n-3)	10.473	16.3056	10.7242	5.8326	-0.251181	0.251181
PG	20:4(n-6)_22:4(n-6)	14.1432	23.5539	14.3934	9.41068	-0.250203	0.250203
PG	18:1(n-9)_22:6	14.0615	23.4051	14.3071	9.34362	-0.245653	0.245653
PG	18:1(n-9)_22:6(n-3)	13.7827	22.8408	14.0192	9.05809	-0.236479	0.236479
PG	22:5(n-3)_22:6(n-3)	12.4321	20.6587	12.6668	8.22665	-0.234725	0.234725
PG	18:0_18:1(n-9)	20.3024	32.9429	20.533	12.6404	-0.230537	0.230537
PG	20:3(n-7)_22:6	12.9495	21.4926	13.1744	8.54311	-0.224933	0.224933
PG	16:0_18:1(n-10)	18.6663	29.7574	18.4497	11.0911	0.21656	0.21656
PG	16:1_18:1(n-9)	13.9083	23.0397	14.1179	9.13141	-0.209646	0.209646
PG	18:1_18:2(n-6)	14.9038	24.5226	15.1124	9.61872	-0.2086	0.2086
PG	18:1(n-7)_20:4	14.5628	24.0815	14.7629	9.51867	-0.200068	0.200068
PG	18:1(n-7)_18:1(n-7)	16.447	26.8829	16.6433	10.4359	-0.196295	0.196295
PG	18:1(n-7)_18:2(n-7)	14.7164	24.2694	14.9102	9.55297	-0.193815	0.193815
PG	17:1_18:1(n-9)	15.098	24.7463	15.2898	9.6483	-0.191833	0.191833
PG	18:1(n-9)_22:5(n-3)	15.0256	24.1858	14.8441	9.16013	0.181516	0.181516
PG	18:1(n-7)_18:1(n-10)	17.2497	28.4224	17.426	11.1727	-0.176315	0.176315
PG	18:1(n-7)_18:1(n-9)	16.6595	27.2284	16.8315	10.569	-0.172024	0.172024
PG	18:1(n-7)_20:3(n-7)	16.0788	25.5863	15.9092	9.50746	0.169668	0.169668
PG	16:0_18:1(n-10)	16.3036	26.5292	16.4565	10.2256	-0.152918	0.152918
PG	16:0_20:4(n-6)	15.5852	25.3323	15.733	9.74706	-0.147772	0.147772
PG	16:1(n-7)_18:1(n-7)	15.2261	24.4818	15.0799	9.25574	0.146176	0.146176
PG	18:2(n-7)_22:5	12.8	21.1203	12.9421	8.32028	-0.142015	0.142015
PG	18:1(n-10)_18:2	14.7077	24.1891	14.8467	9.48138	-0.139021	0.139021
PG	18:2(n-10)_22:6	12.7729	21.0703	12.9118	8.29739	-0.138906	0.138906
PG	18:1_20:3(n-6)	15.7096	25.4948	15.8471	9.78518	-0.137508	0.137508
PG	18:0_18:2(n-6)	19.9499	31.9344	20.0873	11.9845	-0.137381	0.137381
PG	16:0_22:5(n-3)	13.9866	23.0449	14.1205	9.05837	-0.133959	0.133959
PG	18:1(n-9)_20:4(n-6)	14.2689	23.559	14.3965	9.29007	-0.127602	0.127602
PG	18:3(n-3)_22:5(n-3)	11.4415	18.5809	11.56	7.13941	-0.11852	0.11852
PG	18:0_18:1(n-10)	20.4854	33.2403	20.6028	12.7549	-0.117392	0.117392
PG	18:1_20:5(n-3)	13.2658	21.4598	13.1533	8.19403	0.112486	0.112486
PG	18:1(n-7)_18:2	14.6982	24.1376	14.8064	9.43942	-0.108225	0.108225
PG	16:0_20:4(n-6)	13.728	22.4952	13.8348	8.7672	-0.106833	0.106833
PG	16:0_18:1(n-10)	16.8285	27.4176	16.9347	10.5891	-0.106247	0.106247
PG	18:1(n-9)_22:5	15.6711	25.1062	15.567	9.43513	0.104077	0.104077
PG	16:1(n-7)_18:2(n-7)	12.0738	19.511	11.9701	7.43712	0.10371	0.10371
PG	18:1(n-9)_20:4	14.7336	24.1766	14.8369	9.44303	-0.103343	0.103343
PG	18:1_18:2(n-6)	16.3168	26.46	16.42	10.1432	-0.103128	0.103128
PG	16:1(n-7)_22:5	12.8184	21.0833	12.9197	8.26498	-0.101318	0.101318
PG	18:1(n-9)_18:1(n-10)	17.045	27.8251	17.1459	10.7801	-0.100845	0.100845
PG	18:1(n-9)_18:2	15.4195	24.7832	15.3188	9.36372	0.100693	0.100693
PG	17:1_18:1(n-7)	14.9171	24.4014	15.0156	9.48427	-0.0984497	0.0984497
PG	16:1(n-7)_16:1(n-10)	11.7354	18.8172	11.6397	7.08181	0.0957546	0.0957546
PG	16:0_16:1(n-7)	13.1261	21.2646	13.0304	8.13847	0.0957432	0.0957432
PG	16:0_18:1(n-9)	16.704	27.1701	16.7994	10.4661	-0.0954189	0.0954189
PG	18:1(n-7)_22:6	14.0525	23.0993	14.1476	9.04685	-0.095088	0.095088
PG	18:2(n-7)_22:6	12.1743	20.0026	12.2677	7.82822	-0.0933762	0.0933762
PG	18:2(n-6)_22:6	12.3381	20.2648	12.4303	7.92673	-0.0922461	0.0922461
PG	18:1(n-7)_18:1(n-7)	18.8541	30.1072	18.7636	11.2531	0.0904961	0.0904961
PG	16:1(n-7)_18:1(n-7)	13.8925	22.7555	13.9759	8.86299	-0.0834084	0.0834084
PG	16:1(n-7)_18:2(n-7)	12.2771	19.8877	12.1963	7.6106	0.0808001	0.0808001
PG	18:1(n-10)_20:5	12.7868	20.9934	12.8656	8.20658	-0.0787964	0.0787964
PG	20:4_20:4(n-6)	12.3381	20.239	12.4144	7.9009	-0.0763912	0.0763912
PG	18:1_18:3(n-3)	13.1094	21.5076	13.1842	8.39825	-0.0747652	0.0747652
PG	16:1(n-7)_20:3	13.0022	21.3388	13.0766	8.33667	-0.0744553	0.0744553
PG	18:1(n-9)_18:2	14.5831	23.7336	14.509	9.15053	0.0740499	0.0740499
PG	18:1_18:2(n-7)	14.8775	24.1376	14.8064	9.26011	0.0710859	0.0710859
PG	16:1(n-7)_18:2	12.2779	19.9053	12.2072	7.62734	0.070734	0.070734
PG	18:2(n-7)_20:4	12.5401	20.5644	12.6108	8.02432	-0.070714	0.070714
PG	16:1_18:2(n-7)	12.2771	19.9057	12.2074	7.62853	0.0696869	0.0696869
PG	16:1(n-7)_22:6	11.5397	18.7285	11.6082	7.18886	-0.0685129	0.0685129
PG	18:1(n-9)_20:5(n-3)	12.6864	20.8067	12.7545	8.12032	-0.0680914	0.0680914
PG	16:1_18:1(n-7)	13.9067	22.7528	13.9745	8.84615	-0.0678806	0.0678806
PG	16:1(n-7)_18:1	13.9067	22.7525	13.9744	8.84588	-0.0677404	0.0677404
PG	18:1_18:2(n-7)	15.2042	24.7203	15.2694	9.51612	-0.0651693	0.0651693
PG	22:6_22:6(n-3)	11.8354	19.1311	11.7704	7.29566	0.0650845	0.0650845
PG	20:4(n-3)_22:5(n-3)	12.2325	19.8482	12.1719	7.61564	0.0606546	0.0606546
PG	18:1(n-7)_18:2(n-7)	14.3937	23.6483	14.4525	9.25455	-0.0587883	0.0587883
PG	18:1(n-7)_20:5(n-3)	12.5497	20.5543	12.6048	8.00465	-0.0551167	0.0551167
PG	18:3(n-3)_22:5(n-3)	11.6848	19.0615	11.7385	7.3767	-0.0536842	0.0536842
PG	16:1(n-7)_18:1(n-9)	13.6589	22.2918	13.7106	8.63287	-0.0517082	0.0517082
PG	18:1_18:2(n-6)	14.5884	23.9173	14.6391	9.32894	-0.0507164	0.0507164
PG	16:1(n-10)_18:1	13.9277	22.7545	13.9754	8.82679	-0.0477037	0.0477037
PG	16:1(n-10)_20:4	12.1998	19.8169	12.1526	7.6171	0.047183	0.047183
PG	18:1_18:1(n-10)	17.6712	28.7716	17.6245	11.1005	0.0466518	0.0466518
PG	18:1_18:2(n-7)	14.6982	23.9403	14.6561	9.24217	0.0420847	0.0420847
PG	18:1(n-7)_18:2(n-6)	14.2698	23.4095	14.3096	9.1397	-0.0397968	0.0397968
PG	16:1(n-7)_22:6	11.724	19.1166	11.7636	7.39266	-0.0396185	0.0396185
PG	18:1(n-9)_18:2	15.0488	24.492	15.088	9.44322	-0.0392637	0.0392637
PG	16:0_18:1(n-9)	16.298	26.3047	16.3369	10.0066	-0.0388927	0.0388927
PG	16:1(n-7)_18:1(n-9)	14.0808	23.0427	14.1194	8.96193	-0.0386543	0.0386543
PG	18:1(n-10)_22:6	14.1647	23.0581	14.1271	8.89338	0.037672	0.037672
PG	16:1_16:1(n-7)	11.5939	18.7928	11.6308	7.19896	-0.0369291	0.0369291
PG	16:2(n-9)_18:1(n-9)	13.0396	21.2257	13.0064	8.18607	0.033227	0.033227
PG	16:1(n-7)_16:1(n-7)	11.4322	18.2458	11.4644	6.81357	-0.0322351	0.0322351
PG	18:1_20:5(n-3)	13.0519	21.2504	13.0216	8.19855	0.0302324	0.0302324
PG	16:1(n-10)_18:1	14.4955	23.7574	14.5253	9.26194	-0.0298004	0.0298004
PG	20:5(n-3)_22:5(n-3)	11.5623	18.5004	11.5356	6.93812	0.0267048	0.0267048
PG	16:2_18:1(n-7)	12.8682	20.9535	12.8418	8.08526	0.0264807	0.0264807
PG	16:1(n-7)_18:1(n-7)	13.4934	22.0046	13.5199	8.51115	-0.0264425	0.0264425
PG	16:2_18:1(n-10)	13.1358	21.3944	13.1116	8.25854	0.0242271	0.0242271
PG	18:2(n-6)_18:2(n-7)	12.6718	20.7061	12.6949	8.03427	-0.0230618	0.0230618
PG	18:1(n-9)_20:1(n-9)	20.7821	33.8499	20.8045	13.0678	-0.0224247	0.0224247
PG	17:0_18:1(n-7)	20.4832	32.8283	20.5056	12.3451	-0.0224037	0.0224037
PG	16:0_20:2(n-6)	19.3739	30.9079	19.3522	11.534	0.0217381	0.0217381
PG	16:1(n-7)_20:3(n-7)	12.8433	20.9923	12.8649	8.14902	-0.0216789	0.0216789
PG	18:1_18:1(n-10)	19.2295	30.758	19.2496	11.5285	-0.0201168	0.0201168
PG	18:1(n-9)_18:2	15.1821	24.6308	15.1986	9.44871	-0.0164795	0.0164795
PG	16:0_18:2(n-6)	13.8769	22.5977	13.8924	8.72078	-0.0155716	0.0155716
PG	18:1_20:1(n-10)	20.8787	34.057	20.8927	13.1783	-0.014061	0.014061
PG	18:1_18:1(n-7)	19.0689	30.4718	19.0551	11.4029	0.0138264	0.0138264
PG	16:0_18:2(n-6)	15.7869	25.4246	15.7984	9.63773	-0.0115318	0.0115318
PG	18:2(n-7)_18:2(n-7)	12.8446	20.9773	12.856	8.13273	-0.0113974	0.0113974
PG	16:1(n-10)_22:6	11.8654	19.301	11.8549	7.43566	0.0104742	0.0104742
PG	16:0_16:1(n-10)	15.2923	24.7627	15.3027	9.47044	-0.010437	0.010437
PG	18:1_18:3(n-3)	12.7748	20.8256	12.7657	8.05083	0.00908375	0.00908375
PG	18:1_20:2(n-7)	17.9142	29.1537	17.9104	11.2394	0.0038166	0.0038166
PG	16:1(n-7)_22:5(n-3)	12.0918	19.7231	12.0954	7.63133	-0.00358868	0.00358868
PG	18:1_18:1(n-9)	17.4971	28.5639	17.5003	11.0668	-0.00321388	0.00321388
PI	18:1(n-9)_22:6	14.6348	23.9372	14.8294	9.30247	-0.194668	0.194668
PI	16:0_16:1(n-7)	13.999	22.3221	13.8064	8.32311	0.192583	0.192583
PI	16:1_18:1(n-9)	14.9236	23.7867	14.7402	8.86313	0.18338	0.18338
PI	18:0_22:6(n-3)	17.7782	28.6564	17.9555	10.8782	-0.177238	0.177238
PI	17:0_22:5(n-3)	16.7652	27.0766	16.9404	10.3114	-0.17519	0.17519
PI	18:1(n-10)_22:5(n-3)	15.6718	25.511	15.8458	9.83918	-0.174053	0.174053
PI	18:1(n-10)_22:6	14.7652	24.1007	14.9277	9.33553	-0.162541	0.162541
PI	18:1_20:3(n-7)	16.8278	27.148	16.9886	10.3202	-0.160803	0.160803
PI	18:1(n-9)_20:3	16.4919	26.6553	16.6499	10.1634	-0.158003	0.158003
PI	18:1(n-10)_20:3	16.6545	26.8862	16.8102	10.2317	-0.155645	0.155645
PI	20:1(n-10)_20:4	18.9721	30.5206	19.1256	11.5485	-0.153488	0.153488
PI	18:1(n-7)_22:6	14.4957	23.6282	14.6471	9.13252	-0.151381	0.151381
PI	18:1(n-7)_20:3(n-7)	16.6275	26.8382	16.7771	10.2108	-0.149616	0.149616
PI	18:1_20:2(n-10)	19.9743	31.6368	19.8258	11.6625	0.148474	0.148474
PI	18:1(n-7)_22:5(n-3)	15.3483	24.9926	15.4938	9.64429	-0.145446	0.145446
PI	18:1(n-9)_20:3(n-9)	17.7841	28.6126	17.9283	10.8285	-0.14419	0.14419
PI	16:0_16:1(n-10)	14.5237	23.1806	14.3804	8.65686	0.143274	0.143274
PI	18:0_20:5(n-3)	16.4132	26.5186	16.5541	10.1054	-0.14093	0.14093
PI	18:0_22:5(n-3)	18.8736	30.3308	19.0058	11.4572	-0.132191	0.132191
PI	18:0_18:1(n-7)	21.3794	34.2228	21.2475	12.8433	0.131994	0.131994
PI	18:1(n-7)_20:3	16.6498	26.8441	16.7811	10.1943	-0.131285	0.131285
PI	18:0_22:4(n-6)	21.4839	34.7441	21.607	13.2601	-0.123095	0.123095
PI	16:0_18:2(n-6)	14.829	23.7384	14.7118	8.90935	0.117263	0.117263
PI	18:0_20:5(n-3)	16.0953	26.0344	16.2125	9.93917	-0.117214	0.117214
PI	18:0_20:3(n-6)	20.578	32.9272	20.463	12.3492	0.114941	0.114941
PI	18:1(n-7)_20:3(n-9)	17.6134	28.2861	17.7248	10.6727	-0.111395	0.111395
PI	18:0_24:6(n-3)	20.3785	32.9846	20.4895	12.6062	-0.111067	0.111067
PI	18:1(n-10)_20:3(n-9)	17.9673	28.8531	18.0776	10.8858	-0.110306	0.110306
PI	16:1(n-10)_18:0	18.3117	29.0535	18.2022	10.7417	0.109526	0.109526
PI	16:0_20:3(n-9)	17.1238	27.513	17.231	10.3892	-0.107183	0.107183
PI	17:0_20:4(n-6)	16.4678	26.5476	16.5745	10.0798	-0.106705	0.106705
PI	16:0_18:2(n-7)	15.395	24.6845	15.2921	9.28946	0.102887	0.102887
PI	18:0_20:4(n-3)	17.427	27.9686	17.5246	10.5417	-0.0976963	0.0976963
PI	16:0_18:1(n-7)	17.1632	27.2646	17.0668	10.1014	0.0963936	0.0963936
PI	16:1(n-7)_18:1	14.665	23.4982	14.5706	8.83321	0.0943413	0.0943413
PI	16:0_18:1(n-10)	17.5886	27.9253	17.4971	10.3366	0.0915642	0.0915642
PI	16:1(n-7)_18:1(n-7)	14.3531	22.9901	14.2616	8.63697	0.0915232	0.0915232
PI	16:1(n-10)_18:1	14.8861	23.8794	14.795	8.9933	0.0910826	0.0910826
PI	16:1_18:1(n-7)	14.8719	23.8578	14.7822	8.98592	0.089654	0.089654
PI	16:1_18:1(n-7)	14.665	23.5077	14.5762	8.84276	0.0887108	0.0887108
PI	18:1(n-10)_19:3	16.0115	25.8746	16.0998	9.86314	-0.0883274	0.0883274
PI	18:0_18:2(n-6)	18.6823	29.681	18.5958	10.9987	0.0864716	0.0864716
PI	18:1(n-9)_18:2(n-10)	16.5758	26.6685	16.6591	10.0927	-0.0833416	0.0833416
PI	18:0_20:2(n-9)	22.9227	37.2999	22.8396	14.3772	0.0830956	0.0830956
PI	16:0_22:5(n-3)	14.9655	24.2952	15.0467	9.32971	-0.0812063	0.0812063
PI	18:1_18:3(n-3)	13.4656	21.6348	13.3845	8.16912	0.0811892	0.0811892
PI	16:1(n-7)_18:0	17.6261	28.0019	17.5458	10.3759	0.0802631	0.0802631
PI	16:1_18:1(n-10)	14.6441	23.4874	14.5643	8.84327	0.0798597	0.0798597
PI	18:1(n-10)_18:2(n-10)	16.7363	26.8947	16.816	10.1584	-0.0797024	0.0797024
PI	18:0_18:2(n-7)	18.9427	30.105	18.8634	11.1624	0.0792885	0.0792885
PI	18:0_20:2(n-9)	23.2783	38.3729	23.3576	15.0945	-0.0792828	0.0792828
PI	16:1(n-7)_18:1(n-9)	14.513	23.2737	14.437	8.76063	0.0760632	0.0760632
PI	18:1_18:2(n-6)	15.3807	24.7078	15.3072	9.3271	0.073535	0.073535
PI	18:1(n-9)_20:4(n-6)	15.2269	24.6954	15.2991	9.46849	-0.0722694	0.0722694
PI	18:0_20:4(n-3)	17.8756	28.6398	17.9452	10.7642	-0.0695534	0.0695534
PI	18:0_20:2(n-10)	23.2536	37.9958	23.1846	14.7422	0.068964	0.068964
PI	18:1(n-9)_19:3	15.8815	25.6604	15.9497	9.7789	-0.0681601	0.0681601
PI	18:1_18:2(n-6)	15.5447	24.9707	15.4792	9.42597	0.0655079	0.0655079
PI	18:1(n-7)_18:2(n-10)	16.3979	26.3881	16.4623	9.99017	-0.0643597	0.0643597
PI	16:0_18:2(n-10)	15.9772	25.61	15.9146	9.63281	0.0626411	0.0626411
PI	18:0_18:1(n-10)	21.8629	35.0752	21.8028	13.2123	0.0601349	0.0601349
PI	18:1(n-7)_20:4(n-6)	15.0757	24.4378	15.1355	9.36216	-0.0598097	0.0598097
PI	16:1(n-10)_18:1(n-10)	15.0235	24.3541	15.0832	9.33069	-0.0597878	0.0597878
PI	17:1_18:1(n-9)	16.1525	25.8661	16.0938	9.71355	0.058733	0.058733
PI	18:1(n-7)_19:3	15.7112	25.3998	15.7692	9.68868	-0.0580721	0.0580721
PI	18:0_18:2(n-7)	19.4666	30.9671	19.4086	11.5005	0.0579948	0.0579948
PI	17:1_20:4(n-6)	13.7665	22.1841	13.7122	8.41764	0.0542107	0.0542107
PI	16:0_20:4(n-3)	13.9077	22.3912	13.8544	8.48349	0.0533171	0.0533171
PI	18:0_18:2(n-10)	20.1648	32.1678	20.116	12.0029	0.0488453	0.0488453
PI	18:0_20:3(n-9)	21.4102	34.5175	21.4582	13.1073	-0.0480576	0.0480576
PI	18:1(n-10)_20:4(n-6)	15.3809	24.8946	15.429	9.51369	-0.0480099	0.0480099
PI	17:0_20:5(n-3)	14.3813	23.2599	14.4287	8.87859	-0.0473614	0.0473614
PI	18:1(n-9)_18:1(n-10)	18.2878	29.1168	18.2417	10.829	0.0461159	0.0461159
PI	18:1(n-7)_18:2(n-6)	15.2061	24.4816	15.163	9.27547	0.0431509	0.0431509
PI	16:0_20:3(n-6)	15.9065	25.5366	15.8636	9.63002	0.0429802	0.0429802
PI	16:0_18:1(n-9)	17.3831	27.6858	17.3434	10.3027	0.0397396	0.0397396
PI	18:1_18:1(n-10)	18.466	29.4125	18.4269	10.9465	0.0391273	0.0391273
PI	18:1(n-9)_22:3(n-9)	20.8794	33.6469	20.8426	12.7675	0.0368767	0.0368767
PI	16:0_20:3(n-7)	16.1854	26.0415	16.2175	9.85612	-0.0320683	0.0320683
PI	18:1(n-7)_18:2(n-7)	15.3613	24.7428	15.3298	9.38155	0.0314722	0.0314722
PI	18:2(n-6)_20:4	13.1532	21.2279	13.1845	8.07475	-0.0312843	0.0312843
PI	18:0_22:3(n-9)	24.1942	40.2966	24.225	16.1024	-0.0308533	0.0308533
PI	18:0_20:3(n-3)	19.6744	31.3403	19.6449	11.6659	0.0294819	0.0294819
PI	18:1(n-7)_18:2	15.3649	24.7517	15.3355	9.38675	0.0293798	0.0293798
PI	18:1(n-7)_20:2(n-7)	18.7425	29.869	18.7144	11.1265	0.0280457	0.0280457
PI	18:1(n-10)_20:2(n-7)	19.143	30.5903	19.1696	11.4473	-0.0266037	0.0266037
PI	18:1_18:2(n-7)	15.5358	25.0159	15.5093	9.48009	0.0265465	0.0265465
PI	18:1(n-7)_18:1(n-7)	17.6371	28.1064	17.6119	10.4693	0.0252419	0.0252419
PI	18:1_18:2(n-7)	15.3649	24.7592	15.3404	9.39425	0.0245152	0.0245152
PI	18:0_20:4(n-6)	18.5459	29.6326	18.5654	11.0867	-0.0194798	0.0194798
PI	17:1_18:1(n-10)	16.2923	26.121	16.2736	9.82871	0.0186672	0.0186672
PI	18:0_22:5(n-6)	20.3909	32.8088	20.4094	12.4179	-0.0184669	0.0184669
PI	18:0_20:3(n-6)	20.0522	32.0768	20.0703	12.0245	-0.0180931	0.0180931
PI	18:1_20:2(n-7)	18.9451	30.263	18.963	11.3179	-0.0179825	0.0179825
PI	18:1(n-9)_18:3	14.3257	23.1179	14.3418	8.79224	-0.0161839	0.0161839
PI	18:1(n-7)_18:1(n-9)	17.8751	28.5022	17.8596	10.6271	0.0154629	0.0154629
PI	17:0_20:3(n-9)	19.2701	30.7251	19.2549	11.4549	0.0152702	0.0152702
PI	18:1(n-7)_18:3	14.1825	22.8458	14.168	8.66332	0.0145454	0.0145454
PI	16:0_20:5(n-3)	13.001	20.8758	13.0154	7.87485	-0.0143881	0.0143881
PI	18:1(n-9)_18:2	15.3634	24.7735	15.3497	9.41007	0.0137234	0.0137234
PI	16:0_20:4(n-6)	14.7146	23.7216	14.7019	9.00704	0.0126591	0.0126591
PI	18:1(n-9)_20:5(n-3)	13.4211	21.7261	13.433	8.30501	-0.0119314	0.0119314
PI	18:0_18:3(n-3)	16.1512	25.9643	16.163	9.81312	-0.011797	0.011797
PI	18:1(n-9)_18:2	15.5219	25.0501	15.5321	9.52823	-0.0102129	0.0102129
PI	16:1(n-7)_20:4(n-6)	12.5209	20.0505	12.5287	7.5296	-0.00778866	0.00778866
PI	18:0_18:1(n-9)	21.6732	34.8413	21.6671	13.1681	0.00614166	0.00614166
PI	18:0_20:2(n-7)	22.4004	36.3735	22.4064	13.9731	-0.00603294	0.00603294
PI	18:0_20:3(n-7)	20.3751	32.7439	20.3803	12.3688	-0.00522804	0.00522804
PI	18:0_20:2(n-7)	22.6207	36.8435	22.6169	14.2228	0.00375938	0.00375938
PI	18:1(n-9)_18:2(n-7)	15.9745	25.6978	15.9758	9.72335	-0.00132656	0.00132656
PI	16:0_20:4(n-3)	14.2183	22.9211	14.2172	8.7028	0.00103855	0.00103855
PI	18:1(n-7)_18:2(n-7)	15.7754	25.4084	15.7751	9.63292	0.000361443	0.000361443
PC P-	P-16:0_20:5(n-3)	17.1265	27.6537	17.2728	10.5272	-0.146261	0.146261
PE P-	P-16:1(n-10)_22:6	17.2423	27.9698	17.566	10.7275	-0.323681	0.323681
PE P-	P-18:3(n-3)_20:5(n-3)	13.9307	22.6421	14.2434	8.71142	-0.312725	0.312725
PE P-	P-18:2(n-6)_22:6	17.8064	28.8731	18.0444	11.0667	-0.237915	0.237915
PE P-	P-18:3(n-3)_22:5(n-3)	16.362	26.6975	16.5846	10.3355	-0.222591	0.222591
PE P-	P-18:1(n-7)_24:6	23.3636	39.0181	23.5861	15.6544	-0.2225	0.2225
PE P-	P-16:1(n-7)_22:6	16.7308	27.1365	16.9525	10.4058	-0.221764	0.221764
PE P-	P-16:0_18:1(n-7)	24.2197	39.9246	24.0136	15.7049	0.206146	0.206146
PE P-	P-18:1(n-7)_16:0	24.2197	39.9273	24.0151	15.7076	0.204657	0.204657
PE P-	P-16:0_18:2(n-6)	21.5292	34.4354	21.3246	12.9062	0.20462	0.20462
PE P-	P-18:1(n-7)_16:1(n-7)	20.8757	33.3667	20.6716	12.4911	0.204063	0.204063
PE P-	P-18:1(n-7)_14:0	20.0729	31.8052	19.8812	11.7323	0.19174	0.19174
PE P-	P-18:1(n-7)_22:6	20.7389	33.7551	20.9301	13.0162	-0.191181	0.191181
PE P-	P-18:1(n-9)_22:6	20.9374	34.0611	21.1238	13.1237	-0.186378	0.186378
PE P-	P-18:1(n-7)_16:1(n-10)	21.5695	34.5694	21.3893	12.9999	0.180197	0.180197
PE P-	P-18:1(n-7)_22:5(n-3)	21.9771	35.9689	22.1557	13.9918	-0.178591	0.178591
PE P-	P-18:1(n-10)_22:6	21.1033	34.3408	21.2771	13.2376	-0.173885	0.173885
PE P-	P-16:0_20:3(n-6)	22.8087	37.0301	22.6408	14.2214	0.167921	0.167921
PE P-	P-18:1(n-9)_16:0	24.4275	40.401	24.2649	15.9735	0.162586	0.162586
PE P-	P-16:0_18:1(n-9)	24.4275	40.401	24.2649	15.9735	0.162586	0.162586
PE P-	P-18:1(n-9)_16:1(n-7)	21.0668	33.7287	20.9126	12.6619	0.154184	0.154184
PE P-	P-16:1(n-7)_20:4(n-6)	17.5576	28.2273	17.7078	10.6697	-0.150173	0.150173
PE P-	P-18:1(n-10)_22:5(n-3)	22.3315	36.6113	22.4757	14.2798	-0.144224	0.144224
PE P-	P-16:0_20:3(n-9)	24.0499	39.7534	23.9196	15.7035	0.130285	0.130285
PE P-	P-18:1(n-10)_24:6	23.7595	39.6817	23.8814	15.9222	-0.121914	0.121914
PE P-	P-15:0_20:4(n-6)	19.0308	30.34	18.9091	11.3092	0.121675	0.121675
PE P-	P-18:0_22:6(n-3)	24.4194	41.1163	24.5397	16.6969	-0.120358	0.120358
PE P-	P-18:1_18:1(n-10)	24.8593	41.8429	24.7459	16.9836	0.11342	0.11342
PE P-	P-18:1(n-10)_18:1	24.8593	41.8429	24.7459	16.9836	0.11342	0.11342
PE P-	P-18:0_22:1(n-9)	27.1704	52.146	27.058	24.9756	0.112402	0.112402
PE P-	P-18:1(n-10)_18:1(n-9)	24.9791	42.2959	24.8671	17.3168	0.111942	0.111942
PE P-	P-18:0_16:1(n-7)	24.5747	40.8875	24.4635	16.3128	0.111155	0.111155
PE P-	P-18:1_18:1(n-9)	24.7705	41.5364	24.6626	16.766	0.107819	0.107819
PE P-	P-18:1(n-9)_18:1	24.7705	41.5364	24.6626	16.766	0.107819	0.107819
PE P-	P-16:0_20:2(n-7)	24.9741	42.3266	24.8754	17.3525	0.098671	0.098671
PE P-	P-16:0_20:3(n-7)	23.0578	37.7113	22.9595	14.6534	0.0983009	0.0983009
PE P-	P-18:1(n-10)_20:1	26.2137	48.2761	26.3089	22.0624	-0.0951977	0.0951977
PE P-	P-16:0_22:2(n-10)	26.316	47.9287	26.2268	21.6127	0.0891991	0.0891991
PE P-	P-14:0_20:5(n-3)	14.5918	23.4359	14.6796	8.84411	-0.0878115	0.0878115
PE P-	P-18:2(n-6)_22:4	21.7959	35.534	21.8827	13.7381	-0.086853	0.086853
PE P-	P-18:2(n-6)_18:1	22.1573	35.8367	22.0737	13.6795	0.0835419	0.0835419
PE P-	P-16:0_22:2(n-9)	26.3161	47.966	26.2351	21.65	0.0809708	0.0809708
PE P-	P-18:1(n-9)_22:1	26.8461	50.4178	26.7664	23.5717	0.0796604	0.0796604
PE P-	P-16:0_24:2(n-9)	26.8461	50.4178	26.7664	23.5717	0.0796604	0.0796604
PE P-	P-18:1(n-7)_18:1	24.7298	41.4986	24.6522	16.7688	0.0776711	0.0776711
PE P-	P-16:0_24:6(n-3)	22.9782	37.8892	23.0557	14.911	-0.0775394	0.0775394
PE P-	P-18:0_24:6(n-3)	25.6741	45.7064	25.7494	20.0323	-0.0753193	0.0753193
PE P-	P-18:1(n-10)_20:5(n-3)	19.3058	31.0558	19.3808	11.7499	-0.0750084	0.0750084
PE P-	P-18:0_18:1(n-10)	26.18	47.3316	26.106	21.1516	0.0740662	0.0740662
PE P-	P-16:0_22:1(n-10)	26.7626	50.0059	26.6905	23.2434	0.0720158	0.0720158
PE P-	P-18:1(n-10)_20:3	23.5468	38.7397	23.4752	15.1929	0.0716686	0.0716686
PE P-	P-16:0_20:2(n-9)	25.1905	43.1863	25.1188	17.9958	0.0716515	0.0716515
PE P-	P-18:1_24:4(n-6)	25.915	46.7258	25.9857	20.8107	-0.0706863	0.0706863
PE P-	P-18:0_18:2(n-6)	25.1981	43.2223	25.1295	18.0241	0.0686131	0.0686131
PE P-	P-18:1_18:2(n-6)	22.1573	35.8629	22.0902	13.7056	0.0670929	0.0670929
PE P-	P-18:0_22:5(n-3)	25.1576	43.5432	25.2242	18.3856	-0.0665283	0.0665283
PE P-	P-17:0_20:4(n-6)	23.3377	38.3013	23.2753	14.9637	0.0623722	0.0623722
PE P-	P-18:1(n-7)_18:1(n-7)	24.5822	41.0548	24.5201	16.4726	0.0620995	0.0620995
PE P-	P-16:0_20:4(n-6)	21.2326	34.1419	21.1705	12.9093	0.062048	0.062048
PE P-	P-16:1(n-10)_20:4	18.0996	29.0764	18.1596	10.9768	-0.0599461	0.0599461
PE P-	P-16:0_22:1(n-9)	26.764	50.0882	26.7056	23.3242	0.0583935	0.0583935
PE P-	P-17:0_20:4(n-6)	22.5924	36.7584	22.5344	14.166	0.0579643	0.0579643
PE P-	P-18:2(n-6)_20:4	18.6879	30.0674	18.7459	11.3794	-0.0579567	0.0579567
PE P-	P-18:0_20:1(n-9)	26.764	50.0929	26.7065	23.3289	0.0575275	0.0575275
PE P-	P-18:1(n-7)_20:3(n-9)	24.3787	40.8085	24.435	16.4299	-0.0563717	0.0563717
PE P-	P-18:0_24:3(n-9)	26.9658	51.1969	26.9096	24.231	0.0562305	0.0562305
PE P-	P-17:0_20:5(n-3)	20.7036	33.3294	20.6474	12.6258	0.0561504	0.0561504
PE P-	P-18:0_18:1(n-9)	26.1368	47.2021	26.0811	21.0653	0.0557079	0.0557079
PE P-	P-18:1(n-9)_20:5(n-3)	19.1364	30.7789	19.1898	11.6425	-0.0534153	0.0534153
PE P-	P-18:1(n-9)_22:4(n-6)	24.6211	41.5753	24.6733	16.9542	-0.0522346	0.0522346
PE P-	P-18:1_22:5(n-6)	23.5541	39.0626	23.6037	15.5085	-0.0496502	0.0496502
PE P-	P-17:0_22:4(n-6)	25.392	44.3799	25.4397	18.988	-0.0477562	0.0477562
PE P-	P-18:1(n-10)_22:1	26.8756	50.7459	26.8283	23.8703	0.047348	0.047348
PE P-	P-18:1(n-10)_22:3	25.8849	46.4796	25.9318	20.5947	-0.0469208	0.0469208
PE P-	P-16:0_20:1(n-10)	26.0733	46.9223	26.0264	20.8491	0.0468731	0.0468731
PE P-	P-16:0_22:5(n-6)	22.9584	37.6217	22.9122	14.6633	0.0462475	0.0462475
PE P-	P-18:1_20:4(n-6)	22.4362	36.626	22.4817	14.1898	-0.0455093	0.0455093
PE P-	P-18:0_20:1(n-10)	26.7626	50.1507	26.7171	23.3882	0.0454464	0.0454464
PE P-	P-14:0_20:4(n-6)	16.8515	26.9682	16.8074	10.1167	0.0441341	0.0441341
PE P-	P-15:0_20:5(n-3)	16.3678	26.3078	16.325	9.94002	0.0427494	0.0427494
PE P-	P-20:0_22:5(n-3)	26.3044	48.4235	26.3459	22.119	-0.0414619	0.0414619
PE P-	P-18:0_18:1(n-7)	26.0744	46.959	26.0337	20.8845	0.0407333	0.0407333
PE P-	P-18:1(n-7)_22:3	25.7868	46.0272	25.8265	20.2404	-0.0396709	0.0396709
PE P-	P-18:0_22:5(n-6)	25.6928	45.6351	25.7322	19.9423	-0.0393162	0.0393162
PE P-	P-18:1(n-10)_20:2(n-10)	25.4955	44.7855	25.5315	19.29	-0.0359344	0.0359344
PE P-	P-18:0_24:5(n-3)	26.1183	47.5635	26.1509	21.4452	-0.0326233	0.0326233
PE P-	P-18:1(n-10)_22:4(n-6)	24.7346	41.9212	24.7669	17.1865	-0.0322514	0.0322514
PE P-	P-16:0_24:5(n-6)	25.12	43.2973	25.1518	18.1773	-0.0317936	0.0317936
PE P-	P-16:0_22:6(n-3)	20.2888	32.7322	20.3198	12.4435	-0.0310459	0.0310459
PE P-	P-16:0_20:5(n-3)	18.5124	29.6218	18.4836	11.1093	0.028841	0.028841
PE P-	P-18:1(n-7)_20:5(n-3)	18.9798	30.5003	19.0084	11.5205	-0.0285282	0.0285282
PE P-	P-18:1(n-7)_22:3(n-7)	25.6034	45.2118	25.6305	19.6084	-0.0270329	0.0270329
PE P-	P-18:1(n-9)_20:3(n-9)	24.53	41.1689	24.5562	16.6389	-0.0261383	0.0261383
PE P-	P-17:0_18:1(n-9)	25.5521	44.7642	25.5266	19.2121	0.0254841	0.0254841
PE P-	P-18:1(n-7)_20:2(n-7)	25.1793	43.3047	25.154	18.1254	0.0252533	0.0252533
PE P-	P-17:0_20:5(n-3)	19.924	31.9232	19.9489	11.9992	-0.0249729	0.0249729
PE P-	P-18:0_20:2(n-10)	26.3995	48.5369	26.3746	22.1375	0.0248165	0.0248165
PE P-	P-18:1(n-10)_20:4(n-6)	21.9941	35.7497	22.0186	13.7555	-0.0244579	0.0244579
PE P-	P-16:0_24:4(n-6)	25.7895	45.9746	25.8139	20.1851	-0.024456	0.024456
PE P-	P-18:0_22:3(n-7)	26.4361	48.8724	26.4583	22.4363	-0.0221748	0.0221748
PE P-	P-18:0_20:4(n-6)	25.0335	42.8268	25.0135	17.7933	0.0200043	0.0200043
PE P-	P-18:1(n-7)_20:1	26.2607	47.995	26.2416	21.7343	0.0191097	0.0191097
PE P-	P-16:0_22:3(n-9)	25.6912	45.5312	25.7071	19.84	-0.0158596	0.0158596
PE P-	P-16:0_22:1(n-7)	26.7193	50.0789	26.7039	23.3596	0.0153408	0.0153408
PE P-	P-16:0_20:1(n-9)	26.0211	46.8222	26.006	20.8011	0.0151539	0.0151539
PE P-	P-17:0_22:4(n-6)	25.0741	42.9841	25.059	17.91	0.0151062	0.0151062
PE P-	P-18:0_20:1(n-7)	26.7193	50.0808	26.7043	23.3616	0.0149918	0.0149918
PE P-	P-18:0_24:4(n-6)	26.5847	49.5247	26.5996	22.94	-0.0149193	0.0149193
PE P-	P-18:1(n-7)_20:0	26.7193	50.238	26.7331	23.5187	-0.0138512	0.0138512
PE P-	P-18:0_20:2(n-9)	26.3161	48.2502	26.3025	21.9342	0.0135746	0.0135746
PE P-	P-20:0_20:4(n-6)	26.295	48.1658	26.2818	21.8708	0.0132008	0.0132008
PE P-	P-16:0_20:2(n-10)	25.3332	43.8889	25.3202	18.5557	0.0130024	0.0130024
PE P-	P-17:0_22:5(n-3)	23.6136	39.1176	23.6256	15.504	-0.0120258	0.0120258
PE P-	P-16:0_22:5(n-3)	21.5509	34.9381	21.5625	13.3872	-0.01161	0.01161
PE P-	P-18:0_22:4(n-6)	26.0127	46.9096	26.0238	20.8969	-0.0111504	0.0111504
PE P-	P-18:0_24:5(n-6)	26.2854	48.2259	26.2965	21.9405	-0.0111198	0.0111198
PE P-	P-16:0_24:3(n-9)	26.4247	48.6913	26.4136	22.2666	0.0110722	0.0110722
PE P-	P-18:1(n-7)_22:1(n-7)	26.7529	50.2893	26.7426	23.5364	0.0102882	0.0102882
PE P-	P-18:1(n-10)_24:3	26.5361	49.2628	26.5463	22.7268	-0.0102654	0.0102654
PE P-	P-18:1(n-10)_20:3	24.641	41.4877	24.6491	16.8467	-0.00815582	0.00815582
PE P-	P-18:0_20:3(n-6)	25.6599	45.3022	25.652	19.6423	0.00793457	0.00793457
PE P-	P-18:0_20:3(n-9)	26.0059	46.853	26.0123	20.8471	-0.00642395	0.00642395
PE P-	P-18:0_22:3(n-9)	26.5606	49.301	26.5544	22.7404	0.0062809	0.0062809
PE P-	P-16:0_22:4(n-6)	24.1146	40.0972	24.1088	15.9827	0.00578308	0.00578308
PE P-	P-18:1(n-7)_20:1(n-7)	26.1027	47.2907	26.0981	21.188	0.00459099	0.00459099
PE P-	P-18:0_20:5(n-3)	22.8533	37.5159	22.8578	14.6626	-0.00449944	0.00449944
PE P-	P-18:1(n-9)_20:4(n-6)	21.8339	35.4485	21.8308	13.6146	0.00303268	0.00303268
PE P-	P-16:0_22:3(n-7)	25.4711	44.5071	25.4687	19.036	0.00243568	0.00243568
PE P-	P-18:0_20:3(n-7)	25.742	45.6833	25.7438	19.9412	-0.00178337	0.00178337
PE P-	P-18:1(n-7)_20:4(n-6)	21.6413	35.0991	21.6409	13.4578	0.000343323	0.000343323
PE P-	P-22:0_20:4(n-6)	26.8621	50.9261	26.8618	24.064	0.000286102	0.000286102
PS	18:1(n-9)_22:5(n-3)	15.845	25.856	16.088	10.011	-0.243002	0.243002
PS	17:0_22:5(n-3)	17.1614	27.753	17.3798	10.5916	-0.218409	0.218409
PS	18:0_22:6(n-3)	18.1741	29.2869	18.3837	11.1129	-0.209629	0.209629
PS	17:0_18:1(n-9)	19.9632	31.7629	19.7814	11.7997	0.181849	0.181849
PS	16:1(n-10)_18:1	15.3403	24.5617	15.1593	9.22144	0.180981	0.180981
PS	18:0_24:6(n-3)	20.7992	33.7805	20.9559	12.9812	-0.156637	0.156637
PS	18:1(n-9)_22:6	14.9283	24.4372	15.0802	9.50892	-0.151918	0.151918
PS	16:0_18:2(n-6)	15.1394	24.2838	14.9924	9.14435	0.147045	0.147045
PS	14:1(n-10)_18:0	15.6544	25.0458	15.5175	9.3914	0.13687	0.13687
PS	18:1(n-7)_22:6	14.7834	24.1346	14.9153	9.35123	-0.131898	0.131898
PS	18:0_18:1(n-10)	22.2679	35.9218	22.1485	13.6539	0.119389	0.119389
PS	18:0_20:5(n-3)	16.4424	26.6238	16.5598	10.1814	-0.117376	0.117376
PS	16:1(n-10)_17:0	16.605	26.5141	16.4906	9.90903	0.114408	0.114408
PS	16:0_16:1(n-10)	14.8161	23.6688	14.7049	8.85269	0.111227	0.111227
PS	18:0_18:2(n-6)	19.1394	30.4474	19.0316	11.308	0.107752	0.107752
PS	16:1(n-10)_18:0	18.7172	29.6758	18.6119	10.9585	0.105352	0.105352
PS	18:0_22:4(n-6)	21.8919	35.5481	21.9945	13.6562	-0.102625	0.102625
PS	16:1(n-7)_17:0	15.9712	25.5303	15.876	9.55914	0.0951328	0.0951328
PS	18:0_18:1(n-9)	22.0829	35.5466	21.9939	13.4637	0.0890255	0.0890255
PS	18:0_18:2(n-7)	19.3533	30.8917	19.2668	11.5383	0.0865211	0.0865211
PS	18:0_20:2(n-6)	22.7746	37.0666	22.6962	14.2919	0.0784092	0.0784092
PS	18:0_22:5(n-3)	19.286	31.0641	19.3636	11.7781	-0.0775909	0.0775909
PS	18:0_18:3(n-6)	17.2657	27.7031	17.3422	10.4373	-0.0764732	0.0764732
PS	16:0_22:5(n-3)	15.2634	24.8096	15.3361	9.54614	-0.072628	0.072628
PS	16:1(n-10)_24:0	26.6203	49.432	26.5577	22.8117	0.0625973	0.0625973
PS	18:1(n-9)_24:0	27.0009	51.2134	26.9425	24.2125	0.0583878	0.0583878
PS	18:0_22:5(n-6)	20.8129	33.6348	20.8682	12.8219	-0.0553513	0.0553513
PS	16:1(n-7)_18:0	18.0329	28.626	17.9796	10.5932	0.0532951	0.0532951
PS	18:0_18:1(n-7)	21.785	35.0291	21.7332	13.2441	0.0518246	0.0518246
PS	18:0_20:3(n-3)	20.0846	32.1898	20.0352	12.1052	0.049427	0.049427
PS	18:0_20:3(n-6)	20.4811	32.8833	20.4347	12.4022	0.0463867	0.0463867
PS	17:0_18:2(n-6)	16.9979	27.1976	16.958	10.1997	0.0398693	0.0398693
PS	18:0_18:3(n-3)	16.9053	27.0754	16.8678	10.1702	0.0374603	0.0374603
PS	16:1(n-9)_18:0	18.4511	29.34	18.4153	10.8889	0.035778	0.035778
PS	18:0_24:5(n-6)	23.3321	38.6377	23.3623	15.3057	-0.0302315	0.0302315
PS	18:0_24:4(n-6)	24.7578	42.0319	24.7877	17.2741	-0.029911	0.029911
PS	18:0_20:4(n-6)	18.9912	30.4118	19.0131	11.4206	-0.0219269	0.0219269
PS	16:1(n-7)_18:1(n-7)	14.6768	23.554	14.6552	8.87712	0.0216932	0.0216932
PS	18:1_18:2(n-6)	15.7172	25.3348	15.7378	9.61764	-0.020607	0.020607
PS	18:0_20:3(n-7)	20.8328	33.5506	20.8184	12.7178	0.0144577	0.0144577
PS	16:0_16:1(n-7)	14.2926	22.8152	14.3016	8.52263	-0.0090189	0.0090189
PS	16:0_18:1(n-9)	17.7841	28.3153	17.7782	10.5312	0.00590897	0.00590897
PS	18:0_18:3(n-3)	16.5273	26.5772	16.5302	10.0499	-0.00289917	0.00289917
PS	16:1(n-10)_22:0	25.7413	45.7274	25.7425	19.9861	-0.00123024	0.00123024

## Sheet: RTDB_C60_to_B30a
Lipid Class	Lipid Molecular Species	RT Target DB /min	RT Original DB /min	Predicted RT /min	RT differences (original - target) /min	RT Error /min	Absolute RT Error /min
LPC	18:2(n-6)	5.8014	7.56532	5.77613	1.76392	0.0252652	0.0252652
LPC	18:1(n-7)	6.4019	8.3813	6.42559	1.9794	-0.0236917	0.0236917
LPC	20:4(n-6)	5.7882	7.55282	5.76624	1.76462	0.0219641	0.0219641
LPC	16:1(n-10)	5.61868	7.33925	5.5972	1.72056	0.0214829	0.0214829
LPC	16:1(n-10)	5.79803	7.56651	5.77708	1.76848	0.0209565	0.0209565
LPC	18:1(n-7)	6.62765	8.70169	6.64681	2.07404	-0.0191579	0.0191579
LPC	18:2(n-6)	5.98253	7.79784	5.96662	1.81532	0.0159092	0.0159092
LPC	16:1(n-7)	5.63784	7.37232	5.62338	1.73448	0.0144639	0.0144639
LPC	16:1(n-7)	5.45848	7.15611	5.45225	1.69763	0.00623178	0.00623178
LPC	18:1(n-10)	6.75357	8.87103	6.75545	2.11746	-0.00188017	0.00188017
LPE	22:5(n-3)	6.28433	8.22253	6.31523	1.9382	-0.0309076	0.0309076
LPE	20:5(n-3)	5.40733	7.07814	5.38434	1.67081	0.0229955	0.0229955
LPE	18:1(n-7)	6.59062	8.63373	6.6101	2.04311	-0.0194817	0.0194817
LPE	18:1(n-7)	6.79784	8.95	6.81673	2.15215	-0.018888	0.018888
LPE	22:4(n-6)	6.76094	8.89116	6.77932	2.13023	-0.0183845	0.0183845
LPE	16:1(n-7)	5.60158	7.31828	5.584	1.71671	0.01758	0.01758
LPE	20:3(n-9)	6.64642	8.71292	6.66325	2.06649	-0.0168271	0.0168271
LPE	16:1(n-10)	5.76255	7.51358	5.74637	1.75103	0.0161791	0.0161791
LPE	18:2(n-6)	5.95337	7.75025	5.94268	1.79688	0.0106945	0.0106945
LPE	20:5(n-3)	5.52423	7.23485	5.51463	1.71062	0.00960064	0.00960064
LPE	20:4(n-6)	6.09551	7.94654	6.10129	1.85102	-0.00577593	0.00577593
LPE	18:1(n-10)	6.93207	9.1258	6.92659	2.19373	0.00548124	0.00548124
LPE	18:1(n-10)	6.72516	8.81072	6.72749	2.08556	-0.00233459	0.00233459
LPE	20:4(n-6)	5.94293	7.74801	5.94083	1.80508	0.00209475	0.00209475
LPE	22:6(n-3)	5.83861	7.62529	5.83934	1.78668	-0.000732422	0.000732422
LPI	20:4(n-6)	5.37166	7.05265	5.40746	1.68099	-0.0357966	0.0357966
LPI	20:3(n-9)	5.9504	7.77324	5.96163	1.82284	-0.0112238	0.0112238
LPI	18:1(n-9)	6.1633	8.04727	6.17052	1.88397	-0.00722122	0.00722122
LPI	18:1(n-10)	6.20005	8.08992	6.20246	1.88988	-0.00241137	0.00241137
PC O-	O-18:3(n-3)_22:5(n-3)	15.1154	25.5451	15.4748	10.4297	-0.359489	0.359489
PC O-	O-18:2(n-6)_22:6	16.4086	27.6354	16.7113	11.2268	-0.302757	0.302757
PC O-	O-18:3(n-3)_20:5(n-3)	13.0677	21.7422	13.3555	8.67447	-0.287799	0.287799
PC O-	O-18:1(n-7)_22:6	19.3614	32.4388	19.5944	13.0774	-0.23299	0.23299
PC O-	O-16:0_16:1(n-10)	19.6941	32.2826	19.5006	12.5884	0.193558	0.193558
PC O-	O-18:1(n-9)_14:0	18.6965	30.5876	18.527	11.8911	0.169508	0.169508
PC O-	O-18:1(n-7)_14:0	18.5301	30.3407	18.3685	11.8107	0.161551	0.161551
PC O-	O-16:0_16:1(n-7)	18.9922	31.0981	18.8317	12.1059	0.160564	0.160564
PC O-	O-16:1(n-7)_16:0	18.7193	30.6455	18.563	11.9263	0.156288	0.156288
PC O-	O-18:1(n-7)_22:5	20.5635	34.5764	20.714	14.0129	-0.150528	0.150528
PC O-	O-18:1(n-10)_18:1(n-10)	23.7879	40.5468	23.6607	16.7589	0.127247	0.127247
PC O-	O-18:1(n-9)_16:1(n-7)	19.5494	32.1648	19.4317	12.6155	0.117685	0.117685
PC O-	O-18:1(n-9)_16:0	22.9241	38.4055	22.8145	15.4814	0.109608	0.109608
PC O-	O-14:0_20:4(n-6)	15.6851	26.0055	15.7841	10.3204	-0.098999	0.098999
PC O-	O-14:0_16:1(n-10)	15.5139	25.4651	15.4156	9.95124	0.0983553	0.0983553
PC O-	O-16:0_18:2(n-6)	20.1234	33.1268	20.0261	13.0034	0.0973148	0.0973148
PC O-	O-16:0_14:1(n-10)	16.3692	26.8658	16.2746	10.4966	0.0945911	0.0945911
PC O-	O-18:1(n-9)_18:1(n-9)	23.6672	40.2088	23.5878	16.5415	0.079443	0.079443
PC O-	O-18:1(n-9)_16:1(n-10)	20.246	33.382	20.1772	13.136	0.0687542	0.0687542
PC O-	O-16:0_18:1(n-9)	23.1535	38.8755	23.0861	15.7221	0.0673256	0.0673256
PC O-	O-18:1(n-7)_18:1(n-7)	23.3842	39.3637	23.3171	15.9795	0.0671196	0.0671196
PC O-	O-18:1_14:1(n-10)	16.8537	27.7731	16.7887	10.9194	0.0649433	0.0649433
PC O-	O-18:0_18:2(n-6)	24.296	41.807	24.2326	17.511	0.0634308	0.0634308
PC O-	O-18:1(n-7)_16:0	22.676	38.0755	22.6198	15.3995	0.0562191	0.0562191
PC O-	O-18:0_18:1(n-9)	25.767	46.5395	25.7121	20.7725	0.0548515	0.0548515
PC O-	O-18:1(n-7)_18:0	25.59	45.9061	25.5354	20.3161	0.0546436	0.0546436
PC O-	O-16:0_20:1(n-7)	25.59	45.9061	25.5354	20.3161	0.0546436	0.0546436
PC O-	O-18:0_18:1(n-7)	25.6677	46.1965	25.6139	20.5288	0.0538616	0.0538616
PC O-	O-16:0_18:1(n-7)	22.676	38.0853	22.6253	15.4093	0.0506535	0.0506535
PC O-	O-18:1(n-10)_16:0	23.0258	38.6834	22.9791	15.6576	0.046711	0.046711
PC O-	O-16:0_20:5(n-3)	17.1954	28.5836	17.2419	11.3883	-0.0465794	0.0465794
PC O-	O-22:0_20:4(n-6)	26.6951	50.6693	26.6542	23.9742	0.0408821	0.0408821
PC O-	O-18:1(n-7)_24:3	26.1781	48.5065	26.1437	22.3284	0.0343552	0.0343552
PC O-	O-16:0_24:4(n-6)	25.3055	45.1759	25.3258	19.8704	-0.0202427	0.0202427
PC O-	O-18:1(n-10)_18:1	23.5503	39.9842	23.5306	16.4338	0.0197639	0.0197639
PC O-	O-16:1(n-7)_16:1(n-7)	15.4951	25.5507	15.479	10.0556	0.0160952	0.0160952
PC O-	O-16:0_18:1(n-10)	23.3144	39.3325	23.3041	16.0181	0.010313	0.010313
PC O-	O-18:1(n-9)_18:1	23.4742	39.767	23.4654	16.2928	0.0087986	0.0087986
PC O-	O-18:1_18:1(n-9)	23.4742	39.7707	23.4666	16.2965	0.00761604	0.00761604
PC O-	O-16:0_20:3(n-9)	22.7641	38.332	22.7704	15.5679	-0.00627518	0.00627518
PC O-	O-18:1(n-7)_22:1	26.5681	50.1311	26.5676	23.563	0.000440598	0.000440598
PC	20:4(n-6)_22:6	14.1776	23.982	14.5806	9.80434	-0.402914	0.402914
PC	20:5(n-3)_22:5(n-3)	13.3107	22.4441	13.6865	9.13333	-0.375746	0.375746
PC	18:2(n-6)_22:5(n-3)	15.414	25.9527	15.7513	10.5387	-0.33732	0.33732
PC	18:3(n-3)_22:5(n-3)	13.5119	22.6855	13.8157	9.1736	-0.30375	0.30375
PC	18:1(n-9)_20:5(n-3)	15.5014	26.0305	15.7994	10.5291	-0.298072	0.298072
PC	18:3(n-3)_20:4	13.2535	22.1443	13.5383	8.8908	-0.284783	0.284783
PC	18:0_24:6(n-3)	23.2947	40.1628	23.5769	16.8681	-0.282206	0.282206
PC	18:1(n-7)_20:5(n-3)	15.3417	25.7308	15.6065	10.389	-0.264779	0.264779
PC	18:1_24:5(n-3)	21.6063	36.6291	21.8707	15.0228	-0.264414	0.264414
PC	18:1(n-10)_22:5	18.4864	30.95	18.7459	12.4636	-0.259466	0.259466
PC	18:1(n-10)_22:6	17.2684	29.0519	17.5212	11.7835	-0.252752	0.252752
PC	20:4(n-6)_22:4(n-6)	17.5327	29.4604	17.7801	11.9277	-0.24744	0.24744
PC	18:1(n-9)_22:6(n-3)	17.1257	28.7976	17.367	11.6719	-0.241327	0.241327
PC	18:1(n-9)_22:5(n-3)	18.3326	30.6597	18.5717	12.3271	-0.239145	0.239145
PC	16:0_20:2(n-7)	21.31	35.36	21.0738	14.05	0.236166	0.236166
PC	16:0_20:2(n-6)	21.2311	35.2183	20.9957	13.9872	0.235464	0.235464
PC	16:0_16:1(n-9)	16.8122	27.4173	16.5877	10.6051	0.224497	0.224497
PC	18:2_20:5(n-3)	13.7623	22.1443	13.5383	8.38203	0.223989	0.223989
PC	18:2(n-6)_20:4(n-6)	15.1422	25.3924	15.3609	10.2502	-0.218736	0.218736
PC	16:1(n-10)_22:5(n-3)	15.0515	25.263	15.2635	10.2115	-0.211992	0.211992
PC	20:1(n-7)_20:4(n-6)	21.8144	36.9243	22.0226	15.1098	-0.208155	0.208155
PC	18:1(n-7)_22:5(n-3)	18.1529	30.328	18.3601	12.1751	-0.207207	0.207207
PC	16:1(n-7)_20:3	15.5038	25.8835	15.7075	10.3797	-0.203723	0.203723
PC	18:2(n-6)_20:1	21.9699	37.2155	22.1666	15.2456	-0.196676	0.196676
PC	20:2(n-6)_20:4(n-6)	18.7635	31.3216	18.9584	12.5581	-0.194944	0.194944
PC	16:0_20:1(n-9)	24.2418	41.5364	24.0482	17.2946	0.193607	0.193607
PC	18:0_22:5(n-6)	23.3328	39.9642	23.525	16.6315	-0.192213	0.192213
PC	16:1(n-7)_22:5(n-3)	14.5961	24.4774	14.7882	9.88134	-0.19213	0.19213
PC	16:1(n-10)_20:3	16.4037	26.756	16.2131	10.3523	0.19062	0.19062
PC	18:0_20:3(n-7)	23.326	39.9194	23.5122	16.5934	-0.186172	0.186172
PC	18:0_22:5(n-3)	21.8857	37.0206	22.0704	15.1349	-0.184732	0.184732
PC	18:1_18:3(n-3)	15.6021	26.0004	15.781	10.3983	-0.178877	0.178877
PC	16:0_20:1(n-7)	24.1046	41.3368	23.9267	17.2322	0.177885	0.177885
PC	15:0_18:1(n-9)	18.348	30.0476	18.1725	11.6996	0.17548	0.17548
PC	18:1_18:2(n-10)	19.4276	32.4525	19.6027	13.0249	-0.175167	0.175167
PC	18:2(n-6)_24:3	24.0948	41.8595	24.268	17.7647	-0.173203	0.173203
PC	18:1_24:4(n-6)	24.0948	41.8595	24.268	17.7647	-0.173203	0.173203
PC	18:1(n-7)_18:1(n-9)	20.9864	34.8248	20.8136	13.8384	0.172792	0.172792
PC	18:1(n-10)_20:4	18.0797	30.1656	18.2521	12.0859	-0.17235	0.17235
PC	18:0_20:3(n-3)	22.7198	38.5229	22.8848	15.8032	-0.164997	0.164997
PC	16:0_24:5(n-6)	21.8268	36.8616	21.9911	15.0347	-0.164297	0.164297
PC	18:1_18:1(n-10)	21.4061	35.6311	21.2422	14.225	0.163918	0.163918
PC	18:0_22:4(n-6)	24.3447	42.2984	24.5082	17.9537	-0.163492	0.163492
PC	18:1_20:4(n-3)	16.7857	28.0597	16.948	11.2741	-0.162315	0.162315
PC	18:0_20:3(n-6)	23.0816	39.1946	23.2437	16.113	-0.162157	0.162157
PC	18:2(n-6)_22:6	14.5373	24.2519	14.6948	9.71457	-0.15747	0.15747
PC	16:1(n-10)_22:6	14.1876	23.5446	14.3444	9.35697	-0.156755	0.156755
PC	18:1_18:3(n-3)	16.032	26.7111	16.1881	10.6791	-0.156065	0.156065
PC	15:0_18:1(n-7)	18.1062	29.7212	17.9522	11.615	0.154011	0.154011
PC	16:0_18:1(n-10)	20.6158	33.98	20.4728	13.3642	0.143002	0.143002
PC	18:1(n-7)_20:3	19.663	32.776	19.8056	13.113	-0.142622	0.142622
PC	18:1_20:3(n-7)	19.663	32.776	19.8056	13.113	-0.142622	0.142622
PC	17:0_20:5(n-3)	16.8197	28.0845	16.9617	11.2648	-0.141964	0.141964
PC	16:1(n-7)_22:3	19.6647	32.776	19.8056	13.1113	-0.140957	0.140957
PC	20:1_22:4(n-6)	24.5622	43.1152	24.7031	18.553	-0.140802	0.140802
PC	17:0_18:1(n-7)	21.2968	35.9229	21.4374	14.626	-0.140543	0.140543
PC	16:1(n-7)_20:1(n-7)	20.96	34.8424	20.8209	13.8824	0.13909	0.13909
PC	16:1_20:5(n-3)	12.9994	21.2586	13.1384	8.25917	-0.139005	0.139005
PC	16:1(n-10)_17:0	19.2517	31.6052	19.1165	12.3535	0.135208	0.135208
PC	18:0_20:5(n-3)	18.9902	31.6045	19.1161	12.6143	-0.125874	0.125874
PC	18:1(n-9)_20:0	26.14	48.058	26.0146	21.918	0.125446	0.125446
PC	16:0_18:2(n-6)	17.4802	28.7808	17.3571	11.3006	0.123093	0.123093
PC	16:0_24:5(n-6)	21.5043	36.2105	21.6272	14.7063	-0.122967	0.122967
PC	16:0_20:4(n-3)	16.6244	27.6971	16.7461	11.0726	-0.121643	0.121643
PC	16:1(n-10)_18:2(n-10)	15.9994	26.5901	16.1209	10.5907	-0.121453	0.121453
PC	16:1_16:1(n-7)	14.3927	23.8411	14.5126	9.44841	-0.119915	0.119915
PC	16:1(n-7)_18:0	20.6969	34.2295	20.5771	13.5326	0.119864	0.119864
PC	20:4(n-6)_22:1	25.3937	45.0331	25.2748	19.6394	0.118938	0.118938
PC	17:0_18:2(n-6)	19.6703	32.3726	19.5543	12.7023	0.116045	0.116045
PC	14:1(n-10)_16:1	12.1767	20.0041	12.2922	7.82746	-0.115596	0.115596
PC	18:1(n-9)_20:4(n-6)	17.9493	29.8883	18.0647	11.9391	-0.115438	0.115438
PC	16:0_20:1(n-10)	24.3041	41.7469	24.1914	17.4428	0.112661	0.112661
PC	18:0_20:2(n-6)	24.9946	43.9994	24.882	19.0048	0.112619	0.112619
PC	16:0_22:5(n-6)	18.7846	31.2117	18.8964	12.4271	-0.111776	0.111776
PC	16:0_22:1(n-9)	26.0087	47.5154	25.9001	21.5067	0.108612	0.108612
PC	15:0_18:1(n-10)	18.4589	30.314	18.3509	11.8551	0.107992	0.107992
PC	16:1(n-7)_17:0	18.5313	30.4251	18.4236	11.8937	0.107769	0.107769
PC	18:1(n-10)_20:3	19.6874	32.7585	19.7945	13.0711	-0.107073	0.107073
PC	15:0_16:1(n-10)	15.1741	24.9915	15.068	9.81744	0.106065	0.106065
PC	16:0_22:5(n-3)	17.367	28.9705	17.4712	11.6035	-0.104242	0.104242
PC	16:0_18:3(n-3)	15.3818	25.5577	15.4841	10.1759	-0.102259	0.102259
PC	16:0_22:3(n-9)	23.238	38.9708	23.1359	15.7328	0.102144	0.102144
PC	16:0_20:5(n-3)	14.6896	24.4831	14.7907	9.79357	-0.101115	0.101115
PC	18:0_20:1(n-9)	26.0087	47.5617	25.908	21.553	0.100731	0.100731
PC	16:0_22:1(n-7)	25.9988	47.5063	25.8986	21.5074	0.100262	0.100262
PC	16:0_24:2(n-6)	26.1587	48.2189	26.0586	22.0601	0.100109	0.100109
PC	18:1(n-7)_20:2(n-7)	21.7759	36.6381	21.8755	14.8622	-0.0995922	0.0995922
PC	16:1(n-7)_18:2	15.0971	25.1727	15.1964	10.0756	-0.0993156	0.0993156
PC	16:0_22:3(n-7)	22.5113	38.0595	22.6106	15.5482	-0.099308	0.099308
PC	16:0_22:5(n-3)	17.6228	29.3686	17.7208	11.7458	-0.0980015	0.0980015
PC	16:1(n-7)_18:2(n-7)	14.5975	24.252	14.6948	9.65449	-0.0972939	0.0972939
PC	18:0_20:1(n-7)	25.9961	47.5089	25.899	21.5129	0.0970364	0.0970364
PC	16:0_18:1(n-9)	20.504	33.8333	20.4074	13.3293	0.0965881	0.0965881
PC	16:0_24:2(n-9)	26.1401	48.1661	26.0438	22.026	0.0962963	0.0962963
PC	16:0_18:3(n-6)	15.6795	25.9914	15.7754	10.3119	-0.0959358	0.0959358
PC	18:0_20:2(n-7)	25.0201	44.1311	24.9248	19.111	0.0952454	0.0952454
PC	17:0_18:1(n-9)	22.674	38.0051	22.5799	15.3312	0.0940781	0.0940781
PC	18:1(n-7)_20:1(n-7)	24.5202	42.6318	24.6139	18.1116	-0.0937443	0.0937443
PC	16:0_18:1(n-7)	20.2222	33.3019	20.1311	13.0797	0.0910835	0.0910835
PC	16:0_24:6(n-3)	19.156	31.5132	19.0654	12.3572	0.0905876	0.0905876
PC	18:0_20:1(n-10)	26.0267	47.7167	25.9363	21.69	0.0903988	0.0903988
PC	18:1_22:5(n-6)	19.5938	32.2874	19.5034	12.6936	0.0903702	0.0903702
PC	18:1(n-7)_20:4(n-6)	17.7552	29.5588	17.8445	11.8036	-0.0892582	0.0892582
PC	18:1(n-7)_19:1	22.7216	38.3992	22.8107	15.6776	-0.0891151	0.0891151
PC	16:1(n-7)_18:2(n-6)	14.4913	23.981	14.5801	9.48968	-0.0888033	0.0888033
PC	17:1_18:2(n-6)	16.1518	26.8023	16.239	10.6505	-0.0872059	0.0872059
PC	18:0_20:4(n-3)	20.464	34.1658	20.5511	13.7019	-0.0871754	0.0871754
PC	16:0_22:4(n-3)	19.6433	32.6573	19.7304	13.014	-0.0870419	0.0870419
PC	18:1_20:3(n-3)	19.2095	31.9232	19.2938	12.7136	-0.0842915	0.0842915
PC	14:0_20:4(n-6)	13.7983	22.8034	13.8825	9.00509	-0.0841465	0.0841465
PC	16:0_22:4(n-6)	20.0658	33.3308	20.1479	13.265	-0.0821323	0.0821323
PC	18:1_20:4(n-6)	19.1188	31.7564	19.2005	12.6376	-0.0817451	0.0817451
PC	16:1(n-10)_18:1(n-9)	17.7156	29.2323	17.6338	11.5167	0.081728	0.081728
PC	16:2_18:2(n-6)	13.7983	22.7989	13.8799	9.00056	-0.0815277	0.0815277
PC	16:0_22:5(n-6)	19.1188	31.7551	19.1998	12.6363	-0.0810204	0.0810204
PC	16:1(n-7)_17:1	15.7681	26.1122	15.8487	10.344	-0.0805845	0.0805845
PC	16:0_22:4(n-3)	19.8643	32.7422	19.7842	12.8779	0.080183	0.080183
PC	16:0_18:3(n-6)	15.4403	25.6076	15.5203	10.1674	-0.0800476	0.0800476
PC	18:1(n-7)_20:3	19.3019	32.0783	19.3818	12.7764	-0.0799065	0.0799065
PC	18:1(n-10)_20:1	24.8605	43.5861	24.7808	18.7257	0.0796509	0.0796509
PC	16:1(n-10)_20:4(n-6)	14.751	24.5721	14.8305	9.82118	-0.0794878	0.0794878
PC	18:1(n-9)_20:3(n-7)	19.8681	32.9994	19.947	13.1314	-0.0789528	0.0789528
PC	18:1_24:1(n-9)	26.7666	50.8655	26.6895	24.0989	0.0770493	0.0770493
PC	18:1(n-9)_24:1	26.7666	50.8655	26.6895	24.0989	0.0770493	0.0770493
PC	18:1(n-9)_22:3(n-9)	23.8616	41.0149	23.7851	17.1534	0.0764446	0.0764446
PC	18:1(n-7)_22:3	23.5608	40.4262	23.6352	16.8653	-0.0743656	0.0743656
PC	15:0_18:3(n-3)	13.4719	22.1609	13.5462	8.68895	-0.0742645	0.0742645
PC	16:0_18:4(n-3)	13.7259	22.3758	13.6517	8.64991	0.0742579	0.0742579
PC	18:1_20:1(n-10)	24.7064	43.5807	24.7798	18.8744	-0.0733948	0.0733948
PC	16:0_18:2(n-9)	18.1631	29.9274	18.0911	11.7643	0.0719624	0.0719624
PC	18:0_20:3(n-9)	24.31	42.0393	24.3812	17.7292	-0.0711708	0.0711708
PC	18:0_18:2(n-6)	21.8326	36.4331	21.762	14.6005	0.0705223	0.0705223
PC	16:0_22:6(n-3)	16.492	27.1264	16.4221	10.6344	0.0698872	0.0698872
PC	16:0_20:5(n-3)	14.963	24.9385	15.0328	9.97552	-0.0697603	0.0697603
PC	18:1(n-7)_18:1(n-7)	20.7247	34.4256	20.655	13.7009	0.0696659	0.0696659
PC	14:1(n-10)_16:0	14.2174	23.2349	14.1486	9.01747	0.068759	0.068759
PC	16:2(n-9)_18:1(n-9)	16.1401	26.7482	16.2087	10.6081	-0.0686646	0.0686646
PC	17:1_18:1(n-9)	19.1437	31.5309	19.0752	12.3872	0.0684528	0.0684528
PC	15:0_18:2(n-7)	15.5218	25.7067	15.59	10.185	-0.0682621	0.0682621
PC	16:0_22:2(n-6)	24.8114	43.3738	24.7433	18.5623	0.06814	0.06814
PC	16:0_22:4(n-6)	20.3109	33.767	20.3766	13.4561	-0.0656242	0.0656242
PC	18:1(n-9)_20:1	25.0881	44.4001	25.024	19.312	0.0640087	0.0640087
PC	16:0_22:2(n-9)	25.0881	44.4001	25.024	19.312	0.0640087	0.0640087
PC	14:0_16:1(n-7)	13.1797	21.4882	13.2436	8.30844	-0.0639343	0.0639343
PC	16:1(n-10)_19:1	19.6583	32.4401	19.5952	12.7818	0.0631294	0.0631294
PC	18:0_24:5(n-6)	25.2155	45.0396	25.2772	19.8241	-0.061636	0.061636
PC	18:1(n-9)_19:1	23.0397	38.9018	23.1001	15.8621	-0.0603695	0.0603695
PC	17:0_18:2(n-6)	18.883	31.0826	18.8227	12.1995	0.0603123	0.0603123
PC	18:0_22:6(n-3)	20.7701	34.8647	20.8303	14.0945	-0.0601578	0.0601578
PC	16:0_16:1(n-7)	16.3349	26.8683	16.2761	10.5335	0.0588169	0.0588169
PC	18:1_24:5(n-6)	22.4698	37.9108	22.5273	15.4409	-0.0575123	0.0575123
PC	16:1_18:3(n-3)	13.1182	21.3345	13.174	8.21629	-0.055789	0.055789
PC	16:1(n-10)_17:1	15.7622	26.0603	15.8176	10.2981	-0.055397	0.055397
PC	16:0_16:1(n-10)	16.8725	28.0228	16.9275	11.1503	-0.0550556	0.0550556
PC	18:1(n-10)_18:2	18.3454	30.3882	18.3996	12.0428	-0.0542336	0.0542336
PC	16:1_16:1(n-9)	14.4401	23.805	14.4938	9.36491	-0.0536757	0.0536757
PC	16:1_18:1(n-9)	18.5754	30.5805	18.5225	12.0051	0.0528584	0.0528584
PC	18:0_18:1(n-7)	24.3257	41.868	24.2737	17.5424	0.0519943	0.0519943
PC	16:1(n-7)_18:1(n-9)	17.0557	28.162	17.0047	11.1064	0.0510044	0.0510044
PC	16:1_16:1(n-10)	14.4211	23.763	14.4712	9.34185	-0.0500946	0.0500946
PC	14:0_16:1(n-10)	13.6628	22.298	13.6128	8.63515	0.0500889	0.0500889
PC	16:2_18:1(n-10)	16.2837	26.97	16.3334	10.6863	-0.0497284	0.0497284
PC	16:1_16:1(n-10)	15.2632	25.1959	15.2135	9.93274	0.049614	0.049614
PC	18:1(n-7)_20:3	20.6233	34.4698	20.6724	13.8465	-0.0490742	0.0490742
PC	14:0_18:1(n-9)	16.3103	26.8431	16.2618	10.5327	0.0485058	0.0485058
PC	14:0_20:5(n-3)	12.2534	20.015	12.3017	7.76157	-0.0482864	0.0482864
PC	18:1(n-9)_20:2(n-9)	22.4698	37.8933	22.5177	15.4235	-0.047945	0.047945
PC	18:1(n-7)_18:2(n-7)	18.1385	29.9276	18.0913	11.7891	0.0472374	0.0472374
PC	18:1_18:1(n-9)	21.9702	36.7315	21.9246	14.7612	0.0456257	0.0456257
PC	14:0_18:3(n-3)	12.2665	19.9224	12.221	7.65589	0.0454617	0.0454617
PC	18:0_18:1(n-10)	24.7125	42.8931	24.6674	18.1806	0.0451508	0.0451508
PC	16:1(n-7)_20:2(n-7)	17.9202	29.7403	17.9649	11.82	-0.0446949	0.0446949
PC	18:0_24:5(n-3)	24.7646	43.7196	24.8085	18.955	-0.0438423	0.0438423
PC	16:0_16:1(n-9)	16.6782	27.6539	16.7217	10.9757	-0.0435429	0.0435429
PC	18:1(n-9)_20:2(n-7)	22.0437	37.0532	22.0865	15.0095	-0.0427971	0.0427971
PC	18:1_18:1(n-7)	21.6867	36.2409	21.6464	14.5542	0.0402775	0.0402775
PC	18:1(n-10)_18:2	18.58	30.7388	18.6201	12.1588	-0.0400963	0.0400963
PC	18:1(n-9)_20:3(n-9)	20.8559	34.8305	20.816	13.9747	0.0399075	0.0399075
PC	17:0_18:1(n-7)	22.3357	37.4744	22.2965	15.1388	0.0391655	0.0391655
PC	16:0_24:3(n-9)	25.4483	45.7164	25.4854	20.2682	-0.0371323	0.0371323
PC	18:1(n-7)_22:1	26.1513	48.4095	26.1145	22.2582	0.0367851	0.0367851
PC	16:1(n-7)_24:1	26.1513	48.4095	26.1145	22.2582	0.0367851	0.0367851
PC	18:0_20:4(n-6)	21.611	36.2428	21.6476	14.6317	-0.036562	0.036562
PC	18:1(n-7)_20:0	25.9947	47.8247	25.9584	21.83	0.0362549	0.0362549
PC	16:1(n-7)_20:4(n-6)	14.3114	23.5499	14.3476	9.23848	-0.036211	0.036211
PC	16:0_20:4(n-3)	16.221	26.7054	16.1849	10.4844	0.036129	0.036129
PC	16:1(n-10)_17:1	16.3234	27.0152	16.359	10.6918	-0.0355968	0.0355968
PC	16:0_18:2(n-10)	18.6374	30.7089	18.6019	12.0715	0.0354939	0.0354939
PC	17:1_18:1(n-7)	18.9189	31.1894	18.8838	12.2705	0.035183	0.035183
PC	17:0_18:1(n-7)	21.592	36.2095	21.6266	14.6175	-0.0345688	0.0345688
PC	16:0_24:5(n-3)	20.9582	35.2107	20.9917	14.2525	-0.033493	0.033493
PC	18:1_20:2(n-6)	21.9699	36.8848	22.0028	14.9149	-0.0329018	0.0329018
PC	15:0_16:1(n-10)	14.6233	24.0049	14.5909	9.38161	0.0323973	0.0323973
PC	16:1(n-7)_16:1(n-10)	14.1568	23.2979	14.1891	9.14111	-0.0322886	0.0322886
PC	14:0_18:1(n-7)	16.1034	26.5009	16.0713	10.3975	0.0320988	0.0320988
PC	16:1(n-10)_18:2	15.1048	25.0903	15.1368	9.98549	-0.0319519	0.0319519
PC	16:0_20:3(n-3)	18.451	30.5167	18.4823	12.0657	-0.0313034	0.0313034
PC	16:1(n-7)_18:1(n-7)	16.8421	27.8148	16.812	10.9728	0.0300407	0.0300407
PC	18:1_18:2(n-7)	18.3372	30.3369	18.366	11.9997	-0.0288086	0.0288086
PC	16:0_20:3(n-7)	19.1642	31.7402	19.1915	12.576	-0.0273113	0.0273113
PC	14:1(n-10)_16:0	14.3122	23.4522	14.2872	9.14006	0.0249805	0.0249805
PC	16:1(n-7)_18:2	14.9154	24.7849	14.9388	9.8695	-0.0234165	0.0234165
PC	16:1(n-7)_16:1(n-7)	13.692	22.4996	13.7154	8.8076	-0.0233574	0.0233574
PC	17:0_20:4(n-6)	19.459	32.2506	19.4817	12.7916	-0.0226955	0.0226955
PC	14:1(n-10)_18:1	14.7862	24.4201	14.7638	9.63394	0.0223808	0.0223808
PC	18:1(n-7)_18:2	17.9689	29.7773	17.9898	11.8083	-0.0208435	0.0208435
PC	16:1_18:2(n-7)	14.9154	24.7797	14.9359	9.8643	-0.0204821	0.0204821
PC	16:1(n-7)_16:1(n-9)	13.9745	22.9903	13.9939	9.01581	-0.0194616	0.0194616
PC	20:0_20:4(n-6)	25.1846	44.8491	25.2039	19.6645	-0.0193291	0.0193291
PC	16:0_20:3(n-6)	18.8552	31.106	18.8362	12.2509	0.0189819	0.0189819
PC	15:0_16:1(n-7)	14.5996	23.9833	14.5811	9.38369	0.0184364	0.0184364
PC	18:0_22:3(n-7)	25.5027	45.851	25.5209	20.3483	-0.0182247	0.0182247
PC	18:2(n-6)_20:0	25.2863	45.0164	25.2685	19.7301	0.0177803	0.0177803
PC	16:0_20:4(n-6)	17.268	28.659	17.2855	11.391	-0.0175457	0.0175457
PC	18:0_18:1(n-7)	24.718	43.0987	24.7005	18.3807	0.0174866	0.0174866
PC	16:1(n-7)_20:0	24.718	43.0987	24.7005	18.3807	0.0174866	0.0174866
PC	16:0_16:2(n-9)	15.5793	25.7164	15.5967	10.1372	-0.0174379	0.0174379
PC	16:2(n-7)_18:1(n-7)	15.0308	24.9092	15.0138	9.87833	0.0170221	0.0170221
PC	18:0_18:2(n-7)	21.9923	36.8975	22.0092	14.9052	-0.0168953	0.0168953
PC	15:0_18:2(n-6)	15.5161	25.6239	15.532	10.1078	-0.0158606	0.0158606
PC	16:0_20:3(n-9)	19.8878	32.9301	19.9033	13.0423	-0.0155811	0.0155811
PC	18:3(n-3)_20:5(n-3)	11.8533	19.4672	11.8385	7.6138	0.0148287	0.0148287
PC	16:1_18:2(n-6)	14.7736	24.4766	14.7878	9.70302	-0.0142622	0.0142622
PC	18:0_18:1(n-9)	24.5861	42.4816	24.5728	17.8955	0.0132446	0.0132446
PC	16:1_16:1(n-10)	14.6119	24.0826	14.6248	9.47072	-0.0128822	0.0128822
PC	18:1(n-9)_20:3	20.676	34.4465	20.6632	13.7705	0.0127544	0.0127544
PC	18:1_20:3(n-9)	20.676	34.4465	20.6632	13.7705	0.0127544	0.0127544
PC	14:0_18:2(n-6)	13.952	22.9003	13.9394	8.94834	0.0125856	0.0125856
PC	16:1(n-7)_17:1	15.1984	25.1592	15.1865	9.96074	0.0118866	0.0118866
PC	16:0_20:3(n-6)	18.6367	30.7859	18.6485	12.1492	-0.0117989	0.0117989
PC	18:0_24:4(n-6)	25.7984	46.9683	25.8097	21.1699	-0.011343	0.011343
PC	14:0_16:1(n-9)	13.4607	22.0019	13.4718	8.54123	-0.0111284	0.0111284
PC	16:0_20:4(n-3)	16.3677	27.0113	16.3568	10.6436	0.0109215	0.0109215
PC	18:0_18:3(n-3)	19.1388	31.665	19.1497	12.5262	-0.0108948	0.0108948
PC	16:1(n-7)_18:2	15.5464	25.6596	15.5573	10.1132	-0.0108662	0.0108662
PC	16:1(n-7)_18:2(n-7)	14.9165	24.7639	14.9271	9.84747	-0.0106134	0.0106134
PC	18:0_22:3(n-9)	25.7353	46.6667	25.7455	20.9314	-0.0102501	0.0102501
PC	16:1(n-10)_18:2	14.9596	24.8058	14.9508	9.84617	0.00886154	0.00886154
PC	16:0_20:3(n-9)	20.212	33.4601	20.2208	13.2481	-0.00872231	0.00872231
PC	18:1(n-9)_18:2(n-6)	18.1875	30.0799	18.1943	11.8924	-0.00681686	0.00681686
PC	16:1_16:1(n-7)	14.736	24.3371	14.7294	9.60111	0.00652218	0.00652218
PC	14:1(n-10)_16:1(n-10)	12.5	20.2543	12.5054	7.75425	-0.0053978	0.0053978
PC	16:1(n-10)_20:2	18.9937	31.3935	18.9987	12.3998	-0.00501251	0.00501251
PC	16:0_18:3(n-3)	14.9519	24.7992	14.947	9.84732	0.00492191	0.00492191
PC	16:1_18:2(n-6)	14.9685	24.8303	14.9651	9.86173	0.00340462	0.00340462
PC	18:2(n-6)_19:1	20.0863	33.2288	20.0879	13.1425	-0.00159645	0.00159645
PC	16:0_24:4(n-6)	23.5433	40.0254	23.5418	16.4821	0.00147629	0.00147629
PE	16:1(n-7)_20:2	19.9528	32.3108	19.6159	12.358	0.336948	0.336948
PE	18:2(n-6)_22:6	15.4392	25.9637	15.7017	10.5245	-0.262487	0.262487
PE	18:1(n-7)_22:6	18.1397	30.3248	18.3827	12.1852	-0.243002	0.243002
PE	18:1(n-9)_20:5(n-3)	16.5275	27.6219	16.7677	11.0944	-0.240149	0.240149
PE	18:1(n-7)_22:5(n-3)	19.3307	32.2128	19.5619	12.8821	-0.231213	0.231213
PE	18:2(n-6)_20:4	16.1146	26.8751	16.3453	10.7606	-0.230707	0.230707
PE	18:1(n-9)_22:5(n-3)	19.5345	32.5672	19.7498	13.0327	-0.215302	0.215302
PE	16:0_18:1(n-9)	21.78	35.9724	21.5695	14.1923	0.210546	0.210546
PE	18:1(n-10)_22:6	18.4864	30.8696	18.6943	12.3832	-0.207857	0.207857
PE	18:1(n-10)_20:5	16.6624	27.8236	16.8675	11.1612	-0.205095	0.205095
PE	16:1(n-10)_22:6	15.0293	25.1806	15.2334	10.1514	-0.204187	0.204187
PE	18:1(n-10)_22:5(n-3)	19.6948	32.8284	19.879	13.1336	-0.184172	0.184172
PE	14:0_18:1(n-9)	17.4472	28.5113	17.2639	11.0641	0.183262	0.183262
PE	17:0_18:1(n-7)	23.5224	39.813	23.3471	16.2906	0.175299	0.175299
PE	17:0_18:1(n-9)	23.8731	40.3686	23.7076	16.4955	0.16551	0.16551
PE	16:0_16:1(n-7)	17.5627	28.7205	17.4006	11.1578	0.162079	0.162079
PE	14:0_18:2(n-6)	14.7965	24.2492	14.6384	9.45273	0.158122	0.158122
PE	18:1(n-10)_20:4	19.3041	32.0321	19.4574	12.728	-0.153326	0.153326
PE	17:0_22:5(n-3)	20.975	35.037	21.1267	14.062	-0.151678	0.151678
PE	14:0_18:1(n-7)	17.2254	28.206	17.075	10.9806	0.150362	0.150362
PE	15:0_18:1(n-9)	19.5768	31.9835	19.428	12.4066	0.148834	0.148834
PE	16:0_18:2(n-6)	18.7114	30.6506	18.5632	11.9392	0.148233	0.148233
PE	16:0_20:5(n-3)	15.9281	26.4997	16.0758	10.5717	-0.14769	0.14769
PE	16:0_16:1(n-10)	18.2673	29.8604	18.1275	11.5931	0.13983	0.13983
PE	16:0_16:1(n-9)	17.9906	29.4104	17.8539	11.4198	0.136635	0.136635
PE	16:1(n-10)_20:4	15.6449	26.0771	15.775	10.4321	-0.130103	0.130103
PE	18:0_22:6(n-3)	21.9423	37.0521	22.0679	15.1098	-0.125549	0.125549
PE	18:0_24:6(n-3)	24.3624	42.4589	24.4868	18.0965	-0.124399	0.124399
PE	17:1_18:1(n-9)	20.3646	33.5679	20.2474	13.2034	0.117117	0.117117
PE	18:1(n-7)_20:4(n-6)	18.9659	31.4523	19.0804	12.4864	-0.114538	0.114538
PE	17:1_20:4(n-6)	17.0341	28.3274	17.1482	11.2934	-0.114122	0.114122
PE	16:1_18:1(n-7)	18.7644	30.8044	18.6541	12.04	0.110285	0.110285
PE	16:1_16:1(n-7)	14.8043	24.3527	14.6949	9.54843	0.109383	0.109383
PE	16:1(n-10)_18:1(n-9)	18.962	31.1155	18.8531	12.1535	0.108973	0.108973
PE	16:1(n-7)_18:1	18.7644	30.8101	18.6576	12.0457	0.106806	0.106806
PE	16:0_18:1(n-7)	21.4739	35.5513	21.3676	14.0774	0.106247	0.106247
PE	18:0_20:3(n-3)	23.8662	40.8286	23.9705	16.9624	-0.104271	0.104271
PE	17:0_20:5(n-3)	18.0025	29.8235	18.1061	11.8209	-0.103594	0.103594
PE	18:1(n-7)_20:3	21.8118	36.6713	21.914	14.8595	-0.10218	0.10218
PE	16:1(n-7)_17:0	19.7702	32.4086	19.6681	12.6384	0.102152	0.102152
PE	18:1(n-10)_22:3	24.8829	43.7379	24.9817	18.8549	-0.0987148	0.0987148
PE	16:1(n-7)_18:1	18.4616	30.2896	18.3636	11.8281	0.0979118	0.0979118
PE	16:1_18:1(n-7)	18.4616	30.2896	18.3636	11.8281	0.0979118	0.0979118
PE	18:1_18:3(n-3)	16.653	27.5862	16.7501	10.9331	-0.0970383	0.0970383
PE	16:1(n-7)_16:1(n-10)	15.0255	24.7254	14.9286	9.69984	0.0968924	0.0968924
PE	17:1_18:1(n-7)	20.128	33.1444	20.032	13.0164	0.0960197	0.0960197
PE	18:1(n-7)_20:3	20.5095	34.1567	20.6035	13.6472	-0.0939598	0.0939598
PE	18:0_22:4(n-6)	25.1095	44.4654	25.2016	19.3559	-0.0920296	0.0920296
PE	16:0_22:5(n-3)	18.8365	31.2271	18.9277	12.3906	-0.0912685	0.0912685
PE	18:0_18:3(n-3)	20.3602	33.6129	20.2719	13.2527	0.0882359	0.0882359
PE	16:1(n-7)_18:0	21.9078	36.4725	21.821	14.5647	0.0867519	0.0867519
PE	16:1_18:1(n-10)	18.4346	30.262	18.3487	11.8273	0.0858898	0.0858898
PE	18:0_18:2(n-6)	23.0248	38.7403	22.9396	15.7155	0.0852108	0.0852108
PE	16:0_20:3(n-6)	20.0658	33.0434	19.983	12.9777	0.0827541	0.0827541
PE	18:1_18:2(n-6)	20.0658	33.0434	19.983	12.9777	0.0827541	0.0827541
PE	14:1(n-10)_18:1	15.7453	25.9011	15.6628	10.1558	0.0824738	0.0824738
PE	16:1(n-7)_19:1	20.1132	33.1444	20.032	13.0312	0.0811863	0.0811863
PE	18:0_24:5(n-6)	25.6384	46.3453	25.7164	20.7068	-0.0779686	0.0779686
PE	17:0_18:2(n-6)	20.8934	34.4857	20.8166	13.5922	0.0768776	0.0768776
PE	18:1_20:4(n-6)	19.7923	32.8064	19.8683	13.0141	-0.0760136	0.0760136
PE	16:1(n-7)_20:3	17.8744	29.5636	17.95	11.6892	-0.0756474	0.0756474
PE	18:0_18:2(n-7)	23.1459	39.173	23.0712	16.027	0.0747604	0.0747604
PE	16:1_16:1(n-7)	15.7025	25.8482	15.6307	10.1457	0.0718288	0.0718288
PE	16:1(n-7)_18:1(n-9)	18.2712	29.9941	18.2029	11.7229	0.0683117	0.0683117
PE	18:1(n-9)_18:1(n-10)	22.4225	37.9251	22.4901	15.5025	-0.0675316	0.0675316
PE	18:0_20:3(n-9)	25.1044	44.355	25.172	19.2505	-0.0675106	0.0675106
PE	18:0_24:5(n-3)	25.3553	45.3303	25.4212	19.975	-0.0658531	0.0658531
PE	18:0_20:5(n-3)	20.2032	33.605	20.2676	13.4018	-0.0643749	0.0643749
PE	18:1_18:2(n-7)	19.5566	32.32	19.6208	12.7634	-0.0642681	0.0642681
PE	18:0_20:3(n-6)	24.1895	41.5414	24.253	17.3519	-0.0635452	0.0635452
PE	18:1(n-7)_22:3	24.6082	42.9615	24.6711	18.3533	-0.0628281	0.0628281
PE	16:1(n-7)_18:1(n-7)	18.0583	29.6396	17.9967	11.5813	0.061615	0.061615
PE	18:1(n-10)_22:4	22.3293	37.7624	22.3904	15.4331	-0.0611153	0.0611153
PE	18:0_22:5(n-3)	23.0434	39.2824	23.1044	16.239	-0.060957	0.060957
PE	18:1(n-10)_18:2	19.5669	32.322	19.6219	12.7551	-0.0550556	0.0550556
PE	16:1_16:1(n-10)	15.5139	25.5564	15.4603	10.0425	0.0536013	0.0536013
PE	18:1(n-9)_20:0	26.2908	48.9297	26.3437	22.6388	-0.052906	0.052906
PE	18:1_24:1(n-9)	26.9032	51.3995	26.8527	24.4963	0.0505486	0.0505486
PE	18:0_20:4(n-3)	21.6743	36.2774	21.7242	14.6031	-0.0498867	0.0498867
PE	18:1(n-9)_24:1	26.9032	51.4063	26.8543	24.503	0.0489044	0.0489044
PE	18:0_20:4(n-6)	22.8041	38.5235	22.8476	15.7193	-0.0434971	0.0434971
PE	18:1_22:4(n-6)	23.1042	39.1501	23.0645	16.0458	0.0397205	0.0397205
PE	18:1_20:3(n-9)	21.8659	36.6524	21.9055	14.7865	-0.0395947	0.0395947
PE	18:1(n-9)_20:3	21.8659	36.6524	21.9055	14.7865	-0.0395947	0.0395947
PE	16:1(n-7)_16:1(n-7)	14.5002	23.8439	14.4613	9.34365	0.0389347	0.0389347
PE	16:0_22:5(n-6)	20.329	33.7801	20.367	13.4512	-0.0379963	0.0379963
PE	16:1(n-10)_24:0	27.0387	51.9868	27.0027	24.9481	0.0359612	0.0359612
PE	18:0_20:1(n-10)	26.3125	48.6342	26.2773	22.3217	0.0351925	0.0351925
PE	18:1(n-9)_24:0	27.299	53.2485	27.264	25.9495	0.0350189	0.0350189
PE	18:1(n-7)_18:1(n-7)	21.9421	36.657	21.9076	14.7149	0.0345039	0.0345039
PE	18:1(n-9)_19:1	24.168	41.3759	24.2022	17.2079	-0.0342293	0.0342293
PE	16:1(n-10)_22:0	26.539	49.6564	26.5053	23.1174	0.0337467	0.0337467
PE	18:0_22:2(n-10)	26.4884	49.4258	26.4547	22.9374	0.0337467	0.0337467
PE	18:1(n-10)_22:1	26.4884	49.426	26.4547	22.9376	0.0337048	0.0337048
PE	18:1(n-7)_20:1(n-7)	25.2234	44.6804	25.2568	19.4569	-0.0333366	0.0333366
PE	16:1(n-10)_17:1	16.8252	27.6721	16.7923	10.8468	0.032896	0.032896
PE	18:1(n-10)_20:3	22.202	37.3198	22.1716	15.1178	0.0304031	0.0304031
PE	18:0_20:2(n-9)	25.6831	46.3323	25.7128	20.6492	-0.0297565	0.0297565
PE	14:0_20:4(n-6)	14.6129	24.1392	14.5839	9.52627	0.0289965	0.0289965
PE	16:1(n-7)_24:1	26.3715	49.1816	26.4002	22.8101	-0.0286598	0.0286598
PE	18:0_18:1(n-7)	25.127	44.0986	25.0985	18.9716	0.0285149	0.0285149
PE	18:0_20:1(n-9)	26.2896	48.5628	26.2611	22.2732	0.0284481	0.0284481
PE	18:0_22:3(n-7)	25.8627	47.0399	25.8908	21.1772	-0.0281677	0.0281677
PE	16:0_18:3(n-6)	16.7283	27.5991	16.7565	10.8708	-0.0281353	0.0281353
PE	18:1(n-7)_22:1	26.3715	49.1782	26.3994	22.8067	-0.0279102	0.0279102
PE	16:1(n-10)_18:2(n-6)	15.9215	26.3261	15.9489	10.4046	-0.0274315	0.0274315
PE	16:0_24:5(n-6)	23.0306	39.1199	23.0559	16.0893	-0.0252476	0.0252476
PE	18:1_18:1(n-9)	22.2444	37.5398	22.2695	15.2953	-0.0250816	0.0250816
PE	18:1(n-9)_18:2(n-6)	19.4096	31.9932	19.434	12.5836	-0.0243511	0.0243511
PE	18:1(n-9)_22:4(n-6)	22.185	37.4052	22.2076	15.2201	-0.0225296	0.0225296
PE	18:1(n-7)_20:2(n-7)	22.9651	38.8817	22.9867	15.9166	-0.0215626	0.0215626
PE	17:0_20:4(n-6)	20.6828	34.3076	20.702	13.6248	-0.0192699	0.0192699
PE	18:0_20:2(n-7)	25.5481	45.713	25.5301	20.1649	0.0180378	0.0180378
PE	18:0_20:2(n-6)	25.5098	45.5839	25.492	20.074	0.0178146	0.0178146
PE	20:4(n-6)_22:0	26.5028	49.7247	26.52	23.222	-0.0172577	0.0172577
PE	19:0_20:4(n-6)	24.6965	43.062	24.7136	18.3655	-0.0171223	0.0171223
PE	16:0_18:3(n-3)	16.0665	26.508	16.0818	10.4414	-0.0152626	0.0152626
PE	18:0_24:3(n-9)	26.5967	50.0184	26.5816	23.4217	0.0150623	0.0150623
PE	18:0_22:3(n-9)	26.0356	47.6845	26.0506	21.6489	-0.0150452	0.0150452
PE	18:1_24:1(n-7)	26.8479	51.4399	26.8626	24.592	-0.0146847	0.0146847
PE	16:1(n-7)_18:2(n-6)	15.3804	25.438	15.3914	10.0576	-0.0110264	0.0110264
PE	18:1(n-7)_18:2(n-6)	19.2094	31.6275	19.1987	12.418	0.0107155	0.0107155
PE	18:1(n-9)_20:1	25.3837	45.2248	25.3934	19.8411	-0.0097065	0.0097065
PE	18:1_20:1(n-9)	25.3837	45.2248	25.3934	19.8411	-0.0097065	0.0097065
PE	16:0_20:4(n-6)	18.4887	30.5017	18.4792	12.0129	0.00955772	0.00955772
PE	16:1_18:2(n-6)	15.7141	25.9687	15.7048	10.2546	0.0092926	0.0092926
PE	18:2(n-6)_20:0	25.7158	46.3722	25.7238	20.6564	-0.00800514	0.00800514
PE	18:0_20:3(n-7)	24.428	42.2742	24.4357	17.8462	-0.00765419	0.00765419
PE	20:1_20:4(n-6)	23.0666	39.1327	23.0595	16.0662	0.00704002	0.00704002
PE	18:0_20:2(n-10)	25.7899	46.6528	25.7967	20.8629	-0.00673294	0.00673294
PE	18:0_18:3(n-6)	21.1064	35.0083	21.1124	13.9018	-0.00595856	0.00595856
PE	18:2(n-6)_24:0	27.0187	52.0728	27.0241	25.0541	-0.00541496	0.00541496
PE	16:1(n-10)_24:1	26.4884	49.557	26.4836	23.0686	0.00482941	0.00482941
PE	14:0_16:1(n-7)	13.9348	22.6983	13.93	8.76359	0.00475883	0.00475883
PE	16:1(n-10)_22:1	25.7911	46.649	25.7957	20.8579	-0.00458717	0.00458717
PE	18:1(n-9)_20:3(n-9)	22.0708	37.0484	22.0665	14.9776	0.00430489	0.00430489
PE	16:1(n-7)_18:2(n-7)	15.5348	25.6792	15.5313	10.1444	0.00352669	0.00352669
PE	18:0_20:1(n-7)	26.2461	48.4824	26.2428	22.2364	0.00329018	0.00329018
PE	16:1(n-7)_24:0	26.9215	51.6655	26.9198	24.744	0.00166512	0.00166512
PE	18:1_20:1(n-7)	25.3305	44.9828	25.3321	19.6523	-0.00159264	0.00159264
PE	18:0_18:1(n-9)	25.2691	44.7276	25.2686	19.4585	0.000511169	0.000511169
PE	16:1(n-7)_17:1	16.2004	26.6695	16.1999	10.4691	0.00047493	0.00047493
PG	18:1(n-9)_22:5(n-6)	15.2412	26.0245	15.6431	10.7833	-0.401897	0.401897
PG	18:3(n-3)_20:5(n-3)	10.1699	16.3056	10.5632	6.13565	-0.393243	0.393243
PG	18:1(n-10)_22:5	15.3656	26.241	15.7598	10.8754	-0.394108	0.394108
PG	20:3_22:5(n-6)	14.2502	24.4735	14.5713	10.2233	-0.321062	0.321062
PG	22:4(n-6)_22:6	13.3473	22.8463	13.6103	9.49899	-0.263046	0.263046
PG	18:1(n-9)_20:1(n-9)	20.1947	33.8499	20.4543	13.6551	-0.259584	0.259584
PG	18:1_18:2(n-10)	14.9881	25.3304	15.2338	10.3424	-0.245767	0.245767
PG	22:5(n-6)_22:6	12.6711	21.5664	12.9138	8.89532	-0.242728	0.242728
PG	18:2(n-6)_18:2(n-7)	12.6857	20.7061	12.4431	8.02037	0.242555	0.242555
PG	18:0_18:1(n-10)	19.8834	33.2403	20.1191	13.357	-0.235695	0.235695
PG	18:1(n-9)_22:4(n-6)	16.2148	27.5978	16.4486	11.3829	-0.233812	0.233812
PG	18:0_18:1(n-9)	19.7251	32.9429	19.9521	13.2177	-0.22694	0.22694
PG	20:3(n-7)_22:6	12.6456	21.4926	12.8698	8.84697	-0.224193	0.224193
PG	18:1(n-10)_22:5(n-3)	14.3186	24.4367	14.542	10.118	-0.223341	0.223341
PG	16:1(n-7)_18:1(n-7)	14.8006	24.4818	14.5779	9.68127	0.222676	0.222676
PG	20:2(n-7)_22:6	14.0025	23.9924	14.219	9.98985	-0.216489	0.216489
PG	18:1_20:2(n-7)	17.8286	30.0297	18.0358	12.2011	-0.207235	0.207235
PG	18:1(n-7)_18:2(n-7)	14.3024	24.388	14.5037	10.0855	-0.20126	0.20126
PG	16:0_16:1(n-10)	15.0056	24.7627	14.8054	9.75715	0.200203	0.200203
PG	18:1(n-10)_20:3	16.176	27.4421	16.3731	11.2661	-0.197065	0.197065
PG	18:2(n-6)_21:3	14.5601	24.6999	14.7543	10.1398	-0.194194	0.194194
PG	18:1(n-7)_18:1(n-7)	18.2721	30.1072	18.1007	11.8352	0.171392	0.171392
PG	20:4(n-6)_22:4(n-6)	13.7918	23.5539	13.9631	9.76206	-0.17132	0.17132
PG	16:0_20:3(n-7)	14.5967	24.7106	14.763	10.1139	-0.166323	0.166323
PG	18:1(n-10)_18:2	14.6176	24.7348	14.7827	10.1172	-0.165086	0.165086
PG	18:1(n-9)_22:6	13.7265	23.4051	13.8858	9.6786	-0.159316	0.159316
PG	16:1(n-7)_16:1(n-10)	11.5126	19.3625	11.6707	7.84995	-0.158124	0.158124
PG	20:5(n-3)_22:6(n-3)	10.8777	17.5974	11.0357	6.71976	-0.15799	0.15799
PG	18:1(n-7)_18:1(n-7)	15.941	26.8829	16.0954	10.9419	-0.154421	0.154421
PG	18:1(n-9)_22:5(n-3)	14.1973	24.1858	14.3513	9.98847	-0.153966	0.153966
PG	18:1(n-10)_22:6	13.5608	23.0581	13.7139	9.49731	-0.153098	0.153098
PG	18:1(n-9)_22:6(n-3)	13.4549	22.8408	13.6076	9.38584	-0.152702	0.152702
PG	18:1(n-7)_18:1(n-10)	16.7064	28.4224	16.8555	11.716	-0.149084	0.149084
PG	18:2(n-6)_22:6	12.0777	20.2648	12.2207	8.18709	-0.142998	0.142998
PG	16:0_18:1(n-9)	15.6632	26.3047	15.7938	10.6414	-0.13052	0.13052
PG	20:4_20:5(n-3)	10.9579	18.0262	11.0846	7.06834	-0.126755	0.126755
PG	16:0_18:1(n-10)	15.7859	26.5292	15.9126	10.7433	-0.126678	0.126678
PG	16:1_18:1(n-9)	13.5813	23.0397	13.7049	9.45843	-0.123631	0.123631
PG	20:4_20:4(n-6)	12.0878	20.239	12.207	8.15119	-0.119277	0.119277
PG	18:1(n-7)_18:1(n-9)	16.1539	27.2284	16.2684	11.0746	-0.1145	0.1145
PG	18:1_18:2(n-6)	14.502	24.5226	14.6105	10.0206	-0.108548	0.108548
PG	18:1(n-7)_20:4	14.1738	24.0815	14.2782	9.90769	-0.104372	0.104372
PG	18:1_18:1(n-7)	18.5014	30.4718	18.3987	11.9704	0.102703	0.102703
PG	16:1(n-7)_16:1(n-7)	11.2182	18.2458	11.1252	7.02763	0.0929632	0.0929632
PG	22:6_22:6(n-3)	11.6123	19.1311	11.5252	7.51884	0.0870686	0.0870686
PG	17:1_18:1(n-9)	14.7054	24.7463	14.792	10.0409	-0.0866108	0.0866108
PG	18:3(n-3)_22:6	10.9583	17.6531	11.042	6.69487	-0.0837069	0.0837069
PG	16:0_16:1(n-7)	12.8166	21.2646	12.7367	8.44802	0.0799408	0.0799408
PG	16:0_20:2(n-6)	18.7982	30.9079	18.7263	12.1097	0.0718555	0.0718555
PG	16:1(n-10)_22:5	12.1944	20.3523	12.2662	8.15795	-0.0717831	0.0717831
PG	18:1(n-9)_20:5(n-3)	12.4224	20.8067	12.4933	8.38428	-0.070859	0.070859
PG	18:1(n-10)_20:5	12.5193	20.9934	12.5885	8.4741	-0.0692472	0.0692472
PG	16:1(n-7)_20:3	12.7101	21.3388	12.7794	8.62869	-0.0692434	0.0692434
PG	18:0_18:1(n-7)	21.94	36.7258	22.0089	14.7858	-0.0688553	0.0688553
PG	16:0_20:4(n-6)	15.1673	25.3323	15.235	10.165	-0.0677872	0.0677872
PG	16:1(n-10)_18:1(n-10)	14.1271	23.9532	14.1939	9.82611	-0.0668211	0.0668211
PG	16:0_22:5(n-3)	13.6414	23.0449	13.7075	9.40351	-0.0660353	0.0660353
PG	18:1_18:2(n-7)	14.5975	24.4243	14.5322	9.82673	0.0653496	0.0653496
PG	16:1(n-7)_18:2(n-7)	11.8243	19.511	11.7669	7.68666	0.0573978	0.0573978
PG	20:5(n-3)_22:5(n-3)	11.3574	18.9371	11.4116	7.57976	-0.0542212	0.0542212
PG	18:1(n-9)_18:2	14.6445	24.6308	14.6981	9.98626	-0.0535727	0.0535727
PG	16:1(n-7)_22:5(n-3)	11.8519	19.7231	11.9041	7.87117	-0.0521507	0.0521507
PG	18:1_18:1(n-10)	17.1099	28.7716	17.0583	11.6617	0.0516243	0.0516243
PG	18:1(n-9)_20:4(n-6)	13.9169	23.559	13.9658	9.6421	-0.0489807	0.0489807
PG	16:0_18:2(n-6)	13.5346	22.5977	13.4872	9.06309	0.0473251	0.0473251
PG	16:0_20:4(n-6)	13.3882	22.4952	13.4355	9.10695	-0.0472231	0.0472231
PG	16:0_18:2(n-6)	15.3395	25.4246	15.2954	10.0851	0.044096	0.044096
PG	18:1(n-9)_18:2	14.7789	24.7832	14.822	10.0043	-0.0430822	0.0430822
PG	20:5(n-3)_22:5(n-3)	11.1609	18.5004	11.2034	7.33953	-0.0425053	0.0425053
PG	22:5(n-3)_22:5(n-3)	12.8166	21.3298	12.7742	8.51322	0.0424595	0.0424595
PG	18:2(n-7)_22:6	12.1178	20.0026	12.0759	7.88476	0.0419378	0.0419378
PG	18:1(n-9)_18:1(n-10)	16.519	27.8251	16.5584	11.3062	-0.0394802	0.0394802
PG	18:1_18:1(n-10)	18.6545	30.758	18.6179	12.1034	0.036665	0.036665
PG	16:1(n-7)_20:3(n-7)	12.5531	20.9923	12.588	8.43921	-0.0348835	0.0348835
PG	18:1_18:2(n-7)	14.8055	24.7203	14.7709	9.9148	0.0345984	0.0345984
PG	16:0_18:1(n-10)	16.3292	27.4176	16.3611	11.0884	-0.031908	0.031908
PG	18:1_18:2(n-6)	14.0713	23.6944	14.0398	9.62305	0.0315218	0.0315218
PG	18:1(n-10)_18:2	14.3234	24.1891	14.3537	9.86564	-0.0302172	0.0302172
PG	18:2(n-7)_18:2(n-7)	12.5521	20.9773	12.5802	8.42519	-0.0280304	0.0280304
PG	18:1(n-9)_18:2	14.0887	23.7336	14.062	9.64487	0.0267458	0.0267458
PG	18:1_18:1(n-9)	16.9573	28.5639	16.9336	11.6065	0.0237503	0.0237503
PG	18:0_18:2(n-6)	19.3607	31.9344	19.382	12.5737	-0.0212955	0.0212955
PG	16:2_18:1(n-10)	12.8286	21.3944	12.8118	8.56575	0.0168152	0.0168152
PG	16:1(n-10)_22:6	11.6462	19.301	11.6313	7.65483	0.0149031	0.0149031
PG	18:1_18:3(n-3)	12.4881	20.8256	12.5028	8.33752	-0.0146904	0.0146904
PG	18:1(n-9)_20:4	14.3593	24.1766	14.3447	9.81729	0.0146456	0.0146456
PG	18:1(n-7)_18:2	14.3024	24.1376	14.317	9.83515	-0.0145216	0.0145216
PG	18:1_18:2(n-7)	14.3024	24.1376	14.317	9.83515	-0.0145216	0.0145216
PG	16:1(n-7)_18:1(n-7)	13.5518	22.7555	13.5657	9.2037	-0.0139017	0.0139017
PG	17:0_18:1(n-7)	19.9016	32.8283	19.8881	12.9267	0.0135441	0.0135441
PG	18:1_18:2(n-7)	14.1726	23.9403	14.1858	9.76773	-0.0131731	0.0131731
PG	18:1(n-7)_18:2(n-7)	14.0025	23.6483	14.0142	9.64573	-0.0116444	0.0116444
PG	16:1(n-7)_18:1(n-9)	13.7169	23.0427	13.7064	9.32578	0.010541	0.010541
PG	18:1(n-9)_20:2(n-7)	17.1827	28.973	17.1928	11.7904	-0.0101147	0.0101147
PG	18:1_18:2(n-6)	15.8858	26.46	15.8762	10.5742	0.00962353	0.00962353
PG	16:1(n-7)_18:1(n-7)	13.1635	22.0046	13.1724	8.84101	-0.00882626	0.00882626
PG	16:1(n-7)_20:2(n-7)	13.8985	23.4131	13.8899	9.51455	0.0086441	0.0086441
PG	16:1(n-7)_18:2(n-7)	12.0157	19.8877	12.0072	7.87198	0.00856495	0.00856495
PG	18:1(n-9)_18:2	14.2205	23.982	14.2123	9.76153	0.00815201	0.00815201
PG	18:1_20:3(n-6)	15.3345	25.4948	15.3397	10.1603	-0.00517178	0.00517178
PG	16:1(n-7)_18:1(n-9)	13.3351	22.2918	13.3299	8.95675	0.00511551	0.00511551
PG	16:1(n-7)_18:2	12.0224	19.9053	12.0179	7.88289	0.00451565	0.00451565
PG	16:0_18:1(n-9)	16.2351	27.1701	16.2395	10.935	-0.00445557	0.00445557
PG	16:1_18:2(n-7)	12.0224	19.9057	12.0181	7.88327	0.00428486	0.00428486
PG	16:1_18:1(n-7)	13.5602	22.7528	13.5644	9.1926	-0.00417042	0.00417042
PG	18:2_18:2(n-6)	12.3482	20.523	12.3523	8.17481	-0.00412464	0.00412464
PG	16:1(n-7)_18:1	13.5602	22.7525	13.5642	9.19233	-0.00403595	0.00403595
PG	18:1_18:2(n-7)	14.0058	23.6399	14.0096	9.63407	-0.00374222	0.00374222
PG	18:1(n-7)_18:2	14.0058	23.6399	14.0096	9.63407	-0.00374222	0.00374222
PG	18:3(n-3)_22:5(n-3)	11.239	18.5809	11.2355	7.3419	0.00350285	0.00350285
PG	18:3(n-3)_22:5(n-3)	11.4804	19.0615	11.4833	7.58104	-0.00289631	0.00289631
PG	22:5(n-3)_22:6(n-3)	12.1794	20.1837	12.1774	8.00424	0.00198269	0.00198269
PG	16:2_18:1(n-7)	12.5687	20.9535	12.5678	8.38478	0.000884056	0.000884056
PG	20:4(n-3)_22:5(n-3)	11.9824	19.8482	11.9828	7.86574	-0.000412941	0.000412941
PG	18:1(n-7)_20:2(n-7)	16.95	28.5931	16.9503	11.6431	-0.000335693	0.000335693
PI	18:0_24:6(n-3)	19.8018	32.9846	20.0376	13.1828	-0.235807	0.235807
PI	18:1(n-10)_20:3(n-7)	16.4891	27.405	16.7159	10.9159	-0.226845	0.226845
PI	17:0_22:5(n-3)	16.2552	27.0766	16.477	10.8214	-0.221844	0.221844
PI	18:0_22:6(n-3)	17.2234	28.6564	17.4243	11.4331	-0.200962	0.200962
PI	20:1(n-10)_20:4	18.3933	30.5206	18.5924	12.1273	-0.199085	0.199085
PI	18:1(n-7)_22:5(n-3)	14.9175	24.9926	15.1133	10.0751	-0.195792	0.195792
PI	18:1(n-10)_22:6	14.3938	24.1007	14.5797	9.70691	-0.185933	0.185933
PI	16:1_18:1(n-9)	14.5607	23.7867	14.3825	9.2261	0.178152	0.178152
PI	18:1(n-7)_22:6	14.1109	23.6282	14.2871	9.51727	-0.176136	0.176136
PI	18:0_20:4(n-3)	16.8718	27.9686	17.0386	11.0968	-0.166775	0.166775
PI	18:1(n-7)_20:3(n-7)	16.1207	26.8382	16.2845	10.7176	-0.163792	0.163792
PI	18:1(n-10)_20:3	16.1642	26.8862	16.3238	10.722	-0.159578	0.159578
PI	16:0_20:3(n-9)	16.6263	27.513	16.7842	10.8867	-0.157869	0.157869
PI	18:1(n-7)_20:3	16.1375	26.8441	16.2893	10.7066	-0.151796	0.151796
PI	18:1_20:3(n-7)	16.1375	26.8441	16.2893	10.7066	-0.151796	0.151796
PI	18:1(n-7)_20:3(n-9)	17.0629	28.2861	17.2144	11.2232	-0.151529	0.151529
PI	18:1(n-10)_22:5(n-3)	15.242	25.511	15.3901	10.269	-0.148168	0.148168
PI	18:1(n-9)_20:3(n-9)	17.2518	28.6126	17.3997	11.3608	-0.147911	0.147911
PI	18:0_22:5(n-3)	18.2925	30.3308	18.4401	12.0383	-0.147514	0.147514
PI	18:0_20:5(n-3)	15.8823	26.5186	16.0246	10.6363	-0.142282	0.142282
PI	16:0_22:5(n-3)	14.5631	24.2952	14.7024	9.73215	-0.139328	0.139328
PI	18:1(n-7)_20:4(n-6)	14.6569	24.4378	14.7904	9.78091	-0.133451	0.133451
PI	18:0_18:2(n-6)	18.114	29.681	17.9818	11.567	0.132147	0.132147
PI	18:0_22:5(n-6)	19.8036	32.8088	19.9272	13.0052	-0.123642	0.123642
PI	18:1(n-9)_20:3	16.0138	26.6553	16.1344	10.6415	-0.120562	0.120562
PI	18:1(n-9)_22:3(n-9)	20.316	33.6469	20.4349	13.3309	-0.118935	0.118935
PI	18:1(n-9)_20:4(n-6)	14.8252	24.6954	14.944	9.87013	-0.118813	0.118813
PI	16:1(n-10)_18:0	17.752	29.0535	17.6392	11.3015	0.112812	0.112812
PI	16:0_16:1(n-10)	14.1633	23.1806	14.0508	9.01729	0.112434	0.112434
PI	18:1(n-10)_20:3(n-9)	17.4209	28.8531	17.5328	11.4321	-0.111826	0.111826
PI	18:0_22:3(n-9)	23.6906	40.2966	23.5843	16.606	0.106245	0.106245
PI	18:0_20:4(n-3)	17.3095	28.6398	17.415	11.3303	-0.105457	0.105457
PI	18:0_20:2(n-9)	22.3602	37.2999	22.2565	14.9397	0.103706	0.103706
PI	18:0_20:2(n-10)	22.6877	37.9958	22.5866	15.3081	0.101179	0.101179
PI	18:0_20:2(n-9)	22.8774	38.3729	22.7775	15.4955	0.0998516	0.0998516
PI	16:0_24:6(n-3)	15.7666	26.3062	15.8639	10.5396	-0.0973501	0.0973501
PI	18:1_18:3(n-3)	13.1387	21.6348	13.0416	8.49604	0.0970945	0.0970945
PI	18:1(n-7)_20:3	15.7974	26.3479	15.8942	10.5504	-0.0967321	0.0967321
PI	17:1_18:1(n-9)	15.6795	25.8661	15.5834	10.1866	0.0960131	0.0960131
PI	16:1(n-10)_18:1(n-10)	14.6489	24.3541	14.739	9.70526	-0.0901136	0.0901136
PI	18:0_20:3(n-7)	19.7986	32.7439	19.8866	12.9453	-0.0880203	0.0880203
PI	16:0_18:2(n-6)	14.4398	23.7384	14.353	9.29856	0.0868797	0.0868797
PI	18:0_22:4(n-6)	20.8934	34.7441	20.9802	13.8506	-0.0867748	0.0867748
PI	16:1(n-7)_20:4(n-6)	12.2593	20.0505	12.344	7.79122	-0.0847692	0.0847692
PI	18:1(n-10)_20:2(n-7)	18.5629	30.5903	18.6475	12.0274	-0.0846519	0.0846519
PI	18:0_18:2(n-7)	18.3485	30.105	18.2643	11.7565	0.0841827	0.0841827
PI	16:0_20:4(n-3)	13.5668	22.3912	13.6507	8.82441	-0.0839319	0.0839319
PI	16:0_18:2(n-10)	15.5263	25.61	15.4425	10.0837	0.0837889	0.0837889
PI	18:1(n-10)_18:2(n-10)	16.2473	26.8947	16.3307	10.6473	-0.0833569	0.0833569
PI	17:0_20:4(n-6)	15.9673	26.5476	16.0476	10.5803	-0.0803242	0.0803242
PI	17:0_20:5(n-3)	14.0084	23.2599	14.0885	9.25148	-0.0801086	0.0801086
PI	17:1_18:1(n-10)	15.8143	26.121	15.738	10.3067	0.0762215	0.0762215
PI	18:0_20:5(n-3)	15.6077	26.0344	15.6834	10.4268	-0.0757732	0.0757732
PI	16:0_20:4(n-3)	13.8597	22.9211	13.9325	9.06134	-0.0728111	0.0728111
PI	18:1_18:1(n-10)	17.9012	29.4125	17.8294	11.5113	0.071825	0.071825
PI	16:1(n-10)_18:1	14.511	23.8794	14.44	9.36841	0.0710354	0.0710354
PI	18:2(n-7)_20:4	12.9513	21.3901	12.8837	8.43887	0.0675955	0.0675955
PI	18:0_18:1(n-10)	21.2758	35.0752	21.2094	13.7994	0.0663662	0.0663662
PI	18:1(n-7)_19:3	15.2659	25.3998	15.3318	10.134	-0.0659971	0.0659971
PI	18:0_18:1(n-7)	20.7761	34.2228	20.7117	13.4467	0.0643654	0.0643654
PI	18:1(n-7)_20:2(n-7)	18.1627	29.869	18.0993	11.7063	0.0634804	0.0634804
PI	16:1_18:1(n-10)	14.2698	23.4874	14.2066	9.21761	0.0631466	0.0631466
PI	16:0_20:5(n-3)	12.7093	20.8758	12.6476	8.16652	0.0617161	0.0617161
PI	18:1(n-9)_18:1(n-10)	17.7329	29.1168	17.6724	11.3839	0.0604801	0.0604801
PI	16:1(n-7)_18:1	14.27	23.4982	14.2126	9.22817	0.0573835	0.0573835
PI	18:0_18:1(n-9)	21.1024	34.8413	21.0453	13.739	0.0570698	0.0570698
PI	18:1_20:2(n-10)	19.2223	31.6368	19.2771	12.4145	-0.054821	0.054821
PI	18:1(n-9)_18:2(n-10)	16.0944	26.6685	16.1452	10.5741	-0.0507965	0.0507965
PI	16:1_18:1(n-7)	14.2674	23.5077	14.2179	9.24031	0.0494633	0.0494633
PI	18:1(n-7)_18:2(n-7)	14.9236	24.7428	14.9717	9.81922	-0.0480413	0.0480413
PI	18:1(n-7)_18:1(n-7)	17.0661	28.1064	17.1137	11.0404	-0.0476933	0.0476933
PI	16:1(n-7)_18:1(n-9)	14.1426	23.2737	14.0952	9.13106	0.0473976	0.0473976
PI	18:0_18:3(n-3)	15.6868	25.9643	15.6409	10.2775	0.0459595	0.0459595
PI	18:0_18:2(n-10)	19.5898	32.1678	19.5439	12.578	0.0459328	0.0459328
PI	18:0_18:2(n-7)	18.8736	30.9671	18.9189	12.0935	-0.0452957	0.0452957
PI	16:0_16:1(n-7)	13.6472	22.3221	13.6037	8.67492	0.0434399	0.0434399
PI	17:0_20:3(n-9)	18.7079	30.7251	18.7511	12.0172	-0.0432472	0.0432472
PI	16:1_18:1(n-7)	14.4694	23.8578	14.4265	9.38835	0.0429688	0.0429688
PI	18:1(n-9)_18:3	13.9789	23.1179	14.0219	9.13897	-0.0429459	0.0429459
PI	16:0_20:3(n-6)	15.4453	25.5366	15.4036	10.0912	0.041728	0.041728
PI	18:0_20:3(n-3)	19.093	31.3403	19.131	12.2473	-0.0380001	0.0380001
PI	18:1_18:2(n-7)	14.9432	24.7592	14.9811	9.81593	-0.0378609	0.0378609
PI	18:1_18:2(n-7)	15.0902	25.0159	15.1262	9.92575	-0.0360384	0.0360384
PI	18:1(n-9)_19:3	15.4336	25.6604	15.4695	10.2268	-0.0359364	0.0359364
PI	18:1(n-7)_18:2	14.9432	24.7517	14.9768	9.80843	-0.0335255	0.0335255
PI	18:1(n-9)_18:2(n-7)	15.5222	25.6978	15.4897	10.1756	0.0324879	0.0324879
PI	18:1(n-7)_18:2(n-6)	14.786	24.4816	14.8169	9.69556	-0.0309238	0.0309238
PI	18:1_22:4(n-6)	17.5672	28.8597	17.5363	11.2925	0.030859	0.030859
PI	18:1(n-9)_18:2	15.1152	25.0501	15.1451	9.93494	-0.0298719	0.0298719
PI	16:0_20:3(n-7)	15.7163	26.0415	15.6878	10.3252	0.0284691	0.0284691
PI	16:0_18:1(n-10)	17.0434	27.9253	17.0153	10.8818	0.0281715	0.0281715
PI	18:0_20:3(n-6)	19.9739	32.9272	20.0015	12.9533	-0.0276756	0.0276756
PI	18:1(n-9)_18:2	14.965	24.7735	14.9894	9.80852	-0.0243826	0.0243826
PI	18:0_20:3(n-6)	19.4706	32.0768	19.4947	12.6062	-0.0241432	0.0241432
PI	18:0_20:2(n-7)	21.8174	36.3735	21.8391	14.556	-0.0216198	0.0216198
PI	16:0_18:2(n-7)	14.9589	24.6845	14.9377	9.72564	0.0211601	0.0211601
PI	18:1(n-7)_18:1(n-9)	17.3182	28.5022	17.3372	11.184	-0.0189857	0.0189857
PI	18:1(n-7)_20:5(n-3)	12.9468	21.4672	12.9294	8.52034	0.0174665	0.0174665
PI	18:1(n-10)_19:3	15.5717	25.8746	15.5883	10.3029	-0.0166464	0.0166464
PI	18:1(n-10)_20:2(n-10)	19.416	31.9554	19.4321	12.5394	-0.0161476	0.0161476
PI	18:1_18:1(n-10)	17.4641	28.7548	17.4791	11.2907	-0.0149593	0.0149593
PI	16:1(n-7)_18:1(n-7)	13.9783	22.9901	13.9639	9.01171	0.014472	0.014472
PI	16:0_20:4(n-6)	14.33	23.7216	14.3428	9.39163	-0.0127964	0.0127964
PI	18:1_18:1(n-9)	17.5456	28.8563	17.5345	11.3107	0.0110645	0.0110645
PI	18:0_20:2(n-7)	22.0269	36.8435	22.0372	14.8166	-0.0102997	0.0102997
PI	16:0_18:1(n-9)	16.876	27.6858	16.8849	10.8098	-0.00888634	0.00888634
PI	18:1_18:2(n-6)	15.1092	24.9707	15.1011	9.8615	0.00809574	0.00809574
PI	18:1(n-7)_18:2(n-7)	15.3286	25.4084	15.3363	10.0798	-0.00774765	0.00774765
PI	18:1(n-9)_20:5(n-3)	13.1185	21.7261	13.111	8.60754	0.00747013	0.00747013
PI	16:0_18:1(n-7)	16.626	27.2646	16.6192	10.6387	0.00674629	0.00674629
PI	18:1_18:2(n-6)	14.9572	24.7078	14.9513	9.75056	0.00593185	0.00593185
PI	18:0_20:3(n-9)	20.8441	34.5175	20.8474	13.6734	-0.00327301	0.00327301
PI	18:1(n-7)_18:2(n-10)	15.9222	26.3881	15.924	10.4658	-0.00177288	0.00177288
PI	16:1(n-7)_18:0	17.055	28.0019	17.0566	10.9469	-0.0015831	0.0015831
PI	18:0_20:4(n-6)	17.9544	29.6326	17.9533	11.6782	0.00114441	0.00114441
PC P-	P-16:0_20:5(n-3)	16.613	27.6537	16.7217	11.0407	-0.108641	0.108641
PE P-	P-18:3(n-3)_22:5(n-3)	15.8832	26.6975	16.2202	10.8143	-0.336954	0.336954
PE P-	P-18:3(n-3)_20:5(n-3)	13.6148	22.6421	13.8935	9.02738	-0.278728	0.278728
PE P-	P-16:0_18:1(n-7)	23.6514	39.9246	23.4172	16.2732	0.234264	0.234264
PE P-	P-18:2(n-6)_22:6	17.268	28.8731	17.5021	11.6051	-0.234056	0.234056
PE P-	P-18:1(n-7)_16:0	23.6514	39.9273	23.4189	16.2759	0.232531	0.232531
PE P-	P-16:0_20:3(n-9)	23.5437	39.7534	23.3116	16.2097	0.232056	0.232056
PE P-	P-16:0_18:1(n-9)	23.9519	40.401	23.7277	16.4491	0.224169	0.224169
PE P-	P-18:1(n-9)_16:0	23.9519	40.401	23.7277	16.4491	0.224169	0.224169
PE P-	P-18:0_22:6(n-3)	23.8883	41.1163	24.1048	17.228	-0.216467	0.216467
PE P-	P-18:1(n-7)_14:0	19.5101	31.8052	19.3158	12.2951	0.194334	0.194334
PE P-	P-18:1(n-10)_22:6	20.541	34.3408	20.7236	13.7998	-0.182625	0.182625
PE P-	P-18:1(n-7)_22:6	20.1779	33.7551	20.3523	13.5772	-0.174395	0.174395
PE P-	P-16:0_16:1(n-7)	19.8491	32.423	19.6756	12.574	0.173418	0.173418
PE P-	P-16:0_18:2(n-6)	20.957	34.4354	20.7847	13.4785	0.172304	0.172304
PE P-	P-16:0_20:3(n-6)	22.2232	37.0301	22.0596	14.8069	0.163637	0.163637
PE P-	P-18:1(n-7)_16:1(n-7)	20.2991	33.3667	20.1423	13.0677	0.156797	0.156797
PE P-	P-18:1(n-7)_22:5(n-3)	21.4111	35.9689	21.5678	14.5578	-0.156656	0.156656
PE P-	P-18:1(n-9)_22:6	20.3873	34.0611	20.5415	13.6739	-0.154192	0.154192
PE P-	P-18:1(n-10)_18:1(n-9)	24.5924	42.2959	24.4413	17.7035	0.151098	0.151098
PE P-	P-18:1(n-10)_20:1	26.0471	48.2761	26.195	22.229	-0.147837	0.147837
PE P-	P-18:1(n-7)_16:1(n-10)	20.9953	34.5694	20.8688	13.5741	0.12652	0.12652
PE P-	P-16:0_20:3(n-7)	22.4854	37.7113	22.3607	15.2258	0.124777	0.124777
PE P-	P-18:1(n-9)_22:4(n-6)	24.1378	41.5753	24.2626	17.4374	-0.124714	0.124714
PE P-	P-18:2(n-6)_22:4	21.2368	35.534	21.3597	14.2972	-0.122917	0.122917
PE P-	P-16:0_20:2(n-7)	24.5688	42.3266	24.4495	17.7578	0.119314	0.119314
PE P-	P-18:1(n-10)_22:5(n-3)	21.7698	36.6113	21.8867	14.8415	-0.116892	0.116892
PE P-	P-16:0_20:2(n-9)	24.8787	43.1863	24.7667	18.3076	0.111996	0.111996
PE P-	P-18:2(n-6)_20:4	18.1314	30.0674	18.2433	11.936	-0.111858	0.111858
PE P-	P-18:1(n-10)_18:1	24.4343	41.8429	24.3312	17.4086	0.103039	0.103039
PE P-	P-16:0_22:6(n-3)	19.7292	32.7322	19.832	13.0031	-0.102859	0.102859
PE P-	P-18:1_18:1(n-10)	24.431	41.8429	24.3312	17.4119	0.099741	0.099741
PE P-	P-16:0_22:5(n-3)	20.9806	34.9381	21.0768	13.9575	-0.0961514	0.0961514
PE P-	P-18:0_18:2(n-6)	24.8767	43.2223	24.782	18.3455	0.0947208	0.0947208
PE P-	P-14:0_20:5(n-3)	14.2191	23.4359	14.3114	9.21677	-0.0922613	0.0922613
PE P-	P-18:2(n-6)_18:1	21.5941	35.8367	21.5022	14.2427	0.0918427	0.0918427
PE P-	P-18:1(n-7)_20:4(n-6)	21.0709	35.0991	21.1571	14.0282	-0.086237	0.086237
PE P-	P-18:0_22:5(n-3)	24.8287	43.5432	24.9111	18.7145	-0.0824432	0.0824432
PE P-	P-18:1(n-10)_22:4(n-6)	24.2678	41.9212	24.3499	17.6534	-0.0821056	0.0821056
PE P-	P-16:0_22:1(n-10)	26.6595	50.0059	26.5791	23.3465	0.0803814	0.0803814
PE P-	P-18:1(n-9)_22:1	26.7391	50.4178	26.659	23.6787	0.0800571	0.0800571
PE P-	P-15:0_20:4(n-6)	18.4708	30.34	18.3909	11.8692	0.0799332	0.0799332
PE P-	P-18:1_18:2(n-6)	21.5941	35.8629	21.5151	14.2688	0.0790195	0.0790195
PE P-	P-16:0_22:5(n-6)	22.388	37.6217	22.3112	15.2337	0.076767	0.076767
PE P-	P-17:0_20:4(n-6)	22.0216	36.7584	21.952	14.7369	0.0695496	0.0695496
PE P-	P-18:1(n-10)_20:3	24.1699	41.4877	24.2373	17.3178	-0.0674515	0.0674515
PE P-	P-18:1(n-10)_20:5(n-3)	18.7463	31.0558	18.8136	12.3095	-0.0673141	0.0673141
PE P-	P-18:1(n-9)_20:3(n-9)	24.0597	41.1689	24.1264	17.1092	-0.0667152	0.0667152
PE P-	P-16:1(n-7)_20:4(n-6)	17.0212	28.2273	17.0877	11.2061	-0.066431	0.066431
PE P-	P-18:0_24:3(n-9)	26.8723	51.1969	26.806	24.3246	0.0662537	0.0662537
PE P-	P-18:0_24:6(n-3)	25.4623	45.7064	25.5281	20.2441	-0.0657997	0.0657997
PE P-	P-16:0_22:2(n-9)	26.1855	47.966	26.1206	21.7806	0.0648746	0.0648746
PE P-	P-18:1(n-7)_20:5(n-3)	18.4138	30.5003	18.4785	12.0865	-0.0646553	0.0646553
PE P-	P-16:0_22:4(n-6)	23.5948	40.0972	23.5309	16.5025	0.0639019	0.0639019
PE P-	P-16:0_24:6(n-3)	22.406	37.8892	22.4676	15.4832	-0.0616131	0.0616131
PE P-	P-18:1(n-10)_22:1	26.7789	50.7459	26.718	23.967	0.0608578	0.0608578
PE P-	P-18:1(n-9)_18:1	24.3119	41.5364	24.2516	17.2245	0.0603657	0.0603657
PE P-	P-18:1_18:1(n-9)	24.3119	41.5364	24.2516	17.2245	0.0603657	0.0603657
PE P-	P-16:0_20:4(n-6)	20.6535	34.1419	20.5938	13.4883	0.059721	0.059721
PE P-	P-18:0_16:1(n-7)	24.0586	40.8875	24	16.8289	0.0585232	0.0585232
PE P-	P-16:0_22:1(n-9)	26.6539	50.0882	26.5958	23.4343	0.0581703	0.0581703
PE P-	P-18:0_20:1(n-9)	26.6539	50.0929	26.5967	23.439	0.0572243	0.0572243
PE P-	P-18:0_20:4(n-6)	24.6726	42.8268	24.6157	18.1543	0.056839	0.056839
PE P-	P-18:1(n-9)_20:5(n-3)	18.5847	30.7789	18.6386	12.1942	-0.0539131	0.0539131
PE P-	P-18:0_18:1(n-10)	26.0161	47.3316	25.9622	21.3156	0.053812	0.053812
PE P-	P-17:0_22:4(n-6)	25.1253	44.3799	25.1787	19.2546	-0.0534496	0.0534496
PE P-	P-15:0_20:5(n-3)	15.8823	26.3078	15.9357	10.4255	-0.0534124	0.0534124
PE P-	P-18:0_20:1(n-10)	26.6595	50.1507	26.6082	23.4913	0.0512543	0.0512543
PE P-	P-18:1(n-9)_20:4(n-6)	21.2698	35.4485	21.3205	14.1787	-0.0506992	0.0506992
PE P-	P-20:0_22:5(n-3)	26.1786	48.4235	26.2292	22.2448	-0.0506039	0.0506039
PE P-	P-18:0_22:1(n-9)	27.0918	52.146	27.0418	25.0542	0.050005	0.050005
PE P-	P-17:0_20:4(n-6)	22.7756	38.3013	22.7258	15.5258	0.0497704	0.0497704
PE P-	P-18:1_22:5(n-6)	22.9911	39.0626	23.0396	16.0715	-0.0484982	0.0484982
PE P-	P-18:0_24:5(n-3)	25.9731	47.5635	26.0203	21.5903	-0.0471039	0.0471039
PE P-	P-18:0_18:1(n-9)	25.9773	47.2021	25.9302	21.2248	0.0470257	0.0470257
PE P-	P-18:1(n-10)_22:3	25.7092	46.4796	25.7524	20.7704	-0.0432663	0.0432663
PE P-	P-17:0_18:1(n-9)	25.321	44.7642	25.2778	19.4432	0.0432377	0.0432377
PE P-	P-16:0_20:1(n-10)	25.9037	46.9223	25.8625	21.0187	0.0411644	0.0411644
PE P-	P-16:0_24:5(n-6)	24.7725	43.2973	24.8135	18.5248	-0.0410767	0.0410767
PE P-	P-18:1(n-10)_20:3	22.9795	38.7397	22.9394	15.7602	0.0401249	0.0401249
PE P-	P-14:0_20:4(n-6)	16.3688	26.9682	16.4076	10.5993	-0.038765	0.038765
PE P-	P-18:0_24:5(n-6)	26.1447	48.2259	26.1832	22.0811	-0.0384159	0.0384159
PE P-	P-18:1(n-10)_20:4(n-6)	21.4233	35.7497	21.4603	14.3264	-0.0370007	0.0370007
PE P-	P-18:1(n-7)_22:3	25.5878	46.0272	25.6245	20.4394	-0.0366573	0.0366573
PE P-	P-16:0_22:2(n-10)	26.1469	47.9287	26.1114	21.7818	0.0354729	0.0354729
PE P-	P-17:0_22:4(n-6)	24.7152	42.9841	24.6806	18.2689	0.0346642	0.0346642
PE P-	P-16:0_20:5(n-3)	17.9523	29.6218	17.9858	11.6694	-0.0334949	0.0334949
PE P-	P-18:1(n-10)_20:2(n-10)	25.2501	44.7855	25.2831	19.5354	-0.0329723	0.0329723
PE P-	P-16:0_20:1(n-9)	25.8705	46.8222	25.8383	20.9517	0.032217	0.032217
PE P-	P-17:0_20:5(n-3)	19.3589	31.9232	19.3908	12.5643	-0.0318909	0.0318909
PE P-	P-18:0_18:1(n-7)	25.9019	46.959	25.8713	21.057	0.0306072	0.0306072
PE P-	P-18:0_20:2(n-10)	26.2842	48.5369	26.2552	22.2527	0.028965	0.028965
PE P-	P-18:1(n-7)_22:3(n-7)	25.3649	45.2118	25.3901	19.8469	-0.0251369	0.0251369
PE P-	P-18:0_22:5(n-6)	25.4831	45.6351	25.507	20.152	-0.0239105	0.0239105
PE P-	P-18:0_22:3(n-7)	26.3072	48.8724	26.3309	22.5652	-0.0237484	0.0237484
PE P-	P-18:1(n-7)_20:2(n-7)	24.8401	43.3047	24.8166	18.4646	0.0235119	0.0235119
PE P-	P-16:0_20:2(n-10)	25.0547	43.8889	25.0326	18.8342	0.0220451	0.0220451
PE P-	P-18:0_22:3(n-9)	26.4489	49.301	26.4269	22.8521	0.0219822	0.0219822
PE P-	P-18:0_20:5(n-3)	22.2796	37.5159	22.258	15.2363	0.0216255	0.0216255
PE P-	P-18:1_20:4(n-6)	21.8725	36.626	21.8935	14.7535	-0.0209732	0.0209732
PE P-	P-16:0_24:4(n-6)	25.5896	45.9746	25.6087	20.385	-0.0191097	0.0191097
PE P-	P-22:0_20:4(n-6)	26.7696	50.9261	26.7513	24.1565	0.0182514	0.0182514
PE P-	P-17:0_20:5(n-3)	20.141	33.3294	20.1234	13.1884	0.0175781	0.0175781
PE P-	P-16:0_22:1(n-7)	26.6103	50.0789	26.5939	23.4686	0.0163918	0.0163918
PE P-	P-16:0_24:3(n-9)	26.3066	48.6913	26.2902	22.3847	0.0163822	0.0163822
PE P-	P-18:0_20:3(n-6)	25.4296	45.3022	25.4137	19.8726	0.0158806	0.0158806
PE P-	P-18:1(n-7)_22:1(n-7)	26.6508	50.2893	26.6351	23.6384	0.0157661	0.0157661
PE P-	P-18:0_20:3(n-7)	25.5367	45.6833	25.5212	20.1465	0.0154991	0.0154991
PE P-	P-18:1(n-7)_20:0	26.6103	50.238	26.6253	23.6277	-0.0149803	0.0149803
PE P-	P-20:0_20:4(n-6)	26.1553	48.1658	26.1689	22.0104	-0.013588	0.013588
PE P-	P-18:0_20:1(n-7)	26.6073	50.0808	26.5943	23.4736	0.0129814	0.0129814
PE P-	P-18:1(n-7)_18:1(n-7)	24.0661	41.0548	24.0783	16.9887	-0.0121498	0.0121498
PE P-	P-18:0_22:4(n-6)	25.8482	46.9096	25.8594	21.0613	-0.0112019	0.0112019
PE P-	P-16:0_22:2(n-7)	26.02	47.5942	26.028	21.5742	-0.00796127	0.00796127
PE P-	P-16:0_22:3(n-9)	25.4846	45.5312	25.4768	20.0466	0.00780487	0.00780487
PE P-	P-18:1(n-7)_18:1	24.247	41.4986	24.2406	17.2516	0.00644302	0.00644302
PE P-	P-17:0_22:5(n-3)	23.0491	39.1176	23.0552	16.0685	-0.00613785	0.00613785
PE P-	P-18:0_24:4(n-6)	26.4704	49.5247	26.4765	23.0543	-0.00608826	0.00608826
PE P-	P-18:1(n-7)_20:1(n-7)	25.9466	47.2907	25.9521	21.3441	-0.00548744	0.00548744
PE P-	P-18:0_20:2(n-7)	26.1327	47.995	26.1277	21.8623	0.00500679	0.00500679
PE P-	P-18:1(n-7)_20:1	26.1327	47.995	26.1277	21.8623	0.00500679	0.00500679
PE P-	P-18:0_20:2(n-9)	26.1855	48.2502	26.1889	22.0647	-0.00340462	0.00340462
PE P-	P-18:1(n-10)_24:3	26.4214	49.2628	26.4184	22.8414	0.00305939	0.00305939
PE P-	P-18:0_20:3(n-9)	25.8483	46.853	25.8458	21.0047	0.0025692	0.0025692
PE P-	P-16:0_22:3(n-7)	25.2123	44.5071	25.2125	19.2948	-0.000154495	0.000154495
PS	18:0_22:6(n-3)	17.6004	29.2869	17.8107	11.6866	-0.210291	0.210291
PS	18:1(n-9)_22:5(n-3)	15.4101	25.856	15.6116	10.4459	-0.20148	0.20148
PS	16:0_20:5(n-3)	12.9314	21.3265	13.1218	8.39511	-0.190435	0.190435
PS	18:0_20:4(n-3)	17.2756	28.6398	17.44	11.3643	-0.164444	0.164444
PS	18:1(n-9)_22:6	14.5537	24.4372	14.7025	9.88352	-0.148778	0.148778
PS	18:0_24:6(n-3)	20.2201	33.7805	20.3683	13.5604	-0.148235	0.148235
PS	16:1(n-10)_18:1	14.9312	24.5617	14.7831	9.63052	0.14808	0.14808
PS	18:0_18:1(n-10)	21.6993	35.9218	21.5527	14.2225	0.146585	0.146585
PS	18:1(n-7)_22:6	14.3816	24.1346	14.5281	9.75304	-0.14655	0.14655
PS	16:1(n-7)_18:1(n-7)	14.4127	23.554	14.2686	9.14132	0.144014	0.144014
PS	16:0_18:2(n-6)	14.7389	24.2838	14.6096	9.54481	0.129374	0.129374
PS	16:1(n-10)_17:0	16.1215	26.5141	15.9943	10.3926	0.12719	0.12719
PS	16:0_16:1(n-10)	14.4383	23.6688	14.316	9.23043	0.122311	0.122311
PS	18:0_18:1(n-9)	21.5217	35.5466	21.4066	14.025	0.115053	0.115053
PS	18:1_20:4(n-6)	15.131	25.2435	15.245	10.1125	-0.114004	0.114004
PS	14:1(n-10)_18:0	15.2265	25.0458	15.1145	9.8193	0.112016	0.112016
PS	18:0_18:3(n-6)	16.7226	27.7031	16.8303	10.9805	-0.107655	0.107655
PS	17:0_18:1(n-9)	19.406	31.7629	19.2998	12.3569	0.106239	0.106239
PS	18:0_22:5(n-3)	18.7126	31.0641	18.817	12.3515	-0.10442	0.10442
PS	16:1(n-10)_18:0	18.1426	29.6758	18.0423	11.5331	0.100327	0.100327
PS	18:0_20:5(n-3)	15.9622	26.6238	16.062	10.6616	-0.099824	0.099824
PS	18:0_18:2(n-6)	18.5624	30.4474	18.4642	11.885	0.0982227	0.0982227
PS	18:0_22:4(n-6)	21.3102	35.5481	21.4071	14.2379	-0.0969372	0.0969372
PS	16:0_22:5(n-3)	14.8557	24.8096	14.9519	9.95385	-0.0961475	0.0961475
PS	16:1(n-7)_17:0	15.5177	25.5303	15.4219	10.0126	0.0957727	0.0957727
PS	18:0_18:2(n-7)	18.77	30.8917	18.7064	12.1217	0.0635586	0.0635586
PS	16:1(n-9)_18:0	17.9042	29.34	17.8421	11.4358	0.062149	0.062149
PS	18:0_20:2(n-6)	22.189	37.0666	22.1285	14.8776	0.0605335	0.0605335
PS	18:0_24:4(n-6)	24.2922	42.0319	24.3519	17.7397	-0.0596828	0.0596828
PS	18:1(n-9)_24:0	26.9032	51.2134	26.8482	24.3102	0.0550289	0.0550289
PS	18:0_22:5(n-6)	20.223	33.6348	20.2748	13.4118	-0.0518475	0.0518475
PS	16:1(n-10)_24:0	26.494	49.432	26.4551	22.938	0.0388412	0.0388412
PS	17:0_18:2(n-6)	16.4874	27.1976	16.4539	10.7102	0.0335064	0.0335064
PS	18:1_18:2(n-6)	15.2695	25.3348	15.3027	10.0653	-0.0331898	0.0331898
PS	16:0_20:4(n-6)	14.6243	24.2566	14.5941	9.6323	0.0302572	0.0302572
PS	16:1(n-7)_18:0	17.4621	28.626	17.4321	11.1639	0.0300274	0.0300274
PS	18:0_20:3(n-6)	19.895	32.8833	19.8658	12.9883	0.029213	0.029213
PS	18:0_20:4(n-6)	18.419	30.4118	18.4461	11.9928	-0.0271358	0.0271358
PS	18:0_18:3(n-3)	16.39	27.0754	16.3652	10.6854	0.0248489	0.0248489
PS	16:0_20:3(n-6)	15.748	26.135	15.7712	10.387	-0.0232239	0.0232239
PS	18:1_18:2(n-6)	15.7456	26.1268	15.7665	10.3812	-0.0208874	0.0208874
PS	16:0_16:1(n-7)	13.9176	22.8152	13.9364	8.89762	-0.0188446	0.0188446
PS	18:0_18:1(n-7)	21.1929	35.0291	21.2112	13.8362	-0.0182076	0.0182076
PS	16:0_18:1(n-10)	17.3318	28.4253	17.3144	11.0934	0.0174274	0.0174274
PS	18:0_20:3(n-3)	19.5214	32.1898	19.5375	12.6684	-0.0160332	0.0160332
PS	18:0_20:3(n-7)	20.2389	33.5506	20.2233	13.3117	0.0156288	0.0156288
PS	18:0_24:5(n-6)	22.7525	38.6377	22.7626	15.8852	-0.010088	0.010088
PS	16:1(n-10)_22:0	25.5354	45.7274	25.5294	20.192	0.00602341	0.00602341
PS	18:0_18:3(n-3)	16.0378	26.5772	16.033	10.5394	0.00478172	0.00478172
PS	16:0_18:1(n-9)	17.2518	28.3153	17.2476	11.0635	0.00415039	0.00415039

## Sheet: RTDB_C60_to_B30b
Lipid Class	Lipid Molecular Species	RT Target DB /min	RT Original DB /min	Predicted RT /min	RT differences (original - target) /min	RT Error /min	Absolute RT Error /min
LPC	16:1(n-7)	5.44625	7.15611	5.46904	1.70986	-0.0227871	0.0227871
LPC	16:1(n-10)	5.5873	7.33925	5.59341	1.75195	-0.00610733	0.00610733
LPC	16:1(n-7)	5.61172	7.37232	5.61587	1.76061	-0.0041523	0.0041523
LPC	20:4(n-6)	5.74436	7.55282	5.73845	1.80847	0.00590992	0.00590992
LPC	18:2(n-6)	5.76037	7.56532	5.74693	1.80496	0.0134315	0.0134315
LPC	16:1(n-10)	5.76252	7.56651	5.74774	1.80399	0.0147753	0.0147753
LPC	18:2(n-6)	5.92967	7.79784	5.90651	1.86818	0.0231562	0.0231562
LPC	18:1(n-7)	6.3221	8.3813	6.30647	2.0592	0.0156274	0.0156274
LPC	18:1(n-7)	6.53985	8.70169	6.5214	2.16184	0.0184512	0.0184512
LPC	18:1(n-10)	6.67471	8.87103	6.6329	2.19632	0.04181	0.04181
LPE	20:5(n-3)	5.38141	7.07814	5.42694	1.69673	-0.045526	0.045526
LPE	20:5(n-3)	5.5293	7.23485	5.53308	1.70555	-0.00377941	0.00377941
LPE	16:1(n-7)	5.5772	7.31828	5.58959	1.74108	-0.0123878	0.0123878
LPE	16:1(n-10)	5.72914	7.51358	5.72186	1.78444	0.00727749	0.00727749
LPE	22:6(n-3)	5.79605	7.62529	5.79753	1.82924	-0.00147533	0.00147533
LPE	20:4(n-6)	5.87937	7.74801	5.88076	1.86864	-0.0013957	0.0013957
LPE	16:1(n-10)	5.89157	7.73409	5.87125	1.84252	0.0203247	0.0203247
LPE	18:2(n-6)	5.89591	7.75025	5.8823	1.85434	0.0136108	0.0136108
LPE	20:4(n-6)	6.03011	7.94654	6.01642	1.91643	0.0136886	0.0136886
LPE	22:5(n-3)	6.22952	8.22253	6.20446	1.99301	0.0250607	0.0250607
LPE	20:3(n-6)	6.28128	8.26748	6.23498	1.9862	0.0462985	0.0462985
LPE	22:5(n-6)	6.36725	8.43262	6.34677	2.06537	0.0204806	0.0204806
LPE	18:1(n-7)	6.50565	8.63373	6.482	2.12808	0.0236521	0.0236521
LPE	20:3(n-9)	6.5676	8.71292	6.53491	2.14532	0.0326877	0.0326877
LPE	18:1(n-10)	6.64141	8.81072	6.59997	2.16931	0.0414457	0.0414457
LPE	22:4(n-6)	6.67009	8.89116	6.6532	2.22108	0.0168853	0.0168853
LPE	18:1(n-7)	6.70568	8.95	6.69196	2.24431	0.0137224	0.0137224
LPE	22:4(n-6)	6.83719	9.16594	6.83272	2.32874	0.00446939	0.00446939
LPE	18:1(n-10)	6.84375	9.1258	6.80676	2.28205	0.0369949	0.0369949
LPE	20:2(n-10)	7.08502	9.52872	7.06251	2.4437	0.0225115	0.0225115
LPE	24:5(n-6)	7.12358	9.63566	7.12828	2.51208	-0.00469971	0.00469971
LPE	22:3(n-7)	7.23123	9.84939	7.25656	2.61816	-0.0253286	0.0253286
LPE	22:3(n-9)	7.45854	10.1723	7.44128	2.7138	0.0172567	0.0172567
LPE	24:4(n-6)	7.62639	10.5243	7.63104	2.89793	-0.0046525	0.0046525
LPE	20:1(n-7)	7.62835	10.5254	7.63161	2.89705	-0.00326252	0.00326252
LPE	20:1(n-10)	7.74008	10.655	7.69925	2.91487	0.0408249	0.0408249
LPE	22:2(n-10)	8.15711	11.4646	8.11236	3.30748	0.0447483	0.0447483
LPE	22:1(n-10)	8.95796	13.0942	8.90005	4.13628	0.0579176	0.0579176
LPI	20:4(n-6)	5.3233	7.05265	5.37515	1.72935	-0.0518475	0.0518475
LPI	20:4(n-6)	5.45822	7.21328	5.48527	1.75506	-0.0270448	0.0270448
LPI	18:1(n-9)	6.10029	8.04727	6.07025	1.94698	0.0300364	0.0300364
LPI	18:1(n-10)	6.13417	8.08992	6.09996	1.95575	0.0342107	0.0342107
PC O-	O-18:3(n-3)_20:5(n-3)	12.8814	21.7422	13.0266	8.8608	-0.145219	0.145219
PC O-	O-18:3(n-3)_22:5(n-3)	14.8894	25.5451	15.0686	10.6557	-0.179225	0.179225
PC O-	O-16:1(n-7)_16:1(n-7)	15.1639	25.5507	15.0722	10.3868	0.0916805	0.0916805
PC O-	O-14:0_16:1(n-10)	15.2079	25.4651	15.0174	10.2573	0.190465	0.190465
PC O-	O-16:0_14:1(n-10)	16.0427	26.8658	15.8921	10.823	0.150631	0.150631
PC O-	O-18:1_14:1(n-10)	16.5154	27.7731	16.4183	11.2576	0.0970993	0.0970993
PC O-	O-18:3(n-3)_16:0	16.6811	28.1259	16.629	11.4448	0.0521297	0.0521297
PC O-	O-16:0_20:5(n-3)	16.8468	28.5836	16.9132	11.7368	-0.0663757	0.0663757
PC O-	O-16:0_18:3(n-3)	17.0336	28.6977	16.985	11.6641	0.0486012	0.0486012
PC O-	O-15:0_16:1(n-10)	17.093	28.6139	16.9322	11.5209	0.16077	0.16077
PC O-	O-18:1_20:5(n-3)	17.369	29.5481	17.5182	12.1791	-0.1492	0.1492
PC O-	O-18:1(n-9)_14:0	18.301	30.5876	18.1837	12.2866	0.117256	0.117256
PC O-	O-16:1(n-7)_16:0	18.3037	30.6455	18.2217	12.3418	0.0820026	0.0820026
PC O-	O-18:1(n-10)_14:0	18.4334	30.7992	18.3225	12.3658	0.110888	0.110888
PC O-	O-16:0_16:1(n-7)	18.564	31.0981	18.5163	12.5341	0.0477123	0.0477123
PC O-	O-16:1(n-10)_16:0	18.8316	31.4496	18.7358	12.618	0.0958099	0.0958099
PC O-	O-18:1(n-7)_16:1(n-7)	18.9735	31.92	19.005	12.9465	-0.0314941	0.0314941
PC O-	O-18:1(n-7)_22:6	18.9818	32.4388	19.2696	13.4571	-0.287811	0.287811
PC O-	O-16:0_16:1(n-9)	19.0148	31.8065	18.9432	12.7918	0.0715427	0.0715427
PC O-	O-18:1(n-9)_16:1(n-7)	19.1491	32.1648	19.1327	13.0157	0.0164604	0.0164604
PC O-	O-18:1(n-9)_22:6(n-3)	19.1709	32.6603	19.3785	13.4894	-0.207663	0.207663
PC O-	O-16:0_16:1(n-10)	19.3098	32.2826	19.192	12.9727	0.117815	0.117815
PC O-	O-18:2(n-6)_16:0	19.406	32.4946	19.2971	13.0886	0.108963	0.108963
PC O-	O-16:0_20:4(n-6)	19.4734	32.8939	19.4946	13.4205	-0.0211964	0.0211964
PC O-	O-18:1(n-9)_16:1	19.5875	32.8858	19.4905	13.2983	0.0969772	0.0969772
PC O-	O-16:0_18:2(n-6)	19.7437	33.1268	19.6136	13.3831	0.130119	0.130119
PC O-	O-18:1(n-7)_20:4	19.8255	33.7095	19.92	13.884	-0.0945377	0.0945377
PC O-	O-18:1(n-9)_16:1(n-10)	19.8449	33.382	19.7471	13.5372	0.0977764	0.0977764
PC O-	O-16:0_22:5(n-3)	19.8476	33.6323	19.8793	13.7847	-0.0317173	0.0317173
PC O-	O-18:1(n-9)_20:4(n-6)	19.9983	33.9623	20.0525	13.9641	-0.0542526	0.0542526
PC O-	O-18:1(n-10)_20:4	20.1109	34.1878	20.1681	14.0769	-0.0572777	0.0572777
PC O-	O-18:1(n-7)_22:5	20.2085	34.5764	20.3606	14.3679	-0.152063	0.152063
PC O-	O-18:1(n-9)_18:2(n-6)	20.2912	34.2739	20.2114	13.9827	0.0797596	0.0797596
PC O-	O-18:1(n-9)_22:5(n-3)	20.3838	34.8021	20.4713	14.4183	-0.0874729	0.0874729
PC O-	O-16:0_20:3(n-6)	21.0657	35.7183	20.9553	14.6526	0.110405	0.110405
PC O-	O-18:0_20:5(n-3)	21.2123	36.2683	21.2627	15.056	-0.0503464	0.0503464
PC O-	O-16:0_24:6(n-3)	21.3284	36.6634	21.474	15.3349	-0.145582	0.145582
PC O-	O-18:1_24:6(n-3)	21.8657	37.8463	22.0628	15.9806	-0.197048	0.197048
PC O-	O-18:1(n-7)_16:0	22.3375	38.0755	22.1808	15.738	0.156729	0.156729
PC O-	O-16:0_18:1(n-7)	22.3375	38.0853	22.1858	15.7478	0.151701	0.151701
PC O-	O-16:0_20:3(n-9)	22.3876	38.332	22.313	15.9444	0.0746231	0.0746231
PC O-	O-16:0_22:4(n-6)	22.4996	38.6776	22.486	16.1781	0.0136185	0.0136185
PC O-	O-18:1(n-9)_16:0	22.5348	38.4055	22.3504	15.8706	0.184399	0.184399
PC O-	O-18:1(n-10)_16:0	22.694	38.6834	22.4888	15.9894	0.205235	0.205235
PC O-	O-16:0_18:1(n-9)	22.7477	38.8755	22.5797	16.1279	0.167959	0.167959
PC O-	O-18:1(n-7)_18:1(n-7)	22.8323	39.3637	22.7921	16.5314	0.0402451	0.0402451
PC O-	O-16:0_18:1(n-10)	22.9695	39.3325	22.7791	16.363	0.190374	0.190374
PC O-	O-16:0_24:5(n-3)	23.101	40.2963	23.1685	17.1953	-0.067543	0.067543
PC O-	O-18:1(n-10)_18:1	23.2359	39.9842	23.0423	16.7483	0.193602	0.193602
PC O-	O-18:1(n-10)_18:1(n-10)	23.4711	40.5468	23.2724	17.0757	0.198692	0.198692
PC O-	O-18:0_16:1(n-10)	23.6812	40.8522	23.403	17.1709	0.278198	0.278198
PC O-	O-18:0_20:4(n-6)	23.7757	41.4802	23.6893	17.7045	0.0864143	0.0864143
PC O-	O-18:0_22:5(n-3)	23.9208	42.2812	24.0804	18.3604	-0.159609	0.159609
PC O-	O-16:0_24:5(n-6)	23.9235	41.9623	23.9258	18.0388	-0.0022583	0.0022583
PC O-	O-18:0_18:2(n-6)	24.0043	41.807	23.8489	17.8027	0.155329	0.155329
PC O-	O-18:1_24:5(n-6)	24.3551	43.2234	24.4793	18.8683	-0.124279	0.124279
PC O-	O-16:0_24:4(n-6)	25.2688	45.1759	25.3502	19.9071	-0.0813866	0.0813866
PC O-	O-18:1(n-9)_22:3(n-9)	25.3169	45.4635	25.4759	20.1466	-0.159006	0.159006
PC O-	O-18:1_24:4(n-6)	25.5583	45.9166	25.661	20.3584	-0.102737	0.102737
PC O-	O-18:0_20:3(n-9)	25.6924	46.222	25.781	20.5296	-0.0885563	0.0885563
PC O-	O-16:0_20:1(n-9)	25.7304	46.0569	25.7164	20.3265	0.0140839	0.0140839
PC O-	O-18:0_22:4(n-6)	25.7392	46.3169	25.8181	20.5777	-0.0788727	0.0788727
PC O-	O-18:0_18:1(n-7)	25.8537	46.1965	25.771	20.3428	0.0826473	0.0826473
PC O-	O-18:0_18:1(n-9)	25.9034	46.5395	25.9053	20.636	-0.00183296	0.00183296
PC O-	O-18:0_18:1(n-10)	25.9947	46.7276	25.9793	20.7329	0.0153427	0.0153427
PC O-	O-18:1(n-7)_22:1	27.3477	50.1311	27.29	22.7834	0.0576744	0.0576744
PC O-	O-20:0_18:1(n-9)	27.3738	50.0242	27.2507	22.6504	0.123137	0.123137
PC O-	O-22:0_20:4(n-6)	27.5012	50.6693	27.487	23.168	0.0142441	0.0142441
PC	14:0_14:1(n-10)	11.619	18.8506	11.5069	7.2316	0.112105	0.112105
PC	18:3(n-3)_20:5(n-3)	11.6943	19.4672	11.8249	7.77282	-0.130531	0.130531
PC	14:1(n-10)_16:1(n-7)	11.9639	19.6318	11.9077	7.66789	0.0562	0.0562
PC	14:0_20:5(n-3)	12.0564	20.015	12.1003	7.95856	-0.0438595	0.0438595
PC	14:0_18:3(n-3)	12.0895	19.9224	12.0536	7.83294	0.0358343	0.0358343
PC	14:1(n-10)_16:1(n-10)	12.2944	20.2543	12.2219	7.95992	0.0724411	0.0724411
PC	16:1_18:3(n-3)	12.7587	21.3345	12.7985	8.57578	-0.0397787	0.0397787
PC	16:1_20:5(n-3)	12.7753	21.2586	12.7566	8.4833	0.0186949	0.0186949
PC	14:0_16:1(n-7)	12.8977	21.4882	12.8839	8.59041	0.0138807	0.0138807
PC	16:1_18:3(n-3)	12.9075	21.6018	12.9475	8.69429	-0.039999	0.039999
PC	18:2_20:5(n-3)	13.0592	22.1443	13.2551	9.08511	-0.195875	0.195875
PC	18:3(n-3)_20:4	13.0592	22.1443	13.2551	9.08511	-0.195875	0.195875
PC	20:5(n-3)_22:5(n-3)	13.117	22.4441	13.4228	9.32704	-0.305782	0.305782
PC	15:0_18:3(n-3)	13.2609	22.1609	13.2645	8.89994	-0.00352955	0.00352955
PC	18:3(n-3)_22:5(n-3)	13.3183	22.6855	13.553	9.36724	-0.234652	0.234652
PC	16:1(n-7)_16:1(n-7)	13.4104	22.4996	13.4532	9.08916	-0.042798	0.042798
PC	14:0_16:1(n-10)	13.4161	22.298	13.3417	8.88186	0.0744429	0.0744429
PC	16:0_18:4(n-3)	13.4596	22.3758	13.3851	8.91623	0.074502	0.074502
PC	16:1(n-7)_16:1(n-10)	13.8765	23.2979	13.849	9.42139	0.0274887	0.0274887
PC	14:1(n-10)_16:0	14.038	23.4522	13.9172	9.4142	0.12078	0.12078
PC	16:1(n-7)_20:4(n-6)	14.0414	23.8388	14.0884	9.79738	-0.0469646	0.0469646
PC	16:1_16:1(n-10)	14.1512	24.0826	14.2029	9.93148	-0.0517244	0.0517244
PC	16:1(n-7)_18:2(n-6)	14.2124	23.981	14.1541	9.76861	0.0582399	0.0582399
PC	18:2(n-6)_22:6	14.2834	24.2519	14.2882	9.96847	-0.00482273	0.00482273
PC	15:0_16:1(n-7)	14.2919	23.9833	14.1552	9.69138	0.136678	0.136678
PC	16:1(n-7)_18:2(n-7)	14.3084	24.252	14.2883	9.9436	0.0201263	0.0201263
PC	16:1(n-7)_22:5(n-3)	14.3297	24.4774	14.4105	10.1477	-0.0808344	0.0808344
PC	16:0_20:5(n-3)	14.4363	24.4831	14.4137	10.0468	0.0225563	0.0225563
PC	16:1(n-10)_20:4(n-6)	14.4664	24.5721	14.4644	10.1057	0.00199699	0.00199699
PC	16:1_18:2(n-6)	14.4913	24.4766	14.4101	9.98526	0.0812702	0.0812702
PC	14:1(n-10)_18:1	14.5092	24.4201	14.3786	9.91096	0.130552	0.130552
PC	16:0_18:3(n-3)	14.6873	24.7992	14.5987	10.1119	0.0885735	0.0885735
PC	16:0_20:5(n-3)	14.6873	24.9385	14.684	10.2513	0.00330257	0.00330257
PC	18:2(n-6)_20:4(n-6)	14.8631	25.3924	14.9708	10.5293	-0.107731	0.107731
PC	16:1(n-7)_17:1	14.8666	25.1592	14.8222	10.2925	0.0444298	0.0444298
PC	15:0_16:1(n-10)	14.8771	24.9915	14.7169	10.1144	0.160244	0.160244
PC	16:1_16:1(n-10)	14.9667	25.1959	14.8455	10.2292	0.121256	0.121256
PC	16:0_18:3(n-3)	15.04	25.5577	15.0767	10.5177	-0.0366564	0.0366564
PC	18:2_18:2(n-6)	15.0528	25.56	15.0782	10.5072	-0.0253382	0.0253382
PC	16:1(n-7)_18:2	15.1044	25.6596	15.142	10.5552	-0.037571	0.037571
PC	22:5(n-3)_22:5(n-3)	15.1756	26.3604	15.5856	11.1848	-0.410003	0.410003
PC	16:1(n-7)_20:3	15.1883	25.8835	15.2851	10.6953	-0.0967941	0.0967941
PC	16:0_16:2(n-9)	15.2023	25.7164	15.1783	10.5142	0.0239468	0.0239468
PC	15:0_18:2(n-6)	15.2137	25.6239	15.1191	10.4102	0.0945749	0.0945749
PC	16:0_18:3(n-6)	15.3646	25.9914	15.3537	10.6268	0.0109034	0.0109034
PC	16:1(n-10)_17:1	15.4374	26.0603	15.3974	10.6229	0.0400095	0.0400095
PC	16:0_20:4(n-3)	15.7268	26.7054	15.7966	10.9786	-0.0698061	0.0698061
PC	17:1_18:2(n-6)	15.8321	26.8023	15.8545	10.9702	-0.0224056	0.0224056
PC	16:2_18:1(n-10)	15.9074	26.97	15.9533	11.0626	-0.0459156	0.0459156
PC	16:0_16:1(n-7)	15.9565	26.8683	15.8936	10.9118	0.0629215	0.0629215
PC	14:0_18:1(n-9)	15.9586	26.8431	15.8787	10.8845	0.0798883	0.0798883
PC	16:0_20:4(n-3)	16.0296	27.0113	15.9774	10.9816	0.052206	0.052206
PC	16:0_22:6(n-3)	16.1628	27.1264	16.0443	10.9637	0.118454	0.118454
PC	16:0_16:1(n-9)	16.3851	27.6539	16.3488	11.2687	0.0363636	0.0363636
PC	16:1(n-7)_18:1(n-7)	16.4594	27.8148	16.4428	11.3554	0.016571	0.016571
PC	17:0_20:5(n-3)	16.4652	28.0845	16.6038	11.6193	-0.138605	0.138605
PC	18:1_20:4(n-3)	16.4819	28.0597	16.5888	11.5778	-0.106934	0.106934
PC	16:0_16:1(n-10)	16.6573	28.0228	16.5665	11.3655	0.0907631	0.0907631
PC	16:1(n-7)_18:1(n-9)	16.6642	28.162	16.6511	11.4978	0.0131321	0.0131321
PC	16:0_20:4(n-6)	16.8823	28.659	16.9606	11.7767	-0.0782776	0.0782776
PC	18:1(n-10)_22:6	16.9123	29.0519	17.2078	12.1397	-0.295507	0.295507
PC	16:0_18:2(n-6)	17.0747	28.7808	17.0374	11.7062	0.0372849	0.0372849
PC	16:0_22:5(n-3)	17.2672	28.9705	17.1567	11.7033	0.110449	0.110449
PC	16:1(n-10)_18:1(n-9)	17.3194	29.2323	17.3207	11.9129	-0.00127029	0.00127029
PC	16:1(n-7)_17:0	17.366	29.13	17.2567	11.764	0.109344	0.109344
PC	18:1(n-9)_20:4(n-6)	17.5493	29.8883	17.7323	12.3391	-0.183065	0.183065
PC	18:1(n-7)_18:2	17.5688	29.7773	17.6622	12.2085	-0.0933628	0.0933628
PC	18:1(n-7)_18:2(n-7)	17.687	29.9276	17.7572	12.2406	-0.0702171	0.0702171
PC	15:0_18:1(n-7)	17.687	29.7212	17.6269	12.0342	0.0601387	0.0601387
PC	18:1(n-10)_20:4	17.7148	30.1656	17.9091	12.4509	-0.194353	0.194353
PC	16:1(n-7)_18:1(n-7)	17.7495	29.9553	17.7748	12.2058	-0.0253239	0.0253239
PC	18:1(n-9)_18:2(n-6)	17.7854	30.0799	17.8542	12.2944	-0.0687313	0.0687313
PC	16:0_18:2(n-9)	17.7885	29.9274	17.7571	12.1388	0.031456	0.031456
PC	15:0_18:1(n-9)	17.9219	30.0476	17.8336	12.1257	0.0883732	0.0883732
PC	18:1(n-9)_22:5(n-3)	17.9507	30.6597	18.2311	12.7091	-0.280394	0.280394
PC	16:0_20:3(n-3)	18.0898	30.5167	18.1372	12.4269	-0.047411	0.047411
PC	16:1(n-7)_17:0	18.1243	30.4251	18.0772	12.3008	0.0470848	0.0470848
PC	18:1(n-10)_18:2	18.1792	30.7388	18.283	12.5597	-0.103783	0.103783
PC	16:0_18:2(n-10)	18.2324	30.7089	18.2633	12.4765	-0.0308838	0.0308838
PC	20:2(n-6)_20:4(n-6)	18.4112	31.3216	18.6573	12.9104	-0.246098	0.246098
PC	16:0_20:3(n-6)	18.4508	31.106	18.5213	12.6552	-0.0704861	0.0704861
PC	17:1_18:1(n-7)	18.48	31.1894	18.5744	12.7094	-0.0943966	0.0943966
PC	18:0_20:5(n-3)	18.6272	31.6045	18.8282	12.9773	-0.200922	0.200922
PC	18:1_20:4(n-6)	18.6953	31.7564	18.9153	13.0611	-0.220018	0.220018
PC	16:0_22:5(n-6)	18.6953	31.2117	18.5885	12.5164	0.106798	0.106798
PC	16:0_20:3(n-7)	18.7223	31.311	18.6507	12.5887	0.0715637	0.0715637
PC	17:1_18:1(n-9)	18.7367	31.5309	18.7847	12.7942	-0.0480042	0.0480042
PC	18:0_18:3(n-3)	18.7763	31.665	18.8633	12.8887	-0.0869522	0.0869522
PC	16:0_24:6(n-3)	18.7944	31.5132	18.7741	12.7188	0.0202999	0.0202999
PC	16:1(n-10)_17:0	18.8357	31.6052	18.8286	12.7695	0.00711823	0.00711823
PC	18:1(n-7)_18:2(n-10)	19.012	31.7523	18.913	12.7404	0.0989666	0.0989666
PC	17:0_20:4(n-6)	19.05	32.2506	19.176	13.2006	-0.126017	0.126017
PC	16:1(n-10)_19:1	19.2639	32.4401	19.2702	13.1762	-0.00630569	0.00630569
PC	17:0_18:2(n-6)	19.2713	32.3726	19.2369	13.1013	0.0344658	0.0344658
PC	16:0_22:4(n-3)	19.2801	32.6573	19.3771	13.3772	-0.0969334	0.0969334
PC	18:1(n-10)_20:3	19.3186	32.7585	19.427	13.4399	-0.108435	0.108435
PC	16:1(n-7)_22:3	19.4257	32.776	19.4357	13.3503	-0.0100517	0.0100517
PC	18:1_20:3(n-7)	19.4257	32.776	19.4357	13.3503	-0.0100517	0.0100517
PC	16:0_22:4(n-6)	19.6681	33.3308	19.7201	13.6627	-0.0519924	0.0519924
PC	18:2(n-6)_19:1	19.6758	33.2288	19.6667	13.553	0.00912666	0.00912666
PC	18:1_20:3(n-6)	19.6948	33.3417	19.7258	13.6469	-0.0310001	0.0310001
PC	16:0_20:3(n-9)	19.7782	33.4601	19.7883	13.6819	-0.0100555	0.0100555
PC	16:0_18:1(n-7)	19.809	33.3019	19.7049	13.4929	0.104053	0.104053
PC	16:0_22:4(n-6)	19.9133	33.767	19.9504	13.8537	-0.0370483	0.0370483
PC	16:0_18:1(n-9)	20.0844	33.8333	19.9852	13.7489	0.0992317	0.0992317
PC	18:0_20:4(n-3)	20.0964	34.1658	20.157	14.0695	-0.0606613	0.0606613
PC	18:1(n-7)_20:3	20.2413	34.4698	20.3083	14.2284	-0.0669651	0.0669651
PC	16:1(n-7)_18:0	20.2758	34.2295	20.1892	13.9537	0.0866604	0.0866604
PC	18:1(n-7)_18:1(n-7)	20.3334	34.4256	20.2866	14.0921	0.0468578	0.0468578
PC	18:1(n-9)_20:3(n-9)	20.4513	34.8305	20.4853	14.3792	-0.0340385	0.0340385
PC	16:0_24:5(n-3)	20.5827	35.2107	20.6783	14.6279	-0.0955696	0.0955696
PC	18:1(n-7)_18:1(n-9)	20.6052	34.8248	20.4825	14.2196	0.12269	0.12269
PC	18:1_18:1(n-10)	21.0147	35.6311	20.9066	14.6165	0.108019	0.108019
PC	18:0_20:4(n-6)	21.2329	36.2428	21.2486	15.0099	-0.0157108	0.0157108
PC	18:1_24:5(n-3)	21.2789	36.6291	21.4563	15.3503	-0.17742	0.17742
PC	18:1(n-7)_20:2(n-7)	21.4217	36.6381	21.4609	15.2164	-0.039257	0.039257
PC	18:0_18:2(n-6)	21.4336	36.4331	21.3525	14.9994	0.0811691	0.0811691
PC	16:0_24:5(n-6)	21.4611	36.8616	21.5749	15.4004	-0.113718	0.113718
PC	18:0_22:5(n-3)	21.5292	37.0206	21.654	15.4915	-0.124846	0.124846
PC	18:1_20:2(n-6)	21.6176	36.8848	21.5865	15.2671	0.0311375	0.0311375
PC	18:1(n-9)_20:2(n-7)	21.6703	37.0532	21.6701	15.3829	0.000246048	0.000246048
PC	16:0_22:3(n-6)	21.8188	37.2112	21.7476	15.3924	0.0711536	0.0711536
PC	18:1_20:2(n-6)	21.8188	37.2148	21.7494	15.396	0.0694084	0.0694084
PC	18:2(n-6)_20:1	21.8188	37.2155	21.7497	15.3967	0.0690594	0.0690594
PC	17:0_18:1(n-7)	21.9557	37.4744	21.8766	15.5188	0.0790558	0.0790558
PC	17:0_18:1(n-9)	22.2575	38.0051	22.1444	15.7476	0.113121	0.113121
PC	18:0_20:3(n-3)	22.3516	38.5229	22.4097	16.1713	-0.0580654	0.0580654
PC	18:1(n-7)_19:1	22.354	38.3992	22.3473	16.0452	0.00674057	0.00674057
PC	18:1(n-9)_19:1	22.6689	38.9018	22.5917	16.2328	0.0771999	0.0771999
PC	18:0_20:3(n-6)	22.7329	39.1946	22.721	16.4617	0.0119133	0.0119133
PC	16:0_22:3(n-9)	22.8529	39.4758	22.8382	16.6229	0.0147629	0.0147629
PC	18:0_24:6(n-3)	22.9326	40.1628	23.1141	17.2302	-0.181507	0.181507
PC	18:0_22:5(n-6)	23.0032	39.9642	23.0343	16.961	-0.0310364	0.0310364
PC	16:0_24:4(n-6)	23.2015	40.2976	23.1691	17.096	0.0324879	0.0324879
PC	18:1(n-9)_22:3(n-9)	23.4981	41.0149	23.4747	17.5169	0.0233135	0.0233135
PC	16:0_20:1(n-7)	23.7477	41.3368	23.6215	17.5891	0.126169	0.126169
PC	16:0_20:1(n-9)	23.9312	41.5364	23.7163	17.6051	0.214964	0.214964
PC	18:0_18:1(n-7)	23.9813	41.868	23.8791	17.8867	0.102188	0.102188
PC	18:0_20:3(n-9)	23.9819	42.0393	23.9636	18.0574	0.0182533	0.0182533
PC	16:0_20:1(n-10)	24.025	41.7469	23.8192	17.7219	0.205757	0.205757
PC	18:0_22:4(n-6)	24.0426	42.2984	24.0885	18.2558	-0.0459671	0.0459671
PC	18:1(n-7)_20:1(n-7)	24.2227	42.6318	24.2383	18.4091	-0.015625	0.015625
PC	18:0_18:1(n-9)	24.245	42.4816	24.1726	18.2366	0.0724087	0.0724087
PC	18:0_18:1(n-10)	24.428	42.8931	24.3472	18.4651	0.08078	0.08078
PC	18:1_20:1(n-10)	24.4552	43.5807	24.622	19.1255	-0.166815	0.166815
PC	18:1(n-9)_20:1	24.9101	44.4001	24.9844	19.49	-0.074295	0.074295
PC	16:0_22:2(n-9)	24.9101	44.4001	24.9844	19.49	-0.074295	0.074295
PC	18:0_24:5(n-6)	25.1263	45.0396	25.2879	19.9133	-0.161556	0.161556
PC	18:0_22:3(n-9)	25.8564	46.6667	25.9554	20.8103	-0.0989265	0.0989265
PC	18:0_24:4(n-6)	25.9968	46.9683	26.0741	20.9715	-0.0772972	0.0772972
PC	16:0_22:1(n-9)	26.3079	47.5154	26.2868	21.2075	0.0211124	0.0211124
PC	18:0_20:1(n-9)	26.3079	47.5617	26.3044	21.2538	0.00342941	0.00342941
PC	18:0_20:1(n-7)	26.3487	47.5089	26.2843	21.1603	0.0643806	0.0643806
PC	18:0_20:1(n-10)	26.3906	47.7167	26.3631	21.3262	0.0274334	0.0274334
PC	18:1(n-9)_20:0	26.5324	48.058	26.4908	21.5256	0.041687	0.041687
PC	16:0_24:2(n-9)	26.5459	48.1661	26.5311	21.6202	0.0147896	0.0147896
PC	18:1(n-9)_24:2(n-9)	26.7626	48.7743	26.7639	22.0117	-0.00133324	0.00133324
PE	14:0_16:1(n-7)	13.5822	22.6983	13.5925	9.11611	-0.0102568	0.0102568
PE	16:1(n-7)_16:1(n-7)	14.1671	23.8439	14.1102	9.67677	0.0568552	0.0568552
PE	16:1(n-7)_22:6	14.2549	24.3895	14.3198	10.1346	-0.0648851	0.0648851
PE	14:0_20:4(n-6)	14.3001	24.1392	14.2097	9.83906	0.0904245	0.0904245
PE	14:0_18:2(n-6)	14.4581	24.2492	14.2541	9.79116	0.203948	0.203948
PE	16:1(n-7)_16:1(n-10)	14.6774	24.7254	14.5258	10.0479	0.151628	0.151628
PE	16:1(n-10)_22:6	14.7314	25.1806	14.8726	10.4492	-0.141178	0.141178
PE	18:2(n-6)_22:6	15.1	25.9637	15.4111	10.8637	-0.311047	0.311047
PE	16:1_16:1(n-10)	15.1738	25.5564	15.1594	10.3826	0.0143881	0.0143881
PE	16:1(n-10)_20:4	15.325	26.0771	15.4678	10.7521	-0.142817	0.142817
PE	16:0_20:5(n-3)	15.5583	26.4997	15.6531	10.9414	-0.0948124	0.0948124
PE	16:0_18:3(n-3)	15.7103	26.508	15.6566	10.7977	0.0537033	0.0537033
PE	16:1(n-7)_17:1	15.7538	26.6695	15.7249	10.9158	0.0288324	0.0288324
PE	18:2(n-6)_20:4	15.7641	26.8751	15.8177	11.111	-0.0536098	0.0536098
PE	18:1(n-9)_20:5(n-3)	16.153	27.6219	16.2601	11.4689	-0.107159	0.107159
PE	18:1(n-10)_20:5	16.2799	27.8236	16.3975	11.5438	-0.117668	0.117668
PE	18:1_18:3(n-3)	16.2982	27.5862	16.2361	11.2879	0.0620899	0.0620899
PE	18:1_20:4(n-6)	16.5398	28.412	16.7899	11.8722	-0.25017	0.25017
PE	14:0_18:1(n-9)	17.0026	28.5113	16.8533	11.5087	0.149284	0.149284
PE	16:0_16:1(n-7)	17.072	28.7205	16.9845	11.6485	0.0874786	0.0874786
PE	17:0_20:5(n-3)	17.5853	29.8235	17.6438	12.2382	-0.0584755	0.0584755
PE	16:1(n-7)_18:1(n-7)	17.5859	29.6396	17.5358	12.0536	0.0501709	0.0501709
PE	18:1(n-7)_22:6	17.6871	30.3248	17.9417	12.6378	-0.25458	0.25458
PE	16:1(n-7)_18:1(n-9)	17.8087	29.9941	17.7443	12.1854	0.064415	0.064415
PE	16:0_16:1(n-10)	17.8099	29.8604	17.6655	12.0505	0.144392	0.144392
PE	16:1_18:1(n-10)	17.9857	30.262	17.9037	12.2763	0.0819473	0.0819473
PE	16:0_20:4(n-6)	18.029	30.5017	18.0496	12.4727	-0.0206337	0.0206337
PE	18:1(n-10)_22:6	18.0592	30.8696	18.2824	12.8104	-0.22316	0.22316
PE	16:0_18:2(n-6)	18.239	30.6506	18.1424	12.4116	0.0966091	0.0966091
PE	16:1_18:1(n-7)	18.2873	30.8044	18.2403	12.5172	0.0469418	0.0469418
PE	16:1(n-7)_18:1	18.2873	30.8101	18.244	12.5229	0.0432682	0.0432682
PE	16:0_22:5(n-3)	18.4074	31.2271	18.5148	12.8197	-0.107363	0.107363
PE	16:1(n-10)_18:1(n-9)	18.5033	31.1155	18.4424	12.6122	0.0609207	0.0609207
PE	18:1(n-10)_20:4	18.8647	32.0321	18.9897	13.1674	-0.124998	0.124998
PE	18:1_18:2(n-7)	19.0267	32.32	19.1276	13.2933	-0.100908	0.100908
PE	18:1(n-9)_22:5(n-3)	19.1005	32.5672	19.2396	13.4667	-0.139101	0.139101
PE	18:1(n-10)_18:2	19.1362	32.322	19.1285	13.1858	0.00767136	0.00767136
PE	16:1(n-7)_17:0	19.259	32.4086	19.168	13.1496	0.0909805	0.0909805
PE	18:1_20:4(n-6)	19.2713	32.8064	19.3493	13.5351	-0.0779495	0.0779495
PE	18:0_20:5(n-3)	19.7797	33.605	19.8014	13.8253	-0.0217018	0.0217018
PE	16:0_22:5(n-6)	19.8445	33.7801	19.9217	13.9356	-0.0771904	0.0771904
PE	18:0_18:3(n-3)	19.8973	33.6129	19.8068	13.7156	0.0905685	0.0905685
PE	17:1_18:1(n-9)	19.9015	33.5679	19.7765	13.6664	0.12499	0.12499
PE	17:0_20:4(n-6)	20.2332	34.3076	20.2753	14.0744	-0.0421352	0.0421352
PE	17:0_18:2(n-6)	20.4343	34.4857	20.38	14.0514	0.054285	0.054285
PE	17:0_22:5(n-3)	20.5497	35.037	20.6613	14.4873	-0.111605	0.111605
PE	18:0_18:3(n-6)	20.6726	35.0083	20.6477	14.3356	0.0249462	0.0249462
PE	16:0_18:1(n-7)	21.0037	35.5513	20.9028	14.5476	0.100897	0.100897
PE	18:0_20:4(n-3)	21.2289	36.2774	21.2714	15.0484	-0.0424843	0.0424843
PE	16:0_18:1(n-9)	21.3063	35.9724	21.1132	14.666	0.193176	0.193176
PE	18:1(n-7)_20:3	21.372	36.6713	21.4736	15.2993	-0.10158	0.10158
PE	16:1(n-7)_18:0	21.4397	36.4725	21.3725	15.0328	0.0671825	0.0671825
PE	18:1(n-7)_18:1(n-7)	21.4977	36.657	21.4664	15.1593	0.0313339	0.0313339
PE	18:0_22:6(n-3)	21.5126	37.0521	21.6569	15.5396	-0.144341	0.144341
PE	18:1(n-9)_20:3(n-9)	21.6289	37.0484	21.6552	15.4195	-0.02631	0.02631
PE	18:1(n-7)_18:1(n-9)	21.7605	37.1302	21.6924	15.3697	0.0680752	0.0680752
PE	18:1(n-10)_20:3	21.7823	37.3198	21.777	15.5375	0.00527763	0.00527763
PE	18:1(n-10)_22:4	21.9351	37.7624	21.9747	15.8273	-0.0395317	0.0395317
PE	18:1(n-9)_18:1(n-10)	21.983	37.9251	22.0513	15.942	-0.0682716	0.0682716
PE	18:0_20:4(n-6)	22.3746	38.5235	22.3598	16.1489	0.0147457	0.0147457
PE	18:0_18:2(n-6)	22.5745	38.7403	22.4752	16.1658	0.0993156	0.0993156
PE	18:0_22:5(n-3)	22.6007	39.2824	22.749	16.6817	-0.148294	0.148294
PE	18:0_18:2(n-7)	22.7002	39.173	22.6962	16.4728	0.0039959	0.0039959
PE	18:1_20:2(n-6)	22.7495	39.1801	22.6997	16.4306	0.0498505	0.0498505
PE	17:0_18:1(n-7)	23.0512	39.813	22.9932	16.7618	0.0579739	0.0579739
PE	17:0_18:1(n-9)	23.3943	40.3686	23.2417	16.9743	0.152599	0.152599
PE	18:0_20:3(n-3)	23.4026	40.8286	23.4489	17.4261	-0.0463028	0.0463028
PE	18:1(n-9)_19:1	23.7164	41.3759	23.6902	17.6595	0.0262623	0.0262623
PE	18:0_20:3(n-6)	23.8213	41.5414	23.7607	17.7201	0.0605946	0.0605946
PE	18:0_24:6(n-3)	23.9208	42.4589	24.1394	18.538	-0.218607	0.218607
PE	18:0_20:3(n-7)	24.0305	42.2742	24.063	18.2437	-0.0324554	0.0324554
PE	18:1(n-9)_22:3(n-9)	24.4582	43.4982	24.6035	19.0401	-0.145355	0.145355
PE	18:1(n-10)_22:3	24.6151	43.7379	24.7145	19.1227	-0.0994053	0.0994053
PE	18:0_20:3(n-9)	24.8699	44.355	24.9842	19.4851	-0.114296	0.114296
PE	18:0_22:4(n-6)	24.9181	44.4654	25.0288	19.5473	-0.110655	0.110655
PE	18:0_18:1(n-7)	24.9405	44.0986	24.8763	19.1581	0.0641823	0.0641823
PE	18:0_18:1(n-9)	25.0873	44.7276	25.1323	19.6404	-0.0450687	0.0450687
PE	18:1_20:1(n-9)	25.2712	45.2248	25.3305	19.9536	-0.0593224	0.0593224
PE	18:1(n-9)_20:1	25.2712	45.2248	25.3305	19.9536	-0.0593224	0.0593224
PE	18:1_20:1(n-7)	25.2717	44.9828	25.2327	19.7112	0.0389843	0.0389843
PE	18:0_20:2(n-6)	25.4881	45.5839	25.4865	20.0958	0.00157356	0.00157356
PE	18:0_20:2(n-7)	25.5868	45.713	25.5458	20.1262	0.041008	0.041008
PE	18:0_20:2(n-9)	25.7282	46.3323	25.8339	20.6041	-0.105679	0.105679
PE	18:0_20:2(n-10)	25.9003	46.6528	25.9723	20.7526	-0.0720806	0.0720806
PE	18:0_22:3(n-7)	26.1012	47.0399	26.1251	20.9387	-0.0239086	0.0239086
PE	18:0_22:3(n-9)	26.3078	47.6845	26.3648	21.3767	-0.0569763	0.0569763
PE	18:0_20:1(n-9)	26.7308	48.5628	26.7033	21.832	0.0274773	0.0274773
PE	18:0_20:1(n-10)	26.7652	48.6342	26.7316	21.869	0.0335579	0.0335579
PE	18:1(n-7)_22:1	26.9498	49.1782	26.9487	22.2284	0.00110817	0.00110817
PE	16:1(n-7)_24:1	26.9498	49.1816	26.9501	22.2317	-0.000225067	0.000225067
PE	16:1(n-10)_24:1	27.0654	49.557	27.0979	22.4916	-0.0325089	0.0325089
PE	18:0_22:2(n-10)	27.0654	49.4258	27.0468	22.3605	0.018549	0.018549
PE	18:1(n-10)_22:1	27.0654	49.426	27.0469	22.3607	0.0184746	0.0184746
PE	18:0_24:3(n-9)	27.2639	50.0184	27.2691	22.7545	-0.00522614	0.00522614
PE	16:1(n-7)_24:0	27.8773	51.6655	27.8425	23.7881	0.0348415	0.0348415
PE	16:1(n-10)_24:0	28.0134	51.9868	27.9773	23.9734	0.0361042	0.0361042
PE	18:1(n-9)_24:0	28.4746	53.2485	28.4684	24.7738	0.00616264	0.00616264
PG	18:3(n-3)_20:5(n-3)	10.0036	16.3056	10.3922	6.30197	-0.38859	0.38859
PG	20:5(n-3)_22:6(n-3)	10.5287	17.5974	10.6889	7.06872	-0.160161	0.160161
PG	18:3(n-3)_22:6	10.7546	17.6531	10.7012	6.89859	0.0534086	0.0534086
PG	20:5(n-3)_22:6(n-3)	10.8512	17.9607	10.775	7.10946	0.0761662	0.0761662
PG	18:3(n-3)_22:6	10.9522	18.4878	10.9391	7.53563	0.0130682	0.0130682
PG	20:5(n-3)_22:5(n-3)	10.9668	18.5004	10.9437	7.53363	0.0230665	0.0230665
PG	16:1(n-7)_16:1(n-7)	10.9822	18.7854	11.0549	7.80315	-0.0726366	0.0726366
PG	18:3(n-3)_22:5(n-3)	11.0477	18.5809	10.9737	7.5332	0.0740337	0.0740337
PG	16:1(n-7)_22:6	11.0806	18.7285	11.0316	7.64793	0.0490274	0.0490274
PG	20:5(n-3)_22:5(n-3)	11.1637	18.9371	11.1196	7.77341	0.0441399	0.0441399
PG	22:6_22:6(n-3)	11.1996	19.1311	11.2073	7.93149	-0.00772095	0.00772095
PG	16:1(n-7)_22:6	11.261	19.282	11.2792	8.021	-0.0182018	0.0182018
PG	18:3(n-3)_22:5(n-3)	11.2634	19.0615	11.1752	7.79804	0.0882215	0.0882215
PG	16:1(n-7)_16:1(n-10)	11.2677	19.3625	11.3187	8.09481	-0.051033	0.051033
PG	20:5(n-3)_22:5(n-3)	11.3463	19.3659	11.3204	8.01965	0.0258512	0.0258512
PG	22:6_22:6(n-3)	11.3974	19.5349	11.406	8.13758	-0.00861359	0.00861359
PG	16:1(n-10)_22:6	11.4158	19.6897	11.487	8.27387	-0.0711861	0.0711861
PG	18:3(n-3)_22:5(n-3)	11.4789	19.5499	11.4137	8.07091	0.0652714	0.0652714
PG	16:1_18:2(n-7)	11.5562	19.9057	11.6039	8.34945	-0.0477018	0.0477018
PG	16:1(n-7)_18:2	11.5562	19.9053	11.6037	8.34907	-0.047493	0.047493
PG	16:1(n-7)_18:2(n-7)	11.5562	19.8877	11.594	8.3315	-0.0378208	0.0378208
PG	22:6_22:6(n-3)	11.5786	19.9657	11.6372	8.38708	-0.0585794	0.0585794
PG	16:1(n-7)_22:5(n-3)	11.5922	19.7231	11.5048	8.13091	0.0873928	0.0873928
PG	20:4(n-3)_22:5(n-3)	11.6116	19.8482	11.5724	8.23661	0.0391922	0.0391922
PG	18:2(n-7)_22:6	11.6546	20.0026	11.6578	8.34796	-0.00317669	0.00317669
PG	22:5(n-3)_22:6(n-3)	11.719	20.1837	11.7607	8.46468	-0.0417242	0.0417242
PG	20:4_20:4(n-6)	11.8264	20.239	11.7927	8.41257	0.0336761	0.0336761
PG	18:2(n-6)_22:6	11.8326	20.2648	11.8078	8.43217	0.0248585	0.0248585
PG	22:5(n-3)_22:6(n-3)	11.9337	20.6587	12.0442	8.72497	-0.110429	0.110429
PG	18:2_18:2(n-6)	12.0713	20.523	11.9613	8.45177	0.109981	0.109981
PG	22:5(n-3)_22:6(n-3)	12.1569	21.1613	12.3635	9.00448	-0.206623	0.206623
PG	16:1(n-7)_20:3(n-7)	12.2026	20.9923	12.2542	8.78971	-0.0516491	0.0516491
PG	18:2(n-7)_18:2(n-7)	12.2026	20.9773	12.2446	8.77477	-0.0420532	0.0420532
PG	18:1_18:3(n-3)	12.2064	20.8256	12.1482	8.61914	0.0582867	0.0582867
PG	16:1(n-7)_20:3	12.2318	21.3388	12.4782	9.10707	-0.246456	0.246456
PG	18:2_18:2(n-7)	12.2445	20.7037	12.072	8.45913	0.172569	0.172569
PG	22:5(n-6)_22:6	12.3889	21.5664	12.622	9.17752	-0.23309	0.23309
PG	18:1_20:5(n-3)	12.4585	21.4598	12.5554	9.00138	-0.0969152	0.0969152
PG	16:0_16:1(n-7)	12.4636	21.2646	12.4304	8.80097	0.0332756	0.0332756
PG	18:1_18:3(n-3)	12.526	21.5076	12.5854	8.98167	-0.0594635	0.0594635
PG	22:5(n-3)_22:5(n-3)	12.536	21.3298	12.4724	8.79387	0.0635366	0.0635366
PG	18:1_20:5(n-3)	12.658	21.4598	12.5554	8.8018	0.102673	0.102673
PG	22:5(n-3)_22:5(n-3)	12.7867	21.9067	12.8208	9.11997	-0.0340519	0.0340519
PG	16:1(n-7)_18:1(n-7)	12.801	22.0046	12.8726	9.20356	-0.0715494	0.0715494
PG	22:4(n-6)_22:6	13.0274	22.8463	13.2334	9.81887	-0.205963	0.205963
PG	16:0_20:4(n-6)	13.038	22.4952	13.0936	9.4572	-0.0556593	0.0556593
PG	16:1(n-7)_18:1(n-7)	13.1614	22.7555	13.1973	9.59412	-0.0359354	0.0359354
PG	18:1(n-7)_22:6	13.1743	22.5903	13.1319	9.41595	0.0424538	0.0424538
PG	16:0_18:2(n-6)	13.1816	22.5977	13.1348	9.4161	0.0467358	0.0467358
PG	18:1(n-10)_22:6	13.2231	23.0581	13.3202	9.83499	-0.097064	0.097064
PG	16:0_22:5(n-3)	13.294	23.0449	13.3146	9.7509	-0.0205746	0.0205746
PG	16:1(n-7)_18:1	13.2945	23.0282	13.3076	9.73371	-0.0130968	0.0130968
PG	18:1(n-7)_22:6	13.3027	23.0993	13.3378	9.79668	-0.0351439	0.0351439
PG	16:1_18:1(n-9)	13.3717	23.0397	13.3124	9.66797	0.0593243	0.0593243
PG	16:1(n-10)_18:1	13.3951	23.007	13.2987	9.61199	0.0963135	0.0963135
PG	16:1(n-7)_20:2(n-7)	13.4819	23.4131	13.4845	9.9312	-0.00265026	0.00265026
PG	18:1(n-9)_22:6	13.4957	23.4051	13.4805	9.9094	0.0152502	0.0152502
PG	18:1(n-7)_18:2(n-6)	13.5072	23.4095	13.4827	9.90229	0.0244999	0.0244999
PG	16:1(n-7)_18:1	13.5278	23.7413	13.6728	10.2135	-0.144935	0.144935
PG	18:1(n-9)_20:4(n-6)	13.5517	23.559	13.5631	10.0073	-0.0114021	0.0114021
PG	20:2(n-7)_22:6	13.6084	23.9924	13.8397	10.384	-0.231254	0.231254
PG	18:1(n-7)_22:5	13.6118	23.9129	13.7854	10.3011	-0.173531	0.173531
PG	18:1(n-7)_18:2	13.6249	23.6399	13.6102	10.015	0.0146475	0.0146475
PG	18:1_18:2(n-7)	13.6249	23.6399	13.6102	10.015	0.0146475	0.0146475
PG	18:1_18:2(n-6)	13.7016	23.6944	13.6434	9.99271	0.0582972	0.0582972
PG	18:1(n-9)_22:6(n-3)	13.7337	24.1324	13.9371	10.3987	-0.20342	0.20342
PG	18:1(n-9)_18:2(n-7)	13.7773	23.9704	13.8246	10.1931	-0.0472202	0.0472202
PG	18:1(n-9)_22:5(n-3)	13.829	24.1858	13.9745	10.3567	-0.145491	0.145491
PG	18:1(n-10)_22:6	13.8553	23.8108	13.7175	9.9555	0.137844	0.137844
PG	18:1(n-7)_18:2(n-7)	13.8906	24.2694	14.0331	10.3788	-0.142511	0.142511
PG	16:1(n-7)_20:2(n-7)	13.8906	24.2694	14.0331	10.3788	-0.142511	0.142511
PG	18:1(n-10)_18:2	13.9531	24.1891	13.9769	10.236	-0.0237265	0.0237265
PG	16:0_16:1(n-7)	14.0265	23.8913	13.7708	9.86479	0.255695	0.255695
PG	18:1_18:2(n-7)	14.0348	24.1376	13.9407	10.1028	0.0940475	0.0940475
PG	18:1_18:2(n-6)	14.0978	24.5226	14.2064	10.4248	-0.108587	0.108587
PG	18:1_18:2(n-7)	14.146	24.4243	14.1403	10.2783	0.00566673	0.00566673
PG	18:1(n-9)_22:5(n-3)	14.2034	24.8322	14.4032	10.6288	-0.199863	0.199863
PG	18:1(n-9)_18:2	14.2397	24.492	14.186	10.2523	0.0537033	0.0537033
PG	17:1_18:1(n-9)	14.2663	24.7463	14.3501	10.48	-0.0837889	0.0837889
PG	16:1(n-7)_18:1(n-7)	14.3421	24.4818	14.1792	10.1398	0.162845	0.162845
PG	18:1(n-10)_18:2	14.3992	24.7348	14.3429	10.3356	0.0563002	0.0563002
PG	18:1_18:2(n-6)	14.486	25.2621	14.66	10.7761	-0.173934	0.173934
PG	18:1_22:5(n-3)	14.5703	25.6522	14.8907	11.0819	-0.320442	0.320442
PG	16:0_16:1(n-10)	14.5748	24.7627	14.3603	10.1879	0.214488	0.214488
PG	18:1_20:3(n-6)	14.6134	25.4948	14.7974	10.8814	-0.184064	0.184064
PG	16:0_18:2(n-6)	14.8828	25.4246	14.7559	10.5418	0.126944	0.126944
PG	16:0_18:1(n-9)	15.1702	26.3047	15.2707	11.1344	-0.100527	0.100527
PG	16:0_18:1(n-10)	15.3194	26.5292	15.3953	11.2098	-0.0759077	0.0759077
PG	18:1(n-7)_18:1(n-7)	15.3894	26.8829	15.5806	11.4935	-0.191224	0.191224
PG	18:1(n-9)_20:3(n-9)	15.4469	27.2204	15.7424	11.7735	-0.295505	0.295505
PG	18:1(n-7)_18:1(n-9)	15.6271	27.2284	15.7461	11.6014	-0.119062	0.119062
PG	16:0_18:1(n-9)	15.6537	27.1701	15.7191	11.5164	-0.0653677	0.0653677
PG	18:1(n-10)_20:3	15.6584	27.4421	15.8433	11.7837	-0.18484	0.18484
PG	18:1(n-9)_22:4(n-6)	15.6588	27.5978	15.9131	11.939	-0.254281	0.254281
PG	18:1_18:1(n-9)	15.8454	27.5869	15.9082	11.7415	-0.0627689	0.0627689
PG	16:0_18:1(n-10)	15.8878	27.4176	15.8322	11.5298	0.0555887	0.0555887
PG	18:1_18:1(n-10)	16.532	28.7716	16.506	12.2396	0.0260735	0.0260735
PG	18:1(n-9)_20:2(n-7)	16.6057	28.973	16.6357	12.3673	-0.0299397	0.0299397
PG	18:1_18:1(n-10)	17.073	29.7372	17.2196	12.6641	-0.146566	0.146566
PG	16:0_18:1(n-10)	17.5118	29.7574	17.236	12.2456	0.275837	0.275837
PG	18:1_18:1(n-7)	17.6366	30.4718	17.7894	12.8352	-0.152864	0.152864
PG	18:1_18:1(n-10)	18.0713	30.758	17.9755	12.6866	0.0958633	0.0958633
PG	16:0_20:2(n-6)	18.1637	30.9079	18.0601	12.7442	0.1036	0.1036
PG	18:0_18:1(n-9)	19.0827	32.9429	19.211	13.8601	-0.128284	0.128284
PG	18:0_18:1(n-10)	19.2763	33.2403	19.4246	13.964	-0.148331	0.148331
PG	18:1_20:1(n-10)	19.7033	34.057	20.0279	14.3537	-0.324608	0.324608
PG	18:0_18:1(n-7)	21.3553	36.7258	21.4059	15.3705	-0.0506134	0.0506134
PI	16:1(n-7)_20:4(n-6)	11.9659	20.0505	11.9278	8.08462	0.0380983	0.0380983
PI	16:0_20:5(n-3)	12.4072	20.8758	12.3715	8.46858	0.0357332	0.0357332
PI	18:2(n-6)_20:4	12.5658	21.2279	12.5929	8.66209	-0.0270424	0.0270424
PI	18:2(n-7)_20:4	12.6264	21.3901	12.6965	8.76376	-0.0701151	0.0701151
PI	18:1(n-9)_20:5(n-3)	12.7862	21.7261	12.9061	8.93983	-0.119826	0.119826
PI	18:1_18:3(n-3)	12.8249	21.6348	12.8503	8.80984	-0.0253687	0.0253687
PI	16:0_20:4(n-3)	13.2097	22.3912	13.2596	9.18146	-0.0498142	0.0498142
PI	18:2(n-10)_20:4	13.2399	22.5044	13.3103	9.26455	-0.0704622	0.0704622
PI	16:0_16:1(n-7)	13.2444	22.3221	13.2276	9.07772	0.0168037	0.0168037
PI	16:0_20:4(n-3)	13.4927	22.9211	13.4883	9.42842	0.00435925	0.00435925
PI	16:1(n-7)_18:1(n-7)	13.5533	22.9901	13.5177	9.43673	0.0356169	0.0356169
PI	18:1(n-9)_18:3	13.5711	23.1179	13.5732	9.5468	-0.00205994	0.00205994
PI	17:0_20:5(n-3)	13.6417	23.2599	13.6371	9.61816	0.004673	0.004673
PI	18:1(n-7)_22:6	13.6952	23.6282	13.8195	9.933	-0.124323	0.124323
PI	16:1(n-7)_18:1(n-9)	13.7207	23.2737	13.6434	9.55303	0.0772228	0.0772228
PI	16:0_16:1(n-10)	13.7503	23.1806	13.601	9.43024	0.149318	0.149318
PI	16:1(n-7)_18:1	13.8452	23.4982	13.7523	9.653	0.0928488	0.0928488
PI	16:1_18:1(n-10)	13.8743	23.4874	13.7469	9.61314	0.12738	0.12738
PI	18:1(n-9)_22:6	13.8847	23.9372	13.9885	10.0526	-0.103831	0.103831
PI	16:0_20:4(n-6)	13.9282	23.7216	13.8694	9.79344	0.0588007	0.0588007
PI	18:1(n-10)_22:6	14.0013	24.1007	14.0816	10.0995	-0.0802965	0.0802965
PI	16:0_18:2(n-6)	14.0131	23.7384	13.8785	9.7253	0.134641	0.134641
PI	16:1_18:1(n-7)	14.0183	23.8578	13.944	9.83949	0.0742664	0.0742664
PI	16:1_18:1(n-9)	14.0309	23.7867	13.9048	9.75582	0.126119	0.126119
PI	16:1(n-9)_18:1	14.0543	23.7867	13.9048	9.73246	0.149472	0.149472
PI	16:1(n-10)_18:1	14.0865	23.8794	13.9561	9.79292	0.130427	0.130427
PI	16:0_22:5(n-3)	14.1551	24.2952	14.1941	10.1402	-0.0390215	0.0390215
PI	18:1(n-7)_18:2(n-6)	14.3264	24.4816	14.3024	10.1552	0.0239277	0.0239277
PI	18:1(n-9)_20:4(n-6)	14.3896	24.6954	14.4259	10.3058	-0.0363321	0.0363321
PI	18:1(n-7)_18:2(n-7)	14.4517	24.7428	14.4532	10.2911	-0.0014925	0.0014925
PI	16:0_18:2(n-7)	14.4601	24.6845	14.4197	10.2244	0.0403662	0.0403662
PI	18:1_18:2(n-6)	14.5027	24.7078	14.4331	10.2051	0.0695753	0.0695753
PI	18:1_18:2(n-7)	14.5754	25.0159	14.6097	10.4405	-0.0343218	0.0343218
PI	18:1(n-9)_18:2	14.5872	25.0501	14.6293	10.4629	-0.0420437	0.0420437
PI	18:1(n-7)_19:3	14.7752	25.3998	14.8302	10.6246	-0.054966	0.054966
PI	18:1(n-7)_18:2(n-7)	14.8294	25.4084	14.8351	10.5789	-0.00572681	0.00572681
PI	16:0_20:3(n-6)	14.9664	25.5366	14.9095	10.5702	0.0568752	0.0568752
PI	18:1(n-9)_19:3	14.9683	25.6604	14.9819	10.6921	-0.0136042	0.0136042
PI	18:1(n-9)_18:2(n-7)	15.0101	25.6978	15.0038	10.6877	0.0062418	0.0062418
PI	16:0_18:2(n-10)	15.0451	25.61	14.9523	10.5649	0.0928049	0.0928049
PI	18:1(n-10)_19:3	15.1026	25.8746	15.1084	10.772	-0.00577927	0.00577927
PI	18:0_20:5(n-3)	15.14	26.0344	15.2038	10.8944	-0.0637131	0.0637131
PI	16:0_20:3(n-7)	15.1729	26.0415	15.208	10.8687	-0.0351572	0.0351572
PI	18:0_18:3(n-3)	15.2237	25.9643	15.1618	10.7407	0.0618486	0.0618486
PI	18:1(n-7)_20:3	15.3309	26.3479	15.3929	11.017	-0.0619764	0.0619764
PI	17:0_20:4(n-6)	15.4439	26.5476	15.5145	11.1038	-0.0706406	0.0706406
PI	18:0_20:5(n-3)	15.4737	26.5186	15.4968	11.0449	-0.023078	0.023078
PI	18:1(n-9)_20:3	15.4895	26.6553	15.5803	11.1657	-0.0907984	0.0907984
PI	18:1(n-7)_20:3(n-7)	15.5806	26.8382	15.6926	11.2577	-0.112011	0.112011
PI	18:1(n-7)_20:3	15.5977	26.8441	15.6962	11.2463	-0.0984364	0.0984364
PI	18:1(n-9)_18:2(n-10)	15.6225	26.6685	15.5884	11.046	0.0340996	0.0340996
PI	18:1(n-10)_20:3	15.664	26.8862	15.7221	11.2222	-0.0580397	0.0580397
PI	17:0_22:5(n-3)	15.7434	27.0766	15.8392	11.3332	-0.0958548	0.0958548
PI	18:1_20:3(n-7)	15.7484	27.148	15.8832	11.3997	-0.134776	0.134776
PI	16:0_18:1(n-7)	15.9978	27.2646	15.9547	11.2668	0.0430593	0.0430593
PI	16:0_20:3(n-9)	16.0538	27.513	16.1062	11.4592	-0.0524483	0.0524483
PI	16:0_18:1(n-9)	16.2723	27.6858	16.2104	11.4135	0.0618916	0.0618916
PI	18:0_20:4(n-3)	16.3314	27.9686	16.3777	11.6372	-0.0462399	0.0462399
PI	16:0_18:1(n-10)	16.4594	27.9253	16.3523	11.4658	0.107101	0.107101
PI	18:1(n-7)_18:1(n-7)	16.4608	28.1064	16.4573	11.6456	0.00346756	0.00346756
PI	18:1(n-9)_20:3(n-9)	16.6464	28.6126	16.7407	11.9662	-0.0942955	0.0942955
PI	18:0_22:6(n-3)	16.6479	28.6564	16.7649	12.0085	-0.116968	0.116968
PI	18:1(n-7)_18:1(n-9)	16.7011	28.5022	16.6797	11.8011	0.0213585	0.0213585
PI	18:0_20:4(n-3)	16.7308	28.6398	16.7557	11.909	-0.0248909	0.0248909
PI	18:1_22:4(n-6)	16.7741	28.8597	16.8768	12.0856	-0.10269	0.10269
PI	18:1(n-10)_20:3(n-9)	16.8196	28.8531	16.8731	12.0335	-0.0535259	0.0535259
PI	18:1(n-9)_18:1(n-10)	17.0916	29.1168	17.019	12.0252	0.0725346	0.0725346
PI	18:0_20:4(n-6)	17.3202	29.6326	17.3142	12.3124	0.00601959	0.00601959
PI	18:0_18:2(n-6)	17.4724	29.681	17.3428	12.2086	0.129578	0.129578
PI	18:1(n-7)_20:2(n-7)	17.5026	29.869	17.4558	12.3664	0.0467415	0.0467415
PI	18:0_18:2(n-7)	17.6615	30.105	17.6017	12.4435	0.0598125	0.0598125
PI	18:0_22:5(n-3)	17.6867	30.3308	17.7454	12.6441	-0.0587521	0.0587521
PI	18:1_20:2(n-7)	17.7533	30.263	17.7018	12.5097	0.0515156	0.0515156
PI	18:1(n-10)_20:2(n-7)	17.9327	30.5903	17.9159	12.6575	0.0168514	0.0168514
PI	17:0_20:3(n-9)	18.0462	30.7251	18.0067	12.6789	0.0394745	0.0394745
PI	18:0_18:2(n-7)	18.195	30.9671	18.1716	12.7721	0.0233784	0.0233784
PI	18:1_20:2(n-10)	18.5697	31.6368	18.6009	13.067	-0.0312176	0.0312176
PI	18:1(n-10)_20:2(n-10)	18.7805	31.9554	18.7672	13.1748	0.0132999	0.0132999
PI	18:0_20:3(n-6)	18.8145	32.0768	18.8204	13.2623	-0.00597191	0.00597191
PI	18:0_18:2(n-10)	18.9441	32.1678	18.8565	13.2237	0.0876236	0.0876236
PI	18:0_20:3(n-7)	19.1425	32.7439	19.0651	13.6014	0.0773506	0.0773506
PI	18:0_22:5(n-6)	19.1779	32.8088	19.0927	13.631	0.085146	0.085146
PI	18:0_24:6(n-3)	19.2302	32.9846	19.1779	13.7544	0.0523205	0.0523205
PI	18:0_20:3(n-6)	19.3306	32.9272	19.1483	13.5966	0.182325	0.182325
PI	18:0_18:1(n-7)	20.1247	34.2228	20.0267	14.0981	0.0979519	0.0979519
PI	18:0_20:3(n-9)	20.1916	34.5175	20.2231	14.3259	-0.0314865	0.0314865
PI	18:0_22:4(n-6)	20.2755	34.7441	20.3576	14.4686	-0.0821133	0.0821133
PI	18:0_18:1(n-9)	20.4288	34.8413	20.4116	14.4125	0.0171967	0.0171967
PI	18:0_18:1(n-10)	20.6441	35.0752	20.5341	14.4311	0.110041	0.110041
PI	18:0_20:2(n-7)	21.2048	36.3735	21.1648	15.1686	0.0400333	0.0400333
PI	18:0_20:2(n-7)	21.3887	36.8435	21.4344	15.4548	-0.045763	0.045763
PI	18:0_20:2(n-10)	22.0707	37.9958	22.1383	15.9251	-0.0675869	0.0675869
PI	18:0_20:2(n-9)	22.2137	38.3729	22.3458	16.1592	-0.132093	0.132093
PI	18:0_22:3(n-9)	23.0614	40.2966	22.9942	17.2352	0.0672131	0.0672131
PC P-	P-16:0_16:1(n-10)	18.7422	31.3156	18.6536	12.5734	0.0886192	0.0886192
PC P-	P-16:0_20:4(n-6)	18.857	31.8083	18.9442	12.9513	-0.087225	0.087225
PC P-	P-16:0_22:5(n-3)	19.247	32.6162	19.3569	13.3693	-0.109911	0.109911
PE P-	P-18:3(n-3)_20:5(n-3)	13.3698	22.6421	13.5542	9.27234	-0.184455	0.184455
PE P-	P-14:0_20:5(n-3)	13.9398	23.4359	13.9805	9.49607	-0.0407038	0.0407038
PE P-	P-15:0_20:5(n-3)	15.507	26.3078	15.5721	10.8008	-0.0651331	0.0651331
PE P-	P-18:3(n-3)_22:5(n-3)	15.5787	26.6975	15.7371	11.1188	-0.158395	0.158395
PE P-	P-18:2(n-6)_22:6	16.8575	28.8731	17.0785	12.0157	-0.221025	0.221025
PE P-	P-16:0_20:5(n-3)	17.5356	29.6218	17.5253	12.0862	0.0102367	0.0102367
PE P-	P-18:2(n-6)_20:4	17.7009	30.0674	17.7876	12.3665	-0.086731	0.086731
PE P-	P-18:1(n-7)_20:5(n-3)	17.9632	30.5003	18.0488	12.5371	-0.0855713	0.0855713
PE P-	P-15:0_20:4(n-6)	18.0222	30.34	17.9509	12.3179	0.0712986	0.0712986
PE P-	P-18:2(n-6)_22:5	18.1193	30.889	18.295	12.7697	-0.175615	0.175615
PE P-	P-18:1(n-9)_20:5(n-3)	18.1329	30.7789	18.2239	12.646	-0.0910187	0.0910187
PE P-	P-18:1(n-7)_14:0	19.0432	31.8052	18.8688	12.762	0.174328	0.174328
PE P-	P-16:0_22:6(n-3)	19.3133	32.7322	19.3148	13.4189	-0.00146103	0.00146103
PE P-	P-16:0_16:1(n-7)	19.3597	32.423	19.1746	13.0634	0.185112	0.185112
PE P-	P-17:0_20:5(n-3)	19.7132	33.3294	19.6241	13.6162	0.0890961	0.0890961
PE P-	P-18:1(n-7)_16:1(n-7)	19.8643	33.3667	19.6468	13.5024	0.217497	0.217497
PE P-	P-16:0_16:1(n-10)	20.08	33.5764	19.7822	13.4963	0.297874	0.297874
PE P-	P-16:0_20:4(n-6)	20.1912	34.1419	20.1695	13.9506	0.0217495	0.0217495
PE P-	P-16:0_18:2(n-6)	20.4947	34.4354	20.3514	13.9407	0.143383	0.143383
PE P-	P-16:0_22:5(n-3)	20.5662	34.9381	20.6141	14.372	-0.0479336	0.0479336
PE P-	P-18:1(n-7)_20:4(n-6)	20.6348	35.0991	20.6906	14.4642	-0.0557632	0.0557632
PE P-	P-18:1_16:1(n-10)	20.7338	34.8905	20.591	14.1567	0.142832	0.142832
PE P-	P-18:1(n-9)_20:4(n-6)	20.8205	35.4485	20.8539	14.628	-0.0333958	0.0333958
PE P-	P-18:1(n-7)_22:5(n-3)	21.0085	35.9689	21.1114	14.9604	-0.102846	0.102846
PE P-	P-18:1_20:4(n-6)	21.4254	36.626	21.4508	15.2006	-0.0254059	0.0254059
PE P-	P-17:0_20:4(n-6)	21.5757	36.7584	21.517	15.1828	0.0587292	0.0587292
PE P-	P-16:0_20:3(n-6)	21.7852	37.0301	21.6468	15.2449	0.138435	0.138435
PE P-	P-18:0_20:5(n-3)	21.8492	37.5159	21.8636	15.6668	-0.014452	0.014452
PE P-	P-18:2(n-6)_20:3	21.9629	37.6211	21.9105	15.6583	0.0523682	0.0523682
PE P-	P-16:0_22:5(n-6)	21.9629	37.6217	21.9107	15.6588	0.0521221	0.0521221
PE P-	P-16:0_24:6(n-3)	21.9834	37.8892	22.0341	15.9058	-0.0507374	0.0507374
PE P-	P-16:0_20:3(n-7)	22.038	37.7113	21.9512	15.6733	0.0867805	0.0867805
PE P-	P-17:0_20:4(n-6)	22.3247	38.3013	22.2421	15.9766	0.0826645	0.0826645
PE P-	P-18:1(n-7)_24:6	22.3867	39.0181	22.6192	16.6314	-0.232563	0.232563
PE P-	P-18:1_22:5(n-6)	22.5289	39.0626	22.6416	16.5338	-0.11278	0.11278
PE P-	P-18:1(n-10)_20:3	22.5689	38.7397	22.4749	16.1708	0.0940437	0.0940437
PE P-	P-17:0_22:5(n-3)	22.6007	39.1176	22.669	16.5169	-0.0682392	0.0682392
PE P-	P-16:0_20:3(n-9)	23.0671	39.7534	22.9664	16.6863	0.100626	0.100626
PE P-	P-16:0_22:4(n-6)	23.1681	40.0972	23.1201	16.9291	0.0480785	0.0480785
PE P-	P-16:0_18:1(n-7)	23.2008	39.9246	23.0431	16.7238	0.157736	0.157736
PE P-	P-18:1(n-7)_16:0	23.2008	39.9273	23.0443	16.7264	0.156536	0.156536
PE P-	P-18:0_22:6(n-3)	23.4356	41.1163	23.5769	17.6807	-0.141363	0.141363
PE P-	P-18:1(n-9)_16:0	23.4958	40.401	23.2563	16.9051	0.239574	0.239574
PE P-	P-16:0_18:1(n-9)	23.4958	40.401	23.2563	16.9051	0.239574	0.239574
PE P-	P-18:0_16:1(n-7)	23.6158	40.8875	23.4752	17.2716	0.140596	0.140596
PE P-	P-18:1(n-7)_18:1(n-7)	23.6488	41.0548	23.5497	17.4059	0.0990849	0.0990849
PE P-	P-18:1(n-9)_20:3(n-9)	23.6492	41.1689	23.6001	17.5197	0.0490856	0.0490856
PE P-	P-18:1(n-9)_22:4(n-6)	23.7523	41.5753	23.7749	17.823	-0.0226326	0.0226326
PE P-	P-18:1(n-10)_20:3	23.8208	41.4877	23.738	17.6668	0.0828953	0.0828953
PE P-	P-18:1(n-7)_18:1	23.8315	41.4986	23.7426	17.6671	0.088913	0.088913
PE P-	P-18:1_18:1(n-10)	23.9931	41.8429	23.8861	17.8498	0.107079	0.107079
PE P-	P-18:1(n-10)_18:1	23.9931	41.8429	23.8861	17.8498	0.107079	0.107079
PE P-	P-18:0_20:4(n-6)	24.3208	42.8268	24.2965	18.506	0.0243664	0.0243664
PE P-	P-16:0_24:5(n-6)	24.4578	43.2973	24.51	18.8395	-0.0521984	0.0521984
PE P-	P-16:0_20:2(n-9)	24.5515	43.1863	24.4586	18.6348	0.0928898	0.0928898
PE P-	P-18:0_18:2(n-6)	24.5896	43.2223	24.4752	18.6327	0.114361	0.114361
PE P-	P-16:0_20:2(n-10)	24.8354	43.8889	24.7834	19.0535	0.0519943	0.0519943
PE P-	P-17:0_22:4(n-6)	24.929	44.3799	24.9943	19.4509	-0.0653133	0.0653133
PE P-	P-16:0_22:3(n-7)	25.0733	44.5071	25.0454	19.4338	0.0279179	0.0279179
PE P-	P-18:1(n-10)_20:2(n-10)	25.1031	44.7855	25.155	19.6824	-0.0519104	0.0519104
PE P-	P-17:0_18:1(n-9)	25.149	44.7642	25.1466	19.6152	0.00233078	0.00233078
PE P-	P-18:1(n-7)_22:3(n-7)	25.3375	45.2118	25.3252	19.8743	0.0123196	0.0123196
PE P-	P-18:0_20:3(n-6)	25.366	45.3022	25.3629	19.9362	0.00315857	0.00315857
PE P-	P-16:0_22:3(n-9)	25.4102	45.5312	25.4627	20.121	-0.0525208	0.0525208
PE P-	P-18:0_22:5(n-6)	25.4501	45.6351	25.5099	20.185	-0.0597916	0.0597916
PE P-	P-18:0_20:3(n-7)	25.5705	45.6833	25.5321	20.1128	0.0384464	0.0384464
PE P-	P-16:0_24:4(n-6)	25.6207	45.9746	25.6683	20.3539	-0.0476131	0.0476131
PE P-	P-18:1(n-7)_22:3	25.6702	46.0272	25.693	20.3571	-0.0228386	0.0228386
PE P-	P-18:1(n-10)_22:3	25.7911	46.4796	25.8991	20.6885	-0.108025	0.108025
PE P-	P-18:1_24:4(n-6)	25.8658	46.7258	26.0021	20.86	-0.136314	0.136314
PE P-	P-18:0_20:3(n-9)	25.9822	46.853	26.0529	20.8708	-0.0706806	0.0706806
PE P-	P-18:0_22:4(n-6)	26.0164	46.9096	26.075	20.8931	-0.0585556	0.0585556
PE P-	P-16:0_20:1(n-9)	26.0345	46.8222	26.0407	20.7877	-0.00620461	0.00620461
PE P-	P-16:0_20:1(n-10)	26.0886	46.9223	26.0799	20.8337	0.00866699	0.00866699
PE P-	P-18:0_18:1(n-7)	26.1518	46.959	26.0941	20.8071	0.0577335	0.0577335
PE P-	P-18:0_18:1(n-9)	26.1921	47.2021	26.1861	21.01	0.00600433	0.00600433
PE P-	P-18:1(n-7)_20:1(n-7)	26.2177	47.2907	26.2191	21.0731	-0.00139236	0.00139236
PE P-	P-18:0_18:1(n-10)	26.2655	47.3316	26.2342	21.0662	0.0312729	0.0312729
PE P-	P-18:1(n-10)_20:1(n-10)	26.3593	47.5924	26.3305	21.2331	0.0287685	0.0287685
PE P-	P-16:0_22:2(n-9)	26.4914	47.966	26.4711	21.4746	0.020298	0.020298
PE P-	P-16:0_22:2(n-10)	26.4982	47.9287	26.4569	21.4305	0.0413074	0.0413074
PE P-	P-20:0_20:4(n-6)	26.5193	48.1658	26.5479	21.6465	-0.0286655	0.0286655
PE P-	P-18:0_24:5(n-6)	26.5274	48.2259	26.5712	21.6984	-0.0437889	0.0437889
PE P-	P-18:1(n-7)_20:1	26.5343	47.995	26.4822	21.4607	0.052145	0.052145
PE P-	P-18:0_20:2(n-7)	26.5343	47.995	26.4822	21.4607	0.052145	0.052145
PE P-	P-20:0_22:5(n-3)	26.5546	48.4235	26.6484	21.8689	-0.0938644	0.0938644
PE P-	P-18:0_20:2(n-9)	26.6218	48.2502	26.5807	21.6285	0.0410519	0.0410519
PE P-	P-18:1(n-10)_20:1	26.6242	48.2761	26.5908	21.6519	0.033432	0.033432
PE P-	P-18:1(n-7)_22:2	26.634	48.3517	26.6203	21.7177	0.0137081	0.0137081
PE P-	P-18:0_20:2(n-10)	26.7376	48.5369	26.6931	21.7993	0.0444889	0.0444889
PE P-	P-16:0_24:3(n-9)	26.7639	48.6913	26.7543	21.9275	0.00958443	0.00958443
PE P-	P-18:0_22:3(n-7)	26.8337	48.8724	26.8264	22.0387	0.00724792	0.00724792
PE P-	P-18:1(n-10)_24:3	26.9754	49.2628	26.9824	22.2874	-0.00698471	0.00698471
PE P-	P-18:0_22:3(n-9)	27.0036	49.301	26.9976	22.2974	0.00603867	0.00603867
PE P-	P-18:0_24:4(n-6)	27.0596	49.5247	27.0854	22.4651	-0.0258121	0.0258121
PE P-	P-16:0_22:1(n-7)	27.3313	50.0789	27.2903	22.7476	0.041069	0.041069
PE P-	P-16:0_22:1(n-9)	27.3477	50.0882	27.2935	22.7405	0.0542431	0.0542431
PE P-	P-18:0_20:1(n-9)	27.3477	50.0929	27.2951	22.7452	0.0526104	0.0526104
PE P-	P-16:0_22:1(n-10)	27.3575	50.0059	27.2647	22.6484	0.092844	0.092844
PE P-	P-18:0_20:1(n-10)	27.3575	50.1507	27.3149	22.7932	0.0426331	0.0426331
PE P-	P-18:1(n-7)_22:1(n-7)	27.382	50.2893	27.3613	22.9073	0.0206547	0.0206547
PE P-	P-18:1(n-10)_22:1	27.449	50.4809	27.4239	23.0319	0.0251446	0.0251446
PE P-	P-18:1(n-10)_20:0	27.4757	50.4419	27.4112	22.9662	0.0644531	0.0644531
PE P-	P-16:0_24:2(n-9)	27.4984	50.4178	27.4034	22.9194	0.0949535	0.0949535
PE P-	P-18:1(n-9)_22:1	27.5246	50.4178	27.4034	22.8932	0.121172	0.121172
PE P-	P-22:0_20:4(n-6)	27.5669	50.9261	27.5684	23.3592	-0.00153542	0.00153542
PE P-	P-18:1(n-10)_22:1	27.5696	50.7459	27.5093	23.1763	0.060276	0.060276
PE P-	P-18:0_24:3(n-9)	27.7258	51.1969	27.6614	23.471	0.0644455	0.0644455
PE P-	P-18:0_22:1(n-9)	28.0977	52.146	28.0442	24.0483	0.0534382	0.0534382
PS	16:0_20:5(n-3)	12.6415	21.3265	12.7719	8.68495	-0.13041	0.13041
PS	16:0_16:1(n-7)	13.5408	22.8152	13.5491	9.27443	-0.00836468	0.00836468
PS	16:0_16:1(n-10)	14.0548	23.6688	14.0022	9.61394	0.0526276	0.0526276
PS	18:1(n-9)_22:6	14.1731	24.4372	14.3787	10.2641	-0.205661	0.205661
PS	16:0_20:4(n-6)	14.2243	24.2566	14.2947	10.0323	-0.0703354	0.0703354
PS	16:0_18:2(n-6)	14.3335	24.2838	14.3074	9.95031	0.0260057	0.0260057
PS	16:0_22:5(n-3)	14.4694	24.8096	14.546	10.3402	-0.07658	0.07658
PS	16:1(n-10)_18:1	14.5244	24.5617	14.4355	10.0373	0.0889835	0.0889835
PS	14:1(n-10)_18:0	14.8043	25.0458	14.649	10.2415	0.155219	0.155219
PS	18:1_18:2(n-6)	14.841	25.3348	14.7735	10.4938	0.0674715	0.0674715
PS	18:1(n-9)_22:5(n-3)	14.9869	25.856	15.0095	10.8691	-0.0225487	0.0225487
PS	18:0_20:5(n-3)	15.507	26.6238	15.4763	11.1168	0.0306711	0.0306711
PS	18:0_18:3(n-3)	15.5749	26.5772	15.4422	11.0023	0.132677	0.132677
PS	18:0_18:3(n-6)	16.2111	27.7031	16.281	11.492	-0.069912	0.069912
PS	16:0_18:1(n-9)	16.68	28.3153	16.6456	11.6353	0.0344028	0.0344028
PS	18:0_20:4(n-3)	16.7475	28.6398	16.8241	11.8923	-0.0766182	0.0766182
PS	16:0_18:1(n-10)	16.8099	28.4253	16.7065	11.6153	0.103407	0.103407
PS	16:1(n-7)_18:0	16.8727	28.626	16.8166	11.7533	0.0561771	0.0561771
PS	18:0_22:6(n-3)	17.0668	29.2869	17.1904	12.2202	-0.123636	0.123636
PS	18:1_18:1(n-10)	17.5398	29.7559	17.4723	12.2161	0.0674858	0.0674858
PS	16:1(n-10)_18:0	17.5564	29.6758	17.4237	12.1193	0.132767	0.132767
PS	18:0_20:4(n-6)	17.8276	30.4118	17.8675	12.5842	-0.039978	0.039978
PS	18:0_18:2(n-6)	17.9704	30.4474	17.8888	12.477	0.0815468	0.0815468
PS	18:0_22:5(n-3)	18.1737	31.0641	18.2629	12.8904	-0.0892162	0.0892162
PS	17:0_18:1(n-9)	18.7998	31.7629	18.7105	12.9631	0.0892525	0.0892525
PS	18:0_20:3(n-6)	19.3132	32.8833	19.3112	13.57	0.00202942	0.00202942
PS	18:0_20:3(n-7)	19.6105	33.5506	19.5244	13.9401	0.0861034	0.0861034
PS	18:0_22:5(n-6)	19.6507	33.6348	19.5565	13.9841	0.0942612	0.0942612
PS	18:0_24:6(n-3)	19.68	33.7805	19.6208	14.1004	0.0592232	0.0592232
PS	18:0_18:1(n-7)	20.6062	35.0291	20.5364	14.423	0.0697193	0.0697193
PS	18:0_20:3(n-9)	20.6541	35.2756	20.7066	14.6215	-0.0525436	0.0525436
PS	18:0_22:4(n-6)	20.7485	35.5481	20.8619	14.7995	-0.113321	0.113321
PS	18:0_18:1(n-9)	20.9296	35.5466	20.8611	14.617	0.0685043	0.0685043
PS	18:0_18:1(n-10)	21.1335	35.9218	21.0362	14.7883	0.0973778	0.0973778
PS	18:0_20:2(n-6)	21.6092	37.0666	21.5441	15.4574	0.0651035	0.0651035
PS	18:0_20:2(n-10)	22.5458	38.8908	22.4246	16.3451	0.121191	0.121191
