# Supplementary material for: Computationally unmasking each fatty acyl C=C position in complex lipids by routine LC-MS/MS lipidomics
Source: Nat Commun. 2025 Aug 11;16:7277. doi: 10.1038/s41467-025-61911-x (PMC12340080; doi:10.1038/s41467-025-61911-x)
Supplement: Supplementary file 8 — Supplementary Data 6 [file 41467_2025_61911_MOESM8_ESM.xlsx]

## Sheet: Legend
Supplementary Data 6: RT mapping of RT-DB A30 to RT-DB B30a using only the USO standard mix or only the cell extract.
For each RT mapping, lipid molecular species with assigned ω-positions are listed that were detected in both measurement batches.
"RT Target DB /min" refers to the relevant RT-entry in the respective target RT-DB, i.e. the RT-DB whose RTs are predicted based on the original RT-DB.
"RT Original DB /min" refers to the relevant RT-entry in the respective original RT-DB, i.e. the original RT-DB that needs to be mapped to the new chromatographic conditions.
"Predicted RT /min" refers to the predicted RT values for the target RT-DB.
"RT differences (original - target) /min" refers to the difference between the RT-values original to the target RT-DB.
"RT Error /min" refers to the RT prediction error (target - predicted)
"Absolute RT Error /min" refers to the absolute RT prediction error
This analysis was performed without distinguishing between PG and BMP species.

## Sheet: standard mix only
Lipid Class	Lipid Molecular Species	RT Target DB /min	RT Original DB /min	Predicted RT /min	RT differences (original - target) /min	RT Error /min	Absolute RT Error /min
LPC	16:1(n-10)	5.61868	5.65769	5.60787	0.0390091	0.0108161	0.0108161
LPC	16:1(n-10)	5.79803	5.84716	5.78834	0.0491257	0.00969076	0.00969076
LPC	16:1(n-7)	5.63784	5.69032	5.63899	0.0524783	-0.00115013	0.00115013
LPC	16:1(n-7)	5.45848	5.5097	5.46669	0.0512171	-0.00820971	0.00820971
LPC	18:1(n-10)	6.75357	6.82101	6.74995	0.0674396	0.00362158	0.00362158
LPC	18:1(n-7)	6.62765	6.70174	6.63014	0.0740943	-0.00248861	0.00248861
LPC	18:1(n-7)	6.4019	6.46994	6.39789	0.0680389	0.00401402	0.00401402
LPC	18:2(n-6)	5.98253	6.04044	5.97419	0.0579128	0.00833464	0.00833464
LPC	18:2(n-6)	5.8014	5.84946	5.79054	0.0480661	0.0108576	0.0108576
LPC	20:4(n-6)	5.7882	5.84006	5.78157	0.0518537	0.00663137	0.00663137
LPE	16:1(n-10)	5.76255	5.81292	5.75814	0.0503736	0.00440836	0.00440836
LPE	16:1(n-7)	5.60158	5.65657	5.60435	0.0549889	-0.00276756	0.00276756
LPE	18:1(n-10)	6.72516	6.78975	6.71904	0.0645971	0.00611353	0.00611353
LPE	18:1(n-10)	6.93207	7.0066	6.93267	0.0745335	-0.000599861	0.000599861
LPE	18:1(n-7)	6.59062	6.65561	6.58699	0.0649834	0.00362825	0.00362825
LPE	18:1(n-7)	6.79784	6.87493	6.80292	0.0770831	-0.00507879	0.00507879
LPE	18:2(n-6)	5.95337	6.01304	5.95498	0.0596724	-0.00160933	0.00160933
LPE	20:3(n-9)	6.64642	6.70784	6.63841	0.0614214	0.00801563	0.00801563
LPE	20:4(n-6)	6.09551	6.15617	6.09574	0.0606551	-0.000227928	0.000227928
LPE	20:4(n-6)	5.94293	5.99959	5.94175	0.0566645	0.00117731	0.00117731
LPE	20:5(n-3)	5.40733	5.44974	5.40091	0.0424027	0.00642538	0.00642538
LPE	20:5(n-3)	5.52423	5.57504	5.52415	0.050808	7.58171e-05	7.58171e-05
LPE	22:4(n-6)	6.76094	6.8347	6.7633	0.0737662	-0.00236893	0.00236893
LPE	22:5(n-3)	6.28433	6.35021	6.28656	0.0658798	-0.00223589	0.00223589
LPE	22:5(n-3)	6.11862	6.18055	6.11972	0.0619254	-0.00109386	0.00109386
LPE	22:6(n-3)	5.83861	5.89153	5.83546	0.0529227	0.00314569	0.00314569
LPG	18:1(n-10)	6.22174	6.28479	6.22505	0.0630441	-0.00330544	0.00330544
LPI	18:1(n-10)	6.20005	6.26042	6.19622	0.0603709	0.00382471	0.00382471
LPI	18:1(n-9)	6.1633	6.22147	6.1582	0.0581717	0.00509834	0.00509834
LPI	20:3(n-9)	5.9504	5.99816	5.94059	0.0477514	0.00981665	0.00981665
LPI	20:4(n-6)	5.37166	5.41782	5.37671	0.0461602	-0.00504637	0.00504637
O-PC	O-14:0_16:1(n-10)	15.5139	15.9374	15.4895	0.42346	0.0244589	0.0244589
O-PC	O-14:0_18:1(n-9)	18.6992	19.2359	18.683	0.53673	0.0162125	0.0162125
O-PC	O-14:0_20:4(n-6)	15.6851	16.1124	15.6562	0.427262	0.0289688	0.0289688
O-PC	O-14:0_20:5(n-3)	13.699	14.0371	13.6949	0.338109	0.00416756	0.00416756
O-PC	O-16:0_14:1(n-10)	16.3692	16.8456	16.3512	0.476387	0.0180321	0.0180321
O-PC	O-16:0_16:1(n-10)	19.6941	20.2394	19.6821	0.545229	0.0119762	0.0119762
O-PC	O-16:0_16:1(n-7)	18.9922	19.545	18.9889	0.552778	0.00330353	0.00330353
O-PC	O-16:0_18:1(n-10)	23.3144	23.8763	23.3078	0.56192	0.00656128	0.00656128
O-PC	O-16:0_18:1(n-7)	22.676	23.2423	22.6761	0.566332	-0.000133514	0.000133514
O-PC	O-16:0_18:1(n-9)	23.1535	23.7053	23.1347	0.551804	0.0187836	0.0187836
O-PC	O-16:0_18:2(n-6)	20.1234	20.6893	20.1324	0.565891	-0.00905228	0.00905228
O-PC	O-16:0_20:1(n-10)	25.676	25.871	25.6717	0.194946	0.00431824	0.00431824
O-PC	O-16:0_20:2(n-6)	23.8146	24.3198	23.7747	0.505163	0.0399475	0.0399475
O-PC	O-16:0_20:5(n-3)	17.1954	17.7356	17.2058	0.540211	-0.0104427	0.0104427
O-PC	O-16:0_24:1(n-7)	27.0023	27.0829	27.0201	0.0805817	-0.017786	0.017786
O-PC	O-16:1(n-7)_16:0	18.7193	19.2796	18.7262	0.56028	-0.00687981	0.00687981
O-PC	O-16:1(n-7)_16:1(n-7)	15.4951	15.9434	15.4952	0.448329	-0.00014019	0.00014019
O-PC	O-16:1_16:1(n-10)	16.0518	16.5329	16.0546	0.481096	-0.00277138	0.00277138
O-PC	O-17:0_18:1(n-7)	24.7182	25.0797	24.6809	0.361502	0.037302	0.037302
O-PC	O-18:0_16:1(n-10)	23.9955	24.4804	23.9535	0.484926	0.0419884	0.0419884
O-PC	O-18:0_18:1(n-7)	25.6677	25.8549	25.6525	0.187166	0.0152092	0.0152092
O-PC	O-18:0_18:1(n-9)	25.767	25.9361	25.7487	0.169075	0.0182934	0.0182934
O-PC	O-18:0_18:2(n-6)	24.296	24.7575	24.2799	0.461508	0.0160961	0.0160961
O-PC	O-18:0_20:3(n-3)	24.9286	25.2377	24.8817	0.309044	0.0469761	0.0469761
O-PC	O-18:0_24:5(n-3)	25.7905	25.9526	25.7681	0.162054	0.0224628	0.0224628
O-PC	O-18:0_24:6(n-3)	25.1815	25.4328	25.1298	0.251287	0.0516586	0.0516586
O-PC	O-18:1(n-10)_16:0	23.0258	23.5867	23.0162	0.560946	0.00958443	0.00958443
O-PC	O-18:1(n-10)_18:1	23.5503	24.0677	23.5055	0.517319	0.0448017	0.0448017
O-PC	O-18:1(n-10)_18:1(n-10)	23.7879	24.2701	23.7207	0.482227	0.0671978	0.0671978
O-PC	O-18:1(n-7)_14:0	18.5301	19.1028	18.5512	0.572775	-0.0211811	0.0211811
O-PC	O-18:1(n-7)_16:0	22.676	23.2456	22.6793	0.569553	-0.00329971	0.00329971
O-PC	O-18:1(n-7)_18:1(n-7)	23.1882	23.7544	23.1841	0.566111	0.00416565	0.00416565
O-PC	O-18:1(n-7)_22:1	26.5681	26.6672	26.5609	0.0990829	0.00721741	0.00721741
O-PC	O-18:1(n-7)_22:5	20.5635	21.122	20.5579	0.558498	0.00562668	0.00562668
O-PC	O-18:1(n-7)_22:6	19.3614	19.9253	19.3671	0.563889	-0.0056839	0.0056839
O-PC	O-18:1(n-7)_24:1(n-7)	26.9978	27.0681	27.0037	0.0703735	-0.00590324	0.00590324
O-PC	O-18:1(n-7)_24:2	26.5918	26.6907	26.5862	0.0988884	0.00567055	0.00567055
O-PC	O-18:1(n-7)_24:3	26.1781	26.3088	26.1719	0.130779	0.00613976	0.00613976
O-PC	O-18:1(n-9)_14:0	18.6965	19.2317	18.6788	0.535236	0.017662	0.017662
O-PC	O-18:1(n-9)_16:0	22.9241	23.473	22.9034	0.548908	0.0207043	0.0207043
O-PC	O-18:1(n-9)_16:1(n-7)	19.5494	20.1015	19.5437	0.552181	0.00570679	0.00570679
O-PC	O-18:1(n-9)_18:1	23.4742	23.9871	23.4218	0.512924	0.0524597	0.0524597
O-PC	O-18:1(n-9)_18:1(n-9)	23.6672	24.1638	23.6069	0.496574	0.0603924	0.0603924
O-PC	O-18:1_14:1(n-10)	16.8537	17.3776	16.86	0.523933	-0.00634575	0.00634575
O-PC	O-18:1_20:2(n-7)	24.3076	24.7633	24.2869	0.455667	0.0206985	0.0206985
O-PC	O-18:1_22:5(n-3)	20.7196	21.2736	20.7065	0.554022	0.0130577	0.0130577
O-PC	O-18:1_24:5(n-3)	23.8991	24.4194	23.8847	0.520302	0.0143547	0.0143547
O-PC	O-18:2(n-6)_22:6	16.4086	16.8948	16.398	0.486259	0.01054	0.01054
O-PC	O-18:3(n-3)_14:0	13.6286	13.9528	13.6161	0.324185	0.0125465	0.0125465
O-PC	O-18:3(n-3)_20:4	14.8081	15.195	14.7792	0.386868	0.0289116	0.0289116
O-PC	O-18:3(n-3)_20:5(n-3)	13.0677	13.3499	13.0485	0.28218	0.019227	0.019227
O-PC	O-18:3(n-3)_22:5(n-3)	15.1154	15.5316	15.1005	0.416226	0.014843	0.014843
O-PC	O-22:0_20:4(n-6)	26.6951	26.7944	26.699	0.0992718	-0.0038414	0.0038414
O-PC	O-22:0_22:5(n-3)	26.6817	26.7795	26.6824	0.0977421	-0.00062561	0.00062561
PC	14:0_14:1(n-10)	11.8066	12.0222	11.7907	0.215617	0.0158873	0.0158873
PC	14:0_16:1(n-10)	13.6628	13.9867	13.6486	0.323838	0.0142002	0.0142002
PC	14:0_16:1(n-7)	13.1797	13.4958	13.1865	0.316089	-0.00683212	0.00683212
PC	14:0_16:1(n-9)	13.4607	13.7945	13.4683	0.33383	-0.00755787	0.00755787
PC	14:0_18:1(n-10)	16.4205	16.909	16.4129	0.488518	0.00758743	0.00758743
PC	14:0_18:1(n-7)	16.1034	16.5879	16.1052	0.484501	-0.00185776	0.00185776
PC	14:0_18:1(n-9)	16.3103	16.7836	16.2927	0.473251	0.0176201	0.0176201
PC	14:0_18:2(n-6)	13.952	14.2973	13.9394	0.345323	0.0125933	0.0125933
PC	14:0_18:3(n-3)	12.2665	12.5203	12.2624	0.253784	0.00413418	0.00413418
PC	14:0_20:4(n-6)	13.7983	14.1432	13.7953	0.344883	0.00307465	0.00307465
PC	14:0_20:5(n-3)	12.2534	12.5064	12.2492	0.252988	0.00419331	0.00419331
PC	14:1(n-10)_16:0	14.2174	14.552	14.1774	0.334588	0.0399704	0.0399704
PC	14:1(n-10)_16:0	14.3122	14.6795	14.2966	0.367354	0.0155134	0.0155134
PC	14:1(n-10)_16:1(n-10)	12.5	12.7641	12.4932	0.264023	0.0068264	0.0068264
PC	15:0_16:1(n-10)	15.1741	15.5915	15.1546	0.417437	0.0195036	0.0195036
PC	15:0_16:1(n-10)	14.6233	15.0064	14.6027	0.383084	0.0205717	0.0205717
PC	15:0_16:1(n-7)	14.5996	14.9951	14.5921	0.395511	0.00744629	0.00744629
PC	15:0_18:1(n-10)	18.4589	19.0063	18.452	0.547417	0.00695419	0.00695419
PC	15:0_18:1(n-7)	18.1062	18.6713	18.1211	0.565166	-0.0149651	0.0149651
PC	15:0_18:1(n-9)	18.348	18.8877	18.3346	0.539703	0.0133667	0.0133667
PC	15:0_18:2(n-6)	15.5161	15.9468	15.4924	0.43065	0.0237322	0.0237322
PC	15:0_18:3(n-3)	13.4719	13.794	13.4677	0.322029	0.00420761	0.00420761
PC	15:0_22:5(n-3)	15.432	15.8816	15.4303	0.449623	0.0016861	0.0016861
PC	16:0_16:1(n-10)	16.8725	17.3972	16.8815	0.524691	-0.00906181	0.00906181
PC	16:0_16:1(n-10)	17.0434	17.5661	17.0443	0.52268	-0.000823975	0.000823975
PC	16:0_16:1(n-7)	16.3349	16.8446	16.3512	0.509739	-0.0163155	0.0163155
PC	16:0_16:1(n-9)	16.8122	17.319	16.8064	0.506809	0.00582695	0.00582695
PC	16:0_16:1(n-9)	16.6782	17.1746	16.6676	0.496395	0.0105572	0.0105572
PC	16:0_16:2(n-9)	15.5793	16.0004	15.5436	0.421177	0.0357027	0.0357027
PC	16:0_18:1(n-10)	20.6158	21.1887	20.6238	0.572836	-0.00792503	0.00792503
PC	16:0_18:1(n-7)	20.2222	20.7887	20.2309	0.5665	-0.00862885	0.00862885
PC	16:0_18:1(n-9)	20.504	21.0207	20.4591	0.516735	0.0449047	0.0449047
PC	16:0_18:2(n-6)	17.4802	18.0271	17.4904	0.546864	-0.0102215	0.0102215
PC	16:0_18:2(n-9)	18.1631	18.6951	18.1445	0.531961	0.018589	0.018589
PC	16:0_18:3(n-3)	14.9519	15.3691	14.944	0.41717	0.00785446	0.00785446
PC	16:0_18:3(n-6)	15.4403	15.8816	15.4303	0.441392	0.00991726	0.00991726
PC	16:0_18:3(n-6)	15.6795	16.1234	15.6609	0.443891	0.0185957	0.0185957
PC	16:0_18:3(n-7)	15.9503	16.4366	15.9604	0.486251	-0.0100412	0.0100412
PC	16:0_18:3(n-7)	16.1365	16.6037	16.1204	0.467216	0.0160942	0.0160942
PC	16:0_18:4(n-3)	13.5441	13.874	13.5429	0.329838	0.00123405	0.00123405
PC	16:0_20:1(n-10)	24.3041	24.7757	24.302	0.471661	0.00209045	0.00209045
PC	16:0_20:1(n-7)	24.1046	24.6089	24.102	0.504333	0.00255203	0.00255203
PC	16:0_20:1(n-9)	24.2418	24.7068	24.2185	0.46504	0.023262	0.023262
PC	16:0_20:2(n-6)	21.2311	21.7959	21.2237	0.564764	0.00737	0.00737
PC	16:0_20:2(n-7)	21.31	21.8914	21.3192	0.581417	-0.00918579	0.00918579
PC	16:0_20:3(n-3)	18.9404	19.511	18.9529	0.570543	-0.012495	0.012495
PC	16:0_20:3(n-3)	18.451	19.0034	18.4491	0.552406	0.00193405	0.00193405
PC	16:0_20:3(n-6)	18.8552	19.414	18.8564	0.558887	-0.00129509	0.00129509
PC	16:0_20:3(n-7)	19.1642	19.7423	19.1838	0.578169	-0.0195866	0.0195866
PC	16:0_20:3(n-9)	20.212	20.765	20.2074	0.552948	0.00463676	0.00463676
PC	16:0_20:3(n-9)	19.8878	20.4333	19.8771	0.545509	0.0107021	0.0107021
PC	16:0_20:4(n-3)	16.221	16.7144	16.2264	0.493319	-0.00535202	0.00535202
PC	16:0_20:4(n-3)	16.6244	17.1378	16.6323	0.513346	-0.00787163	0.00787163
PC	16:0_20:4(n-3)	16.032	16.5103	16.031	0.478289	0.00106812	0.00106812
PC	16:0_20:4(n-3)	16.3677	16.8662	16.3719	0.498533	-0.00420952	0.00420952
PC	16:0_20:4(n-6)	17.268	17.8177	17.2873	0.549671	-0.0192909	0.0192909
PC	16:0_20:5(n-3)	14.963	15.3746	14.9493	0.411591	0.0137424	0.0137424
PC	16:0_20:5(n-3)	14.6896	15.0835	14.6752	0.393986	0.0144024	0.0144024
PC	16:0_22:1(n-10)	26.0267	26.18	26.0286	0.153336	-0.00192642	0.00192642
PC	16:0_22:1(n-9)	26.0087	26.1535	25.9988	0.144785	0.00995445	0.00995445
PC	16:0_22:2(n-6)	24.8114	25.1489	24.7686	0.337467	0.0428772	0.0428772
PC	16:0_22:2(n-9)	25.0881	25.3436	25.0165	0.255585	0.0715675	0.0715675
PC	16:0_22:3(n-3)	22.3372	22.9044	22.3351	0.56716	0.00213051	0.00213051
PC	16:0_22:3(n-9)	23.238	23.7903	23.2191	0.552326	0.0189152	0.0189152
PC	16:0_22:4(n-3)	19.6433	20.2102	19.6531	0.566849	-0.00973701	0.00973701
PC	16:0_22:4(n-6)	20.3109	20.8714	20.3123	0.56045	-0.00141144	0.00141144
PC	16:0_22:4(n-6)	20.0658	20.629	20.0725	0.56321	-0.00675774	0.00675774
PC	16:0_22:5(n-3)	17.367	17.9204	17.3869	0.553453	-0.0198956	0.0198956
PC	16:0_22:5(n-3)	17.6228	18.1741	17.6336	0.551331	-0.0108242	0.0108242
PC	16:0_22:5(n-6)	19.1188	19.6728	19.1143	0.554018	0.0044899	0.0044899
PC	16:0_22:6(n-3)	16.1813	16.6665	16.1806	0.485249	0.000707626	0.000707626
PC	16:0_22:6(n-3)	16.492	16.99	16.4905	0.497978	0.00147438	0.00147438
PC	16:0_24:1(n-10)	26.694	26.7891	26.693	0.0951176	0.00091362	0.00091362
PC	16:0_24:1(n-9)	26.6988	26.7987	26.7038	0.099987	-0.00504875	0.00504875
PC	16:0_24:2(n-6)	26.1587	26.2918	26.1532	0.133095	0.00557137	0.00557137
PC	16:0_24:2(n-9)	26.1401	26.2728	26.1321	0.132719	0.00798035	0.00798035
PC	16:0_24:3(n-6)	25.2762	25.5184	25.238	0.24222	0.0382042	0.0382042
PC	16:0_24:4(n-3)	23.2204	23.6136	23.0405	0.393171	0.179903	0.179903
PC	16:0_24:4(n-6)	23.5433	24.0619	23.4993	0.518547	0.0440311	0.0440311
PC	16:0_24:5(n-3)	20.9582	21.5114	20.9411	0.553179	0.0170784	0.0170784
PC	16:0_24:5(n-6)	21.8268	22.456	21.8859	0.629185	-0.0590267	0.0590267
PC	16:0_24:5(n-6)	21.5043	22.0905	21.5187	0.586254	-0.0144062	0.0144062
PC	16:0_24:6(n-3)	18.8706	19.4273	18.8697	0.556768	0.000894547	0.000894547
PC	16:0_24:6(n-3)	19.156	19.7321	19.1735	0.576063	-0.0174866	0.0174866
PC	16:1(n-10)_16:2	13.4399	13.7444	13.4211	0.304528	0.0187702	0.0187702
PC	16:1(n-10)_17:0	19.2517	19.813	19.2545	0.56134	-0.00276375	0.00276375
PC	16:1(n-10)_17:1	16.3234	16.8285	16.3357	0.505074	-0.0123234	0.0123234
PC	16:1(n-10)_17:1	15.7622	16.206	15.7399	0.443895	0.0222826	0.0222826
PC	16:1(n-10)_18:0	21.4399	22.0098	21.4377	0.569889	0.00219345	0.00219345
PC	16:1(n-10)_18:1(n-9)	17.7156	18.2676	17.7249	0.552032	-0.00931931	0.00931931
PC	16:1(n-10)_18:2	15.5745	15.8743	15.4234	0.299791	0.15117	0.15117
PC	16:1(n-10)_18:2	15.1048	15.5229	15.0895	0.418026	0.0153275	0.0153275
PC	16:1(n-10)_18:2	14.9596	15.3631	14.9384	0.403463	0.0212297	0.0212297
PC	16:1(n-10)_18:2(n-10)	15.9994	16.5151	16.0355	0.51562	-0.0360613	0.0360613
PC	16:1(n-10)_19:1	19.6583	20.2158	19.6587	0.55747	-0.000389099	0.000389099
PC	16:1(n-10)_19:1	20.0148	20.6025	20.0462	0.58778	-0.0314465	0.0314465
PC	16:1(n-10)_20:1	21.6478	22.2508	21.6796	0.602997	-0.0318279	0.0318279
PC	16:1(n-10)_20:2	18.58	19.1264	18.5709	0.546385	0.0091362	0.0091362
PC	16:1(n-10)_20:2	18.9937	19.5338	18.9757	0.540144	0.0179939	0.0179939
PC	16:1(n-10)_20:3	16.4037	16.8784	16.3836	0.474667	0.0201645	0.0201645
PC	16:1(n-10)_20:4(n-6)	14.751	15.1426	14.7306	0.391609	0.020339	0.020339
PC	16:1(n-10)_22:1	25.3702	25.5765	25.3109	0.206253	0.0593014	0.0593014
PC	16:1(n-10)_22:1	25.1676	25.4121	25.1035	0.244518	0.0640697	0.0640697
PC	16:1(n-10)_22:2	22.7744	23.4196	22.8467	0.645155	-0.0723133	0.0723133
PC	16:1(n-10)_22:3	20.3923	20.9493	20.389	0.556999	0.00333405	0.00333405
PC	16:1(n-10)_22:6	14.1876	14.5407	14.1668	0.353015	0.0208035	0.0208035
PC	16:1(n-10)_24:0	26.925	27.0101	26.9391	0.0851574	-0.0141296	0.0141296
PC	16:1(n-10)_24:1	26.2842	26.4224	26.2965	0.138264	-0.012291	0.012291
PC	16:1(n-10)_26:0	27.3073	27.3618	27.3306	0.0545559	-0.0233078	0.0233078
PC	16:1(n-10)_26:2	26.3178	26.4524	26.329	0.134552	-0.0112209	0.0112209
PC	16:1(n-7)_16:1(n-10)	14.1568	14.518	14.1457	0.361219	0.0111189	0.0111189
PC	16:1(n-7)_16:1(n-7)	13.692	14.0382	13.6969	0.346223	-0.00494671	0.00494671
PC	16:1(n-7)_16:1(n-9)	13.9745	14.3203	13.9609	0.345826	0.0135899	0.0135899
PC	16:1(n-7)_16:2	13.0455	13.3517	13.0501	0.306236	-0.00464058	0.00464058
PC	16:1(n-7)_17:0	18.5313	19.1028	18.5475	0.571499	-0.0161915	0.0161915
PC	16:1(n-7)_17:0	17.7667	18.3236	17.7797	0.556942	-0.0129986	0.0129986
PC	16:1(n-7)_17:1	15.1984	15.636	15.1967	0.437556	0.00166321	0.00166321
PC	16:1(n-7)_17:1	15.7681	16.2654	15.7966	0.497283	-0.0284891	0.0284891
PC	16:1(n-7)_18:0	20.6969	21.2726	20.7061	0.575668	-0.00914955	0.00914955
PC	16:1(n-7)_18:1	18.1868	18.735	18.1839	0.548166	0.00295067	0.00295067
PC	16:1(n-7)_18:1(n-7)	16.8421	17.3779	16.863	0.535872	-0.0209732	0.0209732
PC	16:1(n-7)_18:1(n-9)	17.0557	17.5904	17.0677	0.534725	-0.0120049	0.0120049
PC	16:1(n-7)_18:2	15.5464	16.0292	15.571	0.482843	-0.0246372	0.0246372
PC	16:1(n-7)_18:2	15.0971	15.5044	15.072	0.407291	0.0250835	0.0250835
PC	16:1(n-7)_18:2	14.9154	15.3395	14.9161	0.424109	-0.000735283	0.000735283
PC	16:1(n-7)_18:2(n-6)	14.4913	14.8738	14.4784	0.382454	0.0128899	0.0128899
PC	16:1(n-7)_18:2(n-7)	14.5975	15.0008	14.5975	0.403241	6.86646e-05	6.86646e-05
PC	16:1(n-7)_18:2(n-7)	14.9165	15.3378	14.9145	0.4213	0.00197601	0.00197601
PC	16:1(n-7)_20:0	24.718	25.0888	24.6923	0.370834	0.0256672	0.0256672
PC	16:1(n-7)_20:2(n-7)	17.9202	18.4901	17.9429	0.569834	-0.0226135	0.0226135
PC	16:1(n-7)_20:3	15.5038	15.9444	15.4901	0.440633	0.0136395	0.0136395
PC	16:1(n-7)_20:4(n-6)	14.3114	14.69	14.3065	0.378612	0.00493717	0.00493717
PC	16:1(n-7)_22:0	26.1835	26.3177	26.1818	0.134249	0.00172997	0.00172997
PC	16:1(n-7)_22:3	19.6647	20.3908	19.8345	0.726166	-0.169849	0.169849
PC	16:1(n-7)_22:5(n-3)	14.5961	14.9916	14.5888	0.395481	0.00725555	0.00725555
PC	16:1(n-7)_22:6(n-3)	13.7598	14.1084	13.7627	0.348598	-0.00286865	0.00286865
PC	16:1(n-7)_24:0	26.7959	26.9008	26.8174	0.104891	-0.0214996	0.0214996
PC	16:1(n-7)_24:1	26.1513	26.2833	26.1438	0.132082	0.00748634	0.00748634
PC	16:1_16:1(n-10)	14.4211	14.7821	14.3926	0.361	0.0284929	0.0284929
PC	16:1_16:1(n-10)	15.2632	15.693	15.2509	0.429815	0.0122852	0.0122852
PC	16:1_16:1(n-10)	14.6119	14.9846	14.5823	0.372648	0.0296555	0.0296555
PC	16:1_16:1(n-7)	14.3927	14.7809	14.3915	0.388283	0.00113487	0.00113487
PC	16:1_16:1(n-7)	14.736	15.1588	14.7459	0.422828	-0.00991249	0.00991249
PC	16:1_16:1(n-9)	14.4401	14.8008	14.4101	0.360641	0.0300484	0.0300484
PC	16:1_18:1(n-10)	17.2166	17.7549	17.2266	0.538332	-0.00998306	0.00998306
PC	16:1_18:1(n-7)	17.5295	18.937	18.3834	1.4075	-0.853868	0.853868
PC	16:1_18:1(n-9)	18.5754	19.1306	18.575	0.555204	0.000352859	0.000352859
PC	16:1_18:2(n-10)	15.5745	15.8743	15.4234	0.299791	0.15117	0.15117
PC	16:1_18:2(n-6)	14.9685	15.3807	14.955	0.412153	0.0135155	0.0135155
PC	16:1_18:2(n-6)	14.7736	15.1733	14.7595	0.399681	0.0140944	0.0140944
PC	16:1_18:2(n-7)	15.0971	15.5044	15.072	0.407291	0.0250835	0.0250835
PC	16:1_18:2(n-7)	14.9154	15.3395	14.9161	0.424109	-0.000735283	0.000735283
PC	16:1_18:3(n-3)	13.1182	13.4208	13.1156	0.302615	0.00262451	0.00262451
PC	16:1_18:3(n-3)	12.9646	13.2622	12.9653	0.29763	-0.000699997	0.000699997
PC	16:1_18:3(n-3)	12.7316	13.0182	12.734	0.286627	-0.00239468	0.00239468
PC	16:1_20:4(n-6)	14.5772	14.9734	14.5718	0.396149	0.00545692	0.00545692
PC	16:1_20:5(n-3)	12.8631	13.1544	12.8631	0.291348	-1.14441e-05	1.14441e-05
PC	16:1_20:5(n-3)	12.6582	12.9386	12.6586	0.280389	-0.000332832	0.000332832
PC	16:1_22:5(n-3)	14.8673	15.2723	14.8528	0.405002	0.0145578	0.0145578
PC	16:2(n-9)_18:1(n-9)	16.1401	16.5839	16.1014	0.443846	0.0386295	0.0386295
PC	16:2_18:2(n-6)	13.7983	14.1432	13.7953	0.344883	0.00307465	0.00307465
PC	16:2_22:5(n-3)	13.7623	14.1108	13.765	0.348548	-0.00266075	0.00266075
PC	17:0_18:1(n-10)	22.8476	23.4022	22.8295	0.554607	0.018137	0.018137
PC	17:0_18:1(n-7)	21.2968	21.8857	21.3134	0.588833	-0.0166016	0.0166016
PC	17:0_18:1(n-7)	22.3357	22.9103	22.341	0.574669	-0.00536346	0.00536346
PC	17:0_18:1(n-7)	21.592	22.1614	21.5898	0.569391	0.00218201	0.00218201
PC	17:0_18:1(n-9)	22.674	23.2266	22.6552	0.552641	0.0187473	0.0187473
PC	17:0_18:1(n-9)	21.9357	22.487	21.917	0.551292	0.0187206	0.0187206
PC	17:0_18:2(n-6)	19.6703	20.236	19.679	0.565613	-0.00863647	0.00863647
PC	17:0_18:2(n-6)	18.883	19.4427	18.8849	0.559639	-0.00189781	0.00189781
PC	17:0_20:4(n-6)	19.459	20.034	19.476	0.574934	-0.016922	0.016922
PC	17:0_20:5(n-3)	16.8197	17.354	16.8401	0.534296	-0.0203094	0.0203094
PC	17:0_22:5(n-3)	19.7628	20.3279	19.7713	0.565088	-0.00854492	0.00854492
PC	17:1_18:1(n-10)	20.0148	20.6025	20.0462	0.58778	-0.0314465	0.0314465
PC	17:1_18:1(n-10)	19.3041	19.8674	19.3089	0.563269	-0.00475121	0.00475121
PC	17:1_18:1(n-7)	18.9189	19.4834	18.9255	0.564501	-0.00656891	0.00656891
PC	17:1_18:1(n-9)	19.8512	20.4018	19.8455	0.550629	0.0056572	0.0056572
PC	17:1_18:1(n-9)	19.1437	19.7005	19.142	0.556831	0.00171471	0.00171471
PC	17:1_18:2(n-6)	16.1518	16.6408	16.156	0.489044	-0.00416756	0.00416756
PC	17:1_18:3(n-3)	14.0084	14.3701	14.0074	0.361688	0.000976562	0.000976562
PC	17:1_22:5(n-3)	16.2834	16.7682	16.278	0.484745	0.00547981	0.00547981
PC	18:0_18:1(n-10)	24.7125	25.0554	24.65	0.342831	0.0625515	0.0625515
PC	18:0_18:1(n-7)	24.3257	24.7832	24.3111	0.457556	0.0145473	0.0145473
PC	18:0_18:1(n-7)	24.718	25.0888	24.6923	0.370834	0.0256672	0.0256672
PC	18:0_18:1(n-9)	24.5861	24.9537	24.522	0.36759	0.064043	0.064043
PC	18:0_18:2(n-6)	21.8326	22.3995	21.8291	0.566965	0.00346565	0.00346565
PC	18:0_18:2(n-7)	21.9923	22.5866	22.017	0.594276	-0.0246735	0.0246735
PC	18:0_18:3(n-3)	19.5225	20.0903	19.5326	0.567799	-0.0100555	0.0100555
PC	18:0_18:3(n-3)	19.1388	19.7083	19.1498	0.569527	-0.0109711	0.0109711
PC	18:0_18:3(n-3)	18.9404	19.511	18.9529	0.570543	-0.012495	0.012495
PC	18:0_18:3(n-7)	19.4208	19.975	19.4168	0.554167	0.00407982	0.00407982
PC	18:0_20:1(n-10)	26.0267	26.18	26.0286	0.153336	-0.00192642	0.00192642
PC	18:0_20:1(n-7)	25.9961	26.1418	25.9856	0.145781	0.0104618	0.0104618
PC	18:0_20:1(n-9)	26.0087	26.1535	25.9988	0.144785	0.00995445	0.00995445
PC	18:0_20:2(n-10)	25.3702	25.5765	25.3109	0.206253	0.0593014	0.0593014
PC	18:0_20:2(n-6)	24.9946	25.2834	24.9398	0.288797	0.054821	0.054821
PC	18:0_20:2(n-7)	25.0201	25.3138	24.9785	0.293777	0.0415134	0.0415134
PC	18:0_20:3(n-3)	22.7198	23.2855	22.7136	0.565681	0.00621223	0.00621223
PC	18:0_20:3(n-6)	23.5491	24.0822	23.5206	0.533077	0.0284958	0.0284958
PC	18:0_20:3(n-6)	23.0816	23.6553	23.0825	0.573776	-0.000925064	0.000925064
PC	18:0_20:3(n-7)	23.326	23.8879	23.3189	0.561916	0.00714874	0.00714874
PC	18:0_20:3(n-9)	24.31	24.7569	24.2791	0.446875	0.030962	0.030962
PC	18:0_20:4(n-3)	20.464	21.0238	20.4621	0.55983	0.00186729	0.00186729
PC	18:0_20:4(n-6)	21.611	22.1797	21.6082	0.568708	0.00278664	0.00278664
PC	18:0_20:5(n-3)	18.9902	19.5617	19.0034	0.571447	-0.0132122	0.0132122
PC	18:0_22:1(n-9)	26.6988	26.7987	26.7038	0.099987	-0.00504875	0.00504875
PC	18:0_22:2(n-6)	26.1573	26.2918	26.1532	0.134516	0.00415039	0.00415039
PC	18:0_22:3(n-7)	25.5027	25.7032	25.4683	0.200499	0.0343742	0.0343742
PC	18:0_22:3(n-9)	25.7353	25.8966	25.7021	0.161259	0.0331955	0.0331955
PC	18:0_22:4(n-6)	24.3447	24.787	24.3157	0.442297	0.0289745	0.0289745
PC	18:0_22:5(n-3)	21.8857	22.4517	21.8816	0.566055	0.00412178	0.00412178
PC	18:0_22:5(n-6)	23.3328	23.8968	23.328	0.563986	0.00483322	0.00483322
PC	18:0_22:6(n-3)	20.7701	21.3255	20.758	0.555372	0.0121078	0.0121078
PC	18:0_24:1(n-10)	27.1191	27.202	27.1527	0.0829239	-0.0335979	0.0335979
PC	18:0_24:3(n-9)	26.4152	26.5227	26.4053	0.107494	0.00993538	0.00993538
PC	18:0_24:4(n-6)	25.7984	25.9641	25.7815	0.165676	0.0168915	0.0168915
PC	18:0_24:5(n-3)	24.7646	25.0996	24.7059	0.334955	0.0586758	0.0586758
PC	18:0_24:5(n-6)	25.2155	25.4522	25.1544	0.236712	0.0611286	0.0611286
PC	18:0_24:6(n-3)	23.2947	23.8335	23.2631	0.538794	0.031601	0.031601
PC	18:1(n-10)_18:2	18.3454	18.9093	18.3559	0.563902	-0.0105839	0.0105839
PC	18:1(n-10)_18:2	18.9937	19.5338	18.9757	0.540144	0.0179939	0.0179939
PC	18:1(n-10)_18:2	18.58	19.1264	18.5709	0.546385	0.0091362	0.0091362
PC	18:1(n-10)_18:3	16.4037	16.8784	16.3836	0.474667	0.0201645	0.0201645
PC	18:1(n-10)_19:1	23.1769	23.747	23.1751	0.57007	0.00185013	0.00185013
PC	18:1(n-10)_20:0	26.1632	26.3128	26.1763	0.149622	-0.013134	0.013134
PC	18:1(n-10)_20:1	25.1676	25.4121	25.1035	0.244518	0.0640697	0.0640697
PC	18:1(n-10)_20:1	24.8605	25.1731	24.7993	0.312639	0.0611439	0.0611439
PC	18:1(n-10)_20:2	22.2304	22.7992	22.2301	0.568832	0.000337601	0.000337601
PC	18:1(n-10)_20:2(n-10)	22.7674	23.4196	22.8467	0.652157	-0.0793152	0.0793152
PC	18:1(n-10)_20:3	21.0127	21.5673	20.9964	0.554535	0.0163116	0.0163116
PC	18:1(n-10)_20:3	19.6874	20.2446	19.6877	0.557194	-0.000261307	0.000261307
PC	18:1(n-10)_20:4	18.0797	18.6323	18.0827	0.552559	-0.00295258	0.00295258
PC	18:1(n-10)_20:5	15.6251	16.0552	15.5958	0.430088	0.0293045	0.0293045
PC	18:1(n-10)_22:1	26.2842	26.4224	26.2965	0.138264	-0.012291	0.012291
PC	18:1(n-10)_22:6	17.2684	17.8084	17.2783	0.53998	-0.00989532	0.00989532
PC	18:1(n-10)_24:0	27.3073	27.3618	27.3306	0.0545559	-0.0233078	0.0233078
PC	18:1(n-10)_24:1	26.7603	26.8588	26.7706	0.0984478	-0.0103016	0.0103016
PC	18:1(n-10)_24:2	26.3178	26.4524	26.329	0.134552	-0.0112209	0.0112209
PC	18:1(n-7)_18:1(n-7)	20.7247	21.3004	20.7334	0.575722	-0.00869179	0.00869179
PC	18:1(n-7)_18:1(n-9)	20.9864	21.5566	20.9858	0.57019	0.000553131	0.000553131
PC	18:1(n-7)_18:2	19.3997	19.9786	19.4204	0.578835	-0.0206013	0.0206013
PC	18:1(n-7)_18:2	17.9689	18.5307	17.9827	0.561722	-0.0137825	0.0137825
PC	18:1(n-7)_18:2(n-7)	18.1385	18.7037	18.153	0.565222	-0.0145454	0.0145454
PC	18:1(n-7)_19:1	22.7216	23.2973	22.7253	0.575722	-0.00373077	0.00373077
PC	18:1(n-7)_20:1(n-7)	24.5202	24.9294	24.4917	0.409241	0.0284595	0.0284595
PC	18:1(n-7)_20:2(n-7)	21.7759	22.3545	21.7839	0.578617	-0.00796127	0.00796127
PC	18:1(n-7)_20:3	20.6233	21.1895	20.6246	0.566221	-0.00129509	0.00129509
PC	18:1(n-7)_20:3	19.3019	19.8744	19.3159	0.572529	-0.0140228	0.0140228
PC	18:1(n-7)_20:3	19.663	20.2227	19.6656	0.559664	-0.00261879	0.00261879
PC	18:1(n-7)_20:4(n-6)	17.7556	18.3127	17.769	0.557117	-0.0134087	0.0134087
PC	18:1(n-7)_22:1	26.1513	26.2833	26.1438	0.132082	0.00748634	0.00748634
PC	18:1(n-7)_22:3	23.5608	24.128	23.5689	0.567167	-0.00807381	0.00807381
PC	18:1(n-7)_22:5(n-3)	18.1529	18.7124	18.1616	0.559549	-0.00874901	0.00874901
PC	18:1(n-7)_22:6	16.9438	17.4736	16.9551	0.529861	-0.0113716	0.0113716
PC	18:1(n-7)_24:3	25.5708	25.774	25.555	0.203165	0.0158749	0.0158749
PC	18:1(n-7)_26:1	27.1126	27.1893	27.1386	0.0767498	-0.0259895	0.0259895
PC	18:1(n-9)_18:1(n-10)	21.2092	21.7621	21.1901	0.552893	0.0191498	0.0191498
PC	18:1(n-9)_18:2	18.953	19.4958	18.9378	0.542753	0.0152321	0.0152321
PC	18:1(n-9)_18:2	18.3722	18.9108	18.3574	0.538601	0.0147343	0.0147343
PC	18:1(n-9)_18:2	19.4803	20.0145	19.4564	0.53422	0.0238762	0.0238762
PC	18:1(n-9)_18:2(n-10)	19.604	20.1699	19.6125	0.565861	-0.00853539	0.00853539
PC	18:1(n-9)_18:2(n-6)	18.1875	18.7398	18.1887	0.552362	-0.00117683	0.00117683
PC	18:1(n-9)_19:1	23.0397	23.5867	23.0136	0.547026	0.0261326	0.0261326
PC	18:1(n-9)_20:0	26.14	26.2879	26.1488	0.147903	-0.00882149	0.00882149
PC	18:1(n-9)_20:1	24.7991	25.1137	24.7239	0.314575	0.0752621	0.0752621
PC	18:1(n-9)_20:1	25.1949	25.4461	25.1466	0.251167	0.0483093	0.0483093
PC	18:1(n-9)_20:2(n-9)	22.4698	23.0197	22.45	0.549944	0.0198193	0.0198193
PC	18:1(n-9)_20:3	20.676	21.2219	20.6564	0.545952	0.0196056	0.0196056
PC	18:1(n-9)_20:3(n-6)	19.5296	20.0937	19.536	0.56414	-0.00641441	0.00641441
PC	18:1(n-9)_20:3(n-7)	19.8681	20.4157	19.8594	0.547613	0.00863647	0.00863647
PC	18:1(n-9)_20:3(n-9)	20.8559	21.4158	20.8468	0.559931	0.00903893	0.00903893
PC	18:1(n-9)_20:4(n-6)	17.9493	18.5012	17.9538	0.551962	-0.0045414	0.0045414
PC	18:1(n-9)_20:5(n-3)	15.5014	15.9355	15.4817	0.434147	0.0197086	0.0197086
PC	18:1(n-9)_22:1	26.1401	26.2767	26.1364	0.13662	0.00365829	0.00365829
PC	18:1(n-9)_22:1	26.2566	26.3753	26.245	0.118732	0.0115891	0.0115891
PC	18:1(n-9)_22:3(n-9)	23.8616	24.3304	23.7864	0.468851	0.0751534	0.0751534
PC	18:1(n-9)_22:5(n-3)	18.3326	18.8893	18.3362	0.556726	-0.00363731	0.00363731
PC	18:1(n-9)_22:6	16.9057	17.4231	16.9065	0.517403	-0.000793457	0.000793457
PC	18:1(n-9)_22:6(n-3)	17.1257	17.656	17.131	0.530245	-0.00523186	0.00523186
PC	18:1(n-9)_24:0	27.2123	27.302	27.264	0.0897274	-0.051712	0.051712
PC	18:1(n-9)_24:1	26.7666	26.8496	26.7604	0.0830574	0.0061264	0.0061264
PC	18:1(n-9)_24:2	26.2673	26.3858	26.2565	0.118481	0.010849	0.010849
PC	18:1_18:1(n-10)	21.4061	21.959	21.3868	0.552879	0.0192986	0.0192986
PC	18:1_18:1(n-9)	21.9702	22.5231	21.9532	0.55283	0.017025	0.017025
PC	18:1_18:2(n-10)	19.4276	19.9857	19.4275	0.558147	6.10352e-05	6.10352e-05
PC	18:1_18:2(n-6)	17.8292	18.3843	17.839	0.555025	-0.00982285	0.00982285
PC	18:1_18:2(n-7)	18.3372	18.9058	18.3525	0.568609	-0.0153294	0.0153294
PC	18:1_18:3(n-3)	15.6021	16.0334	15.575	0.431287	0.0271091	0.0271091
PC	18:1_18:3(n-3)	16.032	16.5103	16.031	0.478289	0.00106812	0.00106812
PC	18:1_18:3(n-3)	15.3889	15.831	15.3821	0.442164	0.00672054	0.00672054
PC	18:1_18:3(n-7)	16.7013	17.2167	16.708	0.515333	-0.00670624	0.00670624
PC	18:1_20:1(n-10)	24.8605	25.1731	24.7993	0.312639	0.0611439	0.0611439
PC	18:1_20:1(n-10)	24.7064	25.0354	24.6248	0.329073	0.0815487	0.0815487
PC	18:1_20:1(n-7)	24.7038	25.0587	24.6542	0.354889	0.0496216	0.0496216
PC	18:1_20:1(n-9)	24.7991	25.1137	24.7239	0.314575	0.0752621	0.0752621
PC	18:1_20:2(n-6)	21.9699	22.5469	21.9772	0.577038	-0.00728226	0.00728226
PC	18:1_20:3(n-3)	19.2095	19.7822	19.2236	0.57267	-0.01408	0.01408
PC	18:1_20:3(n-7)	19.663	20.2227	19.6656	0.559664	-0.00261879	0.00261879
PC	18:1_20:3(n-9)	20.676	21.2219	20.6564	0.545952	0.0196056	0.0196056
PC	18:1_20:4(n-3)	16.7857	17.3033	16.7913	0.517653	-0.00562477	0.00562477
PC	18:1_20:4(n-6)	19.1188	19.6728	19.1143	0.554018	0.0044899	0.0044899
PC	18:1_20:5(n-3)	16.1813	16.6665	16.1806	0.485249	0.000707626	0.000707626
PC	18:1_20:5(n-3)	15.0539	15.7808	15.3343	0.72685	-0.280405	0.280405
PC	18:1_22:1(n-7)	26.1513	26.2833	26.1438	0.132082	0.00748634	0.00748634
PC	18:1_22:1(n-9)	26.1401	26.2767	26.1364	0.13662	0.00365829	0.00365829
PC	18:1_22:2(n-6)	25.2006	25.4056	25.0953	0.204952	0.105391	0.105391
PC	18:1_22:3(n-3)	23.2204	23.6136	23.0405	0.393171	0.179903	0.179903
PC	18:1_22:4(n-6)	21.5043	22.0905	21.5187	0.586254	-0.0144062	0.0144062
PC	18:1_22:5(n-3)	18.8706	19.4273	18.8697	0.556768	0.000894547	0.000894547
PC	18:1_22:5(n-6)	19.7979	20.3759	19.8195	0.577961	-0.0215969	0.0215969
PC	18:1_22:6(n-3)	16.9226	17.4638	16.9457	0.541294	-0.0231647	0.0231647
PC	18:1_24:1(n-10)	26.7607	26.8588	26.7706	0.098114	-0.0099678	0.0099678
PC	18:1_24:1(n-9)	26.7666	26.8496	26.7604	0.0830574	0.0061264	0.0061264
PC	18:1_24:2(n-6)	26.336	26.4516	26.3282	0.115631	0.00776672	0.00776672
PC	18:1_24:2(n-9)	26.2673	26.3858	26.2565	0.118481	0.010849	0.010849
PC	18:1_24:4(n-6)	24.0948	24.6162	24.1106	0.521408	-0.0158119	0.0158119
PC	18:1_24:5(n-3)	21.6063	22.1741	21.6026	0.567837	0.00368309	0.00368309
PC	18:1_24:5(n-6)	22.4698	23.0203	22.4506	0.550489	0.0192776	0.0192776
PC	18:1_24:6(n-3)	19.6601	20.2041	19.6469	0.54402	0.0131245	0.0131245
PC	18:2(n-6)_19:1	20.0863	20.6579	20.1013	0.571627	-0.0150089	0.0150089
PC	18:2(n-6)_20:0	25.2863	25.5328	25.2561	0.246489	0.0302219	0.0302219
PC	18:2(n-6)_20:1	21.9699	22.547	21.9772	0.577065	-0.00730896	0.00730896
PC	18:2(n-6)_20:2	19.048	19.6005	19.0422	0.552521	0.00583076	0.00583076
PC	18:2(n-6)_22:1	25.2762	25.528	25.2501	0.251789	0.0261555	0.0261555
PC	18:2(n-6)_22:5(n-3)	15.414	15.8547	15.4047	0.44071	0.00931454	0.00931454
PC	18:2(n-6)_22:6	14.4068	14.7792	14.3899	0.372405	0.016901	0.016901
PC	18:2(n-6)_22:6	14.5373	14.9274	14.5287	0.390115	0.00861645	0.00861645
PC	18:2(n-6)_24:0	26.9169	26.9991	26.9268	0.0821934	-0.00991631	0.00991631
PC	18:2(n-6)_24:1	26.336	26.4516	26.3282	0.115631	0.00776672	0.00776672
PC	18:2(n-6)_24:3	24.0948	24.6162	24.1106	0.521408	-0.0158119	0.0158119
PC	18:2_18:2(n-10)	16.4037	16.8784	16.3836	0.474667	0.0201645	0.0201645
PC	18:2_20:5(n-3)	13.2535	13.555	13.2426	0.301519	0.010973	0.010973
PC	18:2_20:5(n-3)	13.7623	14.1108	13.765	0.348548	-0.00266075	0.00266075
PC	18:3(n-3)_20:3(n-3)	14.1014	14.4631	14.0944	0.361757	0.00699043	0.00699043
PC	18:3(n-3)_20:4	13.2535	13.555	13.2426	0.301519	0.010973	0.010973
PC	18:3(n-3)_20:5(n-3)	11.8533	12.0714	11.8373	0.21804	0.0160599	0.0160599
PC	18:3(n-3)_22:5(n-3)	13.5119	13.8277	13.4994	0.315766	0.0124969	0.0124969
PC	18:3(n-3)_22:6	12.7801	13.0687	12.7818	0.288589	-0.00171757	0.00171757
PC	20:0_20:4(n-6)	25.1846	25.4386	25.1371	0.253971	0.0475159	0.0475159
PC	20:1_20:5(n-3)	19.3384	19.8642	19.3057	0.525751	0.0327702	0.0327702
PC	20:1_22:4(n-6)	24.5622	24.953	24.5212	0.390739	0.041069	0.041069
PC	20:2(n-6)_20:4(n-6)	18.7635	19.3227	18.7657	0.559277	-0.00222969	0.00222969
PC	20:2_20:5(n-3)	16.2358	16.7129	16.225	0.477045	0.0108604	0.0108604
PC	20:3(n-3)_20:5(n-3)	14.0292	14.4089	14.0437	0.379752	-0.0145502	0.0145502
PC	20:4(n-3)_22:5(n-3)	14.3813	14.7557	14.3679	0.374399	0.0133934	0.0133934
PC	20:4(n-6)_22:1	25.3937	25.4522	25.1544	0.0585556	0.239285	0.239285
PC	20:4(n-6)_24:0	26.8629	26.9402	26.8613	0.0773563	0.00157928	0.00157928
PC	20:4(n-6)_24:1	26.2928	26.4043	26.2767	0.11154	0.0160751	0.0160751
PC	20:4_20:4(n-3)	14.0728	14.4329	14.0661	0.360026	0.00674057	0.00674057
PC	20:4_20:5(n-3)	12.9984	13.2898	12.9914	0.291357	0.00700569	0.00700569
PC	20:4_22:5(n-3)	15.1122	15.5374	15.1033	0.425225	0.00889587	0.00889587
PC	20:5(n-3)_20:5(n-3)	11.6623	11.8702	11.6467	0.207878	0.0156355	0.0156355
PC	20:5(n-3)_22:5(n-3)	13.3107	13.6174	13.3014	0.306663	0.00930691	0.00930691
PC	20:5(n-3)_24:0	26.5352	26.6381	26.5297	0.102934	0.00552368	0.00552368
PC	20:5(n-3)_24:1	25.7284	25.894	25.699	0.165514	0.0294209	0.0294209
PC	20:5(n-3)_26:1	26.4944	26.5884	26.4762	0.0940094	0.0182285	0.0182285
PC	22:5(n-3)_22:5(n-3)	15.4466	15.8919	15.4401	0.445336	0.00646114	0.00646114
PC	22:5(n-3)_22:6	14.4886	14.8784	14.4827	0.389785	0.00585079	0.00585079
PC	22:5(n-3)_24:0	26.8328	26.9081	26.8255	0.0752563	0.0073185	0.0073185
PC	22:5(n-3)_24:1	26.298	26.4041	26.2764	0.106094	0.0215454	0.0215454
PC	22:5(n-3)_26:0	27.1918	27.2611	27.2184	0.0692654	-0.0266171	0.0266171
PC	22:5(n-3)_26:1	26.7885	26.8767	26.7906	0.0881538	-0.00203133	0.00203133
PE	14:0_16:1(n-7)	13.9348	14.2926	13.9349	0.357827	-0.000174522	0.000174522
PE	14:0_18:1(n-7)	17.2254	17.7856	17.2543	0.560165	-0.0289307	0.0289307
PE	14:0_18:1(n-9)	17.4472	17.9898	17.4532	0.542604	-0.00597954	0.00597954
PE	14:0_18:2(n-6)	14.7965	15.1916	14.7767	0.395085	0.0197897	0.0197897
PE	14:0_20:4(n-6)	14.6129	15.008	14.6042	0.395038	0.00875664	0.00875664
PE	14:0_20:5(n-3)	12.8745	13.1661	12.8741	0.291557	0.000385284	0.000385284
PE	14:1(n-10)_18:1	15.7453	16.2117	15.7448	0.466396	0.00055027	0.00055027
PE	15:0_18:1(n-9)	19.5768	20.1519	19.5835	0.575058	-0.00670052	0.00670052
PE	16:0_16:1(n-10)	18.2673	18.8357	18.287	0.568422	-0.0197048	0.0197048
PE	16:0_16:1(n-7)	17.5627	18.1333	17.5936	0.57061	-0.0308495	0.0308495
PE	16:0_16:1(n-9)	17.9906	18.5586	18.0126	0.567984	-0.0219994	0.0219994
PE	16:0_18:1(n-7)	21.4739	22.0544	21.4967	0.580553	-0.0228157	0.0228157
PE	16:0_18:1(n-9)	21.78	22.3445	21.7907	0.564445	-0.0106087	0.0106087
PE	16:0_18:2(n-6)	18.7114	19.2867	18.7328	0.575352	-0.0214195	0.0214195
PE	16:0_18:3(n-3)	15.9446	16.4245	15.9477	0.47987	-0.0030365	0.0030365
PE	16:0_18:3(n-3)	16.4159	16.9053	16.4068	0.489454	0.00909042	0.00909042
PE	16:0_18:3(n-3)	16.0665	16.5443	16.062	0.477798	0.00456238	0.00456238
PE	16:0_18:3(n-6)	16.7283	17.2487	16.7359	0.52035	-0.0075779	0.0075779
PE	16:0_20:3(n-3)	19.7124	20.2776	19.7075	0.565187	0.00497055	0.00497055
PE	16:0_20:3(n-6)	20.0658	20.6459	20.072	0.580168	-0.00625801	0.00625801
PE	16:0_20:3(n-9)	21.4302	21.9981	21.4392	0.567896	-0.00901794	0.00901794
PE	16:0_20:4(n-3)	17.3381	17.885	17.351	0.54697	-0.0129814	0.0129814
PE	16:0_20:4(n-6)	18.4887	19.0601	18.5091	0.571308	-0.0203075	0.0203075
PE	16:0_20:5(n-3)	15.9281	16.4075	15.9315	0.479462	-0.00341606	0.00341606
PE	16:0_22:5(n-3)	18.8365	19.4095	18.8536	0.572977	-0.0171623	0.0171623
PE	16:0_22:5(n-6)	20.329	20.8842	20.3094	0.555223	0.0195904	0.0195904
PE	16:1(n-10)_17:1	16.8252	17.3267	16.8109	0.501472	0.0143089	0.0143089
PE	16:1(n-10)_18:1(n-9)	18.962	19.522	18.9643	0.559933	-0.00226402	0.00226402
PE	16:1(n-10)_18:2	16.4549	16.9491	16.4487	0.494188	0.00624657	0.00624657
PE	16:1(n-10)_18:2(n-6)	15.9215	16.3798	15.9051	0.458317	0.0164433	0.0164433
PE	16:1(n-10)_19:1	20.8711	21.5141	20.9445	0.642908	-0.0733471	0.0733471
PE	16:1(n-10)_20:2	19.7723	20.3532	19.7821	0.5809	-0.00977135	0.00977135
PE	16:1(n-10)_20:4	15.6449	16.0909	15.6296	0.446018	0.0152836	0.0152836
PE	16:1(n-10)_20:5(n-3)	13.7063	14.046	13.7042	0.339657	0.00213432	0.00213432
PE	16:1(n-10)_22:0	26.539	26.6555	26.5473	0.116484	-0.00828171	0.00828171
PE	16:1(n-10)_22:1	25.7911	25.9611	25.7763	0.16991	0.0148945	0.0148945
PE	16:1(n-10)_22:5	15.9869	16.469	15.9901	0.482101	-0.00321007	0.00321007
PE	16:1(n-10)_22:6	15.0293	15.4372	15.0085	0.407951	0.0207815	0.0207815
PE	16:1(n-10)_24:0	27.0387	27.1287	27.0711	0.0899887	-0.0323677	0.0323677
PE	16:1(n-10)_24:1	26.4884	26.603	26.4903	0.114601	-0.00192261	0.00192261
PE	16:1(n-10)_24:2	25.801	25.9661	25.7821	0.165043	0.0189896	0.0189896
PE	16:1(n-10)_26:0	27.3865	27.4275	27.4036	0.0409718	-0.0171452	0.0171452
PE	16:1(n-7)_16:1(n-10)	15.0255	15.4415	15.0126	0.415987	0.0129786	0.0129786
PE	16:1(n-7)_16:1(n-7)	14.5002	14.9027	14.5055	0.402474	-0.00525093	0.00525093
PE	16:1(n-7)_17:0	19.7702	20.3464	19.7753	0.576168	-0.00512314	0.00512314
PE	16:1(n-7)_17:1	16.2004	16.6944	16.2052	0.494022	-0.00482559	0.00482559
PE	16:1(n-7)_18:0	21.9078	22.508	21.9542	0.600224	-0.0463982	0.0463982
PE	16:1(n-7)_18:1	18.4616	19.0294	18.4787	0.567831	-0.017168	0.017168
PE	16:1(n-7)_18:1(n-7)	18.0583	18.635	18.0883	0.576767	-0.0299854	0.0299854
PE	16:1(n-7)_18:1(n-9)	18.2712	18.8263	18.2777	0.55512	-0.00649261	0.00649261
PE	16:1(n-7)_18:2(n-6)	15.3804	15.8252	15.3766	0.444852	0.00375271	0.00375271
PE	16:1(n-7)_19:1	20.1132	20.707	20.1327	0.593834	-0.0195656	0.0195656
PE	16:1(n-7)_20:2	19.9528	20.5187	19.9458	0.565914	0.00699234	0.00699234
PE	16:1(n-7)_20:3	17.8744	18.4415	17.8969	0.567112	-0.0224819	0.0224819
PE	16:1(n-7)_20:4	15.1816	15.616	15.1779	0.434456	0.00369072	0.00369072
PE	16:1(n-7)_22:5	15.5168	15.9774	15.5215	0.460683	-0.00474453	0.00474453
PE	16:1(n-7)_24:0	26.9215	27.0056	26.9341	0.0841103	-0.0125694	0.0125694
PE	16:1(n-7)_24:1	26.3715	26.4918	26.3693	0.120335	0.00217247	0.00217247
PE	16:1(n-7)_24:2	25.623	25.8432	25.6389	0.220165	-0.015913	0.015913
PE	16:1(n-7)_26:1	26.8457	26.934	26.8544	0.0883331	-0.0086937	0.0086937
PE	16:1_16:1(n-10)	15.5139	15.9545	15.4997	0.44062	0.014226	0.014226
PE	16:1_16:1(n-10)	15.3028	15.729	15.2851	0.426115	0.0177412	0.0177412
PE	16:1_16:1(n-7)	14.8043	15.2149	14.7986	0.4106	0.00564003	0.00564003
PE	16:1_18:1(n-10)	18.4346	18.9892	18.439	0.55463	-0.00439453	0.00439453
PE	16:1_18:1(n-7)	18.4616	19.0294	18.4787	0.567831	-0.017168	0.017168
PE	16:1_18:1(n-9)	19.8131	20.3889	19.8173	0.575802	-0.00424767	0.00424767
PE	16:1_18:2(n-6)	15.7141	16.2111	15.7442	0.496974	-0.030056	0.030056
PE	16:1_20:5(n-3)	13.327	13.6408	13.3235	0.313787	0.00350952	0.00350952
PE	16:1_20:5(n-3)	13.5441	13.8852	13.5534	0.341053	-0.00928307	0.00928307
PE	17:0_18:1(n-10)	24.0079	24.4906	23.9842	0.482676	0.0237865	0.0237865
PE	17:0_18:1(n-7)	23.5224	24.0951	23.5317	0.572723	-0.00930977	0.00930977
PE	17:0_18:1(n-9)	23.8731	24.3403	23.808	0.467239	0.0650768	0.0650768
PE	17:0_18:2(n-6)	20.8934	21.4839	20.9138	0.590508	-0.020401	0.020401
PE	17:0_20:4(n-6)	20.6828	21.2674	20.6943	0.584671	-0.0115681	0.0115681
PE	17:0_20:5(n-3)	18.0025	18.5744	18.0283	0.571901	-0.0257473	0.0257473
PE	17:0_22:5(n-3)	20.975	21.5565	20.9878	0.581486	-0.012743	0.012743
PE	17:0_22:5(n-3)	20.2089	20.7704	20.1958	0.561445	0.0131054	0.0131054
PE	17:1_18:1(n-10)	20.5179	21.0976	20.5232	0.579685	-0.00529671	0.00529671
PE	17:1_18:1(n-7)	20.128	20.7058	20.1316	0.577831	-0.00356865	0.00356865
PE	17:1_18:1(n-9)	20.3646	20.9256	20.3507	0.561007	0.0138226	0.0138226
PE	17:1_20:4(n-6)	17.0341	17.5627	17.0384	0.528614	-0.00436592	0.00436592
PE	17:1_20:5(n-3)	14.6952	15.0835	14.6751	0.388349	0.020072	0.020072
PE	17:1_22:5(n-3)	17.2122	17.7604	17.2299	0.548225	-0.017725	0.017725
PE	18:0_18:1(n-7)	25.127	25.4147	25.1207	0.287666	0.00634003	0.00634003
PE	18:0_18:1(n-9)	25.2691	25.5065	25.2337	0.2374	0.03545	0.03545
PE	18:0_18:2(n-6)	23.0248	23.6102	23.0265	0.585411	-0.00163078	0.00163078
PE	18:0_18:2(n-7)	23.1459	23.724	23.141	0.578058	0.00490952	0.00490952
PE	18:0_18:3(n-3)	20.7527	21.3246	20.7522	0.571894	0.000570297	0.000570297
PE	18:0_18:3(n-3)	20.3602	20.9334	20.3585	0.573202	0.00162315	0.00162315
PE	18:0_18:3(n-6)	21.1064	21.6945	21.1287	0.588099	-0.0223236	0.0223236
PE	18:0_18:3(n-7)	21.5928	22.1832	21.6276	0.590332	-0.0348072	0.0348072
PE	18:0_20:1(n-10)	26.3125	26.4338	26.3059	0.121317	0.00658989	0.00658989
PE	18:0_20:1(n-7)	26.2461	26.3794	26.2462	0.133333	-0.000141144	0.000141144
PE	18:0_20:1(n-9)	26.2896	26.419	26.2897	0.129478	-0.00015831	0.00015831
PE	18:0_20:2(n-10)	25.7899	25.9661	25.7821	0.176138	0.00789452	0.00789452
PE	18:0_20:2(n-6)	25.5098	25.7251	25.4988	0.21529	0.0110569	0.0110569
PE	18:0_20:2(n-7)	25.5481	25.7524	25.5314	0.204279	0.0167484	0.0167484
PE	18:0_20:2(n-9)	25.8483	26.0113	25.834	0.16291	0.0143833	0.0143833
PE	18:0_20:2(n-9)	25.6831	25.867	25.6669	0.183958	0.01614	0.01614
PE	18:0_20:3(n-3)	23.8662	24.3975	23.8745	0.531319	-0.0083065	0.0083065
PE	18:0_20:3(n-6)	24.5921	24.9825	24.5839	0.390366	0.00819778	0.00819778
PE	18:0_20:3(n-6)	24.1895	24.6854	24.2184	0.495996	-0.0289268	0.0289268
PE	18:0_20:3(n-7)	24.428	24.8561	24.4275	0.428057	0.000549316	0.000549316
PE	18:0_20:3(n-9)	25.1044	25.3612	25.0546	0.256771	0.0498486	0.0498486
PE	18:0_20:4(n-3)	22.1129	22.6893	22.1329	0.576378	-0.0199509	0.0199509
PE	18:0_20:4(n-3)	21.6743	22.2473	21.6926	0.572987	-0.018301	0.018301
PE	18:0_20:4(n-6)	22.8041	23.3839	22.8035	0.579742	0.000692368	0.000692368
PE	18:0_20:5(n-3)	20.2032	20.7713	20.1967	0.568033	0.00652122	0.00652122
PE	18:0_22:1(n-10)	26.8455	26.9425	26.8638	0.0969849	-0.0183048	0.0183048
PE	18:0_22:1(n-9)	26.8695	26.9343	26.8547	0.0648689	0.0147343	0.0147343
PE	18:0_22:2(n-10)	26.4884	26.603	26.4903	0.114601	-0.00192261	0.00192261
PE	18:0_22:2(n-6)	26.4172	26.5226	26.4029	0.10541	0.0143147	0.0143147
PE	18:0_22:2(n-9)	26.4612	26.5731	26.4578	0.11183	0.00344276	0.00344276
PE	18:0_22:3(n-6)	25.8482	26.0127	25.8356	0.164429	0.0126591	0.0126591
PE	18:0_22:3(n-7)	25.8627	26.0241	25.8486	0.161386	0.0140591	0.0140591
PE	18:0_22:3(n-9)	26.0356	26.1757	26.0202	0.140081	0.0153942	0.0153942
PE	18:0_22:4(n-3)	24.85	25.1682	24.8149	0.31823	0.0350933	0.0350933
PE	18:0_22:4(n-6)	25.1095	25.3765	25.0735	0.266935	0.0360661	0.0360661
PE	18:0_22:5(n-3)	23.0434	23.619	23.0352	0.575569	0.00821686	0.00821686
PE	18:0_22:6(n-3)	21.9423	22.5195	21.9656	0.577122	-0.0232201	0.0232201
PE	18:0_24:2(n-9)	26.9032	26.9939	26.9211	0.0906925	-0.0178318	0.0178318
PE	18:0_24:3(n-9)	26.5967	26.696	26.5913	0.099369	0.00542068	0.00542068
PE	18:0_24:4(n-3)	26.0166	26.0967	25.9312	0.0800171	0.0854454	0.0854454
PE	18:0_24:5(n-3)	25.3553	25.5794	25.3228	0.224104	0.0325584	0.0325584
PE	18:0_24:6(n-3)	24.3624	24.8021	24.361	0.439734	0.0013504	0.0013504
PE	18:1(n-10)_18:2	19.762	20.3532	19.7821	0.591202	-0.0200729	0.0200729
PE	18:1(n-10)_18:2	19.5669	20.1415	19.5733	0.574671	-0.00647163	0.00647163
PE	18:1(n-10)_18:2(n-10)	20.4323	21.0312	20.4566	0.598907	-0.0242519	0.0242519
PE	18:1(n-10)_19:1	24.284	24.7534	24.3013	0.469395	-0.0172806	0.0172806
PE	18:1(n-10)_20:1	25.4276	25.6518	25.4106	0.224142	0.0170918	0.0170918
PE	18:1(n-10)_20:1	25.6342	25.8365	25.631	0.202217	0.00322342	0.00322342
PE	18:1(n-10)_20:2	24.1113	24.5889	24.1016	0.477661	0.00964737	0.00964737
PE	18:1(n-10)_20:2	23.4227	23.9564	23.3822	0.53363	0.0405865	0.0405865
PE	18:1(n-10)_20:2(n-10)	23.841	24.3163	23.7803	0.475319	0.0606918	0.0606918
PE	18:1(n-10)_20:2(n-10)	23.9657	24.4574	23.9448	0.49165	0.0209084	0.0209084
PE	18:1(n-10)_20:3	22.202	22.778	22.2192	0.576019	-0.0172272	0.0172272
PE	18:1(n-10)_20:3	20.9084	21.474	20.9037	0.565592	0.00468826	0.00468826
PE	18:1(n-10)_20:4	19.3041	19.8653	19.3017	0.561237	0.00240707	0.00240707
PE	18:1(n-10)_20:5	16.6624	17.1707	16.6611	0.508322	0.00135231	0.00135231
PE	18:1(n-10)_22:1	26.4884	26.603	26.4903	0.114601	-0.00192261	0.00192261
PE	18:1(n-10)_22:1	26.3715	26.4842	26.361	0.112724	0.010479	0.010479
PE	18:1(n-10)_22:2	25.801	25.9661	25.7821	0.165043	0.0189896	0.0189896
PE	18:1(n-10)_22:3	24.8829	25.191	24.8433	0.308083	0.0396652	0.0396652
PE	18:1(n-10)_22:6	18.4864	19.0464	18.4955	0.559946	-0.00909805	0.00909805
PE	18:1(n-7)_18:1(n-7)	21.9421	22.5333	21.9793	0.591223	-0.0372143	0.0372143
PE	18:1(n-7)_18:2(n-6)	19.2094	19.78	19.2179	0.570629	-0.00847626	0.00847626
PE	18:1(n-7)_18:2(n-7)	19.9479	20.5233	19.9503	0.575333	-0.00238419	0.00238419
PE	18:1(n-7)_20:1	25.5538	25.7524	25.5314	0.198557	0.0224705	0.0224705
PE	18:1(n-7)_20:1	25.3305	25.5714	25.313	0.240944	0.0174656	0.0174656
PE	18:1(n-7)_20:1(n-7)	25.2234	25.4822	25.2038	0.258778	0.0195999	0.0195999
PE	18:1(n-7)_20:2	23.3899	23.9413	23.3662	0.551449	0.0236664	0.0236664
PE	18:1(n-7)_20:2(n-7)	22.9651	23.5273	22.9441	0.562164	0.021059	0.021059
PE	18:1(n-7)_20:3	21.8118	22.3947	21.8411	0.582945	-0.0293179	0.0293179
PE	18:1(n-7)_20:3	20.5095	21.0917	20.5173	0.582224	-0.00780678	0.00780678
PE	18:1(n-7)_20:4(n-6)	18.9659	19.5473	18.9892	0.5814	-0.0233021	0.0233021
PE	18:1(n-7)_22:1	26.3715	26.4918	26.3693	0.120335	0.00217247	0.00217247
PE	18:1(n-7)_22:3	24.6082	24.9908	24.5942	0.382555	0.0140018	0.0140018
PE	18:1(n-7)_22:5(n-3)	19.3307	19.9008	19.3365	0.570068	-0.00581169	0.00581169
PE	18:1(n-7)_24:0	27.2197	27.2961	27.2574	0.0763874	-0.0376987	0.0376987
PE	18:1(n-7)_24:1	26.8479	26.938	26.8588	0.0901108	-0.0109234	0.0109234
PE	18:1(n-9)_18:1(n-10)	22.4225	22.9907	22.4243	0.568153	-0.00181007	0.00181007
PE	18:1(n-9)_18:2	19.6008	20.1558	19.5874	0.555061	0.0133553	0.0133553
PE	18:1(n-9)_19:0	25.9428	26.0976	25.9323	0.154833	0.0105057	0.0105057
PE	18:1(n-9)_19:0	25.7413	25.9204	25.7292	0.179083	0.0121346	0.0121346
PE	18:1(n-9)_19:1	24.168	24.6349	24.157	0.46689	0.0109482	0.0109482
PE	18:1(n-9)_20:0	26.2908	26.4186	26.2892	0.127748	0.00161552	0.00161552
PE	18:1(n-9)_20:1	25.5732	25.7642	25.5455	0.191029	0.0277309	0.0277309
PE	18:1(n-9)_20:1	25.6831	25.867	25.6669	0.183958	0.01614	0.01614
PE	18:1(n-9)_20:1	25.3837	25.5982	25.3456	0.214468	0.0381355	0.0381355
PE	18:1(n-9)_20:2	23.2678	23.8189	23.2382	0.551105	0.0295525	0.0295525
PE	18:1(n-9)_20:2(n-9)	23.6615	24.1638	23.6076	0.502335	0.0539265	0.0539265
PE	18:1(n-9)_20:3	21.8659	22.3992	21.8456	0.533323	0.0202942	0.0202942
PE	18:1(n-9)_20:3	20.7469	21.3018	20.7291	0.554865	0.017868	0.017868
PE	18:1(n-9)_20:3(n-9)	22.0708	22.6427	22.0873	0.571947	-0.0164852	0.0164852
PE	18:1(n-9)_20:4(n-6)	19.1686	19.7337	19.1724	0.565123	-0.00378227	0.00378227
PE	18:1(n-9)_20:5(n-3)	16.5275	17.0369	16.5327	0.509342	-0.00517845	0.00517845
PE	18:1(n-9)_22:0	26.9265	27.0244	26.955	0.0979252	-0.0285149	0.0285149
PE	18:1(n-9)_22:1	26.4656	26.5774	26.4625	0.111774	0.00312424	0.00312424
PE	18:1(n-9)_22:2	25.773	25.931	25.7415	0.158031	0.0314846	0.0314846
PE	18:1(n-9)_22:3	24.8077	25.1285	24.7654	0.320761	0.0422764	0.0422764
PE	18:1(n-9)_22:4(n-6)	22.185	22.7488	22.1908	0.56374	-0.00579643	0.00579643
PE	18:1(n-9)_22:5(n-3)	19.5345	20.0924	19.5249	0.557859	0.00957489	0.00957489
PE	18:1(n-9)_24:0	27.299	27.3811	27.352	0.0820942	-0.0530224	0.0530224
PE	18:1(n-9)_24:1	26.9032	26.9952	26.9225	0.0919456	-0.0192261	0.0192261
PE	18:1(n-9)_24:2(n-9)	26.4656	26.5774	26.4625	0.111774	0.00312424	0.00312424
PE	18:1(n-9)_26:0	27.6079	27.6934	27.6996	0.085453	-0.0917034	0.0917034
PE	18:1_18:1(n-10)	22.6077	23.1845	22.6106	0.576807	-0.00288391	0.00288391
PE	18:1_18:2(n-10)	20.8334	21.4054	20.834	0.572031	-0.000652313	0.000652313
PE	18:1_18:2(n-10)	20.6609	21.2225	20.649	0.561569	0.011961	0.011961
PE	18:1_18:2(n-6)	20.0658	20.6459	20.072	0.580168	-0.00625801	0.00625801
PE	18:1_18:2(n-7)	19.5566	20.129	19.561	0.572443	-0.00443649	0.00443649
PE	18:1_18:3(n-3)	16.653	17.1775	16.6676	0.52449	-0.0145416	0.0145416
PE	18:1_18:3(n-3)	17.0636	17.6146	17.0887	0.551044	-0.0250721	0.0250721
PE	18:1_20:1(n-10)	25.3064	25.5383	25.2726	0.231939	0.0337868	0.0337868
PE	18:1_20:1(n-10)	25.4276	25.6518	25.4106	0.224142	0.0170918	0.0170918
PE	18:1_20:1(n-7)	25.3305	25.5714	25.313	0.240944	0.0174656	0.0174656
PE	18:1_20:1(n-9)	25.3837	25.5982	25.3456	0.214468	0.0381355	0.0381355
PE	18:1_20:2(n-7)	23.3899	23.9413	23.3662	0.551449	0.0236664	0.0236664
PE	18:1_20:2(n-7)	23.1747	23.7524	23.17	0.577721	0.0047226	0.0047226
PE	18:1_20:3(n-9)	21.8659	22.3992	21.8456	0.533323	0.0202942	0.0202942
PE	18:1_20:4(n-6)	20.329	20.8842	20.3094	0.555223	0.0195904	0.0195904
PE	18:1_20:4(n-6)	19.7923	20.3627	19.7914	0.570408	0.000835419	0.000835419
PE	18:1_20:5(n-3)	17.0915	17.6467	17.1197	0.555235	-0.0282269	0.0282269
PE	18:1_20:5(n-3)	16.3677	16.8774	16.38	0.509697	-0.0123692	0.0123692
PE	18:1_22:1(n-10)	26.3705	26.4842	26.361	0.113701	0.00950241	0.00950241
PE	18:1_22:1(n-9)	26.4656	26.5774	26.4625	0.111774	0.00312424	0.00312424
PE	18:1_22:2(n-10)	25.801	25.9661	25.7821	0.165043	0.0189896	0.0189896
PE	18:1_22:2(n-7)	25.6208	25.8399	25.6351	0.219084	-0.0142574	0.0142574
PE	18:1_22:2(n-9)	25.773	25.931	25.7415	0.158031	0.0314846	0.0314846
PE	18:1_22:3(n-9)	24.8077	25.1285	24.7654	0.320761	0.0422764	0.0422764
PE	18:1_22:4(n-6)	23.1042	23.7138	23.1307	0.609537	-0.026413	0.026413
PE	18:1_22:5(n-3)	20.0479	20.6402	20.0664	0.592337	-0.018465	0.018465
PE	18:1_22:5(n-6)	21.0095	21.5833	21.0151	0.573748	-0.00554848	0.00554848
PE	18:1_22:5(n-6)	20.8486	21.4576	20.8871	0.608995	-0.0384369	0.0384369
PE	18:1_24:1(n-7)	26.8479	26.938	26.8588	0.0901108	-0.0109234	0.0109234
PE	18:1_24:1(n-9)	26.9032	26.9952	26.9225	0.0919456	-0.0192261	0.0192261
PE	18:1_24:5(n-3)	22.7484	23.3316	22.7526	0.583218	-0.0042572	0.0042572
PE	18:2(n-6)_20:0	25.7158	25.9042	25.7103	0.188374	0.00548744	0.00548744
PE	18:2(n-6)_20:4	16.1146	16.5934	16.1088	0.478874	0.0057354	0.0057354
PE	18:2(n-6)_22:0	26.5612	26.6691	26.562	0.107853	-0.000795364	0.000795364
PE	18:2(n-6)_22:5	16.4649	16.9754	16.4739	0.510517	-0.008955	0.008955
PE	18:2(n-6)_22:6	15.4392	15.8783	15.4271	0.439095	0.0120878	0.0120878
PE	18:2(n-6)_24:0	27.0187	27.109	27.0491	0.0902367	-0.030386	0.030386
PE	18:2(n-6)_26:0	27.353	27.45	27.4287	0.0970135	-0.0757332	0.0757332
PE	18:3(n-3)_22:5(n-3)	14.265	14.636	14.256	0.371061	0.00903702	0.00903702
PE	18:3(n-3)_22:6	13.4582	13.7884	13.4624	0.330115	-0.00420475	0.00420475
PE	19:0_20:4(n-6)	24.6965	25.0436	24.6598	0.347054	0.036705	0.036705
PE	19:0_22:5(n-3)	24.8299	25.1576	24.8017	0.327736	0.0281715	0.0281715
PE	19:1_22:5(n-3)	21.3811	21.9439	21.3838	0.562763	-0.00271797	0.00271797
PE	20:0_22:5(n-3)	25.6885	25.8679	25.6679	0.17938	0.0205727	0.0205727
PE	20:1(n-10)_20:4	23.192	23.7527	23.1703	0.56069	0.0217457	0.0217457
PE	20:1(n-7)_20:4	22.9652	23.5317	22.9484	0.566502	0.0167732	0.0167732
PE	20:1_20:4(n-6)	23.0666	23.6093	23.0256	0.542759	0.0410194	0.0410194
PE	20:1_22:5(n-3)	23.3417	23.8839	23.3058	0.542219	0.0358791	0.0358791
PE	20:2_20:4(n-6)	20.8486	21.4291	20.8581	0.580524	-0.00950813	0.00950813
PE	20:3(n-3)_20:5(n-3)	14.8587	15.2706	14.8511	0.411836	0.00762558	0.00762558
PE	20:5(n-3)_24:0	26.6823	26.7795	26.6824	0.0972137	-9.72748e-05	9.72748e-05
PE	22:5(n-3)_24:0	26.9441	27.036	26.9679	0.0919437	-0.0238419	0.0238419
PE	22:5(n-3)_24:1	26.4755	26.5749	26.4598	0.0994282	0.0156841	0.0156841
PG	14:0_18:1(n-10)	14.4966	14.8861	14.4893	0.389458	0.00734138	0.00734138
PG	14:0_18:1(n-10)	12.9238	13.2211	12.9298	0.297312	-0.0060215	0.0060215
PG	14:0_18:1(n-7)	14.2467	14.6317	14.2506	0.384983	-0.00392914	0.00392914
PG	14:0_18:1(n-7)	12.6602	12.9568	12.6816	0.296556	-0.0213346	0.0213346
PG	14:0_18:1(n-9)	12.831	13.1195	12.8344	0.288422	-0.00335693	0.00335693
PG	16:0_16:1(n-10)	13.2246	13.5399	13.2287	0.315213	-0.00403976	0.00403976
PG	16:0_16:1(n-10)	15.0056	15.4201	14.9923	0.414526	0.0132847	0.0132847
PG	16:0_16:1(n-7)	14.4806	14.883	14.4864	0.402406	-0.00579357	0.00579357
PG	16:0_16:1(n-7)	12.8166	13.1261	12.8407	0.30955	-0.0240784	0.0240784
PG	16:0_18:1(n-10)	15.7859	16.3036	15.8316	0.517703	-0.0456791	0.0456791
PG	16:0_18:1(n-10)	16.3292	16.8285	16.3335	0.499287	-0.00429726	0.00429726
PG	16:0_18:1(n-10)	18.0973	18.6663	18.1168	0.568989	-0.0195465	0.0195465
PG	16:0_18:1(n-9)	15.6632	16.1169	15.6536	0.453699	0.00963116	0.00963116
PG	16:0_18:1(n-9)	17.9941	18.5472	17.9994	0.553114	-0.00533867	0.00533867
PG	16:0_18:1(n-9)	16.2351	16.704	16.2143	0.468962	0.0207634	0.0207634
PG	16:0_18:2(n-6)	13.5346	13.8769	13.5442	0.342313	-0.00961685	0.00961685
PG	16:0_18:2(n-6)	15.3395	15.7869	15.3397	0.447372	-0.000217438	0.000217438
PG	16:0_18:3(n-7)	12.5715	12.8639	12.5942	0.292384	-0.0227156	0.0227156
PG	16:0_20:1(n-10)	19.4506	20.046	19.4955	0.595387	-0.0449066	0.0449066
PG	16:0_20:2(n-6)	18.7982	19.3739	18.8218	0.575777	-0.0236244	0.0236244
PG	16:0_20:4(n-6)	15.1673	15.5852	15.1485	0.417938	0.0187702	0.0187702
PG	16:0_20:4(n-6)	13.3882	13.728	13.4048	0.339746	-0.0166082	0.0166082
PG	16:0_20:5(n-3)	11.974	12.2277	11.9946	0.253713	-0.0205936	0.0205936
PG	16:0_22:4(n-6)	15.5248	16.0061	15.5481	0.481304	-0.0232859	0.0232859
PG	16:0_22:5(n-3)	13.6414	13.9866	13.6468	0.34514	-0.00537491	0.00537491
PG	16:0_22:6(n-3)	12.9481	13.2479	12.955	0.299802	-0.00685883	0.00685883
PG	16:1(n-10)_18:0	16.3292	16.8285	16.3335	0.499287	-0.00429726	0.00429726
PG	16:1(n-10)_18:1	15.2898	15.729	15.2848	0.439151	0.00504971	0.00504971
PG	16:1(n-10)_22:6	11.6462	11.8654	11.6518	0.21917	-0.00558949	0.00558949
PG	16:1(n-7)_16:1(n-10)	11.5126	11.7354	11.5286	0.222869	-0.0160484	0.0160484
PG	16:1(n-7)_16:1(n-7)	11.2182	11.4322	11.2406	0.214058	-0.0224743	0.0224743
PG	16:1(n-7)_18:1	13.5602	13.9067	13.572	0.346451	-0.011838	0.011838
PG	16:1(n-7)_18:1	14.9927	15.4233	14.9953	0.4306	-0.00261593	0.00261593
PG	16:1(n-7)_18:1(n-7)	13.5518	13.8925	13.5588	0.340709	-0.00700665	0.00700665
PG	16:1(n-7)_18:1(n-7)	14.8006	15.2261	14.8092	0.425528	-0.00859928	0.00859928
PG	16:1(n-7)_18:1(n-7)	13.1635	13.4934	13.1852	0.329864	-0.0216198	0.0216198
PG	16:1(n-7)_18:1(n-9)	13.3351	13.6589	13.3402	0.323875	-0.00514698	0.00514698
PG	16:1(n-7)_18:1(n-9)	13.7169	14.0808	13.7349	0.363853	-0.0180101	0.0180101
PG	16:1(n-7)_18:2	12.0224	12.2779	12.042	0.255546	-0.019639	0.019639
PG	16:1(n-7)_18:2	12.1187	12.3701	12.129	0.251409	-0.0103464	0.0103464
PG	16:1(n-7)_18:2	11.7834	11.9812	11.7615	0.197852	0.0218687	0.0218687
PG	16:1(n-7)_18:2(n-7)	12.0157	12.2771	12.0413	0.261381	-0.0255203	0.0255203
PG	16:1(n-7)_18:2(n-7)	11.8243	12.0738	11.8491	0.249533	-0.0248308	0.0248308
PG	16:1(n-7)_20:3	13.0897	13.4083	13.1054	0.318616	-0.0157099	0.0157099
PG	16:1(n-7)_20:3	12.7101	13.0022	12.7242	0.292021	-0.0140705	0.0140705
PG	16:1(n-7)_20:3(n-7)	12.5531	12.8433	12.5748	0.290195	-0.0217543	0.0217543
PG	16:1(n-7)_20:4	11.6232	11.8593	11.646	0.236061	-0.0228014	0.0228014
PG	16:1(n-7)_22:5(n-3)	11.8519	12.0918	11.8661	0.239839	-0.0141649	0.0141649
PG	16:1(n-9)_18:1	13.5813	13.9083	13.5736	0.327011	0.00770664	0.00770664
PG	16:1_18:1(n-10)	13.4512	13.7826	13.4559	0.331356	-0.00472069	0.00472069
PG	16:1_18:1(n-7)	13.5602	13.9067	13.572	0.346451	-0.011838	0.011838
PG	16:1_18:1(n-9)	13.5813	13.9083	13.5736	0.327011	0.00770664	0.00770664
PG	16:1_18:2(n-6)	12.0652	12.3241	12.0856	0.258821	-0.0203409	0.0203409
PG	16:1_18:2(n-6)	11.7823	12.0177	11.796	0.235405	-0.0137291	0.0137291
PG	16:1_18:2(n-7)	12.0224	12.2771	12.0413	0.254734	-0.0188723	0.0188723
PG	16:1_18:2(n-7)	11.8276	12.0775	11.8526	0.249977	-0.025074	0.025074
PG	16:1_18:3(n-3)	10.6797	10.8615	10.6964	0.18178	-0.0166731	0.0166731
PG	16:1_20:5(n-3)	10.6235	10.7974	10.6351	0.173897	-0.0115738	0.0115738
PG	16:1_22:5(n-3)	12.0146	12.2622	12.0272	0.247593	-0.0125618	0.0125618
PG	16:2_18:1(n-10)	12.8286	13.1358	12.8498	0.307212	-0.0211487	0.0211487
PG	16:2_18:1(n-7)	12.5659	12.8704	12.6003	0.3045	-0.0344458	0.0344458
PG	16:2_18:2(n-6)	11.3099	11.5261	11.3299	0.216199	-0.0199795	0.0199795
PG	16:2_22:5(n-3)	11.3556	11.5531	11.3556	0.197532	3.52859e-05	3.52859e-05
PG	17:0_18:1(n-7)	19.9016	20.4832	19.9283	0.581612	-0.0266457	0.0266457
PG	17:1_18:1(n-9)	14.7054	15.098	14.6885	0.392562	0.0169249	0.0169249
PG	17:1_18:2(n-6)	12.8004	13.1091	12.8246	0.308675	-0.0242434	0.0242434
PG	17:1_22:5(n-3)	12.8969	13.2032	12.913	0.306334	-0.0161419	0.0161419
PG	18:0_18:1(n-10)	19.8834	20.4854	19.9304	0.602047	-0.0470371	0.0470371
PG	18:0_18:1(n-9)	19.7251	20.3024	19.7503	0.577312	-0.0251293	0.0251293
PG	18:0_18:2(n-6)	19.3607	19.9499	19.3996	0.589222	-0.038868	0.038868
PG	18:0_18:2(n-6)	16.7861	17.3409	16.8258	0.554789	-0.0396214	0.0396214
PG	18:0_20:2(n-6)	22.8997	23.5142	22.9438	0.614504	-0.0441036	0.0441036
PG	18:0_20:4(n-6)	16.5728	17.105	16.5988	0.532278	-0.0260639	0.0260639
PG	18:0_22:5(n-3)	16.9338	17.494	16.9734	0.560167	-0.0395527	0.0395527
PG	18:1(n-10)_18:2	14.1876	14.5576	14.1812	0.369986	0.00640392	0.00640392
PG	18:1(n-10)_18:2	14.3234	14.7077	14.3219	0.384267	0.00154114	0.00154114
PG	18:1(n-10)_18:2	14.9881	15.4087	14.9815	0.420633	0.00655079	0.00655079
PG	18:1(n-10)_18:2	14.6176	15.0074	14.6033	0.389793	0.0143232	0.0143232
PG	18:1(n-10)_19:2	15.9484	16.3374	15.8638	0.389006	0.0845613	0.0845613
PG	18:1(n-10)_20:1(n-10)	21.0812	21.6665	21.0972	0.585361	-0.0159912	0.0159912
PG	18:1(n-10)_20:1(n-10)	20.4966	21.0481	20.4817	0.551579	0.0148983	0.0148983
PG	18:1(n-10)_20:2	17.3375	17.916	17.3821	0.578451	-0.0445728	0.0445728
PG	18:1(n-10)_20:2	18.0911	18.6719	18.1224	0.58087	-0.0313568	0.0313568
PG	18:1(n-10)_20:3	16.176	16.6719	16.1835	0.495878	-0.00753021	0.00753021
PG	18:1(n-10)_20:3	15.9411	16.3205	15.8477	0.379424	0.0933733	0.0933733
PG	18:1(n-10)_20:3	15.392	15.8338	15.3843	0.441778	0.00774288	0.00774288
PG	18:1(n-10)_20:4	14.0199	14.3781	14.0131	0.358144	0.00682259	0.00682259
PG	18:1(n-10)_20:5	12.5193	12.7868	12.5217	0.267525	-0.00242615	0.00242615
PG	18:1(n-10)_21:3	17.1527	17.7264	17.1982	0.573757	-0.0454941	0.0454941
PG	18:1(n-10)_22:4	15.9642	16.3942	15.9181	0.430011	0.0461273	0.0461273
PG	18:1(n-10)_22:5	15.3656	15.8039	15.3559	0.438267	0.00974941	0.00974941
PG	18:1(n-10)_22:6	13.5608	13.8859	13.5526	0.325114	0.00816345	0.00816345
PG	18:1(n-7)_18:1(n-10)	16.7064	17.2497	16.7379	0.543295	-0.0315132	0.0315132
PG	18:1(n-7)_18:1(n-7)	16.5193	17.0655	16.5608	0.546202	-0.0415478	0.0415478
PG	18:1(n-7)_18:1(n-7)	18.2721	18.8541	18.3027	0.582027	-0.030653	0.030653
PG	18:1(n-7)_18:1(n-7)	15.941	16.447	15.9685	0.505976	-0.0274715	0.0274715
PG	18:1(n-7)_18:1(n-9)	16.1539	16.6595	16.1716	0.505592	-0.0177784	0.0177784
PG	18:1(n-7)_18:2	14.3024	14.6982	14.3129	0.395728	-0.0105152	0.0105152
PG	18:1(n-7)_18:2	14.8055	15.2042	14.7885	0.398675	0.0169964	0.0169964
PG	18:1(n-7)_18:2(n-7)	14.3024	14.7164	14.3301	0.413983	-0.0276337	0.0276337
PG	18:1(n-7)_18:2(n-7)	14.0025	14.3937	14.0278	0.391185	-0.0252161	0.0252161
PG	18:1(n-7)_20:3	15.0618	15.5144	15.0814	0.452577	-0.0196457	0.0196457
PG	18:1(n-7)_20:3(n-7)	15.0505	15.512	15.0792	0.461558	-0.0287542	0.0287542
PG	18:1(n-7)_20:3(n-7)	15.7107	16.0788	15.6173	0.368134	0.0933828	0.0933828
PG	18:1(n-7)_20:4	13.731	14.0941	13.7474	0.363083	-0.0163784	0.0163784
PG	18:1(n-7)_20:4	14.1738	14.5628	14.1861	0.389019	-0.0123014	0.0123014
PG	18:1(n-7)_22:4	15.6705	16.095	15.6327	0.424533	0.037756	0.037756
PG	18:1(n-7)_22:5(n-3)	14.0195	14.4021	14.0356	0.382592	-0.0160866	0.0160866
PG	18:1(n-9)_18:1(n-10)	16.519	17.045	16.5412	0.526054	-0.0222149	0.0222149
PG	18:1(n-9)_18:1(n-10)	16.3338	16.8399	16.3444	0.506121	-0.0106544	0.0106544
PG	18:1(n-9)_18:2	14.6445	15.0488	14.6422	0.404224	0.00235653	0.00235653
PG	18:1(n-9)_18:2	14.7789	15.1821	14.7677	0.403212	0.0111828	0.0111828
PG	18:1(n-9)_18:2	15.0047	15.4195	14.9917	0.41478	0.0129976	0.0129976
PG	18:1(n-9)_18:2	14.4974	14.8835	14.4869	0.386066	0.0105753	0.0105753
PG	18:1(n-9)_18:2	14.2205	14.5831	14.2051	0.362599	0.0153952	0.0153952
PG	18:1(n-9)_20:1(n-9)	20.1947	20.7821	20.2205	0.587376	-0.0257874	0.0257874
PG	18:1(n-9)_20:2	17.9313	18.5133	17.9661	0.581982	-0.0347424	0.0347424
PG	18:1(n-9)_20:3	16.0024	16.3206	15.8478	0.318138	0.154662	0.154662
PG	18:1(n-9)_20:3	15.468	15.9043	15.4512	0.436286	0.0167465	0.0167465
PG	18:1(n-9)_20:3	15.2653	15.699	15.2563	0.433694	0.00896358	0.00896358
PG	18:1(n-9)_20:4	14.3593	14.7336	14.3462	0.374262	0.013155	0.013155
PG	18:1(n-9)_20:4(n-6)	13.9169	14.2689	13.9109	0.352033	0.00593281	0.00593281
PG	18:1(n-9)_20:5(n-3)	12.4224	12.6864	12.4272	0.263962	-0.00475788	0.00475788
PG	18:1(n-9)_21:4	15.933	16.3603	15.8857	0.427298	0.0473099	0.0473099
PG	18:1(n-9)_22:3(n-9)	19.0579	19.6315	19.0804	0.573599	-0.02248	0.02248
PG	18:1(n-9)_22:4	15.9162	16.3093	15.837	0.393125	0.0791616	0.0791616
PG	18:1(n-9)_22:4(n-6)	16.2148	16.7066	16.2168	0.491776	-0.00193977	0.00193977
PG	18:1(n-9)_22:5(n-3)	14.1973	14.5762	14.1986	0.378892	-0.00133133	0.00133133
PG	18:1(n-9)_22:6	13.7265	14.0615	13.7169	0.334984	0.0096159	0.0096159
PG	18:1(n-9)_22:6(n-3)	13.4549	13.7827	13.456	0.327755	-0.00111198	0.00111198
PG	18:1_18:1(n-10)	18.6545	19.2295	18.6769	0.574926	-0.0224171	0.0224171
PG	18:1_18:1(n-10)	17.1099	17.6712	17.1446	0.561268	-0.03475	0.03475
PG	18:1_18:1(n-7)	18.5014	19.0689	18.5164	0.567444	-0.0149803	0.0149803
PG	18:1_18:1(n-9)	16.9573	17.4971	16.9764	0.539732	-0.0190105	0.0190105
PG	18:1_18:2(n-10)	14.9881	15.4087	14.9815	0.420633	0.00655079	0.00655079
PG	18:1_18:2(n-6)	14.502	14.9038	14.506	0.401854	-0.00397587	0.00397587
PG	18:1_18:2(n-6)	14.0713	14.5884	14.21	0.517056	-0.138727	0.138727
PG	18:1_18:2(n-6)	15.8858	16.3168	15.8442	0.431046	0.041584	0.041584
PG	18:1_18:2(n-7)	14.8055	15.2042	14.7885	0.398675	0.0169964	0.0169964
PG	18:1_18:2(n-7)	14.1726	14.5628	14.1861	0.390228	-0.0135107	0.0135107
PG	18:1_18:2(n-7)	14.4582	14.8775	14.4812	0.419223	-0.0229492	0.0229492
PG	18:1_18:2(n-7)	14.3024	14.6982	14.3129	0.395728	-0.0105152	0.0105152
PG	18:1_18:3(n-3)	12.4881	12.7748	12.5104	0.28669	-0.0223017	0.0223017
PG	18:1_18:3(n-6)	12.8752	13.1737	12.8854	0.298517	-0.0101337	0.0101337
PG	18:1_18:4(n-3)	11.5905	11.8093	11.5987	0.218829	-0.00817966	0.00817966
PG	18:1_20:1(n-10)	20.0612	20.6492	20.0906	0.588078	-0.029459	0.029459
PG	18:1_20:1(n-10)	20.294	20.8787	20.3151	0.584724	-0.0211754	0.0211754
PG	18:1_20:2(n-10)	18.0911	18.6719	18.1224	0.58087	-0.0313568	0.0313568
PG	18:1_20:2(n-10)	17.8955	18.4773	17.9307	0.581821	-0.0351791	0.0351791
PG	18:1_20:2(n-6)	17.0861	17.6662	17.1398	0.580065	-0.0537071	0.0537071
PG	18:1_20:2(n-7)	17.8286	18.3909	17.8458	0.562391	-0.0172958	0.0172958
PG	18:1_20:2(n-9)	18.0431	18.6188	18.07	0.575647	-0.0268307	0.0268307
PG	18:1_20:2(n-9)	17.9273	18.5152	17.968	0.587963	-0.0406933	0.0406933
PG	18:1_20:3(n-6)	15.5248	16.0061	15.5481	0.481304	-0.0232859	0.0232859
PG	18:1_20:3(n-6)	15.3345	15.7096	15.2664	0.375097	0.0681076	0.0681076
PG	18:1_20:3(n-6)	15.038	15.4775	15.0465	0.439452	-0.0085125	0.0085125
PG	18:1_20:3(n-7)	15.4013	15.8778	15.4261	0.476522	-0.0248013	0.0248013
PG	18:1_20:3(n-7)	15.2377	15.7071	15.264	0.469406	-0.0263319	0.0263319
PG	18:1_20:3(n-7)	15.0618	15.5204	15.0871	0.458611	-0.0253553	0.0253553
PG	18:1_20:3(n-9)	16.0024	16.3206	15.8478	0.318138	0.154662	0.154662
PG	18:1_20:4(n-3)	13.2591	13.5901	13.2758	0.331004	-0.0166483	0.0166483
PG	18:1_20:4(n-3)	13.4772	13.7923	13.465	0.315066	0.0121918	0.0121918
PG	18:1_20:5(n-3)	12.63	12.9158	12.643	0.285794	-0.0130329	0.0130329
PG	18:1_20:5(n-3)	12.7465	13.0519	12.7709	0.305379	-0.0244246	0.0244246
PG	18:1_22:4(n-3)	15.7895	16.1795	15.7132	0.389985	0.0762949	0.0762949
PG	18:1_22:4(n-6)	15.8996	17.3253	16.8107	1.42574	-0.911142	0.911142
PG	18:2(n-6)_18:2(n-7)	12.6857	12.9745	12.6982	0.28882	-0.0125351	0.0125351
PG	18:2(n-6)_20:2	14.7282	15.1387	14.7268	0.410544	0.00133038	0.00133038
PG	18:2(n-6)_20:2	14.8419	15.254	14.8355	0.412089	0.00643444	0.00643444
PG	18:2(n-6)_21:3	14.5601	14.9677	14.5659	0.407574	-0.00583839	0.00583839
PG	18:2(n-6)_22:6	12.0777	12.3381	12.0988	0.260368	-0.0211048	0.0211048
PG	18:2(n-6)_22:6	11.8861	12.1277	11.9	0.241589	-0.0139608	0.0139608
PG	18:2(n-7)_18:2(n-7)	12.5521	12.8446	12.5761	0.292459	-0.0239391	0.0239391
PG	18:2(n-7)_20:2	14.8307	15.2861	14.8657	0.455391	-0.0350466	0.0350466
PG	18:2(n-7)_22:6	11.9261	12.1743	11.9442	0.24825	-0.0180693	0.0180693
PG	18:2_18:2(n-6)	12.8738	13.1737	12.8854	0.29993	-0.0115461	0.0115461
PG	18:2_18:3(n-3)	11.4498	11.8093	11.5987	0.359514	-0.148865	0.148865
PG	18:2_18:3(n-3)	11.2115	11.3302	11.1436	0.118722	0.0679121	0.0679121
PG	18:2_20:2(n-7)	14.8307	15.2861	14.8657	0.455391	-0.0350466	0.0350466
PG	18:2_20:5(n-3)	11.0486	11.2365	11.0544	0.187929	-0.00575733	0.00575733
PG	18:2_22:5(n-3)	12.4241	12.6942	12.4345	0.270065	-0.0104055	0.0104055
PG	18:2_22:5(n-3)	12.7372	13.0294	12.7498	0.292266	-0.0126686	0.0126686
PG	18:2_22:5(n-3)	12.9368	13.2622	12.9684	0.325406	-0.03158	0.03158
PG	18:3(n-3)_18:3(n-3)	10.2181	10.3669	10.2222	0.148782	-0.00408173	0.00408173
PG	18:3(n-3)_20:4	11.3615	11.5531	11.3556	0.191605	0.00596237	0.00596237
PG	18:3(n-3)_20:4	11.0486	11.2365	11.0544	0.187929	-0.00575733	0.00575733
PG	18:3(n-3)_20:4(n-3)	10.6936	10.8659	10.7006	0.172279	-0.00698185	0.00698185
PG	18:3(n-3)_20:5(n-3)	10.1699	10.3025	10.1603	0.132596	0.00963497	0.00963497
PG	18:3(n-3)_22:4(n-3)	12.2176	12.4678	12.2212	0.250235	-0.00363922	0.00363922
PG	18:3(n-3)_22:5(n-3)	11.239	11.4415	11.2494	0.202489	-0.0104513	0.0104513
PG	18:3(n-3)_22:5(n-3)	11.4804	11.6848	11.4805	0.204347	-0.000124931	0.000124931
PG	18:3(n-3)_22:6(n-3)	10.7862	10.9651	10.7954	0.178905	-0.00921917	0.00921917
PG	18:4(n-3)_22:5(n-3)	10.5518	10.7109	10.5523	0.159114	-0.000482559	0.000482559
PG	20:1(n-10)_22:6	16.4111	16.9147	16.4161	0.503546	-0.00498199	0.00498199
PG	20:2(n-7)_22:6	14.0025	14.3836	14.0183	0.381083	-0.0157604	0.0157604
PG	20:2_20:5(n-3)	12.9399	13.2604	12.9667	0.320559	-0.0268431	0.0268431
PG	20:2_22:5(n-3)	14.838	15.2467	14.8286	0.40866	0.00944424	0.00944424
PG	20:3(n-3)_22:5(n-3)	13.0099	13.3201	13.0226	0.310126	-0.0127192	0.0127192
PG	20:3(n-3)_22:6	12.2908	12.6422	12.3856	0.351368	-0.094738	0.094738
PG	20:3(n-7)_22:6	12.6456	12.9495	12.6747	0.303858	-0.0290756	0.0290756
PG	20:3_20:5(n-3)	12.1843	12.4558	12.2099	0.271475	-0.0255642	0.0255642
PG	20:3_20:5(n-3)	11.8564	12.0779	11.853	0.221488	0.00343418	0.00343418
PG	20:3_22:5(n-3)	13.3331	13.6577	13.3391	0.324605	-0.00595379	0.00595379
PG	20:3_22:5(n-3)	13.4867	13.8276	13.4981	0.340923	-0.0113983	0.0113983
PG	20:3_22:5(n-3)	13.9298	14.286	13.927	0.356195	0.00287056	0.00287056
PG	20:4(n-3)_20:5(n-3)	10.6309	10.8007	10.6382	0.169721	-0.00725746	0.00725746
PG	20:4(n-3)_22:5(n-3)	11.9824	12.2325	11.9991	0.250104	-0.016717	0.016717
PG	20:4(n-3)_22:5(n-3)	11.8365	12.0686	11.8442	0.232073	-0.0076561	0.0076561
PG	20:4(n-3)_22:6	11.4483	11.6734	11.4698	0.225148	-0.0215054	0.0215054
PG	20:4(n-3)_22:6(n-3)	11.3352	11.5449	11.3478	0.20978	-0.0126209	0.0126209
PG	20:4(n-6)_22:4(n-6)	13.7918	14.1432	13.7933	0.351387	-0.00151539	0.00151539
PG	20:4(n-6)_22:6	11.7646	11.9958	11.7753	0.231172	-0.0106735	0.0106735
PG	20:4_20:4(n-6)	12.0878	12.3381	12.0988	0.250292	-0.0110283	0.0110283
PG	20:4_22:4(n-3)	13.4794	13.8329	13.503	0.353493	-0.0236282	0.0236282
PG	20:4_22:5(n-3)	12.6411	12.9218	12.6487	0.280783	-0.00765896	0.00765896
PG	20:5(n-3)_20:5(n-3)	10.1157	10.2648	10.124	0.149146	-0.00834179	0.00834179
PG	20:5(n-3)_22:4(n-3)	12.1181	12.3628	12.1222	0.244677	-0.0040226	0.0040226
PG	20:5(n-3)_22:5(n-3)	11.1609	11.3612	11.173	0.2003	-0.0121727	0.0121727
PG	20:5(n-3)_22:5(n-3)	11.3574	11.5623	11.3642	0.204909	-0.00688457	0.00688457
PG	20:5(n-3)_22:6(n-3)	10.8777	11.0659	10.8917	0.188242	-0.0139971	0.0139971
PG	20:5(n-3)_22:6(n-3)	10.7187	10.8972	10.7305	0.178438	-0.0117664	0.0117664
PG	21:3_22:5(n-3)	14.6599	15.0779	14.6696	0.418038	-0.00973225	0.00973225
PG	21:3_22:5(n-6)	15.8752	16.2598	15.7898	0.384604	0.0854101	0.0854101
PG	22:4(n-3)_22:5(n-3)	13.7857	14.1343	13.785	0.348523	0.000771523	0.000771523
PG	22:4(n-3)_22:6	13.0705	13.3817	13.0804	0.311161	-0.00991917	0.00991917
PG	22:4(n-6)_22:6	13.3473	13.6661	13.3469	0.318782	0.000401497	0.000401497
PG	22:5(n-3)_22:5(n-3)	12.5379	12.8145	12.5478	0.27655	-0.00981522	0.00981522
PG	22:5(n-3)_22:6(n-3)	11.9578	12.2053	11.9734	0.247481	-0.0155983	0.0155983
PG	22:5(n-3)_22:6(n-3)	12.1794	12.4321	12.1875	0.252645	-0.00808048	0.00808048
PG	22:5(n-6)_22:6	12.6711	12.9613	12.6859	0.290257	-0.0147629	0.0147629
PG	22:5_22:5(n-3)	13.3041	13.6408	13.3232	0.336725	-0.0191507	0.0191507
PG	22:6(n-3)_22:6(n-3)	11.4418	11.6481	11.4457	0.206285	-0.00393295	0.00393295
PG	22:6_22:6(n-3)	11.6123	11.8354	11.6234	0.22318	-0.0111685	0.0111685
PI	16:0_16:1(n-10)	14.1633	14.5237	14.1557	0.360427	0.00754261	0.00754261
PI	16:0_16:1(n-7)	13.6472	13.999	13.6599	0.351811	-0.0126858	0.0126858
PI	16:0_18:1(n-10)	17.0434	17.5886	17.0564	0.545189	-0.0129089	0.0129089
PI	16:0_18:1(n-7)	16.626	17.1632	16.6511	0.53726	-0.025095	0.025095
PI	16:0_18:1(n-9)	16.876	17.3831	16.86	0.507124	0.0160084	0.0160084
PI	16:0_18:2(n-10)	15.5263	15.9772	15.5298	0.450889	-0.00345516	0.00345516
PI	16:0_18:2(n-6)	14.4398	14.829	14.4443	0.389209	-0.00448608	0.00448608
PI	16:0_18:2(n-7)	14.9589	15.395	14.9793	0.436179	-0.020484	0.020484
PI	16:0_18:2(n-7)	14.575	14.975	14.5823	0.400001	-0.0072794	0.0072794
PI	16:0_18:3(n-3)	12.7609	13.0519	12.7649	0.290947	-0.00399876	0.00399876
PI	16:0_20:3(n-3)	15.1707	15.6096	15.1822	0.438816	-0.0114136	0.0114136
PI	16:0_20:3(n-6)	15.4453	15.9065	15.463	0.461208	-0.0176249	0.0176249
PI	16:0_20:3(n-6)	15.866	16.3027	15.8375	0.436615	0.0285778	0.0285778
PI	16:0_20:3(n-9)	16.6263	17.1238	16.6137	0.49748	0.0126209	0.0126209
PI	16:0_20:4(n-3)	13.5668	13.9077	13.5736	0.340919	-0.00681591	0.00681591
PI	16:0_20:4(n-3)	13.8597	14.2183	13.8671	0.358544	-0.00735664	0.00735664
PI	16:0_20:4(n-6)	14.33	14.7146	14.3361	0.384588	-0.00614262	0.00614262
PI	16:0_20:5(n-3)	12.7093	13.001	12.7168	0.291672	-0.00752926	0.00752926
PI	16:0_22:5(n-3)	14.5631	14.9655	14.5733	0.402447	-0.0102444	0.0102444
PI	16:0_24:6(n-3)	15.7666	16.162	15.7045	0.395416	0.0620937	0.0620937
PI	16:1(n-10)_18:0	17.752	18.3117	17.76	0.559715	-0.00797844	0.00797844
PI	16:1(n-10)_18:1	14.511	14.8861	14.4983	0.375111	0.0127401	0.0127401
PI	16:1(n-10)_18:1(n-10)	14.6489	15.0235	14.6281	0.374567	0.0208073	0.0208073
PI	16:1(n-7)_18:0	17.055	17.6261	17.0923	0.571054	-0.0372524	0.0372524
PI	16:1(n-7)_18:1	14.27	14.665	14.2892	0.394959	-0.0192356	0.0192356
PI	16:1(n-7)_18:1(n-7)	13.9783	14.3531	13.9945	0.374743	-0.0161457	0.0161457
PI	16:1(n-7)_18:1(n-9)	14.1426	14.513	14.1457	0.370428	-0.00304317	0.00304317
PI	16:1_18:1(n-10)	14.2698	14.6441	14.2695	0.374342	0.000238419	0.000238419
PI	16:1_18:1(n-7)	14.4694	14.8719	14.4848	0.402423	-0.0153532	0.0153532
PI	16:1_18:1(n-7)	14.2674	14.665	14.2892	0.397551	-0.0218267	0.0218267
PI	16:1_18:1(n-9)	14.5607	14.9236	14.5337	0.362968	0.0269375	0.0269375
PI	17:0_18:1(n-9)	18.9703	19.5346	18.9817	0.56431	-0.0114346	0.0114346
PI	17:0_18:2(n-10)	17.4352	17.985	17.4395	0.549883	-0.00430107	0.00430107
PI	17:0_18:2(n-6)	16.1146	16.6122	16.13	0.497608	-0.0154419	0.0154419
PI	17:0_20:3(n-6)	17.3485	17.8986	17.3553	0.550097	-0.00684738	0.00684738
PI	17:0_20:3(n-9)	18.7079	19.2701	18.7162	0.562244	-0.00830269	0.00830269
PI	17:0_20:4(n-6)	15.9673	16.4678	15.9936	0.500521	-0.0262852	0.0262852
PI	17:0_20:5(n-3)	14.0084	14.3813	14.0212	0.37289	-0.012742	0.012742
PI	17:0_22:5(n-3)	16.2552	16.7652	16.2746	0.51	-0.0193977	0.0193977
PI	17:1_18:1(n-10)	15.8143	16.2923	15.8277	0.478043	-0.0134163	0.0134163
PI	17:1_18:1(n-7)	15.4925	15.9656	15.5188	0.473047	-0.026247	0.026247
PI	17:1_18:1(n-9)	15.6795	16.1525	15.6955	0.473073	-0.0160799	0.0160799
PI	18:0_18:1(n-10)	21.2758	21.8629	21.2941	0.587116	-0.0182781	0.0182781
PI	18:0_18:1(n-7)	20.7761	21.3794	20.8104	0.603336	-0.0342636	0.0342636
PI	18:0_18:1(n-9)	21.1024	21.6732	21.1031	0.570869	-0.000730515	0.000730515
PI	18:0_18:2(n-10)	19.5898	20.1648	19.6127	0.575045	-0.0228996	0.0228996
PI	18:0_18:2(n-6)	18.114	18.6823	18.1277	0.568317	-0.0136776	0.0136776
PI	18:0_18:2(n-7)	18.3485	18.9427	18.3878	0.594166	-0.039299	0.039299
PI	18:0_18:2(n-7)	18.8736	19.4666	18.9135	0.593	-0.0398579	0.0398579
PI	18:0_18:3(n-3)	15.6868	16.1512	15.6943	0.464357	-0.00743675	0.00743675
PI	18:0_20:1(n-10)	24.6294	25.0018	24.5826	0.372372	0.0468578	0.0468578
PI	18:0_20:2(n-10)	22.6877	23.2536	22.6871	0.565851	0.000663757	0.000663757
PI	18:0_20:2(n-6)	21.736	22.3262	21.7632	0.59029	-0.0272293	0.0272293
PI	18:0_20:2(n-7)	22.0269	22.6207	22.0602	0.593779	-0.0333061	0.0333061
PI	18:0_20:2(n-7)	21.8174	22.4004	21.8382	0.582947	-0.0207405	0.0207405
PI	18:0_20:2(n-9)	22.8774	23.4383	22.869	0.560921	0.00840378	0.00840378
PI	18:0_20:2(n-9)	22.3602	22.9227	22.3613	0.562534	-0.00115204	0.00115204
PI	18:0_20:3(n-3)	19.093	19.6744	19.122	0.581408	-0.0290222	0.0290222
PI	18:0_20:3(n-6)	19.9739	20.578	20.0227	0.604113	-0.0488777	0.0488777
PI	18:0_20:3(n-6)	19.4706	20.0522	19.5003	0.581612	-0.0296993	0.0296993
PI	18:0_20:3(n-9)	20.8441	21.4102	20.8408	0.566034	0.00335693	0.00335693
PI	18:0_20:4(n-3)	17.3095	17.8756	17.333	0.566055	-0.0234795	0.0234795
PI	18:0_20:4(n-3)	16.8718	17.427	16.9018	0.55513	-0.0299454	0.0299454
PI	18:0_20:4(n-6)	17.9544	18.5459	17.9919	0.591492	-0.0375042	0.0375042
PI	18:0_20:5(n-3)	15.6077	16.0953	15.6414	0.487603	-0.0337334	0.0337334
PI	18:0_20:5(n-3)	15.8823	16.4132	15.942	0.530879	-0.0596371	0.0596371
PI	18:0_22:3(n-9)	23.6906	24.1942	23.6391	0.503605	0.0514221	0.0514221
PI	18:0_22:4(n-3)	20.4349	21.013	20.4501	0.578075	-0.0151539	0.0151539
PI	18:0_22:4(n-6)	20.8934	21.4839	20.914	0.590508	-0.0205421	0.0205421
PI	18:0_22:5(n-3)	18.2925	18.8736	18.3187	0.581066	-0.0261517	0.0261517
PI	18:0_22:5(n-6)	19.8036	20.3909	19.8376	0.587364	-0.0340176	0.0340176
PI	18:0_22:6(n-3)	17.2234	17.7782	17.2388	0.554871	-0.0154152	0.0154152
PI	18:0_24:5(n-3)	21.4488	22.0393	21.4725	0.590578	-0.0237675	0.0237675
PI	18:0_24:6(n-3)	19.8018	20.3785	19.8252	0.576649	-0.0233974	0.0233974
PI	18:1(n-10)_18:2	15.2437	15.6773	15.2462	0.433594	-0.00250053	0.00250053
PI	18:1(n-10)_18:2	15.0863	15.5057	15.084	0.4194	0.0023365	0.0023365
PI	18:1(n-10)_18:2(n-10)	16.2473	16.7363	16.2473	0.488951	5.72205e-05	5.72205e-05
PI	18:1(n-10)_18:3	14.083	14.4389	14.0756	0.355866	0.00744534	0.00744534
PI	18:1(n-10)_19:3	15.5717	16.0115	15.5622	0.439776	0.0095253	0.0095253
PI	18:1(n-10)_20:2	19.5439	20.1301	19.578	0.58614	-0.03409	0.03409
PI	18:1(n-10)_20:2	18.5383	19.115	18.5605	0.576658	-0.0221672	0.0221672
PI	18:1(n-10)_20:2	18.7695	19.338	18.7844	0.568512	-0.014843	0.014843
PI	18:1(n-10)_20:2(n-10)	19.0124	19.5779	19.0252	0.565542	-0.0128307	0.0128307
PI	18:1(n-10)_20:3	16.1642	16.6545	16.17	0.490324	-0.00582695	0.00582695
PI	18:1(n-10)_20:3	16.467	16.9719	16.47	0.504967	-0.00300026	0.00300026
PI	18:1(n-10)_20:3(n-9)	17.4209	17.9673	17.4221	0.546318	-0.00119019	0.00119019
PI	18:1(n-10)_20:5	13.2293	13.5329	13.2194	0.30361	0.00985146	0.00985146
PI	18:1(n-10)_22:3	20.4609	21.0402	20.4767	0.579281	-0.0158157	0.0158157
PI	18:1(n-10)_22:5(n-3)	15.242	15.6718	15.241	0.429829	0.000965118	0.000965118
PI	18:1(n-10)_22:6	14.3938	14.7652	14.384	0.371381	0.00984097	0.00984097
PI	18:1(n-7)_18:1(n-7)	17.0661	17.6371	17.1029	0.571085	-0.0368423	0.0368423
PI	18:1(n-7)_18:1(n-9)	17.3182	17.8751	17.3325	0.556875	-0.0143166	0.0143166
PI	18:1(n-7)_18:2(n-7)	15.3286	15.7791	15.3425	0.450578	-0.0139341	0.0139341
PI	18:1(n-7)_18:2(n-7)	14.9236	15.3613	14.9474	0.437672	-0.0238199	0.0238199
PI	18:1(n-7)_20:2(n-7)	18.1566	18.7414	18.1866	0.584843	-0.0300465	0.0300465
PI	18:1(n-7)_20:3(n-7)	16.1207	16.6275	16.1445	0.506794	-0.0237865	0.0237865
PI	18:1(n-9)_18:1(n-10)	17.7329	18.2878	17.7364	0.554922	-0.00350761	0.00350761
PI	18:1(n-9)_18:2	15.1152	15.5219	15.0993	0.406708	0.015913	0.015913
PI	18:1(n-9)_18:2	15.5268	15.961	15.5144	0.434205	0.0123444	0.0123444
PI	18:1(n-9)_18:2(n-10)	16.0944	16.5758	16.0956	0.48144	-0.00127411	0.00127411
PI	18:1(n-9)_18:2(n-6)	14.9611	15.3721	14.9576	0.410954	0.00348568	0.00348568
PI	18:1(n-9)_18:3	13.9789	14.3257	13.9686	0.346725	0.0103664	0.0103664
PI	18:1(n-9)_19:3	15.4336	15.8815	15.4393	0.447935	-0.00571537	0.00571537
PI	18:1(n-9)_20:1(n-9)	21.4244	21.991	21.4236	0.566662	0.000753403	0.000753403
PI	18:1(n-9)_20:3	16.0138	16.4919	16.0163	0.478085	-0.00252724	0.00252724
PI	18:1(n-9)_20:3(n-9)	17.2518	17.7841	17.2444	0.532284	0.00737	0.00737
PI	18:1(n-9)_20:4(n-6)	14.8252	15.2269	14.8204	0.401642	0.00486374	0.00486374
PI	18:1(n-9)_20:5(n-3)	13.1185	13.4211	13.1138	0.302538	0.00476074	0.00476074
PI	18:1(n-9)_22:3(n-9)	20.316	20.8794	20.3192	0.563433	-0.00318718	0.00318718
PI	18:1(n-9)_22:4(n-6)	17.3721	17.9201	17.3762	0.54804	-0.00418091	0.00418091
PI	18:1(n-9)_22:5(n-3)	15.0892	15.5196	15.0971	0.430326	-0.00783348	0.00783348
PI	18:1_18:1(n-10)	17.9012	18.466	17.9126	0.564837	-0.0114441	0.0114441
PI	18:1_18:1(n-7)	18.3485	18.9427	18.3878	0.594166	-0.039299	0.039299
PI	18:1_18:2(n-10)	15.9299	16.3886	15.9187	0.458617	0.0112762	0.0112762
PI	18:1_18:2(n-6)	15.1092	15.5447	15.1209	0.435523	-0.0116558	0.0116558
PI	18:1_18:2(n-6)	14.8021	15.2141	14.8083	0.411993	-0.00618649	0.00618649
PI	18:1_18:3(n-3)	13.1387	13.4656	13.1559	0.326918	-0.0171623	0.0171623
PI	18:1_18:3(n-7)	13.83	14.1825	13.8333	0.352517	-0.0032959	0.0032959
PI	18:1_20:2(n-10)	19.2223	19.7787	19.2266	0.556398	-0.00429535	0.00429535
PI	18:1_20:3(n-9)	17.0875	17.6178	17.0844	0.530384	0.003088	0.003088
PI	18:1_20:4(n-6)	14.6799	15.0885	14.6896	0.408605	-0.00966835	0.00966835
PI	18:1_20:4(n-6)	15.2468	15.6868	15.2552	0.440027	-0.00841427	0.00841427
PI	18:1_22:4(n-6)	17.1599	17.7271	17.1894	0.567213	-0.0295582	0.0295582
PI	18:1_22:5(n-3)	14.9171	15.3524	14.939	0.435333	-0.0219669	0.0219669
PI	18:2(n-10)_20:4(n-6)	13.5931	13.9299	13.5946	0.336808	-0.00148392	0.00148392
PI	18:3(n-3)_20:4	11.5089	11.7348	11.5195	0.225916	-0.0105848	0.0105848
PI	19:0_20:4(n-6)	20.1761	20.7496	20.1918	0.573458	-0.0156441	0.0156441
PI	20:1(n-10)_20:4	18.3933	18.9721	18.4173	0.57881	-0.0239849	0.0239849
PI	20:1(n-9)_20:4	18.3129	18.8764	18.3214	0.563437	-0.00852203	0.00852203
PI	20:1_20:4(n-6)	18.3273	18.9115	18.3566	0.584209	-0.0293121	0.0293121
PI	20:2(n-6)_20:4(n-6)	15.4435	15.8746	15.4328	0.431129	0.0107174	0.0107174
PI	20:3(n-3)_20:4	13.4672	13.8164	13.4873	0.349137	-0.0200644	0.0200644
P-PC	P-16:0_18:1(n-7)	22.3212	22.8995	22.3384	0.578333	-0.0172215	0.0172215
P-PC	P-16:0_20:5(n-3)	16.613	17.1265	16.6191	0.513489	-0.00611877	0.00611877
P-PC	P-18:1(n-7)_16:0	22.6847	23.252	22.6856	0.567335	-0.000972748	0.000972748
P-PE	P-14:0_20:4(n-6)	16.3688	16.8515	16.3568	0.482683	0.0120239	0.0120239
P-PE	P-14:0_20:5(n-3)	14.2191	14.5918	14.2122	0.37266	0.00693035	0.00693035
P-PE	P-15:0_20:4(n-6)	18.4708	19.0308	18.4799	0.559969	-0.00905991	0.00905991
P-PE	P-15:0_20:5(n-3)	15.8823	16.3678	15.8983	0.485496	-0.0160036	0.0160036
P-PE	P-15:0_22:4(n-6)	21.5488	22.1229	21.5567	0.574144	-0.00789452	0.00789452
P-PE	P-15:0_22:5(n-3)	18.8536	19.4151	18.8603	0.561537	-0.00671768	0.00671768
P-PE	P-16:0_16:1(n-10)	20.5354	21.1033	20.5395	0.567881	-0.00414085	0.00414085
P-PE	P-16:0_16:1(n-7)	19.8491	20.4253	19.869	0.576277	-0.0199261	0.0199261
P-PE	P-16:0_18:1(n-7)	23.6514	24.2197	23.6665	0.568304	-0.0150337	0.0150337
P-PE	P-16:0_18:1(n-9)	23.9519	24.4275	23.8938	0.475546	0.0581474	0.0581474
P-PE	P-16:0_18:2(n-6)	20.957	21.5292	20.9589	0.572247	-0.00198364	0.00198364
P-PE	P-16:0_18:2(n-7)	21.6175	22.2069	21.6419	0.589445	-0.0243549	0.0243549
P-PE	P-16:0_18:2(n-7)	21.0882	21.6706	21.1001	0.582415	-0.0119228	0.0119228
P-PE	P-16:0_18:3(n-3)	18.2021	18.7549	18.2066	0.552851	-0.00451088	0.00451088
P-PE	P-16:0_20:1(n-10)	25.9037	26.0733	25.9076	0.169579	-0.00395012	0.00395012
P-PE	P-16:0_20:1(n-9)	25.8705	26.0211	25.8477	0.150599	0.0227909	0.0227909
P-PE	P-16:0_20:2(n-10)	25.0547	25.3332	25.0033	0.278473	0.0514259	0.0514259
P-PE	P-16:0_20:2(n-6)	24.5383	24.9369	24.5012	0.398655	0.0370426	0.0370426
P-PE	P-16:0_20:2(n-7)	24.5688	24.9741	24.5477	0.405277	0.021059	0.021059
P-PE	P-16:0_20:2(n-9)	25.1524	25.4012	25.0898	0.248787	0.0626373	0.0626373
P-PE	P-16:0_20:2(n-9)	24.8787	25.1905	24.8216	0.311735	0.0571804	0.0571804
P-PE	P-16:0_20:3(n-3)	21.948	22.5251	21.9638	0.577126	-0.0158253	0.0158253
P-PE	P-16:0_20:3(n-6)	22.2232	22.8087	22.2482	0.585506	-0.0250034	0.0250034
P-PE	P-16:0_20:3(n-6)	22.7184	23.2981	22.731	0.57971	-0.0125751	0.0125751
P-PE	P-16:0_20:3(n-7)	22.4854	23.0578	22.4947	0.57239	-0.00927162	0.00927162
P-PE	P-16:0_20:3(n-9)	23.5437	24.0499	23.487	0.506235	0.0566826	0.0566826
P-PE	P-16:0_20:4(n-3)	20.0072	20.5773	20.0211	0.570108	-0.0138493	0.0138493
P-PE	P-16:0_20:4(n-3)	19.5337	20.0846	19.5267	0.550915	0.00704002	0.00704002
P-PE	P-16:0_20:4(n-6)	20.6535	21.2326	20.6662	0.579002	-0.0126801	0.0126801
P-PE	P-16:0_20:5(n-3)	17.9523	18.5124	17.9667	0.560112	-0.014389	0.014389
P-PE	P-16:0_22:1(n-10)	26.6595	26.7626	26.6635	0.10309	-0.00405884	0.00405884
P-PE	P-16:0_22:1(n-7)	26.6103	26.7193	26.6168	0.109001	-0.00653839	0.00653839
P-PE	P-16:0_22:1(n-9)	26.6539	26.764	26.6652	0.110111	-0.0112457	0.0112457
P-PE	P-16:0_22:2(n-10)	26.1469	26.316	26.1798	0.169046	-0.0328579	0.0328579
P-PE	P-16:0_22:2(n-6)	26.108	26.2575	26.1151	0.149496	-0.00709152	0.00709152
P-PE	P-16:0_22:2(n-9)	26.1855	26.3161	26.1799	0.130562	0.00561523	0.00561523
P-PE	P-16:0_22:3(n-6)	25.1699	25.4386	25.1372	0.268658	0.0327396	0.0327396
P-PE	P-16:0_22:3(n-7)	25.2123	25.4711	25.1784	0.258778	0.0339737	0.0339737
P-PE	P-16:0_22:3(n-9)	25.4846	25.6912	25.4536	0.206583	0.0310345	0.0310345
P-PE	P-16:0_22:4(n-6)	23.5948	24.1146	23.5548	0.519817	0.0399685	0.0399685
P-PE	P-16:0_22:5(n-3)	20.9806	21.5509	20.9806	0.570324	4.3869e-05	4.3869e-05
P-PE	P-16:0_22:5(n-6)	22.388	22.9584	22.3967	0.570415	-0.00867271	0.00867271
P-PE	P-16:0_22:6(n-3)	19.7292	20.2888	19.7318	0.55961	-0.00266838	0.00266838
P-PE	P-16:0_24:3(n-9)	26.3066	26.4247	26.2989	0.118107	0.0076828	0.0076828
P-PE	P-16:0_24:4(n-6)	25.5896	25.7895	25.5737	0.199863	0.0158539	0.0158539
P-PE	P-16:0_24:4(n-9)	25.8975	26.0438	25.8738	0.146301	0.0236435	0.0236435
P-PE	P-16:0_24:5(n-6)	24.7725	25.12	24.732	0.34758	0.0404224	0.0404224
P-PE	P-16:0_24:6(n-3)	22.406	22.9782	22.4162	0.572201	-0.0102119	0.0102119
P-PE	P-16:1(n-7)_20:4(n-6)	17.0212	17.5576	17.0335	0.536356	-0.0122814	0.0122814
P-PE	P-16:1_20:5(n-3)	15.1798	15.6096	15.1753	0.429731	0.00451851	0.00451851
P-PE	P-16:1_20:5(n-3)	14.7203	15.1229	14.7109	0.402553	0.00943279	0.00943279
P-PE	P-17:0_18:1(n-10)	25.3829	25.6158	25.3601	0.232918	0.0227814	0.0227814
P-PE	P-17:0_18:1(n-10)	25.0473	25.3262	24.9944	0.278954	0.0528431	0.0528431
P-PE	P-17:0_18:1(n-7)	25.1948	25.4656	25.1713	0.270721	0.0235004	0.0235004
P-PE	P-17:0_18:1(n-9)	24.958	25.2553	24.9041	0.297359	0.0538292	0.0538292
P-PE	P-17:0_18:1(n-9)	25.321	25.5521	25.2804	0.231117	0.0405674	0.0405674
P-PE	P-17:0_20:2(n-10)	25.8235	25.9847	25.8056	0.161207	0.0179558	0.0179558
P-PE	P-17:0_20:2(n-10)	25.6128	25.8228	25.614	0.210018	-0.00122643	0.00122643
P-PE	P-17:0_20:3(n-9)	25.1145	25.3712	25.0516	0.256693	0.0628662	0.0628662
P-PE	P-17:0_20:4(n-6)	22.2289	22.803	22.2425	0.574108	-0.013628	0.013628
P-PE	P-17:0_20:4(n-6)	22.7756	23.3377	22.7699	0.562119	0.00565147	0.00565147
P-PE	P-17:0_20:4(n-6)	22.0216	22.5924	22.0316	0.570848	-0.0100422	0.0100422
P-PE	P-17:0_20:5(n-3)	19.574	20.1415	19.5838	0.567501	-0.00979042	0.00979042
P-PE	P-17:0_20:5(n-3)	19.3589	19.924	19.3658	0.565109	-0.0069046	0.0069046
P-PE	P-17:0_20:5(n-3)	20.141	20.7036	20.1466	0.562603	-0.00563812	0.00563812
P-PE	P-17:0_22:1(n-10)	26.8907	26.9874	26.9138	0.0967007	-0.0231018	0.0231018
P-PE	P-17:0_22:3(n-9)	26.0565	26.1982	26.049	0.141714	0.00750732	0.00750732
P-PE	P-17:0_22:3(n-9)	25.8869	26.0448	25.875	0.157881	0.0119095	0.0119095
P-PE	P-17:0_22:4(n-6)	24.7152	25.0741	24.6738	0.3589	0.041378	0.041378
P-PE	P-17:0_22:4(n-6)	25.1253	25.392	25.078	0.26667	0.0472546	0.0472546
P-PE	P-17:0_22:5(n-3)	23.0491	23.6136	23.043	0.564539	0.00609398	0.00609398
P-PE	P-17:0_24:4(n-6)	26.1278	26.2668	26.1254	0.139025	0.00235558	0.00235558
P-PE	P-17:0_24:5(n-3)	25.4401	25.6208	25.3663	0.180628	0.0738544	0.0738544
P-PE	P-17:0_24:5(n-6)	25.6493	25.839	25.6335	0.189749	0.0157642	0.0157642
P-PE	P-17:0_24:6(n-3)	24.339	24.7754	24.3017	0.436419	0.0373001	0.0373001
P-PE	P-17:1_20:5(n-3)	16.458	16.9655	16.4653	0.507467	-0.00733185	0.00733185
P-PE	P-18:0_14:1(n-10)	21.6298	22.1996	21.6344	0.569786	-0.0045948	0.0045948
P-PE	P-18:0_16:1(n-7)	24.0586	24.5747	24.062	0.516111	-0.00341034	0.00341034
P-PE	P-18:0_18:1(n-10)	26.0161	26.18	26.0286	0.163982	-0.0125465	0.0125465
P-PE	P-18:0_18:1(n-7)	25.9019	26.0744	25.909	0.172504	-0.00704575	0.00704575
P-PE	P-18:0_18:1(n-9)	25.9773	26.1368	25.9799	0.159565	-0.0026474	0.0026474
P-PE	P-18:0_18:2(n-6)	24.8767	25.1981	24.8313	0.321394	0.045433	0.045433
P-PE	P-18:0_18:2(n-7)	24.9583	25.2775	24.9324	0.319166	0.0259533	0.0259533
P-PE	P-18:0_18:3(n-3)	22.526	23.0965	22.5328	0.570496	-0.00676727	0.00676727
P-PE	P-18:0_20:1(n-10)	26.6595	26.7626	26.6635	0.10309	-0.00405884	0.00405884
P-PE	P-18:0_20:1(n-7)	26.6073	26.7193	26.6168	0.112028	-0.00956535	0.00956535
P-PE	P-18:0_20:1(n-9)	26.6539	26.764	26.6652	0.110111	-0.0112457	0.0112457
P-PE	P-18:0_20:2(n-10)	26.2842	26.3995	26.2714	0.115274	0.0128117	0.0128117
P-PE	P-18:0_20:2(n-6)	26.1109	26.2575	26.1151	0.146572	-0.00416756	0.00416756
P-PE	P-18:0_20:2(n-9)	26.1855	26.3161	26.1799	0.130562	0.00561523	0.00561523
P-PE	P-18:0_20:2(n-9)	26.3484	26.4697	26.3478	0.121246	0.000614166	0.000614166
P-PE	P-18:0_20:3(n-3)	25.328	25.5686	25.3011	0.240564	0.0269318	0.0269318
P-PE	P-18:0_20:3(n-6)	25.6058	25.8057	25.5934	0.199877	0.0124264	0.0124264
P-PE	P-18:0_20:3(n-6)	25.4296	25.6599	25.415	0.230362	0.0146313	0.0146313
P-PE	P-18:0_20:3(n-7)	25.5367	25.742	25.516	0.205278	0.0207596	0.0207596
P-PE	P-18:0_20:3(n-9)	25.8483	26.0059	25.8301	0.157547	0.0182228	0.0182228
P-PE	P-18:0_20:4(n-6)	24.6726	25.0335	24.6225	0.360924	0.0500622	0.0500622
P-PE	P-18:0_20:5(n-3)	22.2796	22.8533	22.2925	0.573677	-0.0129356	0.0129356
P-PE	P-18:0_22:1(n-7)	27.0396	27.1179	27.059	0.0783329	-0.0194912	0.0194912
P-PE	P-18:0_22:1(n-9)	27.0918	27.1704	27.1175	0.0786343	-0.0257378	0.0257378
P-PE	P-18:0_22:2(n-10)	26.7771	26.8741	26.7877	0.097023	-0.0106068	0.0106068
P-PE	P-18:0_22:2(n-6)	26.7176	26.8235	26.7313	0.105867	-0.0137272	0.0137272
P-PE	P-18:0_22:2(n-9)	26.7437	26.8461	26.7565	0.1024	-0.0128136	0.0128136
P-PE	P-18:0_22:3(n-3)	26.2901	26.4146	26.2879	0.124447	0.00225639	0.00225639
P-PE	P-18:0_22:3(n-6)	26.3108	26.4381	26.3135	0.127352	-0.0027523	0.0027523
P-PE	P-18:0_22:3(n-7)	26.3072	26.4361	26.3113	0.128918	-0.00413895	0.00413895
P-PE	P-18:0_22:3(n-9)	26.4489	26.5606	26.4462	0.111774	0.00264168	0.00264168
P-PE	P-18:0_22:4(n-3)	25.7137	25.8902	25.6945	0.176443	0.0192032	0.0192032
P-PE	P-18:0_22:4(n-6)	25.8482	26.0127	25.838	0.164429	0.0102768	0.0102768
P-PE	P-18:0_22:4(n-6)	26.1573	26.3003	26.1625	0.14295	-0.00514221	0.00514221
P-PE	P-18:0_22:5(n-3)	24.8287	25.1576	24.7798	0.328955	0.0488911	0.0488911
P-PE	P-18:0_22:5(n-6)	25.4831	25.6928	25.4556	0.209747	0.0274887	0.0274887
P-PE	P-18:0_22:6(n-3)	23.8883	24.4194	23.8847	0.531105	0.00355148	0.00355148
P-PE	P-18:0_24:1(n-10)	27.4161	27.4819	27.4642	0.0657368	-0.0480652	0.0480652
P-PE	P-18:0_24:1(n-9)	27.4242	27.4865	27.4694	0.0623684	-0.0452213	0.0452213
P-PE	P-18:0_24:3(n-9)	26.8723	26.9658	26.8898	0.0935917	-0.0175533	0.0175533
P-PE	P-18:0_24:4(n-6)	26.4704	26.5847	26.4722	0.114317	-0.00178146	0.00178146
P-PE	P-18:0_24:4(n-9)	26.631	26.73	26.6284	0.0990295	0.00264549	0.00264549
P-PE	P-18:0_24:5(n-3)	25.9731	26.1183	25.9589	0.145147	0.0142288	0.0142288
P-PE	P-18:0_24:5(n-6)	26.1447	26.2854	26.146	0.140614	-0.00123405	0.00123405
P-PE	P-18:0_24:6(n-3)	25.4623	25.6741	25.4324	0.211752	0.0298901	0.0298901
P-PE	P-18:1(n-10)_14:0	19.8719	20.4399	19.8836	0.568039	-0.0117283	0.0117283
P-PE	P-18:1(n-10)_18:1	24.4343	24.8593	24.4048	0.425081	0.0294781	0.0294781
P-PE	P-18:1(n-10)_18:1(n-9)	24.5924	24.9791	24.554	0.38666	0.0383987	0.0383987
P-PE	P-18:1(n-10)_18:2	21.7452	22.308	21.7442	0.562752	0.00097084	0.00097084
P-PE	P-18:1(n-10)_19:1	25.6128	25.8231	25.6144	0.210333	-0.00160599	0.00160599
P-PE	P-18:1(n-10)_20:1	26.0471	26.2137	26.0663	0.166552	-0.0191631	0.0191631
P-PE	P-18:1(n-10)_20:2	25.0647	25.3332	25.0033	0.268461	0.0614376	0.0614376
P-PE	P-18:1(n-10)_20:2(n-10)	25.2501	25.4955	25.2092	0.245422	0.040905	0.040905
P-PE	P-18:1(n-10)_20:3	23.4685	24.0137	23.4493	0.545233	0.0191746	0.0191746
P-PE	P-18:1(n-10)_20:3	24.1699	24.641	24.1399	0.471106	0.029932	0.029932
P-PE	P-18:1(n-10)_20:3	22.9795	23.5468	22.9765	0.567301	0.00299072	0.00299072
P-PE	P-18:1(n-10)_20:3	23.322	23.872	23.3035	0.550049	0.0185242	0.0185242
P-PE	P-18:1(n-10)_20:4(n-6)	21.4233	21.9941	21.4262	0.570875	-0.00293922	0.00293922
P-PE	P-18:1(n-10)_20:5(n-3)	18.7463	19.3058	18.7521	0.559525	-0.00584602	0.00584602
P-PE	P-18:1(n-10)_21:1	26.439	26.537	26.4207	0.0980015	0.0182953	0.0182953
P-PE	P-18:1(n-10)_21:3	24.9204	25.2185	24.8572	0.298061	0.0632133	0.0632133
P-PE	P-18:1(n-10)_22:1	26.7789	26.8756	26.7894	0.0967178	-0.0104752	0.0104752
P-PE	P-18:1(n-10)_22:3	25.5095	25.7091	25.4756	0.199604	0.0338745	0.0338745
P-PE	P-18:1(n-10)_22:3	25.7092	25.8849	25.6882	0.175694	0.0209389	0.0209389
P-PE	P-18:1(n-10)_22:4	23.9512	24.4243	23.8902	0.473085	0.0609913	0.0609913
P-PE	P-18:1(n-10)_22:4(n-6)	24.2678	24.7346	24.2522	0.466846	0.015625	0.015625
P-PE	P-18:1(n-10)_22:5(n-3)	21.7698	22.3315	21.7681	0.561661	0.00175667	0.00175667
P-PE	P-18:1(n-10)_22:6	20.541	21.1033	20.5395	0.562235	0.0015049	0.0015049
P-PE	P-18:1(n-10)_24:2	26.7783	26.8747	26.7883	0.0963554	-0.010004	0.010004
P-PE	P-18:1(n-10)_24:3	26.4214	26.5361	26.4197	0.114664	0.00170517	0.00170517
P-PE	P-18:1(n-7)_14:0	19.5101	20.0729	19.5149	0.562834	-0.00483704	0.00483704
P-PE	P-18:1(n-7)_16:0	23.6514	24.2197	23.6665	0.568304	-0.0150337	0.0150337
P-PE	P-18:1(n-7)_16:1(n-10)	20.9953	21.5695	20.9991	0.574209	-0.00377083	0.00377083
P-PE	P-18:1(n-7)_16:1(n-7)	20.2991	20.8757	20.3164	0.576593	-0.0172997	0.0172997
P-PE	P-18:1(n-7)_18:1	24.247	24.7298	24.2464	0.482832	0.000648499	0.000648499
P-PE	P-18:1(n-7)_18:1(n-7)	24.0661	24.5822	24.0707	0.516077	-0.00463295	0.00463295
P-PE	P-18:1(n-7)_18:2(n-6)	21.3816	21.9597	21.3914	0.578089	-0.00974274	0.00974274
P-PE	P-18:1(n-7)_20:0	26.6103	26.7193	26.6168	0.109001	-0.00653839	0.00653839
P-PE	P-18:1(n-7)_20:1	25.9741	26.1252	25.9668	0.151112	0.00733948	0.00733948
P-PE	P-18:1(n-7)_20:1	26.1327	26.2607	26.1187	0.128029	0.0140133	0.0140133
P-PE	P-18:1(n-7)_20:1(n-7)	25.9466	26.1027	25.9412	0.156111	0.00538254	0.00538254
P-PE	P-18:1(n-7)_20:2(n-7)	24.8401	25.1793	24.8073	0.339165	0.0328007	0.0328007
P-PE	P-18:1(n-7)_20:3	23.0664	23.628	23.0573	0.561611	0.009058	0.009058
P-PE	P-18:1(n-7)_20:3(n-7)	22.897	23.4652	22.8957	0.568222	0.00130272	0.00130272
P-PE	P-18:1(n-7)_20:4(n-6)	21.0709	21.6413	21.0707	0.570375	0.000154495	0.000154495
P-PE	P-18:1(n-7)_20:5(n-3)	18.4138	18.9798	18.4294	0.566021	-0.0155849	0.0155849
P-PE	P-18:1(n-7)_21:2	25.7251	25.9093	25.7172	0.184277	0.00784492	0.00784492
P-PE	P-18:1(n-7)_21:3	24.6698	25.0418	24.633	0.372057	0.0367451	0.0367451
P-PE	P-18:1(n-7)_22:1(n-7)	26.6508	26.7529	26.6529	0.102013	-0.00200272	0.00200272
P-PE	P-18:1(n-7)_22:2(n-7)	26.1585	26.2799	26.1399	0.121407	0.0185585	0.0185585
P-PE	P-18:1(n-7)_22:3	25.5878	25.7868	25.5706	0.198997	0.0172787	0.0172787
P-PE	P-18:1(n-7)_22:3(n-7)	25.3649	25.6034	25.3447	0.238529	0.0202274	0.0202274
P-PE	P-18:1(n-7)_22:4	23.9107	24.4451	23.9135	0.534332	-0.00279999	0.00279999
P-PE	P-18:1(n-7)_22:5(n-3)	21.4111	21.9771	21.4089	0.565971	0.00217056	0.00217056
P-PE	P-18:1(n-7)_22:6	20.1779	20.7389	20.1816	0.561001	-0.00367546	0.00367546
P-PE	P-18:1(n-7)_23:3	25.9466	26.1008	25.9391	0.154222	0.00753021	0.00753021
P-PE	P-18:1(n-7)_24:1(n-7)	27.0431	27.1243	27.0661	0.0811672	-0.0230465	0.0230465
P-PE	P-18:1(n-7)_24:3	26.3209	26.4473	26.3235	0.126392	-0.00259781	0.00259781
P-PE	P-18:1(n-9)_14:0	19.7251	20.2853	19.7283	0.560165	-0.00320435	0.00320435
P-PE	P-18:1(n-9)_16:0	23.9519	24.4275	23.8938	0.475546	0.0581474	0.0581474
P-PE	P-18:1(n-9)_16:1(n-10)	21.1777	21.742	21.1718	0.564297	0.00594139	0.00594139
P-PE	P-18:1(n-9)_18:1	24.4615	24.8742	24.4231	0.412689	0.0383415	0.0383415
P-PE	P-18:1(n-9)_18:1	24.3119	24.7705	24.2957	0.458519	0.0162792	0.0162792
P-PE	P-18:1(n-9)_20:3	22.847	23.3983	22.8296	0.55131	0.0173626	0.0173626
P-PE	P-18:1(n-9)_20:3(n-9)	24.0597	24.53	24.0102	0.470312	0.0494785	0.0494785
P-PE	P-18:1(n-9)_20:4	22.016	22.5732	22.0122	0.557178	0.00375366	0.00375366
P-PE	P-18:1(n-9)_20:4(n-6)	21.2698	21.8339	21.2643	0.564091	0.00552559	0.00552559
P-PE	P-18:1(n-9)_20:5(n-3)	18.5847	19.1364	18.5844	0.551632	0.000291824	0.000291824
P-PE	P-18:1(n-9)_22:1	26.7391	26.8461	26.7565	0.10697	-0.0173836	0.0173836
P-PE	P-18:1(n-9)_22:3	25.6619	25.8395	25.6341	0.177612	0.0277939	0.0277939
P-PE	P-18:1(n-9)_22:4(n-6)	24.1378	24.6211	24.1164	0.483269	0.0213985	0.0213985
P-PE	P-18:1(n-9)_22:5(n-3)	21.6192	22.1829	21.6174	0.56362	0.00180244	0.00180244
P-PE	P-18:1(n-9)_22:6	20.3873	20.9374	20.377	0.550152	0.0102577	0.0102577
P-PE	P-18:1_18:1(n-10)	24.431	24.8593	24.4048	0.428379	0.0261803	0.0261803
P-PE	P-18:1_18:1(n-9)	24.3119	24.7705	24.2957	0.458519	0.0162792	0.0162792
P-PE	P-18:1_18:1(n-9)	24.4615	24.8742	24.4231	0.412689	0.0383415	0.0383415
P-PE	P-18:1_18:2(n-6)	21.5941	22.1573	21.5915	0.563208	0.0025692	0.0025692
P-PE	P-18:1_18:3(n-3)	18.8261	19.4038	18.8491	0.577721	-0.0230179	0.0230179
P-PE	P-18:1_20:1(n-10)	26.0471	26.2137	26.0663	0.166552	-0.0191631	0.0191631
P-PE	P-18:1_20:1(n-9)	26.0111	26.172	26.0196	0.16091	-0.00848007	0.00848007
P-PE	P-18:1_20:4(n-6)	21.8725	22.4362	21.874	0.563696	-0.00152969	0.00152969
P-PE	P-18:1_20:4(n-6)	22.386	22.9584	22.3967	0.572382	-0.0106392	0.0106392
P-PE	P-18:1_20:5(n-3)	19.1904	19.7592	19.2015	0.568756	-0.0110893	0.0110893
P-PE	P-18:1_22:3(n-9)	25.6619	25.8395	25.6341	0.177612	0.0277939	0.0277939
P-PE	P-18:1_22:4(n-6)	24.5921	24.9622	24.5328	0.370079	0.0592709	0.0592709
P-PE	P-18:1_22:4(n-6)	23.9819	24.48	23.953	0.4981	0.0288773	0.0288773
P-PE	P-18:1_22:5(n-3)	22.1711	22.7176	22.1572	0.546471	0.0138874	0.0138874
P-PE	P-18:1_22:5(n-3)	22.6081	23.1768	22.6118	0.568727	-0.00365257	0.00365257
P-PE	P-18:1_22:5(n-6)	22.9911	23.5541	22.9837	0.563017	0.00732613	0.00732613
P-PE	P-18:1_22:5(n-6)	22.8401	23.3972	22.8285	0.55702	0.0116367	0.0116367
P-PE	P-18:1_24:3(n-9)	26.3771	26.5028	26.3837	0.125639	-0.00655746	0.00655746
P-PE	P-18:1_24:5(n-3)	24.6338	25.0003	24.5806	0.366482	0.0531406	0.0531406
P-PE	P-18:1_24:5(n-3)	24.505	24.9034	24.4594	0.398409	0.0455608	0.0455608
P-PE	P-18:1_24:6(n-3)	22.9849	23.5522	22.9819	0.567303	0.00302696	0.00302696
P-PE	P-18:2(n-10)_18:1	22.8094	23.3994	22.8307	0.59001	-0.0213223	0.0213223
P-PE	P-18:2(n-6)_18:1	21.5941	22.1573	21.5915	0.563208	0.0025692	0.0025692
P-PE	P-18:2(n-6)_20:4	18.1314	18.6879	18.1403	0.556519	-0.00884628	0.00884628
P-PE	P-18:2(n-6)_22:4	21.2368	21.7959	21.226	0.55909	0.0108204	0.0108204
P-PE	P-18:2(n-6)_22:5(n-3)	18.5393	19.0968	18.5453	0.55751	-0.00597382	0.00597382
P-PE	P-18:2(n-6)_22:6	17.268	17.8064	17.2746	0.538441	-0.00661278	0.00661278
P-PE	P-18:2(n-7)_18:1	21.6985	22.2633	21.6989	0.564751	-0.000432968	0.000432968
P-PE	P-18:3(n-3)_18:1	18.8261	19.4038	18.8491	0.577721	-0.0230179	0.0230179
P-PE	P-18:3(n-3)_20:5(n-3)	13.6148	13.9307	13.5954	0.315956	0.0193415	0.0193415
P-PE	P-18:3(n-3)_22:5(n-3)	15.8832	16.362	15.8928	0.478764	-0.00958157	0.00958157
P-PE	P-19:0_20:4(n-6)	25.6331	25.8219	25.6129	0.188835	0.020134	0.020134
P-PE	P-19:0_20:4(n-6)	25.3691	25.5954	25.3347	0.226311	0.0344372	0.0344372
P-PE	P-19:0_22:5(n-3)	25.6997	25.8733	25.6744	0.17359	0.0252361	0.0252361
P-PE	P-19:0_22:5(n-3)	25.4401	25.6214	25.3671	0.18128	0.0730438	0.0730438
P-PE	P-19:1_20:4(n-6)	23.1119	23.677	23.1063	0.565033	0.00563812	0.00563812
P-PE	P-20:0_20:4(n-6)	26.1553	26.295	26.1567	0.139694	-0.00133705	0.00133705
P-PE	P-20:0_22:4(n-6)	26.6081	26.7147	26.6119	0.106569	-0.00376892	0.00376892
P-PE	P-20:0_22:5(n-3)	26.1786	26.3044	26.167	0.125801	0.0115757	0.0115757
P-PE	P-20:1_22:5(n-3)	24.9916	25.2863	24.9436	0.29471	0.0479984	0.0479984
P-PE	P-20:2(n-7)_18:1	23.8155	24.3548	23.8131	0.539333	0.002388	0.002388
P-PE	P-20:2(n-7)_20:1	26.1	26.23	26.0845	0.129999	0.0154972	0.0154972
P-PE	P-20:3(n-3)_22:5(n-3)	19.6232	20.181	19.6235	0.557795	-0.00028038	0.00028038
P-PE	P-21:0_20:4(n-6)	26.5107	26.624	26.5144	0.113256	-0.00372314	0.00372314
P-PE	P-22:0_20:4(n-6)	26.7696	26.8621	26.7743	0.092535	-0.00476074	0.00476074
P-PE	P-22:0_20:5(n-3)	26.4244	26.5326	26.416	0.108213	0.00843048	0.00843048
P-PE	P-22:0_22:5(n-3)	26.7561	26.8469	26.7575	0.0908203	-0.00133324	0.00133324
P-PE	P-22:1_22:5(n-3)	26.2074	26.3203	26.1846	0.112932	0.02281	0.02281
PS	14:1(n-10)_18:0	15.2265	15.6544	15.2231	0.427904	0.00338936	0.00338936
PS	16:0_16:1(n-10)	14.4383	14.8161	14.4305	0.377746	0.00778961	0.00778961
PS	16:0_16:1(n-7)	13.9176	14.2926	13.9357	0.374989	-0.0180922	0.0180922
PS	16:0_18:1(n-9)	17.2518	17.7841	17.2529	0.532284	-0.00106049	0.00106049
PS	16:0_18:2(n-6)	14.7389	15.1394	14.7362	0.400468	0.00272274	0.00272274
PS	16:0_20:5(n-3)	12.9314	13.2355	12.9368	0.30411	-0.00546169	0.00546169
PS	16:0_22:5(n-3)	14.8557	15.2634	14.8535	0.407715	0.002244	0.002244
PS	16:1(n-10)_17:0	16.1215	16.605	16.1226	0.48357	-0.0011692	0.0011692
PS	16:1(n-10)_18:0	18.1426	18.7172	18.1669	0.574619	-0.0243378	0.0243378
PS	16:1(n-10)_18:1	14.9312	15.3403	14.9261	0.409083	0.00506973	0.00506973
PS	16:1(n-10)_18:1	15.338	15.7788	15.3407	0.440804	-0.00271606	0.00271606
PS	16:1(n-10)_22:0	25.5354	25.7413	25.515	0.205864	0.0203419	0.0203419
PS	16:1(n-10)_24:0	26.494	26.6203	26.5105	0.126358	-0.0165501	0.0165501
PS	16:1(n-10)_24:1	25.4678	25.6816	25.4417	0.213774	0.0261021	0.0261021
PS	16:1(n-7)_17:0	15.5177	15.9712	15.5226	0.453494	-0.00490093	0.00490093
PS	16:1(n-7)_18:0	17.4621	18.0329	17.4947	0.570778	-0.0325928	0.0325928
PS	16:1(n-7)_18:1(n-7)	14.4127	14.6768	14.2989	0.264196	0.11373	0.11373
PS	16:1(n-9)_18:0	17.9042	18.4511	17.9043	0.546871	-9.53674e-05	9.53674e-05
PS	16:1_18:1(n-10)	14.5594	14.939	14.5468	0.37963	0.01262	0.01262
PS	17:0_18:1(n-9)	19.406	19.9632	19.4093	0.557205	-0.00333977	0.00333977
PS	17:0_18:2(n-6)	16.4874	16.9979	16.4966	0.510471	-0.00921249	0.00921249
PS	18:0_18:1(n-10)	21.6993	22.2679	21.704	0.568602	-0.00468445	0.00468445
PS	18:0_18:1(n-7)	21.1929	21.785	21.2154	0.592056	-0.0224152	0.0224152
PS	18:0_18:1(n-9)	21.5217	22.0829	21.5165	0.561249	0.00514221	0.00514221
PS	18:0_18:2(n-6)	18.5624	19.1394	18.586	0.57696	-0.0236092	0.0236092
PS	18:0_18:2(n-7)	18.77	19.3533	18.7993	0.583336	-0.0293331	0.0293331
PS	18:0_18:3(n-3)	16.0378	16.5273	16.0489	0.489538	-0.0111179	0.0111179
PS	18:0_18:3(n-3)	16.39	16.9053	16.4083	0.515249	-0.0182266	0.0182266
PS	18:0_18:3(n-6)	16.7226	17.2657	16.753	0.543137	-0.0304127	0.0304127
PS	18:0_20:1(n-10)	24.9204	25.2277	24.869	0.307308	0.0514431	0.0514431
PS	18:0_20:2(n-6)	22.189	22.7746	22.2143	0.585629	-0.0252666	0.0252666
PS	18:0_20:3(n-3)	19.5214	20.0846	19.5309	0.563192	-0.00944901	0.00944901
PS	18:0_20:3(n-6)	19.895	20.4811	19.9264	0.586107	-0.0313911	0.0313911
PS	18:0_20:3(n-7)	20.2389	20.8328	20.2737	0.593945	-0.0348072	0.0348072
PS	18:0_20:4(n-6)	18.419	18.9912	18.4386	0.572226	-0.0196514	0.0196514
PS	18:0_20:5(n-3)	15.9622	16.4424	15.9684	0.480248	-0.00624943	0.00624943
PS	18:0_22:4(n-3)	20.8398	21.4234	20.8539	0.583603	-0.0141354	0.0141354
PS	18:0_22:4(n-6)	21.3102	21.8919	21.3232	0.581699	-0.0130081	0.0130081
PS	18:0_22:5(n-3)	18.7126	19.286	18.7321	0.573339	-0.0194893	0.0194893
PS	18:0_22:5(n-6)	20.223	20.8129	20.2541	0.589897	-0.0311165	0.0311165
PS	18:0_22:6(n-3)	17.6004	18.1741	17.6326	0.573709	-0.032177	0.032177
PS	18:0_24:3(n-9)	25.6989	25.8644	25.6639	0.16548	0.0350475	0.0350475
PS	18:0_24:4(n-6)	24.2922	24.7578	24.2803	0.465586	0.0119553	0.0119553
PS	18:0_24:5(n-3)	21.8743	22.4574	21.8957	0.58308	-0.0213699	0.0213699
PS	18:0_24:5(n-6)	22.7525	23.3321	22.7643	0.579531	-0.011755	0.011755
PS	18:0_24:6(n-3)	20.2201	20.7992	20.2407	0.579145	-0.0206051	0.0206051
PS	18:1(n-10)_20:4	15.2408	15.6641	15.2323	0.423345	0.00848007	0.00848007
PS	18:1(n-7)_22:5	15.2306	15.6655	15.2336	0.43485	-0.00295067	0.00295067
PS	18:1(n-9)_18:1(n-10)	18.1393	18.7208	18.1705	0.581509	-0.031189	0.031189
PS	18:1(n-9)_18:1(n-10)	17.9196	18.467	17.92	0.547367	-0.000341415	0.000341415
PS	18:1(n-9)_22:5(n-3)	15.4101	15.845	15.4033	0.434855	0.00684547	0.00684547
PS	18:1(n-9)_22:6	14.5537	14.9283	14.5366	0.374598	0.017067	0.017067
PS	18:1(n-9)_24:0	26.9032	27.0009	26.9288	0.0976295	-0.0255527	0.0255527
PS	18:1_18:1(n-9)	17.7133	18.2644	17.721	0.551041	-0.0076046	0.0076046
PS	18:1_18:2(n-6)	15.2695	15.7172	15.2825	0.447653	-0.0129299	0.0129299
PS	18:1_20:5(n-3)	13.3331	13.6585	13.3365	0.325429	-0.00338173	0.00338173
PS	18:1_22:4(n-6)	17.7663	18.3298	17.7851	0.563578	-0.0188808	0.0188808
PS	18:1_24:1(n-10)	26.2652	26.4017	26.2738	0.136482	-0.00860596	0.00860596
PS	18:1_24:1(n-9)	26.2839	26.4077	26.2804	0.123848	0.003479	0.003479
PS	18:2(n-6)_24:0	26.5148	26.6348	26.5261	0.12005	-0.0113354	0.0113354

## Sheet: cell extract only
Lipid Class	Lipid Molecular Species	RT Target DB /min	RT Original DB /min	Predicted RT /min	RT differences (original - target) /min	RT Error /min	Absolute RT Error /min
LPC	16:1(n-10)	5.61868	5.65769	5.6055	0.0390091	0.0131788	0.0131788
LPC	16:1(n-10)	5.79803	5.84716	5.79161	0.0491257	0.00642443	0.00642443
LPC	16:1(n-7)	5.45848	5.5097	5.46015	0.0512171	-0.0016675	0.0016675
LPC	16:1(n-7)	5.63784	5.69032	5.63755	0.0524783	0.000291348	0.000291348
LPC	18:1(n-10)	6.75357	6.82101	6.74817	0.0674396	0.00539398	0.00539398
LPC	18:1(n-7)	6.4019	6.46994	6.40352	0.0680389	-0.00161743	0.00161743
LPC	18:1(n-7)	6.62765	6.70174	6.63112	0.0740943	-0.00347376	0.00347376
LPC	18:2(n-6)	5.8014	5.84946	5.79387	0.0480661	0.00752354	0.00752354
LPC	18:2(n-6)	5.98253	6.04044	5.98155	0.0579128	0.000974655	0.000974655
LPC	20:4(n-6)	5.7882	5.84006	5.78463	0.0518537	0.00357389	0.00357389
LPE	16:1(n-10)	5.76255	5.81292	5.75797	0.0503736	0.00458193	0.00458193
LPE	16:1(n-7)	5.60158	5.65657	5.6044	0.0549889	-0.00282097	0.00282097
LPE	18:1(n-10)	6.72516	6.78975	6.7175	0.0645971	0.00765276	0.00765276
LPE	18:1(n-10)	6.93207	7.0066	6.93024	0.0745335	0.00182581	0.00182581
LPE	18:1(n-7)	6.59062	6.65561	6.58583	0.0649834	0.00479174	0.00479174
LPE	18:1(n-7)	6.79784	6.87493	6.80108	0.0770831	-0.00323582	0.00323582
LPE	18:2(n-6)	5.95337	6.01304	5.95463	0.0596724	-0.00125885	0.00125885
LPE	20:3(n-9)	6.64642	6.70784	6.63711	0.0614214	0.00931168	0.00931168
LPE	20:4(n-6)	5.94293	5.99959	5.94141	0.0566645	0.00151634	0.00151634
LPE	20:4(n-6)	6.09551	6.15617	6.09527	0.0606551	0.000240803	0.000240803
LPE	20:5(n-3)	5.40733	5.44974	5.40126	0.0424027	0.00607777	0.00607777
LPE	20:5(n-3)	5.52423	5.57504	5.52432	0.050808	-9.34601e-05	9.34601e-05
LPE	22:4(n-6)	6.76094	6.8347	6.76161	0.0737662	-0.000676155	0.000676155
LPE	22:5(n-3)	6.11862	6.18055	6.11923	0.0619254	-0.000605106	0.000605106
LPE	22:5(n-3)	6.28433	6.35021	6.28591	0.0658798	-0.00158405	0.00158405
LPE	22:6(n-3)	5.83861	5.89153	5.83522	0.0529227	0.00339222	0.00339222
LPG	18:1(n-10)	6.22174	6.28479	6.22164	0.0630441	9.9659e-05	9.9659e-05
LPI	18:1(n-10)	6.20005	6.26042	6.1977	0.0603709	0.00234556	0.00234556
LPI	18:1(n-9)	6.1633	6.22147	6.15944	0.0581717	0.00386286	0.00386286
LPI	20:3(n-9)	5.9504	5.99816	5.94	0.0477514	0.0104046	0.0104046
LPI	20:4(n-6)	5.37166	5.41782	5.36991	0.0461602	0.00175142	0.00175142
O-PC	O-14:0_16:1(n-10)	15.5139	15.9374	15.5025	0.42346	0.0113745	0.0113745
O-PC	O-14:0_18:1(n-9)	18.6992	19.2359	18.6738	0.53673	0.0254059	0.0254059
O-PC	O-14:0_20:4(n-6)	15.6851	16.1124	15.6675	0.427262	0.0176086	0.0176086
O-PC	O-14:0_20:5(n-3)	13.699	14.0371	13.6928	0.338109	0.00623131	0.00623131
O-PC	O-16:0_14:1(n-10)	16.3692	16.8456	16.3492	0.476387	0.0200214	0.0200214
O-PC	O-16:0_16:1(n-10)	19.6941	20.2394	19.6761	0.545229	0.0180702	0.0180702
O-PC	O-16:0_16:1(n-7)	18.9922	19.545	18.9821	0.552778	0.0101166	0.0101166
O-PC	O-16:0_18:1(n-10)	23.3144	23.8763	23.3088	0.56192	0.00562477	0.00562477
O-PC	O-16:0_18:1(n-7)	22.676	23.2423	22.6743	0.566332	0.00170326	0.00170326
O-PC	O-16:0_18:1(n-9)	23.1535	23.7053	23.1324	0.551804	0.021059	0.021059
O-PC	O-16:0_18:2(n-6)	20.1234	20.6893	20.1249	0.565891	-0.00156593	0.00156593
O-PC	O-16:0_20:1(n-10)	25.676	25.871	25.6737	0.194946	0.00228119	0.00228119
O-PC	O-16:0_20:2(n-6)	23.8146	24.3198	23.7988	0.505163	0.0158176	0.0158176
O-PC	O-16:0_20:5(n-3)	17.1954	17.7356	17.1965	0.540211	-0.00118637	0.00118637
O-PC	O-16:0_24:1(n-7)	27.0023	27.0829	26.99	0.0805817	0.0123615	0.0123615
O-PC	O-16:1(n-7)_16:0	18.7193	19.2796	18.7173	0.56028	0.00201416	0.00201416
O-PC	O-16:1(n-7)_16:1(n-7)	15.4951	15.9434	15.5082	0.448329	-0.0131741	0.0131741
O-PC	O-16:1_16:1(n-10)	16.0518	16.5329	16.059	0.481096	-0.00716591	0.00716591
O-PC	O-17:0_18:1(n-7)	24.7182	25.0797	24.7152	0.361502	0.00293922	0.00293922
O-PC	O-18:0_16:1(n-10)	23.9955	24.4804	23.9869	0.484926	0.00854683	0.00854683
O-PC	O-18:0_18:1(n-7)	25.6677	25.8549	25.6549	0.187166	0.0128727	0.0128727
O-PC	O-18:0_18:1(n-9)	25.767	25.9361	25.7498	0.169075	0.0171547	0.0171547
O-PC	O-18:0_18:2(n-6)	24.296	24.7575	24.3202	0.461508	-0.0242329	0.0242329
O-PC	O-18:0_20:3(n-3)	24.9286	25.2377	24.9095	0.309044	0.0191441	0.0191441
O-PC	O-18:0_24:5(n-3)	25.7905	25.9526	25.7691	0.162054	0.0214844	0.0214844
O-PC	O-18:0_24:6(n-3)	25.1815	25.4328	25.1483	0.251287	0.0332088	0.0332088
O-PC	O-18:1(n-10)_16:0	23.0258	23.5867	23.0131	0.560946	0.0126209	0.0126209
O-PC	O-18:1(n-10)_18:1	23.5503	24.0677	23.5141	0.517319	0.036211	0.036211
O-PC	O-18:1(n-10)_18:1(n-10)	23.7879	24.2701	23.7416	0.482227	0.0462837	0.0462837
O-PC	O-18:1(n-7)_14:0	18.5301	19.1028	18.5413	0.572775	-0.0112591	0.0112591
O-PC	O-18:1(n-7)_16:0	22.676	23.2456	22.6774	0.569553	-0.00144386	0.00144386
O-PC	O-18:1(n-7)_18:1(n-7)	23.1882	23.7544	23.1824	0.566111	0.00580788	0.00580788
O-PC	O-18:1(n-7)_22:1	26.5681	26.6672	26.5601	0.0990829	0.00793839	0.00793839
O-PC	O-18:1(n-7)_22:5	20.5635	21.122	20.5551	0.558498	0.00840378	0.00840378
O-PC	O-18:1(n-7)_22:6	19.3614	19.9253	19.3622	0.563889	-0.000770569	0.000770569
O-PC	O-18:1(n-7)_24:1(n-7)	26.9978	27.0681	26.975	0.0703735	0.0227737	0.0227737
O-PC	O-18:1(n-7)_24:2	26.5918	26.6907	26.585	0.0988884	0.00680923	0.00680923
O-PC	O-18:1(n-7)_24:3	26.1781	26.3088	26.1727	0.130779	0.00531578	0.00531578
O-PC	O-18:1(n-9)_14:0	18.6965	19.2317	18.6696	0.535236	0.0268822	0.0268822
O-PC	O-18:1(n-9)_16:0	22.9241	23.473	22.9004	0.548908	0.0236988	0.0236988
O-PC	O-18:1(n-9)_16:1(n-7)	19.5494	20.1015	19.5384	0.552181	0.0110073	0.0110073
O-PC	O-18:1(n-9)_18:1	23.4742	23.9871	23.4265	0.512924	0.0476837	0.0476837
O-PC	O-18:1(n-9)_18:1(n-9)	23.6672	24.1638	23.621	0.496574	0.0462818	0.0462818
O-PC	O-18:1_14:1(n-10)	16.8537	17.3776	16.8512	0.523933	0.00250244	0.00250244
O-PC	O-18:1_20:2(n-7)	24.3076	24.7633	24.3272	0.455667	-0.01964	0.01964
O-PC	O-18:1_22:5(n-3)	20.7196	21.2736	20.7053	0.554022	0.0142365	0.0142365
O-PC	O-18:1_24:5(n-3)	23.8991	24.4194	23.9149	0.520302	-0.0158501	0.0158501
O-PC	O-18:2(n-6)_22:6	16.4086	16.8948	16.3951	0.486259	0.0135021	0.0135021
O-PC	O-18:3(n-3)_14:0	13.6286	13.9528	13.6136	0.324185	0.0150185	0.0150185
O-PC	O-18:3(n-3)_20:4	14.8081	15.195	14.7919	0.386868	0.0162134	0.0162134
O-PC	O-18:3(n-3)_20:5(n-3)	13.0677	13.3499	13.0476	0.28218	0.0201101	0.0201101
O-PC	O-18:3(n-3)_22:5(n-3)	15.1154	15.5316	15.1153	0.416226	3.8147e-05	3.8147e-05
O-PC	O-22:0_20:4(n-6)	26.6951	26.7944	26.6937	0.0992718	0.00140381	0.00140381
O-PC	O-22:0_22:5(n-3)	26.6817	26.7795	26.6782	0.0977421	0.00357628	0.00357628
PC	14:0_14:1(n-10)	11.8066	12.0222	11.7874	0.215617	0.0191689	0.0191689
PC	14:0_16:1(n-10)	13.6628	13.9867	13.6454	0.323838	0.017437	0.017437
PC	14:0_16:1(n-7)	13.1797	13.4958	13.1848	0.316089	-0.00504398	0.00504398
PC	14:0_16:1(n-9)	13.4607	13.7945	13.4651	0.33383	-0.00438023	0.00438023
PC	14:0_18:1(n-10)	16.4205	16.909	16.4083	0.488518	0.0121937	0.0121937
PC	14:0_18:1(n-7)	16.1034	16.5879	16.1099	0.484501	-0.00654793	0.00654793
PC	14:0_18:1(n-9)	16.3103	16.7836	16.2915	0.473251	0.0188332	0.0188332
PC	14:0_18:2(n-6)	13.952	14.2973	13.9376	0.345323	0.0143766	0.0143766
PC	14:0_18:3(n-3)	12.2665	12.5203	12.2618	0.253784	0.00469112	0.00469112
PC	14:0_20:4(n-6)	13.7983	14.1432	13.7925	0.344883	0.00581837	0.00581837
PC	14:0_20:5(n-3)	12.2534	12.5064	12.2486	0.252988	0.00481892	0.00481892
PC	14:1(n-10)_16:0	14.2174	14.552	14.1782	0.334588	0.0391836	0.0391836
PC	14:1(n-10)_16:0	14.3122	14.6795	14.2992	0.367354	0.0129986	0.0129986
PC	14:1(n-10)_16:1(n-10)	12.5	12.7641	12.4936	0.264023	0.00643253	0.00643253
PC	15:0_16:1(n-10)	14.6233	15.0064	14.6109	0.383084	0.012373	0.012373
PC	15:0_16:1(n-10)	15.1741	15.5915	15.1728	0.417437	0.00128937	0.00128937
PC	15:0_16:1(n-7)	14.5996	14.9951	14.6001	0.395511	-0.000529289	0.000529289
PC	15:0_18:1(n-10)	18.4589	19.0063	18.4454	0.547417	0.0135078	0.0135078
PC	15:0_18:1(n-7)	18.1062	18.6713	18.1136	0.565166	-0.0074234	0.0074234
PC	15:0_18:1(n-9)	18.348	18.8877	18.3277	0.539703	0.0203037	0.0203037
PC	15:0_18:2(n-6)	15.5161	15.9468	15.5114	0.43065	0.00468445	0.00468445
PC	15:0_18:3(n-3)	13.4719	13.794	13.4645	0.322029	0.0073843	0.0073843
PC	15:0_22:5(n-3)	15.432	15.8816	15.4497	0.449623	-0.0176735	0.0176735
PC	16:0_16:1(n-10)	16.8725	17.3972	16.8699	0.524691	0.0025692	0.0025692
PC	16:0_16:1(n-10)	17.0434	17.5661	17.0325	0.52268	0.0109882	0.0109882
PC	16:0_16:1(n-7)	16.3349	16.8446	16.3483	0.509739	-0.0133972	0.0133972
PC	16:0_16:1(n-9)	16.6782	17.1746	16.6578	0.496395	0.0203724	0.0203724
PC	16:0_16:1(n-9)	16.8122	17.319	16.7951	0.506809	0.0170536	0.0170536
PC	16:0_16:2(n-9)	15.5793	16.0004	15.5622	0.421177	0.0170946	0.0170946
PC	16:0_18:1(n-10)	20.6158	21.1887	20.6212	0.572836	-0.00535583	0.00535583
PC	16:0_18:1(n-7)	20.2222	20.7887	20.224	0.5665	-0.00175095	0.00175095
PC	16:0_18:1(n-9)	20.504	21.0207	20.4546	0.516735	0.0493813	0.0493813
PC	16:0_18:2(n-6)	17.4802	18.0271	17.4806	0.546864	-0.000406265	0.000406265
PC	16:0_18:2(n-9)	18.1631	18.6951	18.137	0.531961	0.0260677	0.0260677
PC	16:0_18:3(n-3)	14.9519	15.3691	14.9592	0.41717	-0.00732708	0.00732708
PC	16:0_18:3(n-6)	15.4403	15.8816	15.4497	0.441392	-0.00944233	0.00944233
PC	16:0_18:3(n-6)	15.6795	16.1234	15.6778	0.443891	0.00166416	0.00166416
PC	16:0_18:3(n-7)	15.9503	16.4366	15.9696	0.486251	-0.0193281	0.0193281
PC	16:0_18:3(n-7)	16.1365	16.6037	16.1246	0.467216	0.0118942	0.0118942
PC	16:0_18:4(n-3)	13.5441	13.874	13.5396	0.329838	0.00452137	0.00452137
PC	16:0_20:1(n-10)	24.3041	24.7757	24.3424	0.471661	-0.0383587	0.0383587
PC	16:0_20:1(n-7)	24.1046	24.6089	24.1403	0.504333	-0.03578	0.03578
PC	16:0_20:1(n-9)	24.2418	24.7068	24.2587	0.46504	-0.0168552	0.0168552
PC	16:0_20:2(n-6)	21.2311	21.7959	21.2241	0.564764	0.0070076	0.0070076
PC	16:0_20:2(n-7)	21.31	21.8914	21.3197	0.581417	-0.00967979	0.00967979
PC	16:0_20:3(n-3)	18.451	19.0034	18.4425	0.552406	0.00849724	0.00849724
PC	16:0_20:3(n-3)	18.9404	19.511	18.9481	0.570543	-0.00769615	0.00769615
PC	16:0_20:3(n-6)	18.8552	19.414	18.8514	0.558887	0.00378227	0.00378227
PC	16:0_20:3(n-7)	19.1642	19.7423	19.1793	0.578169	-0.01511	0.01511
PC	16:0_20:3(n-9)	19.8878	20.4333	19.8697	0.545509	0.0180798	0.0180798
PC	16:0_20:3(n-9)	20.212	20.765	20.2003	0.552948	0.011692	0.011692
PC	16:0_20:4(n-3)	16.032	16.5103	16.038	0.478289	-0.00600624	0.00600624
PC	16:0_20:4(n-3)	16.221	16.7144	16.2272	0.493319	-0.00617218	0.00617218
PC	16:0_20:4(n-3)	16.3677	16.8662	16.3684	0.498533	-0.000711441	0.000711441
PC	16:0_20:4(n-3)	16.6244	17.1378	16.623	0.513346	0.0014267	0.0014267
PC	16:0_20:4(n-6)	17.268	17.8177	17.2764	0.549671	-0.00836182	0.00836182
PC	16:0_20:5(n-3)	14.6896	15.0835	14.6849	0.393986	0.00465775	0.00465775
PC	16:0_20:5(n-3)	14.963	15.3746	14.9646	0.411591	-0.00153255	0.00153255
PC	16:0_22:1(n-10)	26.0267	26.18	26.0291	0.153336	-0.0023632	0.0023632
PC	16:0_22:1(n-9)	26.0087	26.1535	25.9991	0.144785	0.00956345	0.00956345
PC	16:0_22:2(n-6)	24.8114	25.1489	24.8004	0.337467	0.0110435	0.0110435
PC	16:0_22:2(n-9)	25.0881	25.3436	25.0394	0.255585	0.0486546	0.0486546
PC	16:0_22:3(n-3)	22.3372	22.9044	22.3415	0.56716	-0.00424767	0.00424767
PC	16:0_22:3(n-9)	23.238	23.7903	23.2194	0.552326	0.0186195	0.0186195
PC	16:0_22:4(n-3)	19.6433	20.2102	19.6469	0.566849	-0.00357819	0.00357819
PC	16:0_22:4(n-6)	20.0658	20.629	20.0649	0.56321	0.000898361	0.000898361
PC	16:0_22:4(n-6)	20.3109	20.8714	20.3062	0.56045	0.0047226	0.0047226
PC	16:0_22:5(n-3)	17.367	17.9204	17.3765	0.553453	-0.00951385	0.00951385
PC	16:0_22:5(n-3)	17.6228	18.1741	17.6245	0.551331	-0.00170517	0.00170517
PC	16:0_22:5(n-6)	19.1188	19.6728	19.1098	0.554018	0.00900078	0.00900078
PC	16:0_22:6(n-3)	16.1813	16.6665	16.1828	0.485249	-0.00156021	0.00156021
PC	16:0_22:6(n-3)	16.492	16.99	16.484	0.497978	0.00800323	0.00800323
PC	16:0_24:1(n-10)	26.694	26.7891	26.6882	0.0951176	0.00578308	0.00578308
PC	16:0_24:1(n-9)	26.6988	26.7987	26.6983	0.099987	0.00050354	0.00050354
PC	16:0_24:2(n-6)	26.1587	26.2918	26.1539	0.133095	0.00482178	0.00482178
PC	16:0_24:2(n-9)	26.1401	26.2728	26.1328	0.132719	0.00728798	0.00728798
PC	16:0_24:3(n-6)	25.2762	25.5184	25.2524	0.24222	0.0237808	0.0237808
PC	16:0_24:4(n-6)	23.5433	24.0619	23.5078	0.518547	0.0355511	0.0355511
PC	16:0_24:5(n-3)	20.9582	21.5114	20.941	0.553179	0.0171814	0.0171814
PC	16:0_24:5(n-6)	21.5043	22.0905	21.52	0.586254	-0.0157318	0.0157318
PC	16:0_24:6(n-3)	18.8706	19.4273	18.8646	0.556768	0.00592804	0.00592804
PC	16:0_24:6(n-3)	19.156	19.7321	19.169	0.576063	-0.01301	0.01301
PC	16:1(n-10)_16:2	13.4399	13.7444	13.4181	0.304528	0.0218182	0.0218182
PC	16:1(n-10)_17:0	19.2517	19.813	19.25	0.56134	0.00174522	0.00174522
PC	16:1(n-10)_17:1	15.7622	16.206	15.7552	0.443895	0.00697422	0.00697422
PC	16:1(n-10)_17:1	16.3234	16.8285	16.3333	0.505074	-0.00984764	0.00984764
PC	16:1(n-10)_18:0	21.4399	22.0098	21.4386	0.569889	0.00131607	0.00131607
PC	16:1(n-10)_18:1(n-9)	17.7156	18.2676	17.7161	0.552032	-0.000572205	0.000572205
PC	16:1(n-10)_18:2	14.9596	15.3631	14.9535	0.403463	0.00614738	0.00614738
PC	16:1(n-10)_18:2	15.1048	15.5229	15.107	0.418026	-0.00211334	0.00211334
PC	16:1(n-10)_18:2(n-10)	15.9994	16.5151	16.0424	0.51562	-0.0429926	0.0429926
PC	16:1(n-10)_19:1	19.6583	20.2158	19.6525	0.55747	0.00580597	0.00580597
PC	16:1(n-10)_19:1	20.0148	20.6025	20.0385	0.58778	-0.0237579	0.0237579
PC	16:1(n-10)_20:1	21.6478	22.2508	21.6822	0.602997	-0.0343609	0.0343609
PC	16:1(n-10)_20:2	18.58	19.1264	18.5647	0.546385	0.0152569	0.0152569
PC	16:1(n-10)_20:2	18.9937	19.5338	18.9709	0.540144	0.0227356	0.0227356
PC	16:1(n-10)_20:3	16.4037	16.8784	16.3797	0.474667	0.0239849	0.0239849
PC	16:1(n-10)_20:4(n-6)	14.751	15.1426	14.7416	0.391609	0.00940418	0.00940418
PC	16:1(n-10)_22:1	25.1676	25.4121	25.1231	0.244518	0.0445156	0.0445156
PC	16:1(n-10)_22:1	25.3702	25.5765	25.3227	0.206253	0.0475368	0.0475368
PC	16:1(n-10)_22:3	20.3923	20.9493	20.3837	0.556999	0.00863457	0.00863457
PC	16:1(n-10)_22:6	14.1876	14.5407	14.1675	0.353015	0.0201569	0.0201569
PC	16:1(n-10)_24:0	26.925	27.0101	26.916	0.0851574	0.00896263	0.00896263
PC	16:1(n-10)_24:1	26.2842	26.4224	26.2975	0.138264	-0.0132809	0.0132809
PC	16:1(n-10)_26:0	27.3073	27.3618	27.27	0.0545559	0.0372486	0.0372486
PC	16:1(n-10)_26:2	26.3178	26.4524	26.33	0.134552	-0.0121937	0.0121937
PC	16:1(n-7)_16:1(n-10)	14.1568	14.518	14.1461	0.361219	0.0107441	0.0107441
PC	16:1(n-7)_16:1(n-7)	13.692	14.0382	13.6938	0.346223	-0.0018177	0.0018177
PC	16:1(n-7)_16:1(n-9)	13.9745	14.3203	13.9593	0.345826	0.0151911	0.0151911
PC	16:1(n-7)_16:2	13.0455	13.3517	13.0493	0.306236	-0.00384045	0.00384045
PC	16:1(n-7)_17:0	17.7667	18.3236	17.7711	0.556942	-0.00445175	0.00445175
PC	16:1(n-7)_17:0	18.5313	19.1028	18.5413	0.571499	-0.00998306	0.00998306
PC	16:1(n-7)_17:1	15.1984	15.636	15.2154	0.437556	-0.0169611	0.0169611
PC	16:1(n-7)_17:1	15.7681	16.2654	15.8105	0.497283	-0.042428	0.042428
PC	16:1(n-7)_18:0	20.6969	21.2726	20.7044	0.575668	-0.00741959	0.00741959
PC	16:1(n-7)_18:1	18.1868	18.735	18.1765	0.548166	0.0103245	0.0103245
PC	16:1(n-7)_18:1(n-7)	16.8421	17.3779	16.8515	0.535872	-0.00942039	0.00942039
PC	16:1(n-7)_18:1(n-9)	17.0557	17.5904	17.0559	0.534725	-0.000228882	0.000228882
PC	16:1(n-7)_18:2	14.9154	15.3395	14.9308	0.424109	-0.0154133	0.0154133
PC	16:1(n-7)_18:2	15.0971	15.5044	15.0892	0.407291	0.0078783	0.0078783
PC	16:1(n-7)_18:2	15.5464	16.0292	15.5893	0.482843	-0.0429373	0.0429373
PC	16:1(n-7)_18:2(n-6)	14.4913	14.8738	14.4841	0.382454	0.00720692	0.00720692
PC	16:1(n-7)_18:2(n-7)	14.5975	15.0008	14.6056	0.403241	-0.00801945	0.00801945
PC	16:1(n-7)_18:2(n-7)	14.9165	15.3378	14.9291	0.4213	-0.0126724	0.0126724
PC	16:1(n-7)_20:0	24.718	25.0888	24.7265	0.370834	-0.00850296	0.00850296
PC	16:1(n-7)_20:2(n-7)	17.9202	18.4901	17.9348	0.569834	-0.0145817	0.0145817
PC	16:1(n-7)_20:3	15.5038	15.9444	15.5092	0.440633	-0.00542355	0.00542355
PC	16:1(n-7)_20:4(n-6)	14.3114	14.69	14.3091	0.378612	0.00226784	0.00226784
PC	16:1(n-7)_22:0	26.1835	26.3177	26.1826	0.134249	0.000907898	0.000907898
PC	16:1(n-7)_22:5(n-3)	14.5961	14.9916	14.5967	0.395481	-0.000649452	0.000649452
PC	16:1(n-7)_22:6(n-3)	13.7598	14.1084	13.7598	0.348598	2.67029e-05	2.67029e-05
PC	16:1(n-7)_24:0	26.7959	26.9008	26.804	0.104891	-0.00807381	0.00807381
PC	16:1(n-7)_24:1	26.1513	26.2833	26.1445	0.132082	0.00676155	0.00676155
PC	16:1_16:1(n-10)	14.4211	14.7821	14.3967	0.361	0.0243845	0.0243845
PC	16:1_16:1(n-10)	14.6119	14.9846	14.59	0.372648	0.0218868	0.0218868
PC	16:1_16:1(n-10)	15.2632	15.693	15.2699	0.429815	-0.00675201	0.00675201
PC	16:1_16:1(n-7)	14.3927	14.7809	14.3956	0.388283	-0.00295448	0.00295448
PC	16:1_16:1(n-7)	14.736	15.1588	14.7571	0.422828	-0.0211725	0.0211725
PC	16:1_16:1(n-9)	14.4401	14.8008	14.4145	0.360641	0.025631	0.025631
PC	16:1_18:1(n-10)	17.2166	17.7549	17.2154	0.538332	0.00124741	0.00124741
PC	16:1_18:1(n-9)	18.5754	19.1306	18.5689	0.555204	0.00645828	0.00645828
PC	16:1_18:2(n-6)	14.7736	15.1733	14.771	0.399681	0.00254631	0.00254631
PC	16:1_18:2(n-6)	14.9685	15.3807	14.9704	0.412153	-0.00185871	0.00185871
PC	16:1_18:2(n-7)	14.9154	15.3395	14.9308	0.424109	-0.0154133	0.0154133
PC	16:1_18:2(n-7)	15.0971	15.5044	15.0892	0.407291	0.0078783	0.0078783
PC	16:1_18:3(n-3)	12.7316	13.0182	12.7346	0.286627	-0.00301361	0.00301361
PC	16:1_18:3(n-3)	12.9646	13.2622	12.9651	0.29763	-0.000463486	0.000463486
PC	16:1_18:3(n-3)	13.1182	13.4208	13.1143	0.302615	0.00389862	0.00389862
PC	16:1_20:4(n-6)	14.5772	14.9734	14.5793	0.396149	-0.00209236	0.00209236
PC	16:1_20:5(n-3)	12.6582	12.9386	12.6592	0.280389	-0.000988007	0.000988007
PC	16:1_20:5(n-3)	12.8631	13.1544	12.8634	0.291348	-0.0002985	0.0002985
PC	16:1_22:5(n-3)	14.8673	15.2723	14.8662	0.405002	0.001091	0.001091
PC	16:2(n-9)_18:1(n-9)	16.1401	16.5839	16.1063	0.443846	0.0338173	0.0338173
PC	16:2_18:1(n-7)	15.9503	16.4366	15.9503	0.486248	-0.0156841	0.0156841
PC	16:2_18:2(n-6)	13.7983	14.1432	13.7925	0.344883	0.00581837	0.00581837
PC	16:2_22:5(n-3)	13.7623	14.1108	13.7621	0.348548	0.000225067	0.000225067
PC	17:0_18:1(n-10)	22.8476	23.4022	22.8308	0.554607	0.0168438	0.0168438
PC	17:0_18:1(n-7)	21.2968	21.8857	21.3139	0.588833	-0.0170841	0.0170841
PC	17:0_18:1(n-7)	21.592	22.1614	21.5916	0.569391	0.000366211	0.000366211
PC	17:0_18:1(n-7)	22.3357	22.9103	22.3474	0.574669	-0.0117321	0.0117321
PC	17:0_18:1(n-9)	21.9357	22.487	21.9215	0.551292	0.0141506	0.0141506
PC	17:0_18:1(n-9)	22.674	23.2266	22.6589	0.552641	0.0150414	0.0150414
PC	17:0_18:2(n-6)	18.883	19.4427	18.8799	0.559639	0.0030899	0.0030899
PC	17:0_18:2(n-6)	19.6703	20.236	19.6727	0.565613	-0.00231743	0.00231743
PC	17:0_20:4(n-6)	19.459	20.034	19.4708	0.574934	-0.0117798	0.0117798
PC	17:0_20:5(n-3)	16.8197	17.354	16.8286	0.534296	-0.00887299	0.00887299
PC	17:0_22:5(n-3)	19.7628	20.3279	19.7644	0.565088	-0.00168037	0.00168037
PC	17:1_18:1(n-10)	19.3041	19.8674	19.3043	0.563269	-0.000165939	0.000165939
PC	17:1_18:1(n-10)	20.0148	20.6025	20.0385	0.58778	-0.0237579	0.0237579
PC	17:1_18:1(n-7)	18.9189	19.4834	18.9206	0.564501	-0.00169754	0.00169754
PC	17:1_18:1(n-9)	19.1437	19.7005	19.1375	0.556831	0.00620461	0.00620461
PC	17:1_18:1(n-9)	19.8512	20.4018	19.8383	0.550629	0.0129013	0.0129013
PC	17:1_18:2(n-6)	16.1518	16.6408	16.159	0.489044	-0.00722504	0.00722504
PC	17:1_18:3(n-3)	14.0084	14.3701	14.0063	0.361688	0.00214767	0.00214767
PC	17:1_22:5(n-3)	16.2834	16.7682	16.2772	0.484745	0.00624847	0.00624847
PC	18:0_18:1(n-10)	24.7125	25.0554	24.6853	0.342831	0.0272045	0.0272045
PC	18:0_18:1(n-7)	24.3257	24.7832	24.3516	0.457556	-0.0258961	0.0258961
PC	18:0_18:1(n-7)	24.718	25.0888	24.7265	0.370834	-0.00850296	0.00850296
PC	18:0_18:1(n-9)	24.5861	24.9537	24.5603	0.36759	0.0257854	0.0257854
PC	18:0_18:2(n-6)	21.8326	22.3995	21.8329	0.566965	-0.000360489	0.000360489
PC	18:0_18:2(n-7)	21.9923	22.5866	22.0223	0.594276	-0.0300064	0.0300064
PC	18:0_18:3(n-3)	18.9404	19.511	18.9481	0.570543	-0.00769615	0.00769615
PC	18:0_18:3(n-3)	19.1388	19.7083	19.1453	0.569527	-0.00648689	0.00648689
PC	18:0_18:3(n-3)	19.5225	20.0903	19.5271	0.567799	-0.00461578	0.00461578
PC	18:0_18:3(n-7)	19.4208	19.975	19.4119	0.554167	0.00896645	0.00896645
PC	18:0_20:1(n-10)	26.0267	26.18	26.0291	0.153336	-0.0023632	0.0023632
PC	18:0_20:1(n-7)	25.9961	26.1418	25.986	0.145781	0.010088	0.010088
PC	18:0_20:1(n-9)	26.0087	26.1535	25.9991	0.144785	0.00956345	0.00956345
PC	18:0_20:2(n-10)	25.3702	25.5765	25.3227	0.206253	0.0475368	0.0475368
PC	18:0_20:2(n-6)	24.9946	25.2834	24.9656	0.288797	0.0290012	0.0290012
PC	18:0_20:2(n-7)	25.0201	25.3138	25.0029	0.293777	0.0171528	0.0171528
PC	18:0_20:3(n-3)	22.7198	23.2855	22.7165	0.565681	0.00332642	0.00332642
PC	18:0_20:3(n-6)	23.0816	23.6553	23.0819	0.573776	-0.000368118	0.000368118
PC	18:0_20:3(n-6)	23.5491	24.0822	23.5301	0.533077	0.0189915	0.0189915
PC	18:0_20:3(n-7)	23.326	23.8879	23.321	0.561916	0.00504303	0.00504303
PC	18:0_20:3(n-9)	24.31	24.7569	24.3195	0.446875	-0.00946808	0.00946808
PC	18:0_20:4(n-3)	20.464	21.0238	20.4577	0.55983	0.0063076	0.0063076
PC	18:0_20:4(n-6)	21.611	22.1797	21.6102	0.568708	0.000829697	0.000829697
PC	18:0_20:5(n-3)	18.9902	19.5617	18.9988	0.571447	-0.00853157	0.00853157
PC	18:0_22:1(n-9)	26.6988	26.7987	26.6983	0.099987	0.00050354	0.00050354
PC	18:0_22:2(n-6)	26.1573	26.2918	26.1539	0.134516	0.0034008	0.0034008
PC	18:0_22:3(n-7)	25.5027	25.7032	25.4749	0.200499	0.0277405	0.0277405
PC	18:0_22:3(n-9)	25.7353	25.8966	25.7037	0.161259	0.0315723	0.0315723
PC	18:0_22:4(n-6)	24.3447	24.787	24.3561	0.442297	-0.0114613	0.0114613
PC	18:0_22:5(n-3)	21.8857	22.4517	21.8858	0.566055	-0.000154495	0.000154495
PC	18:0_22:5(n-6)	23.3328	23.8968	23.3303	0.563986	0.00250626	0.00250626
PC	18:0_22:6(n-3)	20.7701	21.3255	20.7568	0.555372	0.0133686	0.0133686
PC	18:0_24:1(n-10)	27.1191	27.202	27.1101	0.0829239	0.00897408	0.00897408
PC	18:0_24:3(n-9)	26.4152	26.5227	26.4061	0.107494	0.00917244	0.00917244
PC	18:0_24:4(n-6)	25.7984	25.9641	25.7824	0.165676	0.0160236	0.0160236
PC	18:0_24:5(n-3)	24.7646	25.0996	24.7397	0.334955	0.0249023	0.0249023
PC	18:0_24:5(n-6)	25.2155	25.4522	25.172	0.236712	0.0435371	0.0435371
PC	18:0_24:6(n-3)	23.2947	23.8335	23.264	0.538794	0.0306435	0.0306435
PC	18:1(n-10)_18:2	18.3454	18.9093	18.3491	0.563902	-0.0037117	0.0037117
PC	18:1(n-10)_18:2	18.58	19.1264	18.5647	0.546385	0.0152569	0.0152569
PC	18:1(n-10)_18:2	18.9937	19.5338	18.9709	0.540144	0.0227356	0.0227356
PC	18:1(n-10)_18:3	16.4037	16.8784	16.3797	0.474667	0.0239849	0.0239849
PC	18:1(n-10)_19:1	23.1769	23.747	23.1749	0.57007	0.00201797	0.00201797
PC	18:1(n-10)_20:0	26.1632	26.3128	26.1771	0.149622	-0.0139446	0.0139446
PC	18:1(n-10)_20:1	24.8605	25.1731	24.8301	0.312639	0.030323	0.030323
PC	18:1(n-10)_20:1	25.1676	25.4121	25.1231	0.244518	0.0445156	0.0445156
PC	18:1(n-10)_20:2	22.2304	22.7992	22.2364	0.568832	-0.00600815	0.00600815
PC	18:1(n-10)_20:3	19.6874	20.2446	19.6813	0.557194	0.00611115	0.00611115
PC	18:1(n-10)_20:3	21.0127	21.5673	20.9965	0.554535	0.0162392	0.0162392
PC	18:1(n-10)_20:4	18.0797	18.6323	18.075	0.552559	0.00469208	0.00469208
PC	18:1(n-10)_20:5	15.6251	16.0552	15.6137	0.430088	0.0113258	0.0113258
PC	18:1(n-10)_22:1	26.2842	26.4224	26.2975	0.138264	-0.0132809	0.0132809
PC	18:1(n-10)_22:6	17.2684	17.8084	17.2674	0.53998	0.00107956	0.00107956
PC	18:1(n-10)_24:0	27.3073	27.3618	27.27	0.0545559	0.0372486	0.0372486
PC	18:1(n-10)_24:1	26.7603	26.8588	26.7606	0.0984478	-0.000259399	0.000259399
PC	18:1(n-10)_24:2	26.3178	26.4524	26.33	0.134552	-0.0121937	0.0121937
PC	18:1(n-7)_18:1(n-7)	20.7247	21.3004	20.7319	0.575722	-0.0072155	0.0072155
PC	18:1(n-7)_18:1(n-9)	20.9864	21.5566	20.9859	0.57019	0.000507355	0.000507355
PC	18:1(n-7)_18:2	17.9689	18.5307	17.9748	0.561722	-0.0058651	0.0058651
PC	18:1(n-7)_18:2	19.3997	19.9774	19.4068	0.577639	-0.00702667	0.00702667
PC	18:1(n-7)_18:2(n-7)	18.1385	18.7037	18.1456	0.565222	-0.00708961	0.00708961
PC	18:1(n-7)_19:1	22.7216	23.2973	22.7281	0.575722	-0.00644875	0.00644875
PC	18:1(n-7)_20:1(n-7)	24.5202	24.9294	24.5305	0.409241	-0.0103302	0.0103302
PC	18:1(n-7)_20:2(n-7)	21.7759	22.3545	21.7873	0.578617	-0.0113926	0.0113926
PC	18:1(n-7)_20:3	19.3019	19.8744	19.3113	0.572529	-0.00942421	0.00942421
PC	18:1(n-7)_20:3	19.663	20.2227	19.6594	0.559664	0.00361824	0.00361824
PC	18:1(n-7)_20:3	20.6233	21.1895	20.622	0.566221	0.00126648	0.00126648
PC	18:1(n-7)_20:4(n-6)	17.7556	18.3127	17.7604	0.557117	-0.00482368	0.00482368
PC	18:1(n-7)_20:5(n-3)	15.3417	15.7744	15.3417	0.432656	0.00301266	0.00301266
PC	18:1(n-7)_22:1	26.1513	26.2833	26.1445	0.132082	0.00676155	0.00676155
PC	18:1(n-7)_22:3	23.5608	24.128	23.5809	0.567167	-0.0200672	0.0200672
PC	18:1(n-7)_22:5(n-3)	18.1529	18.7124	18.1542	0.559549	-0.00131607	0.00131607
PC	18:1(n-7)_22:6	16.9438	17.4736	16.9433	0.529861	0.00044632	0.00044632
PC	18:1(n-7)_24:3	25.5708	25.774	25.5593	0.203165	0.011549	0.011549
PC	18:1(n-7)_26:1	27.1126	27.1893	27.0974	0.0767498	0.0152149	0.0152149
PC	18:1(n-9)_18:1(n-10)	21.2092	21.7621	21.1904	0.552893	0.0188198	0.0188198
PC	18:1(n-9)_18:2	18.3722	18.9108	18.3506	0.538601	0.0216026	0.0216026
PC	18:1(n-9)_18:2	18.953	19.4958	18.933	0.542753	0.020071	0.020071
PC	18:1(n-9)_18:2	19.4803	20.0145	19.4514	0.53422	0.0289268	0.0289268
PC	18:1(n-9)_18:2(n-10)	19.604	20.1699	19.6066	0.565861	-0.00262451	0.00262451
PC	18:1(n-9)_18:2(n-6)	18.1875	18.7398	18.1813	0.552362	0.00618172	0.00618172
PC	18:1(n-9)_19:1	23.0397	23.5867	23.0132	0.547026	0.0265408	0.0265408
PC	18:1(n-9)_20:0	26.14	26.2879	26.1496	0.147903	-0.00955963	0.00955963
PC	18:1(n-9)_20:1	24.7991	25.1137	24.7571	0.314575	0.0420284	0.0420284
PC	18:1(n-9)_20:1	25.0881	25.3436	25.0394	0.255585	0.0486546	0.0486546
PC	18:1(n-9)_20:1	25.1949	25.4461	25.1645	0.251167	0.0304184	0.0304184
PC	18:1(n-9)_20:2(n-9)	22.4698	23.0197	22.4559	0.549944	0.0138912	0.0138912
PC	18:1(n-9)_20:3	20.676	21.2219	20.6542	0.545952	0.0218296	0.0218296
PC	18:1(n-9)_20:3(n-6)	19.5296	20.0937	19.5305	0.56414	-0.000955582	0.000955582
PC	18:1(n-9)_20:3(n-7)	19.8681	20.4157	19.8521	0.547613	0.0159416	0.0159416
PC	18:1(n-9)_20:3(n-9)	20.8559	21.4158	20.8462	0.559931	0.0096302	0.0096302
PC	18:1(n-9)_20:4(n-6)	17.9493	18.5012	17.9458	0.551962	0.00345802	0.00345802
PC	18:1(n-9)_20:5(n-3)	15.5014	15.9355	15.5008	0.434147	0.000590324	0.000590324
PC	18:1(n-9)_22:1	26.1401	26.2767	26.1371	0.13662	0.00295448	0.00295448
PC	18:1(n-9)_22:1	26.2566	26.3753	26.2459	0.118732	0.0106392	0.0106392
PC	18:1(n-9)_22:3(n-9)	23.8616	24.3304	23.8111	0.468851	0.0504551	0.0504551
PC	18:1(n-9)_22:5(n-3)	18.3326	18.8893	18.3293	0.556726	0.0032959	0.0032959
PC	18:1(n-9)_22:6	16.9057	17.4231	16.8948	0.517403	0.0109196	0.0109196
PC	18:1(n-9)_22:6(n-3)	17.1257	17.656	17.1193	0.530245	0.00638199	0.00638199
PC	18:1(n-9)_24:0	27.2123	27.302	27.2103	0.0897274	0.0019722	0.0019722
PC	18:1(n-9)_24:1	26.7666	26.8496	26.7511	0.0830574	0.0154552	0.0154552
PC	18:1(n-9)_24:2	26.2673	26.3858	26.2575	0.118481	0.00988388	0.00988388
PC	18:1_18:1(n-10)	21.4061	21.959	21.3875	0.552879	0.0186253	0.0186253
PC	18:1_18:1(n-9)	21.9702	22.5231	21.9581	0.55283	0.0121632	0.0121632
PC	18:1_18:2(n-10)	19.4276	19.9857	19.4226	0.558147	0.00498962	0.00498962
PC	18:1_18:2(n-6)	17.8292	18.3843	17.8307	0.555025	-0.00147629	0.00147629
PC	18:1_18:2(n-7)	18.3372	18.9058	18.3456	0.568609	-0.00844765	0.00844765
PC	18:1_18:3(n-3)	15.3889	15.831	15.4016	0.442164	-0.012723	0.012723
PC	18:1_18:3(n-3)	15.6021	16.0334	15.5932	0.431287	0.00885773	0.00885773
PC	18:1_18:3(n-3)	16.032	16.5103	16.038	0.478289	-0.00600624	0.00600624
PC	18:1_18:3(n-7)	16.7013	17.2167	16.6977	0.515333	0.00361824	0.00361824
PC	18:1_20:1(n-10)	24.7064	25.0354	24.6608	0.329073	0.0455494	0.0455494
PC	18:1_20:1(n-10)	24.8605	25.1731	24.8301	0.312639	0.030323	0.030323
PC	18:1_20:1(n-7)	24.7038	25.0587	24.6894	0.354889	0.0143871	0.0143871
PC	18:1_20:1(n-9)	24.7991	25.1137	24.7571	0.314575	0.0420284	0.0420284
PC	18:1_20:2(n-6)	21.9699	22.5469	21.9822	0.577038	-0.0123272	0.0123272
PC	18:1_20:3(n-3)	19.2095	19.7822	19.2191	0.57267	-0.00959396	0.00959396
PC	18:1_20:3(n-7)	19.663	20.2227	19.6594	0.559664	0.00361824	0.00361824
PC	18:1_20:3(n-9)	20.676	21.2219	20.6542	0.545952	0.0218296	0.0218296
PC	18:1_20:4(n-3)	16.7857	17.3033	16.7802	0.517653	0.00549316	0.00549316
PC	18:1_20:4(n-6)	19.1188	19.6728	19.1098	0.554018	0.00900078	0.00900078
PC	18:1_20:5(n-3)	16.1813	16.6665	16.1828	0.485249	-0.00156021	0.00156021
PC	18:1_22:1(n-7)	26.1513	26.2833	26.1445	0.132082	0.00676155	0.00676155
PC	18:1_22:1(n-9)	26.1401	26.2767	26.1371	0.13662	0.00295448	0.00295448
PC	18:1_22:4(n-6)	21.5043	22.0905	21.52	0.586254	-0.0157318	0.0157318
PC	18:1_22:5(n-3)	18.8706	19.4273	18.8646	0.556768	0.00592804	0.00592804
PC	18:1_22:5(n-6)	19.7979	20.3759	19.8124	0.577961	-0.0144768	0.0144768
PC	18:1_22:6(n-3)	16.9226	17.4638	16.9339	0.541294	-0.0113621	0.0113621
PC	18:1_24:1(n-10)	26.7607	26.8588	26.7606	0.098114	7.43866e-05	7.43866e-05
PC	18:1_24:1(n-9)	26.7666	26.8496	26.7511	0.0830574	0.0154552	0.0154552
PC	18:1_24:2(n-6)	26.336	26.4516	26.3292	0.115631	0.00679398	0.00679398
PC	18:1_24:2(n-9)	26.2673	26.3858	26.2575	0.118481	0.00988388	0.00988388
PC	18:1_24:4(n-6)	24.0948	24.6162	24.1491	0.521408	-0.0543327	0.0543327
PC	18:1_24:5(n-3)	21.6063	22.1741	21.6045	0.567837	0.00177002	0.00177002
PC	18:1_24:5(n-6)	22.4698	23.0203	22.4565	0.550489	0.0133533	0.0133533
PC	18:1_24:6(n-3)	19.6601	20.2041	19.6408	0.54402	0.0192451	0.0192451
PC	18:2(n-6)_19:1	20.0863	20.6579	20.0937	0.571627	-0.00741768	0.00741768
PC	18:2(n-6)_20:0	25.2863	25.5328	25.2698	0.246489	0.016468	0.016468
PC	18:2(n-6)_20:1	21.9699	22.547	21.9822	0.577065	-0.0123539	0.0123539
PC	18:2(n-6)_20:2	19.048	19.6005	19.0376	0.552521	0.010437	0.010437
PC	18:2(n-6)_22:1	25.2762	25.528	25.264	0.251789	0.0121803	0.0121803
PC	18:2(n-6)_22:5(n-3)	15.414	15.8547	15.4241	0.44071	-0.010107	0.010107
PC	18:2(n-6)_22:6	14.4068	14.7792	14.394	0.372405	0.0128403	0.0128403
PC	18:2(n-6)_22:6	14.5373	14.9274	14.5354	0.390115	0.0019474	0.0019474
PC	18:2(n-6)_24:0	26.9169	26.9991	26.9048	0.0821934	0.012146	0.012146
PC	18:2(n-6)_24:1	26.336	26.4516	26.3292	0.115631	0.00679398	0.00679398
PC	18:2(n-6)_24:3	24.0948	24.6162	24.1491	0.521408	-0.0543327	0.0543327
PC	18:2(n-7)_20:4	15.3339	15.768	15.3339	0.434129	0.00123692	0.00123692
PC	18:2_18:2(n-10)	16.4037	16.8784	16.3797	0.474667	0.0239849	0.0239849
PC	18:2_20:5(n-3)	13.2535	13.555	13.2404	0.301519	0.0131416	0.0131416
PC	18:2_20:5(n-3)	13.7623	14.1108	13.7621	0.348548	0.000225067	0.000225067
PC	18:3(n-3)_20:3(n-3)	14.1014	14.4631	14.0941	0.361757	0.00723648	0.00723648
PC	18:3(n-3)_20:4	13.2535	13.555	13.2404	0.301519	0.0131416	0.0131416
PC	18:3(n-3)_20:5(n-3)	11.8533	12.0714	11.8343	0.21804	0.0190859	0.0190859
PC	18:3(n-3)_22:5(n-3)	13.5119	13.8277	13.4962	0.315766	0.0157347	0.0157347
PC	18:3(n-3)_22:6	12.7801	13.0687	12.7823	0.288589	-0.00225639	0.00225639
PC	20:0_20:4(n-6)	25.1846	25.4386	25.1553	0.253971	0.0292568	0.0292568
PC	20:1_20:5(n-3)	19.3384	19.8642	19.3011	0.525751	0.0373497	0.0373497
PC	20:1_22:4(n-6)	24.5622	24.953	24.5595	0.390739	0.00279427	0.00279427
PC	20:2(n-6)_20:4(n-6)	18.7635	19.3227	18.7603	0.559277	0.00315666	0.00315666
PC	20:2_20:5(n-3)	16.2358	16.7129	16.2258	0.477045	0.00999451	0.00999451
PC	20:3(n-3)_20:5(n-3)	14.0292	14.4089	14.0429	0.379752	-0.0137453	0.0137453
PC	20:4(n-3)_22:5(n-3)	14.3813	14.7557	14.3716	0.374399	0.00971317	0.00971317
PC	20:4(n-6)_24:0	26.8629	26.9402	26.8445	0.0773563	0.0183506	0.0183506
PC	20:4(n-6)_24:1	26.2928	26.4043	26.2777	0.11154	0.0150928	0.0150928
PC	20:4_20:4(n-3)	14.0728	14.4329	14.0655	0.360026	0.00730515	0.00730515
PC	20:4_20:5(n-3)	12.9984	13.2898	12.991	0.291357	0.00740623	0.00740623
PC	20:4_22:5(n-3)	15.1122	15.5374	15.1209	0.425225	-0.00872231	0.00872231
PC	20:5(n-3)_20:5(n-3)	11.6623	11.8702	11.6427	0.207878	0.0196104	0.0196104
PC	20:5(n-3)_22:5(n-3)	13.3107	13.6174	13.2989	0.306663	0.0118303	0.0118303
PC	20:5(n-3)_24:0	26.5352	26.6381	26.5294	0.102934	0.0058136	0.0058136
PC	20:5(n-3)_24:1	25.7284	25.894	25.7007	0.165514	0.0277596	0.0277596
PC	20:5(n-3)_26:1	26.4944	26.5884	26.4765	0.0940094	0.0179386	0.0179386
PC	22:5(n-3)_22:5(n-3)	15.4466	15.8919	15.4594	0.445336	-0.0128651	0.0128651
PC	22:5(n-3)_22:6	14.4886	14.8784	14.4885	0.389785	8.39233e-05	8.39233e-05
PC	22:5(n-3)_24:0	26.8328	26.9081	26.8115	0.0752563	0.0213451	0.0213451
PC	22:5(n-3)_24:1	26.298	26.4041	26.2774	0.106094	0.0205631	0.0205631
PC	22:5(n-3)_26:0	27.1918	27.2611	27.1693	0.0692654	0.0224514	0.0224514
PC	22:5(n-3)_26:1	26.7885	26.8767	26.7791	0.0881538	0.00942612	0.00942612
PE	14:0_16:1(n-7)	13.9348	14.2926	13.9332	0.357827	0.00160313	0.00160313
PE	14:0_18:1(n-7)	17.2254	17.7856	17.2451	0.560165	-0.0197296	0.0197296
PE	14:0_18:1(n-9)	17.4472	17.9898	17.4442	0.542604	0.00299454	0.00299454
PE	14:0_18:2(n-6)	14.7965	15.1916	14.7886	0.395085	0.00786114	0.00786114
PE	14:0_20:4(n-6)	14.6129	15.008	14.6124	0.395038	0.000486374	0.000486374
PE	14:0_20:5(n-3)	12.8745	13.1661	12.8744	0.291557	0.000144005	0.000144005
PE	14:1(n-10)_18:1	15.7453	16.2117	15.7605	0.466396	-0.0151529	0.0151529
PE	15:0_18:1(n-9)	19.5768	20.1519	19.5887	0.575058	-0.011837	0.011837
PE	16:0_16:1(n-10)	18.2673	18.8357	18.2762	0.568422	-0.00888824	0.00888824
PE	16:0_16:1(n-7)	17.5627	18.1333	17.5846	0.57061	-0.0218277	0.0218277
PE	16:0_16:1(n-9)	17.9906	18.5586	18.0023	0.567984	-0.0117264	0.0117264
PE	16:0_18:1(n-7)	21.4739	22.0544	21.4836	0.580553	-0.00969696	0.00969696
PE	16:0_18:1(n-9)	21.78	22.3445	21.7771	0.564445	0.00291634	0.00291634
PE	16:0_18:2(n-6)	18.7114	19.2867	18.7244	0.575352	-0.0130329	0.0130329
PE	16:0_18:3(n-3)	15.9446	16.4245	15.9585	0.47987	-0.0138168	0.0138168
PE	16:0_18:3(n-3)	16.0665	16.5443	16.0696	0.477798	-0.00303078	0.00303078
PE	16:0_18:3(n-3)	16.4159	16.9053	16.4049	0.489454	0.0110111	0.0110111
PE	16:0_18:3(n-6)	16.7283	17.2487	16.7281	0.52035	0.000198364	0.000198364
PE	16:0_20:3(n-3)	19.7124	20.2776	19.7143	0.565187	-0.00184441	0.00184441
PE	16:0_20:3(n-6)	20.0658	20.6459	20.0818	0.580168	-0.0160027	0.0160027
PE	16:0_20:3(n-9)	21.4302	21.9981	21.4268	0.567896	0.00338745	0.00338745
PE	16:0_20:4(n-3)	17.3381	17.885	17.342	0.54697	-0.00391197	0.00391197
PE	16:0_20:4(n-6)	18.4887	19.0601	18.4988	0.571308	-0.0100384	0.0100384
PE	16:0_20:5(n-3)	15.9281	16.4075	15.9427	0.479462	-0.0146303	0.0146303
PE	16:0_22:5(n-3)	18.8365	19.4095	18.8468	0.572977	-0.0103188	0.0103188
PE	16:0_22:5(n-6)	20.329	20.8842	20.3189	0.555223	0.0100212	0.0100212
PE	16:1(n-10)_17:1	16.8252	17.3267	16.8025	0.501472	0.0227394	0.0227394
PE	16:1(n-10)_18:1(n-9)	18.962	19.522	18.9591	0.559933	0.00292969	0.00292969
PE	16:1(n-10)_18:2	16.4549	16.9491	16.4458	0.494188	0.00916672	0.00916672
PE	16:1(n-10)_18:2(n-6)	15.9215	16.3798	15.917	0.458317	0.00453186	0.00453186
PE	16:1(n-10)_20:2	19.7723	20.3532	19.7897	0.5809	-0.0174541	0.0174541
PE	16:1(n-10)_20:4	15.6449	16.0909	15.6474	0.446018	-0.00246334	0.00246334
PE	16:1(n-10)_20:5(n-3)	13.7063	14.046	13.7011	0.339657	0.00521755	0.00521755
PE	16:1(n-10)_22:0	26.539	26.6555	26.5478	0.116484	-0.00878143	0.00878143
PE	16:1(n-10)_22:1	25.7911	25.9611	25.7789	0.16991	0.0122681	0.0122681
PE	16:1(n-10)_22:5	15.9869	16.469	15.9997	0.482101	-0.0128279	0.0128279
PE	16:1(n-10)_22:6	15.0293	15.4372	15.0247	0.407951	0.00455189	0.00455189
PE	16:1(n-10)_24:0	27.0387	27.1287	27.0363	0.0899887	0.00243378	0.00243378
PE	16:1(n-10)_24:1	26.4884	26.603	26.492	0.114601	-0.00362587	0.00362587
PE	16:1(n-10)_24:2	25.801	25.9661	25.7847	0.165043	0.0163326	0.0163326
PE	16:1(n-10)_26:0	27.3865	27.4275	27.3354	0.0409718	0.0510941	0.0510941
PE	16:1(n-7)_16:1(n-10)	15.0255	15.4415	15.0288	0.415987	-0.00331402	0.00331402
PE	16:1(n-7)_16:1(n-7)	14.5002	14.9027	14.5117	0.402474	-0.0115099	0.0115099
PE	16:1(n-7)_17:0	19.7702	20.3464	19.783	0.576168	-0.0127316	0.0127316
PE	16:1(n-7)_17:1	16.2004	16.6944	16.2087	0.494022	-0.00831032	0.00831032
PE	16:1(n-7)_18:0	21.9078	22.508	21.9428	0.600224	-0.0350456	0.0350456
PE	16:1(n-7)_18:1	18.4616	19.0294	18.4683	0.567831	-0.00675392	0.00675392
PE	16:1(n-7)_18:1(n-7)	18.0583	18.635	18.0778	0.576767	-0.0194798	0.0194798
PE	16:1(n-7)_18:1(n-9)	18.2712	18.8263	18.2669	0.55512	0.00432396	0.00432396
PE	16:1(n-7)_18:2(n-6)	15.3804	15.8252	15.3961	0.444852	-0.0156927	0.0156927
PE	16:1(n-7)_19:1	20.1132	20.707	20.1426	0.593834	-0.0294399	0.0294399
PE	16:1(n-7)_20:2	19.9528	20.5187	19.955	0.565914	-0.00213051	0.00213051
PE	16:1(n-7)_20:3	17.8744	18.4415	17.887	0.567112	-0.012619	0.012619
PE	16:1(n-7)_20:4	15.1816	15.616	15.1963	0.434456	-0.0147047	0.0147047
PE	16:1(n-7)_22:5	15.5168	15.9774	15.5404	0.460683	-0.0236874	0.0236874
PE	16:1(n-7)_24:0	26.9215	27.0056	26.9114	0.0841103	0.0100994	0.0100994
PE	16:1(n-7)_24:1	26.3715	26.4918	26.3728	0.120335	-0.00125122	0.00125122
PE	16:1(n-7)_24:2	25.623	25.8432	25.6411	0.220165	-0.0180531	0.0180531
PE	16:1(n-7)_26:1	26.8457	26.934	26.8381	0.0883331	0.00753784	0.00753784
PE	16:1_16:1(n-10)	15.3028	15.729	15.3043	0.426115	-0.00144768	0.00144768
PE	16:1_16:1(n-10)	15.5139	15.9545	15.5188	0.44062	-0.00486946	0.00486946
PE	16:1_16:1(n-7)	14.8043	15.2149	14.811	0.4106	-0.00674057	0.00674057
PE	16:1_18:1(n-10)	18.4346	18.9892	18.4284	0.55463	0.00617599	0.00617599
PE	16:1_18:1(n-7)	18.4616	19.0294	18.4683	0.567831	-0.00675392	0.00675392
PE	16:1_18:1(n-9)	19.8131	20.3889	19.8253	0.575802	-0.0122967	0.0122967
PE	16:1_18:2(n-6)	15.7141	16.2111	15.7599	0.496974	-0.0457716	0.0457716
PE	16:1_20:5(n-3)	13.327	13.6408	13.3209	0.313787	0.00614834	0.00614834
PE	16:1_20:5(n-3)	13.5441	13.8852	13.5501	0.341053	-0.00600243	0.00600243
PE	17:0_18:1(n-10)	24.0079	24.4906	23.999	0.482676	0.00890541	0.00890541
PE	17:0_18:1(n-7)	23.5224	24.0951	23.5444	0.572723	-0.0220032	0.0220032
PE	17:0_18:1(n-9)	23.8731	24.3403	23.8226	0.467239	0.0504856	0.0504856
PE	17:0_18:2(n-6)	20.8934	21.4839	20.9138	0.590508	-0.0203648	0.0203648
PE	17:0_20:4(n-6)	20.6828	21.2674	20.6992	0.584671	-0.01647	0.01647
PE	17:0_20:5(n-3)	18.0025	18.5744	18.018	0.571901	-0.0154228	0.0154228
PE	17:0_22:5(n-3)	20.2089	20.7704	20.2057	0.561445	0.0032196	0.0032196
PE	17:0_22:5(n-3)	20.975	21.5565	20.9858	0.581486	-0.010788	0.010788
PE	17:1_18:1(n-10)	20.5179	21.0976	20.5309	0.579685	-0.0129852	0.0129852
PE	17:1_18:1(n-7)	20.128	20.7058	20.1414	0.577831	-0.0134411	0.0134411
PE	17:1_18:1(n-9)	20.3646	20.9256	20.3601	0.561007	0.00448036	0.00448036
PE	17:1_20:4(n-6)	17.0341	17.5627	17.0291	0.528614	0.00493431	0.00493431
PE	17:1_20:5(n-3)	14.6952	15.0835	14.6849	0.388349	0.0102949	0.0102949
PE	17:1_22:5(n-3)	17.2122	17.7604	17.2206	0.548225	-0.00849152	0.00849152
PE	18:0_18:1(n-7)	25.127	25.4147	25.1262	0.287666	0.000804901	0.000804901
PE	18:0_18:1(n-9)	25.2691	25.5065	25.238	0.2374	0.0311356	0.0311356
PE	18:0_18:2(n-6)	23.0248	23.6102	23.0367	0.585411	-0.0118275	0.0118275
PE	18:0_18:2(n-7)	23.1459	23.724	23.1514	0.578058	-0.00550652	0.00550652
PE	18:0_18:3(n-3)	20.3602	20.9334	20.3678	0.573202	-0.00766754	0.00766754
PE	18:0_18:3(n-3)	20.7527	21.3246	20.7559	0.571894	-0.00316238	0.00316238
PE	18:0_18:3(n-6)	21.1064	21.6945	21.123	0.588099	-0.0166073	0.0166073
PE	18:0_18:3(n-7)	21.5928	22.1832	21.6137	0.590332	-0.020834	0.020834
PE	18:0_20:1(n-10)	26.3125	26.4338	26.3098	0.121317	0.00265503	0.00265503
PE	18:0_20:1(n-7)	26.2461	26.3794	26.2504	0.133333	-0.00435448	0.00435448
PE	18:0_20:1(n-9)	26.2896	26.419	26.2937	0.129478	-0.00418854	0.00418854
PE	18:0_20:2(n-10)	25.7899	25.9661	25.7847	0.176138	0.00523758	0.00523758
PE	18:0_20:2(n-6)	25.5098	25.7251	25.5011	0.21529	0.0086956	0.0086956
PE	18:0_20:2(n-7)	25.5481	25.7524	25.5336	0.204279	0.0144978	0.0144978
PE	18:0_20:2(n-9)	25.6831	25.867	25.6691	0.183958	0.0139542	0.0139542
PE	18:0_20:2(n-9)	25.8483	26.0113	25.8369	0.16291	0.0114326	0.0114326
PE	18:0_20:3(n-3)	23.8662	24.3975	23.8893	0.531319	-0.0230846	0.0230846
PE	18:0_20:3(n-6)	24.1895	24.6854	24.2327	0.495996	-0.0432758	0.0432758
PE	18:0_20:3(n-6)	24.5921	24.9825	24.5957	0.390366	-0.00357628	0.00357628
PE	18:0_20:3(n-7)	24.428	24.8561	24.4406	0.428057	-0.0125637	0.0125637
PE	18:0_20:3(n-9)	25.1044	25.3612	25.0609	0.256771	0.043541	0.043541
PE	18:0_20:4(n-3)	21.6743	22.2473	21.6786	0.572987	-0.00430298	0.00430298
PE	18:0_20:4(n-3)	22.1129	22.6893	22.1259	0.576378	-0.013031	0.013031
PE	18:0_20:4(n-6)	22.8041	23.3839	22.8128	0.579742	-0.0086422	0.0086422
PE	18:0_20:5(n-3)	20.2032	20.7713	20.2066	0.568033	-0.00336456	0.00336456
PE	18:0_22:1(n-10)	26.8455	26.9425	26.8468	0.0969849	-0.00133705	0.00133705
PE	18:0_22:1(n-9)	26.8695	26.9343	26.8385	0.0648689	0.0309944	0.0309944
PE	18:0_22:2(n-10)	26.4884	26.603	26.492	0.114601	-0.00362587	0.00362587
PE	18:0_22:2(n-6)	26.4172	26.5226	26.406	0.10541	0.0112648	0.0112648
PE	18:0_22:2(n-9)	26.4612	26.5731	26.4601	0.11183	0.00117111	0.00117111
PE	18:0_22:3(n-6)	25.8482	26.0127	25.8385	0.164429	0.00969887	0.00969887
PE	18:0_22:3(n-7)	25.8627	26.0241	25.8516	0.161386	0.0110245	0.0110245
PE	18:0_22:3(n-9)	26.0356	26.1757	26.0242	0.140081	0.0114365	0.0114365
PE	18:0_22:4(n-3)	24.85	25.1682	24.8241	0.31823	0.0258522	0.0258522
PE	18:0_22:4(n-6)	25.1095	25.3765	25.0796	0.266935	0.0299816	0.0299816
PE	18:0_22:5(n-3)	23.0434	23.619	23.0454	0.575569	-0.00199699	0.00199699
PE	18:0_22:6(n-3)	21.9423	22.5195	21.9544	0.577122	-0.012085	0.012085
PE	18:0_24:2(n-9)	26.9032	26.9939	26.8995	0.0906925	0.00375366	0.00375366
PE	18:0_24:3(n-9)	26.5967	26.696	26.5906	0.099369	0.00603867	0.00603867
PE	18:0_24:5(n-3)	25.3553	25.5794	25.3263	0.224104	0.0290737	0.0290737
PE	18:0_24:6(n-3)	24.3624	24.8021	24.3746	0.439734	-0.012228	0.012228
PE	18:1(n-10)_18:2	19.5669	20.1415	19.5783	0.574671	-0.0114555	0.0114555
PE	18:1(n-10)_18:2	19.762	20.3532	19.7897	0.591202	-0.0277557	0.0277557
PE	18:1(n-10)_18:2(n-10)	20.4323	21.0312	20.465	0.598907	-0.0327148	0.0327148
PE	18:1(n-10)_19:1	24.284	24.7534	24.3152	0.469395	-0.0312195	0.0312195
PE	18:1(n-10)_20:1	25.4276	25.6518	25.4134	0.224142	0.0142651	0.0142651
PE	18:1(n-10)_20:1	25.6342	25.8365	25.6332	0.202217	0.0010891	0.0010891
PE	18:1(n-10)_20:2	23.4227	23.9564	23.3935	0.53363	0.0292187	0.0292187
PE	18:1(n-10)_20:2	24.1113	24.5889	24.1163	0.477661	-0.00508881	0.00508881
PE	18:1(n-10)_20:2(n-10)	23.841	24.3163	23.7948	0.475319	0.0462074	0.0462074
PE	18:1(n-10)_20:2(n-10)	23.9657	24.4574	23.9597	0.49165	0.00603485	0.00603485
PE	18:1(n-10)_20:3	20.9084	21.474	20.9039	0.565592	0.00446892	0.00446892
PE	18:1(n-10)_20:3	22.202	22.778	22.2152	0.576019	-0.0131397	0.0131397
PE	18:1(n-10)_20:4	19.3041	19.8653	19.3022	0.561237	0.00186539	0.00186539
PE	18:1(n-10)_20:5	16.6624	17.1707	16.6542	0.508322	0.00823975	0.00823975
PE	18:1(n-10)_22:1	26.3715	26.4842	26.3645	0.112724	0.00697517	0.00697517
PE	18:1(n-10)_22:1	26.4884	26.603	26.492	0.114601	-0.00362587	0.00362587
PE	18:1(n-10)_22:2	25.801	25.9661	25.7847	0.165043	0.0163326	0.0163326
PE	18:1(n-10)_22:3	24.8829	25.191	24.8522	0.308083	0.0307674	0.0307674
PE	18:1(n-10)_22:6	18.4864	19.0464	18.4852	0.559946	0.00123978	0.00123978
PE	18:1(n-7)_18:1(n-7)	21.9421	22.5333	21.9684	0.591223	-0.0263519	0.0263519
PE	18:1(n-7)_18:2(n-6)	19.2094	19.78	19.217	0.570629	-0.00755501	0.00755501
PE	18:1(n-7)_18:2(n-7)	19.9479	20.5233	19.9595	0.575333	-0.0115376	0.0115376
PE	18:1(n-7)_20:1	25.3305	25.5714	25.3166	0.240944	0.0138969	0.0138969
PE	18:1(n-7)_20:1	25.5538	25.7524	25.5336	0.198557	0.0202198	0.0202198
PE	18:1(n-7)_20:1(n-7)	25.2234	25.4822	25.2085	0.258778	0.0149784	0.0149784
PE	18:1(n-7)_20:2	23.3899	23.9413	23.3775	0.551449	0.0124035	0.0124035
PE	18:1(n-7)_20:2(n-7)	22.9651	23.5273	22.954	0.562164	0.0110645	0.0110645
PE	18:1(n-7)_20:3	20.5095	21.0917	20.5251	0.582224	-0.0155697	0.0155697
PE	18:1(n-7)_20:3	21.8118	22.3947	21.8281	0.582945	-0.0162754	0.0162754
PE	18:1(n-7)_20:4(n-6)	18.9659	19.5473	18.9844	0.5814	-0.0185032	0.0185032
PE	18:1(n-7)_22:1	26.3715	26.4918	26.3728	0.120335	-0.00125122	0.00125122
PE	18:1(n-7)_22:3	24.6082	24.9908	24.6059	0.382555	0.00232697	0.00232697
PE	18:1(n-7)_22:5(n-3)	19.3307	19.9008	19.3377	0.570068	-0.0069561	0.0069561
PE	18:1(n-7)_24:0	27.2197	27.2961	27.2044	0.0763874	0.0153084	0.0153084
PE	18:1(n-7)_24:1	26.8479	26.938	26.8422	0.0901108	0.00565529	0.00565529
PE	18:1(n-9)_18:1(n-10)	22.4225	22.9907	22.4272	0.568153	-0.00464249	0.00464249
PE	18:1(n-9)_18:2	19.6008	20.1558	19.5926	0.555061	0.00816345	0.00816345
PE	18:1(n-9)_19:0	25.7413	25.9204	25.7316	0.179083	0.00973892	0.00973892
PE	18:1(n-9)_19:0	25.9428	26.0976	25.9358	0.154833	0.00698853	0.00698853
PE	18:1(n-9)_19:1	24.168	24.6349	24.1716	0.46689	-0.0036335	0.0036335
PE	18:1(n-9)_20:0	26.2908	26.4186	26.2933	0.127748	-0.00241852	0.00241852
PE	18:1(n-9)_20:1	25.3837	25.5982	25.3489	0.214468	0.0348377	0.0348377
PE	18:1(n-9)_20:1	25.5732	25.7642	25.5477	0.191029	0.0255184	0.0255184
PE	18:1(n-9)_20:1	25.6831	25.867	25.6691	0.183958	0.0139542	0.0139542
PE	18:1(n-9)_20:2	23.2678	23.8189	23.2489	0.551105	0.0188866	0.0188866
PE	18:1(n-9)_20:2(n-9)	23.6615	24.1638	23.621	0.502335	0.0405216	0.0405216
PE	18:1(n-9)_20:3	20.7469	21.3018	20.7333	0.554865	0.0136547	0.0136547
PE	18:1(n-9)_20:3	21.8659	22.3992	21.8326	0.533323	0.0332851	0.0332851
PE	18:1(n-9)_20:3(n-9)	22.0708	22.6427	22.079	0.571947	-0.00822449	0.00822449
PE	18:1(n-9)_20:4(n-6)	19.1686	19.7337	19.1707	0.565123	-0.00206947	0.00206947
PE	18:1(n-9)_20:5(n-3)	16.5275	17.0369	16.528	0.509342	-0.00044632	0.00044632
PE	18:1(n-9)_22:0	26.9265	27.0244	26.9306	0.0979252	-0.00407219	0.00407219
PE	18:1(n-9)_22:1	26.4656	26.5774	26.4646	0.111774	0.000928879	0.000928879
PE	18:1(n-9)_22:2	25.773	25.931	25.7439	0.158031	0.0290318	0.0290318
PE	18:1(n-9)_22:3	24.8077	25.1285	24.7753	0.320761	0.0324497	0.0324497
PE	18:1(n-9)_22:4(n-6)	22.185	22.7488	22.1858	0.56374	-0.000743866	0.000743866
PE	18:1(n-9)_22:5(n-3)	19.5345	20.0924	19.5292	0.557859	0.00532341	0.00532341
PE	18:1(n-9)_24:0	27.299	27.3811	27.2892	0.0820942	0.00977325	0.00977325
PE	18:1(n-9)_24:1	26.9032	26.9952	26.9008	0.0919456	0.00247574	0.00247574
PE	18:1(n-9)_24:2(n-9)	26.4656	26.5774	26.4646	0.111774	0.000928879	0.000928879
PE	18:1(n-9)_26:0	27.6079	27.6934	27.601	0.085453	0.00695419	0.00695419
PE	18:1_18:1(n-10)	22.6077	23.1845	22.6178	0.576807	-0.0100517	0.0100517
PE	18:1_18:2(n-10)	20.6609	21.2225	20.6547	0.561569	0.00621605	0.00621605
PE	18:1_18:2(n-10)	20.8334	21.4054	20.8359	0.572031	-0.00256157	0.00256157
PE	18:1_18:2(n-6)	20.0658	20.6459	20.0818	0.580168	-0.0160027	0.0160027
PE	18:1_18:2(n-7)	19.5566	20.129	19.5658	0.572443	-0.00923729	0.00923729
PE	18:1_18:3(n-3)	16.653	17.1775	16.6606	0.52449	-0.00756836	0.00756836
PE	18:1_18:3(n-3)	17.0636	17.6146	17.0793	0.551044	-0.0157452	0.0157452
PE	18:1_20:1(n-10)	25.3064	25.5383	25.2765	0.231939	0.0298519	0.0298519
PE	18:1_20:1(n-10)	25.4276	25.6518	25.4134	0.224142	0.0142651	0.0142651
PE	18:1_20:1(n-7)	25.3305	25.5714	25.3166	0.240944	0.0138969	0.0138969
PE	18:1_20:1(n-9)	25.3837	25.5982	25.3489	0.214468	0.0348377	0.0348377
PE	18:1_20:2(n-7)	23.1747	23.7524	23.1805	0.577721	-0.00575829	0.00575829
PE	18:1_20:2(n-7)	23.3899	23.9413	23.3775	0.551449	0.0124035	0.0124035
PE	18:1_20:3(n-9)	21.8659	22.3992	21.8326	0.533323	0.0332851	0.0332851
PE	18:1_20:4(n-6)	19.7923	20.3627	19.7992	0.570408	-0.00694656	0.00694656
PE	18:1_20:4(n-6)	20.329	20.8842	20.3189	0.555223	0.0100212	0.0100212
PE	18:1_20:5(n-3)	16.3677	16.8774	16.3788	0.509697	-0.0111141	0.0111141
PE	18:1_20:5(n-3)	17.0915	17.6467	17.1104	0.555235	-0.0188999	0.0188999
PE	18:1_22:1(n-10)	26.3705	26.4842	26.3645	0.113701	0.00599861	0.00599861
PE	18:1_22:1(n-9)	26.4656	26.5774	26.4646	0.111774	0.000928879	0.000928879
PE	18:1_22:2(n-10)	25.801	25.9661	25.7847	0.165043	0.0163326	0.0163326
PE	18:1_22:2(n-7)	25.6208	25.8399	25.6372	0.219084	-0.0163937	0.0163937
PE	18:1_22:2(n-9)	25.773	25.931	25.7439	0.158031	0.0290318	0.0290318
PE	18:1_22:3(n-9)	24.8077	25.1285	24.7753	0.320761	0.0324497	0.0324497
PE	18:1_22:4(n-6)	23.1042	23.7138	23.1411	0.609537	-0.036808	0.036808
PE	18:1_22:5(n-3)	20.0479	20.6402	20.0761	0.592337	-0.0281906	0.0281906
PE	18:1_22:5(n-6)	20.8486	21.4576	20.8877	0.608995	-0.039072	0.039072
PE	18:1_22:5(n-6)	21.0095	21.5833	21.0124	0.573748	-0.00286674	0.00286674
PE	18:1_24:1(n-7)	26.8479	26.938	26.8422	0.0901108	0.00565529	0.00565529
PE	18:1_24:1(n-9)	26.9032	26.9952	26.9008	0.0919456	0.00247574	0.00247574
PE	18:1_24:5(n-3)	22.7484	23.3316	22.7616	0.583218	-0.013195	0.013195
PE	18:2(n-6)_20:0	25.7158	25.9042	25.7126	0.188374	0.00317001	0.00317001
PE	18:2(n-6)_20:4	16.1146	16.5934	16.1151	0.478874	-0.000514984	0.000514984
PE	18:2(n-6)_22:0	26.5612	26.6691	26.5622	0.107853	-0.000940323	0.000940323
PE	18:2(n-6)_22:5	16.4649	16.9754	16.4704	0.510517	-0.00546265	0.00546265
PE	18:2(n-6)_22:6	15.4392	15.8783	15.4465	0.439095	-0.00731659	0.00731659
PE	18:2(n-6)_24:0	27.0187	27.109	27.0163	0.0902367	0.00239182	0.00239182
PE	18:2(n-6)_26:0	27.353	27.45	27.3578	0.0970135	-0.00483131	0.00483131
PE	18:3(n-3)_22:5(n-3)	14.265	14.636	14.2579	0.371061	0.00708866	0.00708866
PE	18:3(n-3)_22:6	13.4582	13.7884	13.4593	0.330115	-0.00104809	0.00104809
PE	19:0_20:4(n-6)	24.6965	25.0436	24.6708	0.347054	0.0256977	0.0256977
PE	19:0_22:5(n-3)	24.8299	25.1576	24.8111	0.327736	0.018774	0.018774
PE	19:1_22:5(n-3)	21.3811	21.9439	21.3723	0.562763	0.00881004	0.00881004
PE	20:0_22:5(n-3)	25.6885	25.8679	25.6701	0.17938	0.018383	0.018383
PE	20:1(n-10)_20:4	23.192	23.7527	23.1808	0.56069	0.0112667	0.0112667
PE	20:1(n-7)_20:4	22.9652	23.5388	22.9652	0.573668	-0.00253105	0.00253105
PE	20:1_20:4(n-6)	23.0666	23.6093	23.0358	0.542759	0.0308247	0.0308247
PE	20:1_22:5(n-3)	23.3417	23.8839	23.3167	0.542219	0.0249462	0.0249462
PE	20:2_20:4(n-6)	20.8486	21.4291	20.8595	0.580524	-0.0108452	0.0108452
PE	20:3(n-3)_20:5(n-3)	14.8587	15.2706	14.8645	0.411836	-0.00581074	0.00581074
PE	20:5(n-3)_24:0	26.6823	26.7795	26.6782	0.0972137	0.00410461	0.00410461
PE	22:5(n-3)_24:0	26.9441	27.036	26.9424	0.0919437	0.00170708	0.00170708
PE	22:5(n-3)_24:1	26.4755	26.5749	26.462	0.0994282	0.0134449	0.0134449
PG	14:0_18:1(n-10)	12.9238	13.2211	12.9263	0.297312	-0.00250435	0.00250435
PG	14:0_18:1(n-10)	14.4966	14.8861	14.4959	0.389458	0.000761986	0.000761986
PG	14:0_18:1(n-7)	12.6602	12.9568	12.6764	0.296556	-0.0162001	0.0162001
PG	14:0_18:1(n-7)	14.2467	14.6317	14.2538	0.384983	-0.00705719	0.00705719
PG	14:0_18:1(n-9)	12.831	13.1195	12.8304	0.288422	0.00069046	0.00069046
PG	16:0_16:1(n-10)	13.2246	13.5399	13.2261	0.315213	-0.00148201	0.00148201
PG	16:0_16:1(n-10)	15.0056	15.4201	15.0083	0.414526	-0.00269413	0.00269413
PG	16:0_16:1(n-7)	12.8166	13.1261	12.8367	0.30955	-0.0200701	0.0200701
PG	16:0_16:1(n-7)	14.4806	14.883	14.493	0.402406	-0.0123243	0.0123243
PG	16:0_18:1(n-10)	15.7859	16.3036	15.8461	0.517703	-0.0602188	0.0602188
PG	16:0_18:1(n-10)	16.3292	16.8285	16.3333	0.499287	-0.00406075	0.00406075
PG	16:0_18:1(n-10)	18.0973	18.6663	18.1086	0.568989	-0.0113087	0.0113087
PG	16:0_18:1(n-9)	15.6632	16.1169	15.6718	0.453699	-0.00854683	0.00854683
PG	16:0_18:1(n-9)	16.2351	16.704	16.2176	0.468962	0.0174408	0.0174408
PG	16:0_18:1(n-9)	17.9941	18.5472	17.9911	0.553114	0.00298119	0.00298119
PG	16:0_18:2(n-6)	13.5346	13.8769	13.5423	0.342313	-0.00777435	0.00777435
PG	16:0_18:2(n-6)	15.3395	15.7869	15.3596	0.447372	-0.0200396	0.0200396
PG	16:0_18:3(n-7)	12.5715	12.8639	12.5884	0.292384	-0.0168562	0.0168562
PG	16:0_20:1(n-10)	19.4506	20.046	19.4828	0.595387	-0.0322266	0.0322266
PG	16:0_20:2(n-6)	18.7982	19.3739	18.8114	0.575777	-0.0132027	0.0132027
PG	16:0_20:4(n-6)	13.3882	13.728	13.4027	0.339746	-0.0144176	0.0144176
PG	16:0_20:4(n-6)	15.1673	15.5852	15.1667	0.417938	0.000523567	0.000523567
PG	16:0_20:5(n-3)	11.974	12.2277	11.9831	0.253713	-0.00918102	0.00918102
PG	16:0_22:4(n-6)	15.5248	16.0061	15.5675	0.481304	-0.0427141	0.0427141
PG	16:0_22:5(n-3)	13.6414	13.9866	13.6453	0.34514	-0.00387192	0.00387192
PG	16:0_22:6(n-3)	12.9481	13.2479	12.9516	0.299802	-0.00345898	0.00345898
PG	16:1(n-10)_18:0	16.3292	16.8285	16.3333	0.499287	-0.00406075	0.00406075
PG	16:1(n-10)_18:1	15.2898	15.729	15.3043	0.439151	-0.0144835	0.0144835
PG	16:1(n-10)_22:6	11.6462	11.8654	11.6381	0.21917	0.00808525	0.00808525
PG	16:1(n-7)_16:1(n-10)	11.5126	11.7354	11.5145	0.222869	-0.00197029	0.00197029
PG	16:1(n-7)_16:1(n-7)	11.2182	11.4322	11.2268	0.214058	-0.0086298	0.0086298
PG	16:1(n-7)_18:1	13.5602	13.9067	13.5703	0.346451	-0.0100784	0.0100784
PG	16:1(n-7)_18:1	14.9927	15.4233	15.0113	0.4306	-0.0186443	0.0186443
PG	16:1(n-7)_18:1(n-7)	13.1635	13.4934	13.1825	0.329864	-0.0189638	0.0189638
PG	16:1(n-7)_18:1(n-7)	13.5518	13.8925	13.557	0.340709	-0.00520706	0.00520706
PG	16:1(n-7)_18:1(n-7)	14.8006	15.2261	14.8218	0.425528	-0.0212317	0.0212317
PG	16:1(n-7)_18:1(n-9)	13.3351	13.6589	13.3379	0.323875	-0.00282001	0.00282001
PG	16:1(n-7)_18:1(n-9)	13.7169	14.0808	13.7338	0.363853	-0.0168829	0.0168829
PG	16:1(n-7)_18:2	11.7834	11.9812	11.7484	0.197852	0.0349779	0.0349779
PG	16:1(n-7)_18:2	12.0224	12.2779	12.031	0.255546	-0.00863361	0.00863361
PG	16:1(n-7)_18:2	12.1187	12.3701	12.1188	0.251409	-0.000123024	0.000123024
PG	16:1(n-7)_18:2(n-7)	11.8243	12.0738	11.8366	0.249533	-0.01229	0.01229
PG	16:1(n-7)_18:2(n-7)	12.0157	12.2771	12.0302	0.261381	-0.0145082	0.0145082
PG	16:1(n-7)_20:3	12.7101	13.0022	12.7194	0.292021	-0.00926495	0.00926495
PG	16:1(n-7)_20:3	13.0897	13.4083	13.1026	0.318616	-0.0128498	0.0128498
PG	16:1(n-7)_20:3(n-7)	12.5531	12.8433	12.5688	0.290195	-0.0157251	0.0157251
PG	16:1(n-7)_20:4	11.6232	11.8593	11.6323	0.236061	-0.00910187	0.00910187
PG	16:1(n-7)_22:5(n-3)	11.8519	12.0918	11.8537	0.239839	-0.00174427	0.00174427
PG	16:1(n-9)_18:1	13.5813	13.9083	13.5718	0.327011	0.0094614	0.0094614
PG	16:1_18:1(n-10)	13.4512	13.7826	13.4539	0.331356	-0.0026474	0.0026474
PG	16:1_18:1(n-7)	13.5602	13.9067	13.5703	0.346451	-0.0100784	0.0100784
PG	16:1_18:1(n-9)	13.5813	13.9083	13.5718	0.327011	0.0094614	0.0094614
PG	16:1_18:2(n-6)	11.7823	12.0177	11.7832	0.235405	-0.000832558	0.000832558
PG	16:1_18:2(n-6)	12.0652	12.3241	12.075	0.258821	-0.00972176	0.00972176
PG	16:1_18:2(n-7)	11.8276	12.0775	11.8401	0.249977	-0.012558	0.012558
PG	16:1_18:2(n-7)	12.0224	12.2771	12.0303	0.254734	-0.00786018	0.00786018
PG	16:1_18:3(n-3)	10.6797	10.8615	10.6869	0.18178	-0.00712395	0.00712395
PG	16:1_20:5(n-3)	10.6235	10.7974	10.6262	0.173897	-0.00270462	0.00270462
PG	16:1_22:5(n-3)	12.0146	12.2622	12.016	0.247593	-0.0014267	0.0014267
PG	16:2_18:1(n-10)	12.8286	13.1358	12.8458	0.307212	-0.0171957	0.0171957
PG	16:2_18:1(n-7)	12.5659	12.8682	12.5687	0.30234	-0.0028162	0.0028162
PG	16:2_18:2(n-6)	11.3099	11.5261	11.3158	0.216199	-0.00587559	0.00587559
PG	16:2_22:5(n-3)	11.3556	11.5531	11.3414	0.197532	0.014184	0.014184
PG	17:0_18:1(n-7)	19.9016	20.4832	19.9195	0.581612	-0.0179138	0.0179138
PG	17:1_18:1(n-9)	14.7054	15.098	14.6987	0.392562	0.00666428	0.00666428
PG	17:1_18:2(n-6)	12.8004	13.1091	12.8205	0.308675	-0.0201349	0.0201349
PG	17:1_22:5(n-3)	12.8969	13.2032	12.9094	0.306334	-0.0125408	0.0125408
PG	18:0_18:1(n-10)	19.8834	20.4854	19.9217	0.602047	-0.0383434	0.0383434
PG	18:0_18:1(n-9)	19.7251	20.3024	19.7391	0.577312	-0.0139389	0.0139389
PG	18:0_18:2(n-6)	16.7861	17.3409	16.8161	0.554789	-0.0299435	0.0299435
PG	18:0_18:2(n-6)	19.3607	19.9499	19.3868	0.589222	-0.0260963	0.0260963
PG	18:0_20:2(n-6)	22.8997	23.5142	22.9411	0.614504	-0.041399	0.041399
PG	18:0_20:4(n-6)	16.5728	17.105	16.5921	0.532278	-0.0193481	0.0193481
PG	18:0_22:5(n-3)	16.9338	17.494	16.9629	0.560167	-0.0290909	0.0290909
PG	18:1(n-10)_18:2	14.1876	14.5576	14.1836	0.369986	0.00408554	0.00408554
PG	18:1(n-10)_18:2	14.3234	14.7077	14.3259	0.384267	-0.00250626	0.00250626
PG	18:1(n-10)_18:2	14.6176	15.0074	14.6119	0.389793	0.00570679	0.00570679
PG	18:1(n-10)_18:2	14.9881	15.4087	14.9973	0.420633	-0.00924778	0.00924778
PG	18:1(n-10)_20:1(n-10)	20.4966	21.0481	20.4818	0.551579	0.0147381	0.0147381
PG	18:1(n-10)_20:1(n-10)	21.0812	21.6665	21.0952	0.585361	-0.013998	0.013998
PG	18:1(n-10)_20:2	17.3375	17.916	17.3722	0.578451	-0.0346203	0.0346203
PG	18:1(n-10)_20:2	18.0911	18.6719	18.1142	0.58087	-0.023119	0.023119
PG	18:1(n-10)_20:3	15.392	15.8338	15.4042	0.441778	-0.0122023	0.0122023
PG	18:1(n-10)_20:3	16.176	16.6719	16.1878	0.495878	-0.0118008	0.0118008
PG	18:1(n-10)_20:4	14.0199	14.3781	14.0138	0.358144	0.0061388	0.0061388
PG	18:1(n-10)_20:5	12.5193	12.7868	12.5152	0.267525	0.004076	0.004076
PG	18:1(n-10)_21:3	17.1527	17.7264	17.1877	0.573757	-0.0349979	0.0349979
PG	18:1(n-10)_22:4	15.9642	16.3942	15.9303	0.430011	0.033865	0.033865
PG	18:1(n-10)_22:5	15.3656	15.8039	15.3758	0.438267	-0.0101299	0.0101299
PG	18:1(n-10)_22:6	13.5608	13.8859	13.5508	0.325114	0.00998116	0.00998116
PG	18:1(n-7)_18:1(n-10)	16.7064	17.2497	16.7291	0.543295	-0.0226974	0.0226974
PG	18:1(n-7)_18:1(n-7)	15.941	16.447	15.9793	0.505976	-0.0382986	0.0382986
PG	18:1(n-7)_18:1(n-7)	16.5193	17.0655	16.5549	0.546202	-0.0355797	0.0355797
PG	18:1(n-7)_18:1(n-7)	18.2721	18.8541	18.2944	0.582027	-0.0223198	0.0223198
PG	18:1(n-7)_18:1(n-9)	16.1539	16.6595	16.1763	0.505592	-0.0224171	0.0224171
PG	18:1(n-7)_18:2	14.3024	14.6982	14.3169	0.395728	-0.0144415	0.0144415
PG	18:1(n-7)_18:2	14.8055	15.2042	14.8008	0.398675	0.00476646	0.00476646
PG	18:1(n-7)_18:2(n-7)	14.0025	14.3937	14.0286	0.391185	-0.0260258	0.0260258
PG	18:1(n-7)_18:2(n-7)	14.3024	14.7164	14.3342	0.413983	-0.0317917	0.0317917
PG	18:1(n-7)_20:3	15.0618	15.5144	15.0988	0.452577	-0.0370064	0.0370064
PG	18:1(n-7)_20:3(n-7)	15.0505	15.512	15.0965	0.461558	-0.0460835	0.0460835
PG	18:1(n-7)_20:4	13.731	14.0941	13.7463	0.363083	-0.0153112	0.0153112
PG	18:1(n-7)_20:4	14.1738	14.5628	14.1885	0.389019	-0.0146732	0.0146732
PG	18:1(n-7)_22:4	15.6705	16.095	15.6512	0.424533	0.0192709	0.0192709
PG	18:1(n-7)_22:5(n-3)	14.0195	14.4021	14.0365	0.382592	-0.016964	0.016964
PG	18:1(n-9)_18:1(n-10)	16.3338	16.8399	16.3439	0.506121	-0.0101051	0.0101051
PG	18:1(n-9)_18:1(n-10)	16.519	17.045	16.5356	0.526054	-0.0166645	0.0166645
PG	18:1(n-9)_18:2	14.2205	14.5831	14.2077	0.362599	0.0128088	0.0128088
PG	18:1(n-9)_18:2	14.4974	14.8835	14.4934	0.386066	0.00403595	0.00403595
PG	18:1(n-9)_18:2	14.6445	15.0488	14.6515	0.404224	-0.00700283	0.00700283
PG	18:1(n-9)_18:2	14.7789	15.1821	14.7795	0.403212	-0.000637054	0.000637054
PG	18:1(n-9)_18:2	15.0047	15.4195	15.0077	0.41478	-0.00297165	0.00297165
PG	18:1(n-9)_20:1(n-9)	20.1947	20.7821	20.2174	0.587376	-0.0226574	0.0226574
PG	18:1(n-9)_20:2	17.9313	18.5133	17.9577	0.581982	-0.0263805	0.0263805
PG	18:1(n-9)_20:3	15.2653	15.699	15.2757	0.433694	-0.0103655	0.0103655
PG	18:1(n-9)_20:3	15.468	15.9043	15.4712	0.436286	-0.00318146	0.00318146
PG	18:1(n-9)_20:4	14.3593	14.7336	14.3505	0.374262	0.0087738	0.0087738
PG	18:1(n-9)_20:4(n-6)	13.9169	14.2689	13.9108	0.352033	0.0060339	0.0060339
PG	18:1(n-9)_20:5(n-3)	12.4224	12.6864	12.4198	0.263962	0.0026226	0.0026226
PG	18:1(n-9)_21:4	15.933	16.3603	15.8989	0.427298	0.0341654	0.0341654
PG	18:1(n-9)_22:3(n-9)	19.0579	19.6315	19.0685	0.573599	-0.0106125	0.0106125
PG	18:1(n-9)_22:4(n-6)	16.2148	16.7066	16.22	0.491776	-0.00518608	0.00518608
PG	18:1(n-9)_22:5(n-3)	14.1973	14.5762	14.2011	0.378892	-0.00384426	0.00384426
PG	18:1(n-9)_22:6	13.7265	14.0615	13.7157	0.334984	0.0108271	0.0108271
PG	18:1(n-9)_22:6(n-3)	13.4549	13.7827	13.454	0.327755	0.000961304	0.000961304
PG	18:1_18:1(n-10)	17.1099	17.6712	17.1341	0.561268	-0.024168	0.024168
PG	18:1_18:1(n-10)	18.6545	19.2295	18.6673	0.574926	-0.0128155	0.0128155
PG	18:1_18:1(n-7)	18.5014	19.0689	18.5076	0.567444	-0.00612068	0.00612068
PG	18:1_18:1(n-9)	16.9573	17.4971	16.9659	0.539732	-0.0085392	0.0085392
PG	18:1_18:2(n-10)	14.9881	15.4087	14.9973	0.420633	-0.00924778	0.00924778
PG	18:1_18:2(n-6)	14.502	14.9038	14.5128	0.401854	-0.0108376	0.0108376
PG	18:1_18:2(n-6)	15.8858	16.3168	15.8584	0.431046	0.027359	0.027359
PG	18:1_18:2(n-7)	14.1726	14.5628	14.1885	0.390228	-0.0158825	0.0158825
PG	18:1_18:2(n-7)	14.3024	14.6982	14.3169	0.395728	-0.0144415	0.0144415
PG	18:1_18:2(n-7)	14.4582	14.8775	14.4876	0.419223	-0.0293941	0.0293941
PG	18:1_18:2(n-7)	14.8055	15.2042	14.8008	0.398675	0.00476646	0.00476646
PG	18:1_18:3(n-3)	12.4881	12.7748	12.5038	0.28669	-0.0156956	0.0156956
PG	18:1_18:3(n-6)	12.8752	13.1737	12.8816	0.298517	-0.00638676	0.00638676
PG	18:1_18:4(n-3)	11.5905	11.8093	11.5848	0.218829	0.00570202	0.00570202
PG	18:1_20:1(n-10)	20.0612	20.6492	20.0851	0.588078	-0.0238991	0.0238991
PG	18:1_20:1(n-10)	20.294	20.8787	20.3135	0.584724	-0.0195122	0.0195122
PG	18:1_20:2(n-10)	17.8955	18.4773	17.9222	0.581821	-0.0267658	0.0267658
PG	18:1_20:2(n-10)	18.0911	18.6719	18.1142	0.58087	-0.023119	0.023119
PG	18:1_20:2(n-6)	17.0861	17.6662	17.1292	0.580065	-0.0431194	0.0431194
PG	18:1_20:2(n-7)	17.8286	18.3909	17.8373	0.562391	-0.00872993	0.00872993
PG	18:1_20:2(n-9)	17.9273	18.5152	17.9596	0.587963	-0.0323334	0.0323334
PG	18:1_20:2(n-9)	18.0431	18.6188	18.0617	0.575647	-0.0185699	0.0185699
PG	18:1_20:3(n-6)	15.038	15.4775	15.0634	0.439452	-0.0253572	0.0253572
PG	18:1_20:3(n-6)	15.5248	16.0061	15.5675	0.481304	-0.0427141	0.0427141
PG	18:1_20:3(n-7)	15.0618	15.5204	15.1046	0.458611	-0.0427971	0.0427971
PG	18:1_20:3(n-7)	15.2377	15.7071	15.2834	0.469406	-0.0457201	0.0457201
PG	18:1_20:4(n-3)	13.2591	13.5901	13.2733	0.331004	-0.0141888	0.0141888
PG	18:1_20:4(n-3)	13.4772	13.7923	13.463	0.315066	0.0142441	0.0142441
PG	18:1_20:5(n-3)	12.63	12.9158	12.6376	0.285794	-0.00758553	0.00758553
PG	18:1_20:5(n-3)	12.7465	13.0519	12.7664	0.305379	-0.0199575	0.0199575
PG	18:2(n-6)_18:2(n-7)	12.6857	12.9745	12.6932	0.28882	-0.00753117	0.00753117
PG	18:2(n-6)_20:2	14.7282	15.1387	14.7379	0.410544	-0.00968456	0.00968456
PG	18:2(n-6)_20:2	14.8419	15.254	14.8486	0.412089	-0.00670719	0.00670719
PG	18:2(n-6)_21:3	14.5601	14.9677	14.5739	0.407574	-0.0137615	0.0137615
PG	18:2(n-6)_22:6	11.8861	12.1277	11.8879	0.241589	-0.00179195	0.00179195
PG	18:2(n-6)_22:6	12.0777	12.3381	12.0883	0.260368	-0.0106058	0.0106058
PG	18:2(n-7)_18:2(n-7)	12.5521	12.8446	12.5701	0.292459	-0.0179224	0.0179224
PG	18:2(n-7)_20:2	14.8307	15.2861	14.8795	0.455391	-0.0487642	0.0487642
PG	18:2(n-7)_22:6	11.9261	12.1743	11.9323	0.24825	-0.00624275	0.00624275
PG	18:2_20:2(n-7)	14.8307	15.2861	14.8795	0.455391	-0.0487642	0.0487642
PG	18:2_20:5(n-3)	11.0486	11.2365	11.0415	0.187929	0.00707054	0.00707054
PG	18:2_22:5(n-3)	12.4241	12.6942	12.4272	0.270065	-0.00309372	0.00309372
PG	18:2_22:5(n-3)	12.7372	13.0294	12.7452	0.292266	-0.00805187	0.00805187
PG	18:2_22:5(n-3)	12.9368	13.2622	12.9651	0.325406	-0.0282393	0.0282393
PG	18:3(n-3)_18:3(n-3)	10.2181	10.3669	10.2182	0.148782	-7.34329e-05	7.34329e-05
PG	18:3(n-3)_20:4	11.0486	11.2365	11.0415	0.187929	0.00707054	0.00707054
PG	18:3(n-3)_20:4	11.3615	11.5531	11.3414	0.191605	0.0201111	0.0201111
PG	18:3(n-3)_20:4(n-3)	10.6936	10.8659	10.691	0.172279	0.00261116	0.00261116
PG	18:3(n-3)_20:5(n-3)	10.1699	10.3025	10.157	0.132596	0.0129261	0.0129261
PG	18:3(n-3)_22:4(n-3)	12.2176	12.4678	12.2118	0.250235	0.00571632	0.00571632
PG	18:3(n-3)_22:5(n-3)	11.239	11.4415	11.2356	0.202489	0.0034256	0.0034256
PG	18:3(n-3)_22:5(n-3)	11.4804	11.6848	11.4664	0.204347	0.0140343	0.0140343
PG	18:3(n-3)_22:6(n-3)	10.7862	10.9651	10.7848	0.178905	0.00136852	0.00136852
PG	18:4(n-3)_22:5(n-3)	10.5518	10.7109	10.5443	0.159114	0.00743866	0.00743866
PG	20:1(n-10)_22:6	16.4111	16.9147	16.4136	0.503546	-0.00245667	0.00245667
PG	20:2(n-7)_22:6	14.0025	14.3836	14.019	0.381083	-0.0164881	0.0164881
PG	20:2_20:5(n-3)	12.9399	13.2604	12.9634	0.320559	-0.0234957	0.0234957
PG	20:2_22:5(n-3)	14.838	15.2467	14.8416	0.40866	-0.00356293	0.00356293
PG	20:3(n-3)_22:5(n-3)	13.0099	13.3201	13.0195	0.310126	-0.00959301	0.00959301
PG	20:3(n-7)_22:6	12.6456	12.9495	12.6695	0.303858	-0.0238867	0.0238867
PG	20:3_20:5(n-3)	11.8564	12.0779	11.8405	0.221488	0.0159483	0.0159483
PG	20:3_20:5(n-3)	12.1843	12.4558	12.2004	0.271475	-0.0160999	0.0160999
PG	20:3_22:5(n-3)	13.3331	13.6577	13.3367	0.324605	-0.00362492	0.00362492
PG	20:3_22:5(n-3)	13.4867	13.8276	13.4961	0.340923	-0.00942898	0.00942898
PG	20:3_22:5(n-3)	13.9298	14.286	13.927	0.356195	0.00285816	0.00285816
PG	20:4(n-3)_20:5(n-3)	10.6309	10.8007	10.6293	0.169721	0.00164795	0.00164795
PG	20:4(n-3)_22:5(n-3)	11.8365	12.0686	11.8316	0.232073	0.00492001	0.00492001
PG	20:4(n-3)_22:5(n-3)	11.9824	12.2325	11.9878	0.250104	-0.00534248	0.00534248
PG	20:4(n-3)_22:6	11.4483	11.6734	11.4556	0.225148	-0.0073328	0.0073328
PG	20:4(n-3)_22:6(n-3)	11.3352	11.5449	11.3337	0.20978	0.00151539	0.00151539
PG	20:4(n-6)_22:4(n-6)	13.7918	14.1432	13.7925	0.351387	-0.000685692	0.000685692
PG	20:4(n-6)_22:6	11.7646	11.9958	11.7622	0.231172	0.00235367	0.00235367
PG	20:4_20:4(n-6)	12.0878	12.3381	12.0883	0.250292	-0.000529289	0.000529289
PG	20:4_22:4(n-3)	13.4794	13.8329	13.501	0.353493	-0.0216722	0.0216722
PG	20:4_22:5(n-3)	12.6411	12.9218	12.6433	0.280783	-0.0022583	0.0022583
PG	20:5(n-3)_20:5(n-3)	10.1157	10.2648	10.1211	0.149146	-0.00546169	0.00546169
PG	20:5(n-3)_22:4(n-3)	12.1181	12.3628	12.1119	0.244677	0.00626278	0.00626278
PG	20:5(n-3)_22:5(n-3)	11.1609	11.3612	11.1595	0.2003	0.00137138	0.00137138
PG	20:5(n-3)_22:5(n-3)	11.3574	11.5623	11.3501	0.204909	0.00727558	0.00727558
PG	20:5(n-3)_22:6(n-3)	10.7187	10.8972	10.7206	0.178438	-0.00185204	0.00185204
PG	20:5(n-3)_22:6(n-3)	10.8777	11.0659	10.8802	0.188242	-0.00248432	0.00248432
PG	21:3_22:5(n-3)	14.6599	15.0779	14.6795	0.418038	-0.0196228	0.0196228
PG	22:4(n-3)_22:5(n-3)	13.7857	14.1343	13.7857	0.348522	0.00793839	0.00793839
PG	22:4(n-3)_22:6	13.0705	13.3817	13.0775	0.311161	-0.00698566	0.00698566
PG	22:4(n-6)_22:6	13.3473	13.6661	13.3446	0.318782	0.00271416	0.00271416
PG	22:5(n-3)_22:5(n-3)	12.5379	12.8145	12.5415	0.27655	-0.00354671	0.00354671
PG	22:5(n-3)_22:6(n-3)	11.9578	12.2053	11.9618	0.247481	-0.00400925	0.00400925
PG	22:5(n-3)_22:6(n-3)	12.1794	12.4321	12.1778	0.252645	0.0015955	0.0015955
PG	22:5(n-6)_22:6	12.6711	12.9613	12.6808	0.290257	-0.00966263	0.00966263
PG	22:5_22:5(n-3)	13.3041	13.6408	13.3209	0.336725	-0.0167894	0.0167894
PG	22:6(n-3)_22:6(n-3)	11.4418	11.6481	11.4315	0.206285	0.0102577	0.0102577
PG	22:6_22:6(n-3)	11.6123	11.8354	11.6096	0.22318	0.0026226	0.0026226
PI	16:0_16:1(n-10)	14.1633	14.5237	14.1514	0.360427	0.0118399	0.0118399
PI	16:0_16:1(n-7)	13.6472	13.999	13.657	0.351811	-0.00978661	0.00978661
PI	16:0_18:1(n-10)	17.0434	17.5886	17.0542	0.545189	-0.0107536	0.0107536
PI	16:0_18:1(n-7)	16.626	17.1632	16.6471	0.53726	-0.021101	0.021101
PI	16:0_18:1(n-9)	16.876	17.3831	16.8565	0.507124	0.0195465	0.0195465
PI	16:0_18:2(n-10)	15.5263	15.9772	15.5402	0.450889	-0.0139055	0.0139055
PI	16:0_18:2(n-6)	14.4398	14.829	14.4414	0.389209	-0.00160789	0.00160789
PI	16:0_18:2(n-7)	14.575	14.975	14.5809	0.400001	-0.00587368	0.00587368
PI	16:0_18:2(n-7)	14.9589	15.395	14.9842	0.436179	-0.0253258	0.0253258
PI	16:0_18:3(n-3)	12.7609	13.0519	12.7664	0.290947	-0.00552559	0.00552559
PI	16:0_20:3(n-3)	15.1707	15.6096	15.1901	0.438816	-0.0193377	0.0193377
PI	16:0_20:3(n-6)	15.4453	15.9065	15.4733	0.461208	-0.0279865	0.0279865
PI	16:0_20:3(n-6)	15.866	16.3027	15.8452	0.436615	0.0208044	0.0208044
PI	16:0_20:3(n-7)	15.7163	16.1854	15.7163	0.469132	-0.00357914	0.00357914
PI	16:0_20:3(n-9)	16.6263	17.1238	16.6098	0.49748	0.0165119	0.0165119
PI	16:0_20:4(n-3)	13.5668	13.9077	13.5713	0.340919	-0.00448036	0.00448036
PI	16:0_20:4(n-3)	13.8597	14.2183	13.8632	0.358544	-0.00341988	0.00341988
PI	16:0_20:4(n-6)	14.33	14.7146	14.3325	0.384588	-0.00248718	0.00248718
PI	16:0_20:5(n-3)	12.7093	13.001	12.7183	0.291672	-0.0089798	0.0089798
PI	16:0_22:5(n-3)	14.5631	14.9655	14.5718	0.402447	-0.00872612	0.00872612
PI	16:1(n-10)_18:0	17.752	18.3117	17.7595	0.559715	-0.00743866	0.00743866
PI	16:1(n-10)_18:1	14.511	14.8861	14.4959	0.375111	0.0151091	0.0151091
PI	16:1(n-10)_18:1(n-10)	14.6489	15.0235	14.6273	0.374567	0.0216055	0.0216055
PI	16:1(n-7)_18:0	17.055	17.6261	17.0904	0.571054	-0.0353813	0.0353813
PI	16:1(n-7)_18:1	14.27	14.665	14.2853	0.394959	-0.0153389	0.0153389
PI	16:1(n-7)_18:1(n-7)	13.9783	14.3531	13.9902	0.374743	-0.0118666	0.0118666
PI	16:1(n-7)_18:1(n-9)	14.1426	14.513	14.1413	0.370428	0.00126839	0.00126839
PI	16:1(n-7)_20:3	13.932	14.2949	13.932	0.362933	-0.00161457	0.00161457
PI	16:1(n-7)_20:4(n-6)	12.2593	12.5209	12.2593	0.261623	-0.00326347	0.00326347
PI	16:1_18:1(n-10)	14.2698	14.6441	14.2656	0.374342	0.00422001	0.00422001
PI	16:1_18:1(n-7)	14.2674	14.665	14.2853	0.397551	-0.01793	0.01793
PI	16:1_18:1(n-7)	14.4694	14.8719	14.4823	0.402423	-0.0128489	0.0128489
PI	16:1_18:1(n-9)	14.5607	14.9236	14.5317	0.362968	0.0289259	0.0289259
PI	17:0_18:1(n-9)	18.9703	19.5346	18.9717	0.56431	-0.0014286	0.0014286
PI	17:0_18:2(n-10)	17.4352	17.985	17.4396	0.549883	-0.00439453	0.00439453
PI	17:0_18:2(n-6)	16.1146	16.6122	16.1324	0.497608	-0.0178795	0.0178795
PI	17:0_20:3(n-6)	17.3485	17.8986	17.3552	0.550097	-0.0066967	0.0066967
PI	17:0_20:3(n-9)	18.7079	19.2701	18.7079	0.562244	1.71661e-05	1.71661e-05
PI	17:0_20:4(n-6)	15.9673	16.4678	15.9986	0.500521	-0.0313349	0.0313349
PI	17:0_20:5(n-3)	14.0084	14.3813	14.0168	0.37289	-0.00842571	0.00842571
PI	17:0_22:5(n-3)	16.2552	16.7652	16.2744	0.51	-0.0192204	0.0192204
PI	17:1_18:1(n-10)	15.8143	16.2923	15.8356	0.478043	-0.0213404	0.0213404
PI	17:1_18:1(n-7)	15.4925	15.9656	15.5292	0.473047	-0.0366993	0.0366993
PI	17:1_18:1(n-9)	15.6795	16.1525	15.7051	0.473073	-0.0256796	0.0256796
PI	18:0_18:1(n-10)	21.2758	21.8629	21.2911	0.587116	-0.0153351	0.0153351
PI	18:0_18:1(n-7)	20.7761	21.3794	20.8102	0.603336	-0.0341015	0.0341015
PI	18:0_18:1(n-9)	21.1024	21.6732	21.1019	0.570869	0.000526428	0.000526428
PI	18:0_18:2(n-10)	19.5898	20.1648	19.6016	0.575045	-0.0118122	0.0118122
PI	18:0_18:2(n-6)	18.114	18.6823	18.1244	0.568317	-0.0104408	0.0104408
PI	18:0_18:2(n-7)	18.3485	18.9427	18.3822	0.594166	-0.0337048	0.0337048
PI	18:0_18:2(n-7)	18.8736	19.4666	18.9038	0.593	-0.0302258	0.0302258
PI	18:0_18:3(n-3)	15.6868	16.1512	15.7039	0.464357	-0.0170488	0.0170488
PI	18:0_20:1(n-10)	24.6294	25.0018	24.6195	0.372372	0.00997925	0.00997925
PI	18:0_20:2(n-10)	22.6877	23.2536	22.6853	0.565851	0.0024395	0.0024395
PI	18:0_20:2(n-6)	21.736	22.3262	21.7586	0.59029	-0.0226765	0.0226765
PI	18:0_20:2(n-7)	21.8174	22.4004	21.8338	0.582947	-0.0163536	0.0163536
PI	18:0_20:2(n-7)	22.0269	22.6207	22.0567	0.593779	-0.0298538	0.0298538
PI	18:0_20:2(n-9)	22.3602	22.9227	22.3597	0.562534	0.000463486	0.000463486
PI	18:0_20:2(n-9)	22.8774	23.4383	22.8662	0.560921	0.0111618	0.0111618
PI	18:0_20:3(n-3)	19.093	19.6744	19.1114	0.581408	-0.0183887	0.0183887
PI	18:0_20:3(n-6)	19.4706	20.0522	19.4891	0.581612	-0.0184479	0.0184479
PI	18:0_20:3(n-6)	19.9739	20.578	20.014	0.604113	-0.0401649	0.0401649
PI	18:0_20:3(n-7)	19.7986	20.3751	19.7986	0.576557	-0.00681686	0.00681686
PI	18:0_20:3(n-9)	20.8441	21.4102	20.8407	0.566034	0.0034771	0.0034771
PI	18:0_20:4(n-3)	16.8718	17.427	16.8985	0.55513	-0.0266533	0.0266533
PI	18:0_20:4(n-3)	17.3095	17.8756	17.3328	0.566055	-0.0232353	0.0232353
PI	18:0_20:4(n-6)	17.9544	18.5459	17.9898	0.591492	-0.0354156	0.0354156
PI	18:0_20:5(n-3)	15.6077	16.0953	15.6514	0.487603	-0.0437851	0.0437851
PI	18:0_20:5(n-3)	15.8823	16.4132	15.948	0.530879	-0.0656404	0.0656404
PI	18:0_22:3(n-9)	23.6906	24.1942	23.6552	0.503605	0.0354156	0.0354156
PI	18:0_22:4(n-3)	20.4349	21.013	20.447	0.578075	-0.0120144	0.0120144
PI	18:0_22:4(n-6)	20.8934	21.4839	20.9138	0.590508	-0.0203648	0.0203648
PI	18:0_22:5(n-3)	18.2925	18.8736	18.3137	0.581066	-0.0211811	0.0211811
PI	18:0_22:5(n-6)	19.8036	20.3909	19.8274	0.587364	-0.0238552	0.0238552
PI	18:0_22:6(n-3)	17.2234	17.7782	17.238	0.554871	-0.014637	0.014637
PI	18:0_24:5(n-3)	21.4488	22.0393	21.4683	0.590578	-0.0195961	0.0195961
PI	18:0_24:6(n-3)	19.8018	20.3785	19.815	0.576649	-0.0131607	0.0131607
PI	18:1(n-10)_18:2	15.0863	15.5057	15.0905	0.4194	-0.004179	0.004179
PI	18:1(n-10)_18:2	15.2437	15.6773	15.2549	0.433594	-0.0112181	0.0112181
PI	18:1(n-10)_18:2(n-10)	16.2473	16.7363	16.2476	0.488951	-0.000228882	0.000228882
PI	18:1(n-10)_18:3	14.083	14.4389	14.0712	0.355866	0.011797	0.011797
PI	18:1(n-10)_19:3	15.5717	16.0115	15.5726	0.439776	-0.000884056	0.000884056
PI	18:1(n-10)_20:2	18.7695	19.338	18.7756	0.568512	-0.00603485	0.00603485
PI	18:1(n-10)_20:2	19.5439	20.1301	19.5669	0.58614	-0.022934	0.022934
PI	18:1(n-10)_20:2(n-10)	19.0124	19.5779	19.015	0.565542	-0.00260735	0.00260735
PI	18:1(n-10)_20:2(n-7)	18.5629	19.143	18.5629	0.580078	-0.0127125	0.0127125
PI	18:1(n-10)_20:3	16.1642	16.6545	16.1717	0.490324	-0.00750732	0.00750732
PI	18:1(n-10)_20:3(n-9)	17.4209	17.9673	17.4222	0.546318	-0.00124931	0.00124931
PI	18:1(n-10)_20:5	13.2293	13.5329	13.2196	0.30361	0.00969696	0.00969696
PI	18:1(n-10)_22:3	20.4609	21.0402	20.4739	0.579281	-0.0130234	0.0130234
PI	18:1(n-10)_22:5(n-3)	15.242	15.6718	15.2496	0.429829	-0.00769234	0.00769234
PI	18:1(n-10)_22:6	14.3938	14.7652	14.3806	0.371381	0.0131912	0.0131912
PI	18:1(n-7)_18:1(n-7)	17.0661	17.6371	17.1011	0.571085	-0.0350552	0.0350552
PI	18:1(n-7)_18:1(n-9)	17.3182	17.8751	17.3323	0.556875	-0.0140686	0.0140686
PI	18:1(n-7)_18:2	14.9432	15.3649	14.9432	0.421675	-0.00607967	0.00607967
PI	18:1(n-7)_18:2(n-10)	15.9222	16.3979	15.9222	0.475664	0.00532436	0.00532436
PI	18:1(n-7)_18:2(n-6)	14.786	15.2061	14.786	0.420097	-0.0121746	0.0121746
PI	18:1(n-7)_18:2(n-7)	14.9236	15.3613	14.9517	0.437672	-0.0281315	0.0281315
PI	18:1(n-7)_18:2(n-7)	15.3286	15.7754	15.3286	0.446877	-0.00908279	0.00908279
PI	18:1(n-7)_19:3	15.2659	15.7112	15.2659	0.4453	-0.0113249	0.0113249
PI	18:1(n-7)_20:2(n-7)	18.1566	18.7425	18.1627	0.585896	-0.00616646	0.00616646
PI	18:1(n-7)_20:3	16.1375	16.6498	16.1375	0.512371	-0.0137291	0.0137291
PI	18:1(n-7)_20:3(n-7)	16.1207	16.6275	16.1466	0.506794	-0.0259495	0.0259495
PI	18:1(n-7)_20:3(n-9)	17.0629	17.6134	17.0629	0.550526	-0.00510979	0.00510979
PI	18:1(n-7)_20:4(n-6)	14.6569	15.0757	14.6569	0.418749	-0.017024	0.017024
PI	18:1(n-7)_22:3	20.0596	20.6422	20.0596	0.582611	-0.0108204	0.0108204
PI	18:1(n-7)_22:5(n-3)	14.9175	15.3483	14.9175	0.430825	-0.0160437	0.0160437
PI	18:1(n-7)_22:6	14.1109	14.4957	14.1109	0.38475	-0.0122957	0.0122957
PI	18:1(n-9)_18:1(n-10)	17.7329	18.2878	17.736	0.554922	-0.00308418	0.00308418
PI	18:1(n-9)_18:2	15.1152	15.5219	15.106	0.406708	0.00916576	0.00916576
PI	18:1(n-9)_18:2	15.1152	15.3634	14.965	0.248255	0.150189	0.150189
PI	18:1(n-9)_18:2(n-10)	16.0944	16.5758	16.0987	0.48144	-0.00436974	0.00436974
PI	18:1(n-9)_18:2(n-7)	15.5222	15.9745	15.5222	0.45224	-0.00157833	0.00157833
PI	18:1(n-9)_18:3	13.9789	14.3257	13.9643	0.346725	0.0145969	0.0145969
PI	18:1(n-9)_19:3	15.4336	15.8815	15.4496	0.447935	-0.0159931	0.0159931
PI	18:1(n-9)_20:1(n-9)	21.4244	21.991	21.4197	0.566662	0.00466728	0.00466728
PI	18:1(n-9)_20:3	16.0138	16.4919	16.021	0.478085	-0.00714493	0.00714493
PI	18:1(n-9)_20:3(n-9)	17.2518	17.7841	17.2437	0.532284	0.00811195	0.00811195
PI	18:1(n-9)_20:4(n-6)	14.8252	15.2269	14.8226	0.401642	0.00268459	0.00268459
PI	18:1(n-9)_20:5(n-3)	13.1185	13.4211	13.1145	0.302538	0.00399113	0.00399113
PI	18:1(n-9)_22:3(n-9)	20.316	20.8794	20.3142	0.563433	0.00178528	0.00178528
PI	18:1(n-9)_22:4(n-6)	17.3721	17.9201	17.3762	0.54804	-0.00410843	0.00410843
PI	18:1(n-9)_22:5(n-3)	15.0892	15.5196	15.1038	0.430326	-0.0145473	0.0145473
PI	18:1_18:1(n-10)	17.9012	18.466	17.9111	0.564837	-0.00995636	0.00995636
PI	18:1_18:1(n-7)	18.3485	18.9427	18.3822	0.594166	-0.0337048	0.0337048
PI	18:1_18:2(n-6)	15.1092	15.5447	15.1279	0.435523	-0.0187235	0.0187235
PI	18:1_18:2(n-6)	15.1092	15.3807	14.9572	0.271467	0.151998	0.151998
PI	18:1_18:2(n-7)	14.9432	15.3649	14.9432	0.421675	-0.00607967	0.00607967
PI	18:1_18:2(n-7)	15.0902	15.5358	15.0902	0.445661	-0.0213785	0.0213785
PI	18:1_18:3(n-3)	13.1387	13.4656	13.1564	0.326918	-0.0177011	0.0177011
PI	18:1_18:3(n-7)	13.83	14.1825	13.8295	0.352517	0.000508308	0.000508308
PI	18:1_20:3(n-7)	16.1375	16.6498	16.1375	0.512371	-0.0137291	0.0137291
PI	18:1_20:4(n-6)	15.2468	15.6868	15.264	0.440027	-0.0172358	0.0172358
PI	18:2(n-10)_20:4(n-6)	13.5931	13.9299	13.5921	0.336808	0.000993729	0.000993729
PI	18:3(n-3)_20:4	11.5089	11.7348	11.514	0.225916	-0.00504684	0.00504684
PI	19:0_20:4(n-6)	20.1761	20.7496	20.185	0.573458	-0.00888634	0.00888634
PI	20:1(n-10)_20:4	18.3933	18.9721	18.4114	0.57881	-0.0181274	0.0181274
PI	20:1(n-9)_20:4	18.3129	18.8764	18.3164	0.563437	-0.00352859	0.00352859
PI	20:1_20:4(n-6)	18.3273	18.9115	18.3513	0.584209	-0.0240002	0.0240002
PI	20:2(n-6)_20:4(n-6)	15.4435	15.8746	15.443	0.431129	0.0004673	0.0004673
PI	20:3(n-3)_20:4	13.4672	13.8164	13.4856	0.349137	-0.0183372	0.0183372
P-PC	P-16:0_18:1(n-7)	22.3212	22.8995	22.3366	0.578333	-0.01544	0.01544
P-PC	P-16:0_20:5(n-3)	16.613	17.1265	16.6124	0.513489	0.000656128	0.000656128
P-PC	P-18:1(n-7)_16:0	22.6847	23.252	22.6837	0.567335	0.000919342	0.000919342
P-PE	P-14:0_20:4(n-6)	16.3688	16.8515	16.3547	0.482683	0.0141315	0.0141315
P-PE	P-14:0_20:5(n-3)	14.2191	14.5918	14.2159	0.37266	0.00320339	0.00320339
P-PE	P-15:0_20:4(n-6)	18.4708	19.0308	18.4697	0.559969	0.00111771	0.00111771
P-PE	P-15:0_20:5(n-3)	15.8823	16.3678	15.9058	0.485496	-0.0235023	0.0235023
P-PE	P-15:0_22:4(n-6)	21.5488	22.1229	21.5528	0.574144	-0.00395584	0.00395584
P-PE	P-15:0_22:5(n-3)	18.8536	19.4151	18.8524	0.561537	0.00113487	0.00113487
P-PE	P-16:0_16:1(n-10)	20.5354	21.1033	20.5365	0.567881	-0.00113487	0.00113487
P-PE	P-16:0_16:1(n-7)	19.8491	20.4253	19.8618	0.576277	-0.0127029	0.0127029
P-PE	P-16:0_18:1(n-7)	23.6514	24.2197	23.6841	0.568304	-0.0326767	0.0326767
P-PE	P-16:0_18:1(n-9)	23.9519	24.4275	23.9244	0.475546	0.0274906	0.0274906
P-PE	P-16:0_18:2(n-6)	20.957	21.5292	20.9587	0.572247	-0.00174904	0.00174904
P-PE	P-16:0_18:2(n-7)	21.0882	21.6706	21.0992	0.582415	-0.0110321	0.0110321
P-PE	P-16:0_18:2(n-7)	21.6175	22.2069	21.6377	0.589445	-0.0202427	0.0202427
P-PE	P-16:0_18:3(n-3)	18.2021	18.7549	18.1962	0.552851	0.00585938	0.00585938
P-PE	P-16:0_20:1(n-10)	25.9037	26.0733	25.908	0.169579	-0.00434875	0.00434875
P-PE	P-16:0_20:1(n-9)	25.8705	26.0211	25.8483	0.150599	0.0222511	0.0222511
P-PE	P-16:0_20:2(n-10)	25.0547	25.3332	25.0266	0.278473	0.0281124	0.0281124
P-PE	P-16:0_20:2(n-6)	24.5383	24.9369	24.5397	0.398655	-0.00145149	0.00145149
P-PE	P-16:0_20:2(n-7)	24.5688	24.9741	24.5853	0.405277	-0.0165615	0.0165615
P-PE	P-16:0_20:2(n-9)	24.8787	25.1905	24.8515	0.311735	0.0272408	0.0272408
P-PE	P-16:0_20:2(n-9)	25.1524	25.4012	25.1098	0.248787	0.0426464	0.0426464
P-PE	P-16:0_20:3(n-3)	21.948	22.5251	21.9601	0.577126	-0.0121574	0.0121574
P-PE	P-16:0_20:3(n-6)	22.2232	22.8087	22.2459	0.585506	-0.0226994	0.0226994
P-PE	P-16:0_20:3(n-6)	22.7184	23.2981	22.7288	0.57971	-0.0104198	0.0104198
P-PE	P-16:0_20:3(n-7)	22.4854	23.0578	22.4935	0.57239	-0.00802994	0.00802994
P-PE	P-16:0_20:3(n-9)	23.5437	24.0499	23.4947	0.506235	0.0490036	0.0490036
P-PE	P-16:0_20:4(n-3)	19.5337	20.0846	19.5215	0.550915	0.0122643	0.0122643
P-PE	P-16:0_20:4(n-3)	20.0072	20.5773	20.0134	0.570108	-0.00616264	0.00616264
P-PE	P-16:0_20:4(n-6)	20.6535	21.2326	20.6647	0.579002	-0.0111237	0.0111237
P-PE	P-16:0_20:5(n-3)	17.9523	18.5124	17.9568	0.560112	-0.00452423	0.00452423
P-PE	P-16:0_22:1(n-10)	26.6595	26.7626	26.6605	0.10309	-0.00100899	0.00100899
P-PE	P-16:0_22:1(n-7)	26.6103	26.7193	26.6151	0.109001	-0.00481606	0.00481606
P-PE	P-16:0_22:1(n-9)	26.6539	26.764	26.662	0.110111	-0.0080986	0.0080986
P-PE	P-16:0_22:2(n-10)	26.1469	26.316	26.1806	0.169046	-0.0337029	0.0337029
P-PE	P-16:0_22:2(n-6)	26.108	26.2575	26.1157	0.149496	-0.00776482	0.00776482
P-PE	P-16:0_22:2(n-9)	26.1855	26.3161	26.1807	0.130562	0.00477219	0.00477219
P-PE	P-16:0_22:3(n-6)	25.1699	25.4386	25.1553	0.268658	0.0145702	0.0145702
P-PE	P-16:0_22:3(n-7)	25.2123	25.4711	25.195	0.258778	0.0173779	0.0173779
P-PE	P-16:0_22:3(n-9)	25.4846	25.6912	25.4606	0.206583	0.0239983	0.0239983
P-PE	P-16:0_22:4(n-6)	23.5948	24.1146	23.566	0.519817	0.0287933	0.0287933
P-PE	P-16:0_22:5(n-3)	20.9806	21.5509	20.9803	0.570324	0.000333786	0.000333786
P-PE	P-16:0_22:5(n-6)	22.388	22.9584	22.3952	0.570415	-0.0071888	0.0071888
P-PE	P-16:0_22:6(n-3)	19.7292	20.2888	19.7254	0.55961	0.00374603	0.00374603
P-PE	P-16:0_24:3(n-9)	26.3066	26.4247	26.2999	0.118107	0.00667191	0.00667191
P-PE	P-16:0_24:4(n-6)	25.5896	25.7895	25.5776	0.199863	0.0119801	0.0119801
P-PE	P-16:0_24:4(n-9)	25.8975	26.0438	25.8743	0.146301	0.0231838	0.0231838
P-PE	P-16:0_24:5(n-6)	24.7725	25.12	24.7649	0.34758	0.00757027	0.00757027
P-PE	P-16:0_24:6(n-3)	22.406	22.9782	22.4148	0.572201	-0.00880814	0.00880814
P-PE	P-16:1(n-7)_20:4(n-6)	17.0212	17.5576	17.0242	0.536356	-0.002985	0.002985
P-PE	P-16:1_20:5(n-3)	14.7203	15.1229	14.7227	0.402553	-0.0023241	0.0023241
P-PE	P-16:1_20:5(n-3)	15.1798	15.6096	15.1901	0.429731	-0.010253	0.010253
P-PE	P-17:0_18:1(n-10)	25.0473	25.3262	25.0181	0.278954	0.0291939	0.0291939
P-PE	P-17:0_18:1(n-10)	25.3829	25.6158	25.3701	0.232918	0.0127716	0.0127716
P-PE	P-17:0_18:1(n-7)	25.1948	25.4656	25.1882	0.270721	0.00663757	0.00663757
P-PE	P-17:0_18:1(n-9)	24.958	25.2553	24.9312	0.297359	0.0268116	0.0268116
P-PE	P-17:0_18:1(n-9)	25.321	25.5521	25.2932	0.231117	0.0277672	0.0277672
P-PE	P-17:0_20:2(n-10)	25.6128	25.8228	25.617	0.210018	-0.00425529	0.00425529
P-PE	P-17:0_20:2(n-10)	25.8235	25.9847	25.8063	0.161207	0.0172253	0.0172253
P-PE	P-17:0_20:3(n-9)	25.1145	25.3712	25.0731	0.256693	0.0414028	0.0414028
P-PE	P-17:0_20:4(n-6)	22.0216	22.5924	22.0282	0.570848	-0.00663948	0.00663948
P-PE	P-17:0_20:4(n-6)	22.2289	22.803	22.2402	0.574108	-0.0112915	0.0112915
P-PE	P-17:0_20:4(n-6)	22.7756	23.3377	22.7675	0.562119	0.00803375	0.00803375
P-PE	P-17:0_20:5(n-3)	19.3589	19.924	19.3609	0.565109	-0.00199127	0.00199127
P-PE	P-17:0_20:5(n-3)	19.574	20.1415	19.5783	0.567501	-0.00428581	0.00428581
P-PE	P-17:0_20:5(n-3)	20.141	20.7036	20.1392	0.562603	0.00177765	0.00177765
P-PE	P-17:0_22:1(n-10)	26.8907	26.9874	26.8928	0.0967007	-0.00211525	0.00211525
P-PE	P-17:0_22:3(n-9)	25.8869	26.0448	25.8755	0.157881	0.0114517	0.0114517
P-PE	P-17:0_22:3(n-9)	26.0565	26.1982	26.0495	0.141714	0.00700188	0.00700188
P-PE	P-17:0_22:4(n-6)	24.7152	25.0741	24.7084	0.3589	0.00681877	0.00681877
P-PE	P-17:0_22:4(n-6)	25.1253	25.392	25.0985	0.26667	0.0268097	0.0268097
P-PE	P-17:0_22:5(n-3)	23.0491	23.6136	23.04	0.564539	0.00904083	0.00904083
P-PE	P-17:0_24:4(n-6)	26.1278	26.2668	26.1261	0.139025	0.00165558	0.00165558
P-PE	P-17:0_24:5(n-3)	25.4401	25.6208	25.3761	0.180628	0.0640507	0.0640507
P-PE	P-17:0_24:5(n-6)	25.6493	25.839	25.6362	0.189749	0.0131016	0.0131016
P-PE	P-17:0_24:6(n-3)	24.339	24.7754	24.342	0.436419	-0.00304222	0.00304222
P-PE	P-17:1_20:5(n-3)	16.458	16.9655	16.461	0.507467	-0.00305367	0.00305367
P-PE	P-18:0_14:1(n-10)	21.6298	22.1996	21.6303	0.569786	-0.000490189	0.000490189
P-PE	P-18:0_16:1(n-7)	24.0586	24.5747	24.0993	0.516111	-0.0407028	0.0407028
P-PE	P-18:0_18:1(n-10)	26.0161	26.18	26.0291	0.163982	-0.01301	0.01301
P-PE	P-18:0_18:1(n-7)	25.9019	26.0744	25.9094	0.172504	-0.00744247	0.00744247
P-PE	P-18:0_18:1(n-9)	25.9773	26.1368	25.9803	0.159565	-0.00304031	0.00304031
P-PE	P-18:0_18:2(n-6)	24.8767	25.1981	24.8609	0.321394	0.0158291	0.0158291
P-PE	P-18:0_18:2(n-7)	24.9583	25.2775	24.9584	0.319166	-2.67029e-05	2.67029e-05
P-PE	P-18:0_18:3(n-3)	22.526	23.0965	22.5315	0.570496	-0.00549698	0.00549698
P-PE	P-18:0_20:1(n-10)	26.6595	26.7626	26.6605	0.10309	-0.00100899	0.00100899
P-PE	P-18:0_20:1(n-7)	26.6073	26.7193	26.6151	0.112028	-0.00784302	0.00784302
P-PE	P-18:0_20:1(n-9)	26.6539	26.764	26.662	0.110111	-0.0080986	0.0080986
P-PE	P-18:0_20:2(n-10)	26.2842	26.3995	26.2724	0.115274	0.0118084	0.0118084
P-PE	P-18:0_20:2(n-6)	26.1109	26.2575	26.1157	0.146572	-0.00484085	0.00484085
P-PE	P-18:0_20:2(n-9)	26.1855	26.3161	26.1807	0.130562	0.00477219	0.00477219
P-PE	P-18:0_20:2(n-9)	26.3484	26.4697	26.3488	0.121246	-0.000350952	0.000350952
P-PE	P-18:0_20:3(n-3)	25.328	25.5686	25.3131	0.240564	0.0148716	0.0148716
P-PE	P-18:0_20:3(n-6)	25.4296	25.6599	25.4232	0.230362	0.0064106	0.0064106
P-PE	P-18:0_20:3(n-6)	25.6058	25.8057	25.5969	0.199877	0.0089798	0.0089798
P-PE	P-18:0_20:3(n-7)	25.5367	25.742	25.5212	0.205278	0.0154724	0.0154724
P-PE	P-18:0_20:3(n-9)	25.8483	26.0059	25.8307	0.157547	0.0176125	0.0176125
P-PE	P-18:0_20:4(n-6)	24.6726	25.0335	24.6584	0.360924	0.014143	0.014143
P-PE	P-18:0_20:5(n-3)	22.2796	22.8533	22.2905	0.573677	-0.0108891	0.0108891
P-PE	P-18:0_22:1(n-7)	27.0396	27.1179	27.0254	0.0783329	0.0141983	0.0141983
P-PE	P-18:0_22:1(n-9)	27.0918	27.1704	27.0784	0.0786343	0.0134468	0.0134468
P-PE	P-18:0_22:2(n-10)	26.7771	26.8741	26.7764	0.097023	0.000642776	0.000642776
P-PE	P-18:0_22:2(n-6)	26.7176	26.8235	26.724	0.105867	-0.00637436	0.00637436
P-PE	P-18:0_22:2(n-9)	26.7437	26.8461	26.7474	0.1024	-0.00375748	0.00375748
P-PE	P-18:0_22:3(n-3)	26.2901	26.4146	26.2889	0.124447	0.00124741	0.00124741
P-PE	P-18:0_22:3(n-6)	26.3108	26.4381	26.3145	0.127352	-0.00375938	0.00375938
P-PE	P-18:0_22:3(n-7)	26.3072	26.4361	26.3123	0.128918	-0.00514603	0.00514603
P-PE	P-18:0_22:3(n-9)	26.4489	26.5606	26.4468	0.111774	0.00209999	0.00209999
P-PE	P-18:0_22:4(n-3)	25.7137	25.8902	25.6962	0.176443	0.0174789	0.0174789
P-PE	P-18:0_22:4(n-6)	25.8482	26.0127	25.8385	0.164429	0.00969887	0.00969887
P-PE	P-18:0_22:4(n-6)	26.1573	26.3003	26.1633	0.14295	-0.0059433	0.0059433
P-PE	P-18:0_22:5(n-3)	24.8287	25.1576	24.8111	0.328955	0.0175552	0.0175552
P-PE	P-18:0_22:5(n-6)	25.4831	25.6928	25.4626	0.209747	0.0205116	0.0205116
P-PE	P-18:0_22:6(n-3)	23.8883	24.4194	23.9149	0.531105	-0.0266533	0.0266533
P-PE	P-18:0_24:1(n-10)	27.4161	27.4819	27.3895	0.0657368	0.0266285	0.0266285
P-PE	P-18:0_24:1(n-9)	27.4242	27.4865	27.3941	0.0623684	0.0300255	0.0300255
P-PE	P-18:0_24:3(n-9)	26.8723	26.9658	26.8708	0.0935917	0.0014782	0.0014782
P-PE	P-18:0_24:4(n-6)	26.4704	26.5847	26.4725	0.114317	-0.00211906	0.00211906
P-PE	P-18:0_24:4(n-9)	26.631	26.73	26.6264	0.0990295	0.00461197	0.00461197
P-PE	P-18:0_24:5(n-3)	25.9731	26.1183	25.9593	0.145147	0.0138512	0.0138512
P-PE	P-18:0_24:5(n-6)	26.1447	26.2854	26.1467	0.140614	-0.00199127	0.00199127
P-PE	P-18:0_24:6(n-3)	25.4623	25.6741	25.4401	0.211752	0.022213	0.022213
P-PE	P-18:1(n-10)_14:0	19.8719	20.4399	19.8763	0.568039	-0.00443649	0.00443649
P-PE	P-18:1(n-10)_18:1	24.4343	24.8593	24.4446	0.425081	-0.0103245	0.0103245
P-PE	P-18:1(n-10)_18:1(n-9)	24.5924	24.9791	24.5915	0.38666	0.000907898	0.000907898
P-PE	P-18:1(n-10)_18:2	21.7452	22.308	21.7401	0.562752	0.0051136	0.0051136
P-PE	P-18:1(n-10)_19:1	25.6128	25.8231	25.6174	0.210333	-0.00462723	0.00462723
P-PE	P-18:1(n-10)_20:1	26.0471	26.2137	26.0669	0.166552	-0.0197086	0.0197086
P-PE	P-18:1(n-10)_20:2	25.0647	25.3332	25.0266	0.268461	0.0381241	0.0381241
P-PE	P-18:1(n-10)_20:2(n-10)	25.2501	25.4955	25.2246	0.245422	0.0254745	0.0254745
P-PE	P-18:1(n-10)_20:3	22.9795	23.5468	22.9734	0.567301	0.00608253	0.00608253
P-PE	P-18:1(n-10)_20:3	23.322	23.872	23.3043	0.550049	0.0177021	0.0177021
P-PE	P-18:1(n-10)_20:3	23.4685	24.0137	23.4552	0.545233	0.013237	0.013237
P-PE	P-18:1(n-10)_20:3	24.1699	24.641	24.179	0.471106	-0.00910568	0.00910568
P-PE	P-18:1(n-10)_20:4(n-6)	21.4233	21.9941	21.4228	0.570875	0.000434875	0.000434875
P-PE	P-18:1(n-10)_20:5(n-3)	18.7463	19.3058	18.7434	0.559525	0.00285721	0.00285721
P-PE	P-18:1(n-10)_21:1	26.439	26.537	26.4214	0.0980015	0.0175953	0.0175953
P-PE	P-18:1(n-10)_21:3	24.9204	25.2185	24.8859	0.298061	0.0345097	0.0345097
P-PE	P-18:1(n-10)_22:1	26.7789	26.8756	26.778	0.0967178	0.000898361	0.000898361
P-PE	P-18:1(n-10)_22:3	25.5095	25.7091	25.482	0.199604	0.0274792	0.0274792
P-PE	P-18:1(n-10)_22:3	25.7092	25.8849	25.69	0.175694	0.0191326	0.0191326
P-PE	P-18:1(n-10)_22:4	23.9512	24.4243	23.9207	0.473085	0.0305119	0.0305119
P-PE	P-18:1(n-10)_22:4(n-6)	24.2678	24.7346	24.2924	0.466846	-0.0246181	0.0246181
P-PE	P-18:1(n-10)_22:5(n-3)	21.7698	22.3315	21.7639	0.561661	0.00588036	0.00588036
P-PE	P-18:1(n-10)_22:6	20.541	21.1033	20.5365	0.562235	0.00451088	0.00451088
P-PE	P-18:1(n-10)_24:2	26.7783	26.8747	26.777	0.0963554	0.00129128	0.00129128
P-PE	P-18:1(n-10)_24:3	26.4214	26.5361	26.4204	0.114664	0.000997543	0.000997543
P-PE	P-18:1(n-7)_14:0	19.5101	20.0729	19.5098	0.562834	0.000339508	0.000339508
P-PE	P-18:1(n-7)_16:0	23.6514	24.2197	23.6841	0.568304	-0.0326767	0.0326767
P-PE	P-18:1(n-7)_16:1(n-10)	20.9953	21.5695	20.9987	0.574209	-0.00341988	0.00341988
P-PE	P-18:1(n-7)_16:1(n-7)	20.2991	20.8757	20.3105	0.576593	-0.0113964	0.0113964
P-PE	P-18:1(n-7)_18:1	24.247	24.7298	24.2866	0.482832	-0.039566	0.039566
P-PE	P-18:1(n-7)_18:1(n-7)	24.0661	24.5822	24.1083	0.516077	-0.0421619	0.0421619
P-PE	P-18:1(n-7)_18:2(n-6)	21.3816	21.9597	21.3882	0.578089	-0.00658798	0.00658798
P-PE	P-18:1(n-7)_20:0	26.6103	26.7193	26.6151	0.109001	-0.00481606	0.00481606
P-PE	P-18:1(n-7)_20:1	25.9741	26.1252	25.9672	0.151112	0.0069561	0.0069561
P-PE	P-18:1(n-7)_20:1	26.1327	26.2607	26.1194	0.128029	0.0133305	0.0133305
P-PE	P-18:1(n-7)_20:1(n-7)	25.9466	26.1027	25.9416	0.156111	0.00500679	0.00500679
P-PE	P-18:1(n-7)_20:2(n-7)	24.8401	25.1793	24.8377	0.339165	0.00237846	0.00237846
P-PE	P-18:1(n-7)_20:3	23.0664	23.628	23.0545	0.561611	0.0119381	0.0119381
P-PE	P-18:1(n-7)_20:3(n-7)	22.897	23.4652	22.8927	0.568222	0.00427628	0.00427628
P-PE	P-18:1(n-7)_20:4(n-6)	21.0709	21.6413	21.07	0.570375	0.000858307	0.000858307
P-PE	P-18:1(n-7)_20:5(n-3)	18.4138	18.9798	18.4191	0.566021	-0.00528145	0.00528145
P-PE	P-18:1(n-7)_21:2	25.7251	25.9093	25.7187	0.184277	0.00639343	0.00639343
P-PE	P-18:1(n-7)_21:3	24.6698	25.0418	24.6687	0.372057	0.00109291	0.00109291
P-PE	P-18:1(n-7)_22:1(n-7)	26.6508	26.7529	26.6503	0.102013	0.000520706	0.000520706
P-PE	P-18:1(n-7)_22:2(n-7)	26.1585	26.2799	26.1406	0.121407	0.0178185	0.0178185
P-PE	P-18:1(n-7)_22:3	25.5878	25.7868	25.5745	0.198997	0.0133305	0.0133305
P-PE	P-18:1(n-7)_22:3(n-7)	25.3649	25.6034	25.3552	0.238529	0.00969124	0.00969124
P-PE	P-18:1(n-7)_22:4	23.9107	24.4451	23.9451	0.534332	-0.0344238	0.0344238
P-PE	P-18:1(n-7)_22:5(n-3)	21.4111	21.9771	21.4057	0.565971	0.00543976	0.00543976
P-PE	P-18:1(n-7)_22:6	20.1779	20.7389	20.1744	0.561001	0.00352478	0.00352478
P-PE	P-18:1(n-7)_23:3	25.9466	26.1008	25.9395	0.154222	0.00715446	0.00715446
P-PE	P-18:1(n-7)_24:1(n-7)	27.0431	27.1243	27.0318	0.0811672	0.0112991	0.0112991
P-PE	P-18:1(n-7)_24:3	26.3209	26.4473	26.3245	0.126392	-0.00359726	0.00359726
P-PE	P-18:1(n-9)_14:0	19.7251	20.2853	19.7219	0.560165	0.00318527	0.00318527
P-PE	P-18:1(n-9)_16:0	23.9519	24.4275	23.9244	0.475546	0.0274906	0.0274906
P-PE	P-18:1(n-9)_16:1(n-10)	21.1777	21.742	21.1704	0.564297	0.00736237	0.00736237
P-PE	P-18:1(n-9)_18:1	24.3119	24.7705	24.336	0.458519	-0.0240631	0.0240631
P-PE	P-18:1(n-9)_18:1	24.4615	24.8742	24.4628	0.412689	-0.00126839	0.00126839
P-PE	P-18:1(n-9)_20:3	22.847	23.3983	22.8269	0.55131	0.0200672	0.0200672
P-PE	P-18:1(n-9)_20:3(n-9)	24.0597	24.53	24.0459	0.470312	0.0138111	0.0138111
P-PE	P-18:1(n-9)_20:4	22.016	22.5732	22.0088	0.557178	0.00723648	0.00723648
P-PE	P-18:1(n-9)_20:4(n-6)	21.2698	21.8339	21.2621	0.564091	0.00770569	0.00770569
P-PE	P-18:1(n-9)_20:5(n-3)	18.5847	19.1364	18.5747	0.551632	0.0100613	0.0100613
P-PE	P-18:1(n-9)_22:1	26.7391	26.8461	26.7474	0.10697	-0.00832748	0.00832748
P-PE	P-18:1(n-9)_22:3	25.6619	25.8395	25.6368	0.177612	0.0251427	0.0251427
P-PE	P-18:1(n-9)_22:4(n-6)	24.1378	24.6211	24.155	0.483269	-0.0171967	0.0171967
P-PE	P-18:1(n-9)_22:5(n-3)	21.6192	22.1829	21.6134	0.56362	0.00588226	0.00588226
P-PE	P-18:1(n-9)_22:6	20.3873	20.9374	20.3719	0.550152	0.0154076	0.0154076
P-PE	P-18:1_18:1(n-10)	24.431	24.8593	24.4446	0.428379	-0.0136223	0.0136223
P-PE	P-18:1_18:1(n-9)	24.3119	24.7705	24.336	0.458519	-0.0240631	0.0240631
P-PE	P-18:1_18:1(n-9)	24.4615	24.8742	24.4628	0.412689	-0.00126839	0.00126839
P-PE	P-18:1_18:2(n-6)	21.5941	22.1573	21.5875	0.563208	0.00659752	0.00659752
P-PE	P-18:1_18:3(n-3)	18.8261	19.4038	18.8412	0.577721	-0.0150738	0.0150738
P-PE	P-18:1_20:1(n-10)	26.0471	26.2137	26.0669	0.166552	-0.0197086	0.0197086
P-PE	P-18:1_20:1(n-9)	26.0111	26.172	26.02	0.16091	-0.00892639	0.00892639
P-PE	P-18:1_20:4(n-6)	21.8725	22.4362	21.8701	0.563696	0.00241089	0.00241089
P-PE	P-18:1_20:4(n-6)	22.386	22.9584	22.3952	0.572382	-0.00915527	0.00915527
P-PE	P-18:1_20:5(n-3)	19.1904	19.7592	19.1961	0.568756	-0.00568962	0.00568962
P-PE	P-18:1_22:3(n-9)	25.6619	25.8395	25.6368	0.177612	0.0251427	0.0251427
P-PE	P-18:1_22:4(n-6)	23.9819	24.48	23.9864	0.4981	-0.0045433	0.0045433
P-PE	P-18:1_22:4(n-6)	24.5921	24.9622	24.5707	0.370079	0.0213547	0.0213547
P-PE	P-18:1_22:5(n-3)	22.1711	22.7176	22.1544	0.546471	0.0166912	0.0166912
P-PE	P-18:1_22:5(n-3)	22.6081	23.1768	22.6102	0.568727	-0.00213814	0.00213814
P-PE	P-18:1_22:5(n-6)	22.8401	23.3972	22.8258	0.55702	0.0143356	0.0143356
P-PE	P-18:1_22:5(n-6)	22.9911	23.5541	22.9807	0.563017	0.0104122	0.0104122
P-PE	P-18:1_24:3(n-9)	26.3771	26.5028	26.3845	0.125639	-0.00742531	0.00742531
P-PE	P-18:1_24:5(n-3)	24.505	24.9034	24.4986	0.398409	0.00641251	0.00641251
P-PE	P-18:1_24:5(n-3)	24.6338	25.0003	24.6175	0.366482	0.0162258	0.0162258
P-PE	P-18:1_24:6(n-3)	22.9849	23.5522	22.9788	0.567303	0.00611496	0.00611496
P-PE	P-18:2(n-10)_18:1	22.8094	23.3994	22.828	0.59001	-0.0186138	0.0186138
P-PE	P-18:2(n-6)_18:1	21.5941	22.1573	21.5875	0.563208	0.00659752	0.00659752
P-PE	P-18:2(n-6)_20:4	18.1314	18.6879	18.13	0.556519	0.00142479	0.00142479
P-PE	P-18:2(n-6)_22:4	21.2368	21.7959	21.2241	0.55909	0.012682	0.012682
P-PE	P-18:2(n-6)_22:5(n-3)	18.5393	19.0968	18.5354	0.55751	0.00397301	0.00397301
P-PE	P-18:2(n-6)_22:6	17.268	17.8064	17.2654	0.538441	0.00256538	0.00256538
P-PE	P-18:2(n-7)_18:1	21.6985	22.2633	21.6948	0.564751	0.00372124	0.00372124
P-PE	P-18:3(n-3)_18:1	18.8261	19.4038	18.8412	0.577721	-0.0150738	0.0150738
P-PE	P-18:3(n-3)_20:5(n-3)	13.6148	13.9307	13.5929	0.315956	0.0218945	0.0218945
P-PE	P-18:3(n-3)_22:5(n-3)	15.8832	16.362	15.9004	0.478764	-0.0171824	0.0171824
P-PE	P-19:0_20:4(n-6)	25.3691	25.5954	25.3456	0.226311	0.0235577	0.0235577
P-PE	P-19:0_20:4(n-6)	25.6331	25.8219	25.616	0.188835	0.0170841	0.0170841
P-PE	P-19:0_22:5(n-3)	25.4401	25.6214	25.3769	0.18128	0.0632668	0.0632668
P-PE	P-19:0_22:5(n-3)	25.6997	25.8733	25.6764	0.17359	0.0232372	0.0232372
P-PE	P-19:1_20:4(n-6)	23.1119	23.677	23.1038	0.565033	0.00818634	0.00818634
P-PE	P-20:0_20:4(n-6)	26.1553	26.295	26.1574	0.139694	-0.00212097	0.00212097
P-PE	P-20:0_22:4(n-6)	26.6081	26.7147	26.6102	0.106569	-0.00214577	0.00214577
P-PE	P-20:0_22:5(n-3)	26.1786	26.3044	26.1679	0.125801	0.0107632	0.0107632
P-PE	P-20:1_22:5(n-3)	24.9916	25.2863	24.9692	0.29471	0.0224342	0.0224342
P-PE	P-20:2(n-7)_18:1	23.8155	24.3548	23.8395	0.539333	-0.0239582	0.0239582
P-PE	P-20:2(n-7)_20:1	26.1	26.23	26.0851	0.129999	0.0149059	0.0149059
P-PE	P-20:3(n-3)_22:5(n-3)	19.6232	20.181	19.6178	0.557795	0.0054493	0.0054493
P-PE	P-21:0_20:4(n-6)	26.5107	26.624	26.5143	0.113256	-0.00362968	0.00362968
P-PE	P-22:0_20:4(n-6)	26.7696	26.8621	26.764	0.092535	0.00553894	0.00553894
P-PE	P-22:0_20:5(n-3)	26.4244	26.5326	26.4167	0.108213	0.00770569	0.00770569
P-PE	P-22:0_22:5(n-3)	26.7561	26.8469	26.7483	0.0908203	0.00778961	0.00778961
P-PE	P-22:1_22:5(n-3)	26.2074	26.3203	26.1854	0.112932	0.0219555	0.0219555
PS	14:1(n-10)_18:0	15.2265	15.6544	15.233	0.427904	-0.00652122	0.00652122
PS	16:0_16:1(n-10)	14.4383	14.8161	14.4291	0.377746	0.00924873	0.00924873
PS	16:0_16:1(n-7)	13.9176	14.2926	13.9332	0.374989	-0.0155582	0.0155582
PS	16:0_18:1(n-9)	17.2518	17.7841	17.2437	0.532284	0.00811195	0.00811195
PS	16:0_18:2(n-6)	14.7389	15.1394	14.7385	0.400468	0.000418663	0.000418663
PS	16:0_20:5(n-3)	12.9314	13.2355	12.9398	0.30411	-0.00848103	0.00848103
PS	16:0_22:5(n-3)	14.8557	15.2634	14.8577	0.407715	-0.00196648	0.00196648
PS	16:1(n-10)_17:0	16.1215	16.605	16.1258	0.48357	-0.00436211	0.00436211
PS	16:1(n-10)_18:0	18.1426	18.7172	18.1589	0.574619	-0.0163307	0.0163307
PS	16:1(n-10)_18:1	14.9312	15.3403	14.9316	0.409083	-0.000357628	0.000357628
PS	16:1(n-10)_18:1	15.338	15.7788	15.3519	0.440804	-0.0138493	0.0138493
PS	16:1(n-10)_22:0	25.5354	25.7413	25.5204	0.205864	0.0150299	0.0150299
PS	16:1(n-10)_24:0	26.494	26.6203	26.5105	0.126358	-0.0165024	0.0165024
PS	16:1(n-10)_24:1	25.4678	25.6816	25.4491	0.213774	0.0187073	0.0187073
PS	16:1(n-7)_17:0	15.5177	15.9712	15.5345	0.453494	-0.0168419	0.0168419
PS	16:1(n-7)_18:0	17.4621	18.0329	17.4863	0.570778	-0.024189	0.024189
PS	16:1(n-9)_18:0	17.9042	18.4511	17.8964	0.546871	0.00777435	0.00777435
PS	16:1_18:1(n-10)	14.5594	14.939	14.5464	0.37963	0.0129404	0.0129404
PS	17:0_18:1(n-9)	19.406	19.9632	19.4001	0.557205	0.00592422	0.00592422
PS	17:0_18:2(n-6)	16.4874	16.9979	16.4914	0.510471	-0.00399208	0.00399208
PS	18:0_18:1(n-10)	21.6993	22.2679	21.6995	0.568602	-0.000192642	0.000192642
PS	18:0_18:1(n-7)	21.1929	21.785	21.2132	0.592056	-0.0202999	0.0202999
PS	18:0_18:1(n-9)	21.5217	22.0829	21.5123	0.561249	0.00934792	0.00934792
PS	18:0_18:2(n-6)	18.5624	19.1394	18.5777	0.57696	-0.0152512	0.0152512
PS	18:0_18:2(n-7)	18.77	19.3533	18.7908	0.583336	-0.0208149	0.0208149
PS	18:0_18:3(n-3)	16.0378	16.5273	16.0538	0.489538	-0.016016	0.016016
PS	18:0_18:3(n-3)	16.39	16.9053	16.4048	0.515249	-0.0147877	0.0147877
PS	18:0_18:3(n-6)	16.7226	17.2657	16.7444	0.543137	-0.0217609	0.0217609
PS	18:0_20:1(n-10)	24.9204	25.2277	24.8973	0.307308	0.0231533	0.0231533
PS	18:0_20:2(n-6)	22.189	22.7746	22.2117	0.585629	-0.0227375	0.0227375
PS	18:0_20:3(n-3)	19.5214	20.0846	19.5215	0.563192	-1.33514e-05	1.33514e-05
PS	18:0_20:3(n-6)	19.895	20.4811	19.9174	0.586107	-0.0224152	0.0224152
PS	18:0_20:3(n-7)	20.2389	20.8328	20.2679	0.593945	-0.0289783	0.0289783
PS	18:0_20:4(n-6)	18.419	18.9912	18.4304	0.572226	-0.0114059	0.0114059
PS	18:0_20:5(n-3)	15.9622	16.4424	15.9751	0.480248	-0.0129032	0.0129032
PS	18:0_22:4(n-3)	20.8398	21.4234	20.8538	0.583603	-0.0139751	0.0139751
PS	18:0_22:4(n-6)	21.3102	21.8919	21.3202	0.581699	-0.00996399	0.00996399
PS	18:0_22:5(n-3)	18.7126	19.286	18.7237	0.573339	-0.0110226	0.0110226
PS	18:0_22:5(n-6)	20.223	20.8129	20.248	0.589897	-0.0250301	0.0250301
PS	18:0_22:6(n-3)	17.6004	18.1741	17.6245	0.573709	-0.0240841	0.0240841
PS	18:0_24:3(n-9)	25.6989	25.8644	25.666	0.16548	0.0328922	0.0328922
PS	18:0_24:4(n-6)	24.2922	24.7578	24.3206	0.465586	-0.0283775	0.0283775
PS	18:0_24:5(n-3)	21.8743	22.4574	21.8916	0.58308	-0.0172539	0.0172539
PS	18:0_24:5(n-6)	22.7525	23.3321	22.762	0.579531	-0.0094986	0.0094986
PS	18:0_24:6(n-3)	20.2201	20.7992	20.2344	0.579145	-0.0143452	0.0143452
PS	18:1(n-10)_20:4	15.2408	15.6641	15.2423	0.423345	-0.00154209	0.00154209
PS	18:1(n-7)_22:5	15.2306	15.6734	15.232	0.442818	-0.00140572	0.00140572
PS	18:1(n-7)_22:6	14.3816	14.7834	14.3816	0.401809	-0.0146418	0.0146418
PS	18:1(n-9)_18:1(n-10)	17.9196	18.467	17.9121	0.547367	0.00752831	0.00752831
PS	18:1(n-9)_18:1(n-10)	18.1393	18.7208	18.1625	0.581509	-0.02318	0.02318
PS	18:1(n-9)_22:5(n-3)	15.4101	15.845	15.4149	0.434855	-0.00473213	0.00473213
PS	18:1(n-9)_22:6	14.5537	14.9283	14.5362	0.374598	0.0175028	0.0175028
PS	18:1(n-9)_24:0	26.9032	27.0009	26.9066	0.0976295	-0.00332451	0.00332451
PS	18:1_18:1(n-9)	17.7133	18.2644	17.713	0.551041	0.000358582	0.000358582
PS	18:1_18:2(n-6)	15.2695	15.7172	15.293	0.447653	-0.0235147	0.0235147
PS	18:1_20:5(n-3)	13.3331	13.6585	13.3375	0.325429	-0.00439739	0.00439739
PS	18:1_22:4(n-6)	17.7663	18.3298	17.7772	0.563578	-0.0109768	0.0109768
PS	18:1_24:1(n-10)	26.2652	26.4017	26.2748	0.136482	-0.00960732	0.00960732
PS	18:1_24:1(n-9)	26.2839	26.4077	26.2814	0.123848	0.00247192	0.00247192
PS	18:2(n-6)_24:0	26.5148	26.6348	26.5259	0.12005	-0.0111008	0.0111008
