# Supplementary material for: Computationally unmasking each fatty acyl C=C position in complex lipids by routine LC-MS/MS lipidomics
Source: Nat Commun. 2025 Aug 11;16:7277. doi: 10.1038/s41467-025-61911-x (PMC12340080; doi:10.1038/s41467-025-61911-x)
Supplement: Supplementary file 11 — Source Data [file 41467_2025_61911_MOESM11_ESM.xlsx]

## Sheet: Figure 6a
compound	+PYR					+KLA					+PYR+KLA					p-values
	measurement A	measurement B	measurement C	average	stdev	measurement A	measurement B	measurement C	average	stdev	measurement A	measurement B	measurement C	average	stdev	+PYR compared to +KLA	+PYR compared to +PYR+KLA
PI x/20:4(n-6)	1.15665	1.01475	0.828606	1	0.164517	0.517658	0.545408	0.527315	0.530127	0.0140868	0.922362	0.832391	0.814003	0.856252	0.0579862	0.0079	0.2267
PI x/20:3(n-9)	1.09706	1.07665	0.82629	1	0.150783	0.599011	0.655528	0.581683	0.612074	0.0386165	0.891818	0.793787	0.781296	0.8223	0.0605275	0.0125	0.1311
PI x/20:3(n-7)	0.732538	1.25226	1.0152	1	0.260194	1.81755	1.87595	1.84869	1.8474	0.0292186	1.15254	1.26299	1.14289	1.18614	0.0667298	0.005	0.2963
PI x/20:3(n-6)	1.00366	1.12327	0.873071	1	0.125141	1.63942	1.68513	1.7187	1.68108	0.039796	1.35063	1.17499	1.18802	1.23788	0.0978589	0.0008	0.0605

## Sheet: Supplementary Figure 2
FA series	18:3(n-3)+18:2(n-6)		18:3(n-3)+16:1(n-7)		18:2(n-6)+16:1(n-7)		16:1(n-7)+18:1(n-9)		16:1(n-7)+16:1(n-10)
	mean	stdev	mean	stdev	mean	stdev	mean	stdev	mean	stdev
n-3	0.67477	0.00232639	1	0.00304711	-0.373392	0.00189708	-0.224414	0.00215944	-0.320909	0.00167932
n-6	1	0.00362728	-0.0151399	0.00338132	0.958069	0.00325458	-0.118032	0.00277918	-0.143295	0.00212275
n-7	-0.418822	0.000891825	0.90697	0.00223441	1	0.00237176	0.701503	0.00351121	0.859581	0.00572734
n-9	-0.629503	0.0144098	-0.726317	0.00408484	-1	0.00368226	0.267612	0.00421944	-0.936971	0.00576832
n-10	-0.262261	0.000738215	-0.263237	0.00050647	-0.241345	0.00114324	-0.210723	0.00212339	1	0.0103201

## Sheet: Supplementary Figure 3a
compound	+18:2(n-6)					+16:1(n-7)					+18:1(n-9)					not supplemented					p-values
	measurement A	measurement B	measurement C	mean	stdev	measurement A	measurement B	measurement C	mean	stdev	measurement A	measurement B	measurement C	mean	stdev	measurement A	measurement B	measurement C	mean	stdev	not supplemented vs supplementation of respective n-series
PI 18:0/20:3(n-6)	1.56868	1.27606	1.33811	1.3943	0.1542	0.821764	0.733563	0.79918	0.7848	0.0458	0.518473	0.502744	0.494823	0.5053	0.012	0.970909	1.17456	0.854535	1	0.162	0.0378879
PI 18:0/20:3(n-7)	0.686093	0.856685	0.653386	0.7321	0.1092	3.15797	2.85016	2.83831	2.9488	0.1812	0.858019	0.891391	0.750556	0.8333	0.0736	0.940515	0.990867	1.06862	1	0.0645	6.19634e-05
PI 18:0/20:3(n-9)	0.616629	0.566546	0.562354	0.5818	0.0302	0.823717	0.736886	0.800803	0.7871	0.045	1.80283	1.52972	1.66757	1.6667	0.1366	0.969773	0.852903	1.17732	1	0.1643	0.00567315

## Sheet: Supplementary Figure 4c
FA unsaturation number	mean RT separation of single ω-position differences /min
	30-min chromatography	60-min chromatography
1	0.133842	0.244296
2	0.176271	0.354501
3	0.172998	0.350589
4	0.236316	0.433804
5	0.333441	0.65405

## Sheet: Supplementary Figure 7
compound	+PYR					+KLA					+PYR+KLA					p-values
	measurement A	measurement B	measurement C	average	stdev	measurement A	measurement B	measurement C	average	stdev	measurement A	measurement B	measurement C	average	stdev	+PYR compared to +KLA	+PYR compared to +PYR+KLA
PI 16:0/20:4(n-6)	1.14941	1.01346	0.837128	1	0.156575	0.59954	0.653561	0.620703	0.624601	0.0272203	0.964896	0.868591	0.855043	0.896177	0.0598969	0.015	0.3438
PI 17:0/20:4(n-6)	1.16515	1.0334	0.801449	1	0.184138	0.5378	0.480363	0.496367	0.504843	0.029642	0.819244	0.876491	0.794998	0.830244	0.0418452	0.01	0.1944
PI 18:0/20:4(n-6)	1.16396	1.01882	0.817217	1	0.174138	0.490441	0.509199	0.493151	0.497597	0.0101385	0.928817	0.833224	0.817465	0.859835	0.0602573	0.0076	0.2581
PI 18:1(n-7)/20:4(n-6)	1.03758	0.918987	1.04343	1	0.0702199	0.477162	0.644435	0.454057	0.525218	0.103889	1.02082	0.770474	0.732666	0.841319	0.156595	0.0028	0.1845
PI 18:1(n-9)/20:4(n-6)	1.14455	1.01259	0.842851	1	0.151245	0.64151	0.681913	0.693865	0.672429	0.0274357	0.85345	0.824517	0.796755	0.824907	0.0283494	0.021	0.1201
PI x/20:4(n-6)	1.15665	1.01475	0.828606	1	0.164517	0.517658	0.545408	0.527315	0.530127	0.0140868	0.922362	0.832391	0.814003	0.856252	0.0579862	0.0079	0.2267
PI x/22:4(n-6)	0.951651	1.08353	0.964818	1	0.0726391	4.42885	4.55373	4.52677	4.50311	0.0657123	1.01703	1.14655	1.10405	1.08921	0.0660234	4.068e-07	0.1901
PI x/22:5(n-6)	0.736432	0.772512	1.49106	1	0.42565	3.89983	3.404	3.43209	3.57864	0.278513	1.75475	1.41155	1.45504	1.54045	0.186865	0.0009	0.1143
PI x/20:3(n-9)	1.09706	1.07665	0.82629	1	0.150783	0.599011	0.655528	0.581683	0.612074	0.0386165	0.891818	0.793787	0.781296	0.8223	0.0605275	0.0125	0.1311
PI x/22:3(n-9)	1.02662	1.2208	0.752575	1	0.235247	3.1113	3.10359	2.77557	2.99682	0.191648	0.963746	0.953541	0.899981	0.939089	0.0342509	0.0003	0.6801
